# Supplementary material for: A Higher-Order Generalized Singular Value Decomposition for Comparison of Global mRNA Expression from Multiple Organisms
Source: PLoS One. 2011 Dec 22;6(12):e28072. doi: 10.1371/journal.pone.0028072 (PMC3245232; doi:10.1371/journal.pone.0028072)
Supplement: Mathematica Notebook S1 — Higher-order generalized singular value decomposition (HO GSVD) of global mRNA expression datasets from three different organisms. A Mathematica 5.2 code file, executable by Mathematica 5.2 and readable by Mathematica Player, freely available at http://www.wolfram.com/products/player/. (NB) [file pone.0028072.s002.nb]

(************** Content-type: application/mathematica **************
                     CreatedBy='Mathematica 5.2'

                    Mathematica-Compatible Notebook

This notebook can be used with any Mathematica-compatible
application, such as Mathematica, MathReader or Publicon. The data
for the notebook starts with the line containing stars above.

To get the notebook into a Mathematica-compatible application, do
one of the following:

* Save the data starting with the line of stars above into a file
  with a name ending in .nb, then open the file inside the
  application;

* Copy the data starting with the line of stars above to the
  clipboard, then use the Paste menu command inside the application.

Data for notebooks contains only printable 7-bit ASCII and can be
sent directly in email or through ftp in text mode.  Newlines can be
CR, LF or CRLF (Unix, Macintosh or MS-DOS style).

NOTE: If you modify the data for this notebook not in a Mathematica-
compatible application, you must delete the line below containing
the word CacheID, otherwise Mathematica-compatible applications may
try to use invalid cache data.

For more information on notebooks and Mathematica-compatible 
applications, contact Wolfram Research:
  web: http://www.wolfram.com
  email: info@wolfram.com
  phone: +1-217-398-0700 (U.S.)

Notebook reader applications are available free of charge from 
Wolfram Research.
*******************************************************************)

(*CacheID: 232*)


(*NotebookFileLineBreakTest
NotebookFileLineBreakTest*)
(*NotebookOptionsPosition[  16455197,     407511]*)
(*NotebookOutlinePosition[  16456465,     407550]*)
(*  CellTagsIndexPosition[  16456421,     407546]*)
(*WindowFrame->Normal*)


Notebook[{
Cell[BoxData[""], "Input",
  PageBreakAbove->False,
  PageBreakWithin->False,
  PageBreakBelow->False,
  GroupPageBreakWithin->False],

Cell[BoxData[
    StyleBox[\( (*\ \[Copyright]\ Sri\ Priya\ Ponnapalli\ and\ Orly\ Alter\ \
2011\ *) \),
      FontColor->RGBColor[1, 0, 0]]], "Input",
  PageBreakAbove->False,
  PageBreakWithin->False,
  PageBreakBelow->False,
  GroupPageBreakWithin->False,
  Background->RGBColor[1, 1, 0]],

Cell[BoxData[
    StyleBox[\( (*\ All\ Rights\ Reserved\ *) \),
      FontColor->RGBColor[1, 0, 0]]], "Input",
  PageBreakAbove->False,
  PageBreakWithin->False,
  PageBreakBelow->False,
  GroupPageBreakWithin->False,
  Background->RGBColor[1, 1, 0]],

Cell[BoxData[""], "Input",
  PageBreakAbove->False,
  PageBreakWithin->False,
  PageBreakBelow->False,
  GroupPageBreakWithin->False],

Cell[BoxData[{
    \(\(<< LinearAlgebra`MatrixManipulation`;\)\), "\n", 
    \(\(<< NumericalMath`TrigFit`;\)\), "\n", 
    \(\(<< Graphics`Graphics`;\)\), "\n", 
    \(\(<< Graphics`Colors`;\)\), "\[IndentingNewLine]", 
    \(\(<< Graphics`Arrow`;\)\), "\n", 
    \(\(Off[General::"\<spell\>"];\)\), "\[IndentingNewLine]", 
    \(\(Off[General::"\<spell1\>"];\)\)}], "Input",
  PageBreakAbove->False,
  PageBreakWithin->False,
  PageBreakBelow->False,
  GroupPageBreakWithin->False],

Cell[BoxData[
    StyleBox[\( (*\ Estimate\ Missing\ S . \ pombe, \ 
        S . \ cerevisiae\ and\ Human\ Cell\ Cycle\ Data\ Using\ SVD\ *) \),
      FontColor->RGBColor[1, 0, 0]]], "Input",
  PageBreakAbove->False,
  PageBreakWithin->False,
  PageBreakBelow->False,
  GroupPageBreakWithin->False,
  Background->RGBColor[1, 1, 0]],

Cell[BoxData[
    StyleBox[\( (*\ 
        Estimate\ Missing\ S . \ pombe\ Cell\ Cycle\ Data\ Using\ SVD\ *) \),
      FontColor->RGBColor[1, 0, 0]]], "Input",
  PageBreakAbove->False,
  PageBreakWithin->False,
  PageBreakBelow->False,
  GroupPageBreakWithin->False,
  Background->RGBColor[1, 1, 0]],

Cell[BoxData[
    StyleBox[\( (*\ Read\ S . \ pombe\ Data\ *) \),
      FontColor->RGBColor[1, 0, 0]]], "Input",
  PageBreakAbove->False,
  PageBreakWithin->False,
  PageBreakBelow->False,
  GroupPageBreakWithin->False],

Cell[CellGroupData[{

Cell[BoxData[{
    \(\(stream = "\<Desktop/HO_GSVD/Data/S_pombe.txt\>";\)\), "\
\[IndentingNewLine]", 
    \(\(matrix = Import[stream, "\<Table\>"];\)\), "\[IndentingNewLine]", 
    \({genes, arrays} = Dimensions[matrix] - {1, 4}\), "\n", 
    \(\(Clear[stream];\)\)}], "Input",
  PageBreakAbove->False,
  PageBreakWithin->False,
  PageBreakBelow->False,
  GroupPageBreakWithin->False],

Cell[BoxData[
    \({3167, 17}\)], "Output"]
}, Open  ]],

Cell[BoxData[{
    \(\(genenames = 
        TakeRows[\[IndentingNewLine]TakeColumns[
            matrix, {1, 4}], \[IndentingNewLine]{2, genes + 1}];\)\), "\n", 
    \(\(arraynames = 
        TakeColumns[\[IndentingNewLine]TakeRows[
            matrix, {1, 1}], \[IndentingNewLine]{5, arrays + 4}];\)\), "\n", 
    \(\(matrix = 
        TakeColumns[\[IndentingNewLine]TakeRows[
            matrix, {2, genes + 1}], \[IndentingNewLine]{5, 
            arrays + 4}];\)\), "\n", 
    \(\(matrix = ToExpression[matrix];\)\)}], "Input",
  PageBreakAbove->False,
  PageBreakWithin->False,
  PageBreakBelow->False,
  GroupPageBreakWithin->False],

Cell[BoxData[
    StyleBox[\( (*\ Count\ Null\ Data\ *) \),
      FontColor->RGBColor[0, 0, 1]]], "Input",
  PageBreakAbove->False,
  PageBreakWithin->False,
  PageBreakBelow->False,
  GroupPageBreakWithin->False],

Cell[BoxData[
    \(\(counter = 
        Table[\(Dimensions[Position[matrix[\([a]\)], Null]]\)[\([1]\)], {a, 
            1, genes}];\)\)], "Input",
  PageBreakAbove->False,
  PageBreakWithin->False,
  PageBreakBelow->False,
  GroupPageBreakWithin->False],

Cell[BoxData[
    StyleBox[\( (*\ Locate\ Gene\ Position\ of\ Null\ Data\ *) \),
      FontColor->RGBColor[0, 0, 1]]], "Input",
  PageBreakAbove->False,
  PageBreakWithin->False,
  PageBreakBelow->False,
  GroupPageBreakWithin->False],

Cell[BoxData[{
    \(\(Clear[positions];\)\), "\n", 
    \(\(positions = Table[0, {a, 1, arrays + 1}];\)\), "\n", 
    \(\(Do[\[IndentingNewLine]positions[\([a]\)] = 
          Flatten[\[IndentingNewLine]Position[Flatten[counter], 
              a - 1]], \[IndentingNewLine]{a, 1, arrays + 1}];\)\), "\n", 
    \(\(numbers = 
        Flatten[\[IndentingNewLine]Table[\[IndentingNewLine]Dimensions[
              positions[\([a]\)]], \[IndentingNewLine]{a, 1, 
              Round[arrays*0.25]}]];\)\)}], "Input",
  PageBreakAbove->False,
  PageBreakWithin->False,
  PageBreakBelow->False,
  GroupPageBreakWithin->False],

Cell[BoxData[
    \( (*\ 
      Create\ Display\ Of\ Gene\ Position\ Of\ Null\ Data\ *) \)], "Input",
  PageBreakAbove->True,
  PageBreakWithin->False,
  PageBreakBelow->False,
  GroupPageBreakWithin->False,
  FontColor->RGBColor[0, 0, 1]],

Cell[BoxData[{
    \(\(framex = Table[{a, a - 1}, {a, 1, Round[arrays*0.25]}];\)\), "\n", 
    \(\(framey = {500, 1000, 1500, 2000};\)\), "\n", 
    \(\(labelx = ColumnForm[{"\<Number of Arrays\>"}, Center];\)\), "\n", 
    \(\(labely = ColumnForm[{"\<Number of Genes\>"}, Center];\)\), "\n", 
    \(\(g = 
        BarChart[
          numbers, \[IndentingNewLine]Frame -> True, \[IndentingNewLine]Axes -> 
            False, \[IndentingNewLine]FrameLabel -> {labelx, labely, None, 
              None}, \[IndentingNewLine]FrameTicks -> {framex, framey, None, 
              None}, \[IndentingNewLine]GridLines -> {None, 
              None}, \[IndentingNewLine]PlotRange -> {{0.5, 
                Round[arrays*0.25] + 0.5}, {0, 
                2000}}, \[IndentingNewLine]DisplayFunction -> 
            Identity];\)\), "\n", 
    \(\(g = FullGraphics[g];\)\), "\n", 
    \(\(g[\([1, 2]\)] = 
        g[\([1, 2]\)] /. \[IndentingNewLine]Text[
              labely, {b_, c_}, {1. , 0. }] -> \[IndentingNewLine]Text[
              labely, {b - 0.75, c}, {0, 0}, {0, 1}];\)\), "\n", 
    \(\(g[\([1, 2]\)] = 
        g[\([1, 2]\)] /. \[IndentingNewLine]Text[
              labelx, {b_, c_}, {0. , 1. }] -> \[IndentingNewLine]Text[
              labelx, {b, c - 400}, {0, 1}, {1, 0}];\)\)}], "Input",
  PageBreakAbove->False,
  PageBreakWithin->False,
  PageBreakBelow->False,
  GroupPageBreakWithin->False],

Cell[BoxData[
    \( (*\ Display\ Gene\ Position\ Of\ Null\ Data\ *) \)], "Input",
  PageBreakAbove->False,
  PageBreakWithin->False,
  PageBreakBelow->False,
  GroupPageBreakWithin->False,
  FontColor->RGBColor[0, 0, 1]],

Cell[CellGroupData[{

Cell[BoxData[
    \(\(Show[g, PlotRange -> All];\)\)], "Input",
  PageBreakAbove->False,
  PageBreakWithin->False,
  PageBreakBelow->False,
  GroupPageBreakWithin->False],

Cell[GraphicsData["PostScript", "\<\
%!
%%Creator: Mathematica
%%AspectRatio: .61803 
MathPictureStart
/Mabs {
Mgmatrix idtransform
Mtmatrix dtransform
} bind def
/Mabsadd { Mabs
3 -1 roll add
3 1 roll add
exch } bind def
%% Graphics
%%IncludeResource: font Courier
%%IncludeFont: Courier
/Courier findfont 10  scalefont  setfont
% Scaling calculations
0.0879595 0.197385 0.120946 0.000241186 [
[.28534 .11119 -3 -9 ]
[.28534 .11119 3 0 ]
[.48273 .11119 -3 -9 ]
[.48273 .11119 3 0 ]
[.68011 .11119 -3 -9 ]
[.68011 .11119 3 0 ]
[.8775 .11119 -3 -9 ]
[.8775 .11119 3 0 ]
[.58142 .01472 -50 -12.625 ]
[.58142 .01472 50 0 ]
[.17678 .24154 -18 -4.5 ]
[.17678 .24154 0 4.5 ]
[.17678 .36213 -24 -4.5 ]
[.17678 .36213 0 4.5 ]
[.17678 .48273 -24 -4.5 ]
[.17678 .48273 0 4.5 ]
[.17678 .60332 -24 -4.5 ]
[.17678 .60332 0 4.5 ]
[.02381 .36213 -6.3125 -47 ]
[.02381 .36213 6.3125 47 ]
[ 0 0 0 0 ]
[ 1 .61803 0 0 ]
] MathScale
% Start of Graphics
1 setlinecap
1 setlinejoin
newpath
1 0 0 r
.20639 .12095 m
.20639 .53024 L
.3643 .53024 L
.3643 .12095 L
F
0 g
.5 Mabswid
[ ] 0 setdash
.20639 .12095 m
.20639 .53024 L
.3643 .53024 L
.3643 .12095 L
.20639 .12095 L
s
1 0 0 r
.40377 .12095 m
.40377 .3139 L
.56168 .3139 L
.56168 .12095 L
F
0 g
.40377 .12095 m
.40377 .3139 L
.56168 .3139 L
.56168 .12095 L
.40377 .12095 L
s
1 0 0 r
.60116 .12095 m
.60116 .21501 L
.75907 .21501 L
.75907 .12095 L
F
0 g
.60116 .12095 m
.60116 .21501 L
.75907 .21501 L
.75907 .12095 L
.60116 .12095 L
s
1 0 0 r
.79854 .12095 m
.79854 .18848 L
.95645 .18848 L
.95645 .12095 L
F
0 g
.79854 .12095 m
.79854 .18848 L
.95645 .18848 L
.95645 .12095 L
.79854 .12095 L
s
.25 Mabswid
.28534 .12095 m
.28534 .12582 L
s
[(0)] .28534 .11119 0 1 Mshowa
.48273 .12095 m
.48273 .12582 L
s
[(1)] .48273 .11119 0 1 Mshowa
.68011 .12095 m
.68011 .12582 L
s
[(2)] .68011 .11119 0 1 Mshowa
.8775 .12095 m
.8775 .12582 L
s
[(3)] .8775 .11119 0 1 Mshowa
.18665 .12095 m
.97619 .12095 L
s
gsave
.58142 .01472 -111 -16.625 Mabsadd m
1 1 Mabs scale
currentpoint translate
0 20.625 translate 1 -1 scale
/g { setgray} bind def
/k { setcmykcolor} bind def
/p { gsave} bind def
/r { setrgbcolor} bind def
/w { setlinewidth} bind def
/C { curveto} bind def
/F { fill} bind def
/L { lineto} bind def
/rL { rlineto} bind def
/P { grestore} bind def
/s { stroke} bind def
/S { show} bind def
/N {currentpoint 3 -1 roll show moveto} bind def
/Msf { findfont exch scalefont [1 0 0 -1 0 0 ] makefont setfont} bind def
/m { moveto} bind def
/Mr { rmoveto} bind def
/Mx {currentpoint exch pop moveto} bind def
/My {currentpoint pop exch moveto} bind def
/X {0 rmoveto} bind def
/Y {0 exch rmoveto} bind def
/MISOfy
{
    /newfontname exch def
    /oldfontname exch def

    oldfontname findfont
    dup length dict begin
        {1 index /FID ne {def} {pop pop} ifelse} forall
        /Encoding MacintoshRomanEncoding def
        currentdict
    end

    newfontname exch definefont pop
} def
63.000 13.000 moveto
%%IncludeResource: font Courier
%%IncludeFont: Courier
%%BeginResource: font Courier-MISO
%%BeginFont: Courier-MISO
/Courier /Courier-MISO MISOfy
%%EndFont
%%EndResource
%%IncludeResource: font Courier-MISO
%%IncludeFont: Courier-MISO
/Courier-MISO findfont 10.000 scalefont
[1 0 0 -1 0 0 ] makefont setfont
0.000 0.000 0.000 setrgbcolor
0.000 0.000 rmoveto
63.000 13.000 moveto
%%IncludeResource: font Courier-MISO
%%IncludeFont: Courier-MISO
/Courier-MISO findfont 10.000 scalefont
[1 0 0 -1 0 0 ] makefont setfont
0.000 0.000 0.000 setrgbcolor
(Number) show
105.000 13.000 moveto
(of) show
123.000 13.000 moveto
(Arrays) show
159.000 13.000 moveto
%%IncludeResource: font Courier-MISO
%%IncludeFont: Courier-MISO
/Courier-MISO findfont 10.000 scalefont
[1 0 0 -1 0 0 ] makefont setfont
0.000 0.000 0.000 setrgbcolor
0.000 0.000 rmoveto
0.000 0.000 0.000 setrgbcolor
1.000 setlinewidth
grestore
.18665 .24154 m
.19159 .24154 L
s
[(500)] .17678 .24154 1 0 Mshowa
.18665 .36213 m
.19159 .36213 L
s
[(1000)] .17678 .36213 1 0 Mshowa
.18665 .48273 m
.19159 .48273 L
s
[(1500)] .17678 .48273 1 0 Mshowa
.18665 .60332 m
.19159 .60332 L
s
[(2000)] .17678 .60332 1 0 Mshowa
.18665 .12095 m
.18665 .60332 L
s
gsave
.02381 .36213 -108 -10.3125 Mabsadd m
1 1 Mabs scale
currentpoint translate
108 10.3125 translate
90 rotate
-108 -10.3125 translate
0 20.625 translate 1 -1 scale
/g { setgray} bind def
/k { setcmykcolor} bind def
/p { gsave} bind def
/r { setrgbcolor} bind def
/w { setlinewidth} bind def
/C { curveto} bind def
/F { fill} bind def
/L { lineto} bind def
/rL { rlineto} bind def
/P { grestore} bind def
/s { stroke} bind def
/S { show} bind def
/N {currentpoint 3 -1 roll show moveto} bind def
/Msf { findfont exch scalefont [1 0 0 -1 0 0 ] makefont setfont} bind def
/m { moveto} bind def
/Mr { rmoveto} bind def
/Mx {currentpoint exch pop moveto} bind def
/My {currentpoint pop exch moveto} bind def
/X {0 rmoveto} bind def
/Y {0 exch rmoveto} bind def
/MISOfy
{
    /newfontname exch def
    /oldfontname exch def

    oldfontname findfont
    dup length dict begin
        {1 index /FID ne {def} {pop pop} ifelse} forall
        /Encoding MacintoshRomanEncoding def
        currentdict
    end

    newfontname exch definefont pop
} def
63.000 13.000 moveto
%%IncludeResource: font Courier
%%IncludeFont: Courier
%%BeginResource: font Courier-MISO
%%BeginFont: Courier-MISO
/Courier /Courier-MISO MISOfy
%%EndFont
%%EndResource
%%IncludeResource: font Courier-MISO
%%IncludeFont: Courier-MISO
/Courier-MISO findfont 10.000 scalefont
[1 0 0 -1 0 0 ] makefont setfont
0.000 0.000 0.000 setrgbcolor
0.000 0.000 rmoveto
63.000 13.000 moveto
%%IncludeResource: font Courier-MISO
%%IncludeFont: Courier-MISO
/Courier-MISO findfont 10.000 scalefont
[1 0 0 -1 0 0 ] makefont setfont
0.000 0.000 0.000 setrgbcolor
(Number) show
105.000 13.000 moveto
(of) show
123.000 13.000 moveto
(Genes) show
153.000 13.000 moveto
%%IncludeResource: font Courier-MISO
%%IncludeFont: Courier-MISO
/Courier-MISO findfont 10.000 scalefont
[1 0 0 -1 0 0 ] makefont setfont
0.000 0.000 0.000 setrgbcolor
0.000 0.000 rmoveto
0.000 0.000 0.000 setrgbcolor
1.000 setlinewidth
grestore
.18665 .60332 m
.97619 .60332 L
s
.97619 .12095 m
.97619 .60332 L
s
0 0 m
1 0 L
1 .61803 L
0 .61803 L
closepath
clip
newpath
% End of Graphics
MathPictureEnd
\
\>"], "Graphics",
  PageBreakAbove->False,
  PageBreakWithin->False,
  PageBreakBelow->False,
  GroupPageBreakWithin->False,
  ImageSize->{324.312, 200.438},
  ImageMargins->{{36, 0}, {0, 0}},
  ImageRegion->{{0, 1}, {0, 1}},
  FontSize->12,
  ImageCache->GraphicsData["Bitmap", "\<\
CF5dJ6E]HGAYHf4PAg9QL6QYHg<PAVmbKF5d0`4000540000b2000`400?l00000o`00003ooooooom5
ooooo`00oooooom5ooooo`00oooooom5ooooo`00g_ooool3o`0006?ooooo003Oooooo`03o`000?oo
oooooooo06;ooooo002:ooooo`?o000000?oooooo`000?ooool00_ooool2o`000008ooooool0003o
0000ooooool0003oooooo`000?ooool4o`0000?ooooo0ol00002ooooo`?o00002_ooool3o`0000;o
oooo1Ol00007ooooo`;o000000?oooooo`000?l000001?l00003ooooo`?o00001?ooool4o`0000?o
oooo00Co0000oooooooooooooooo1?l0001Looooo`00Roooool01?l0003oooooooooool00002oooo
o`0:o`000?ooooooooooo`000?oooooo0000ooooool0003oooooo`0000;ooooo00Ko0000oooooooo
oooo0000ooooool00006ooooo`03o`000?oooooooooo00Sooooo00Go0000ooooooooooooooooo`00
0003ooooo`03o`000?oooooooooo00Oooooo00Go0000ooooooooooooooooo`000002ooooo`03o`00
0?oooooooooo00?ooooo00?o0000ooooooooool00_ooool01?l0003oooooooooool00004ooooo`03
o`000?oooooooooo00Gooooo00?o0000ooooooooool0FOooool008_ooooo00Co0000ooooool0003o
00000_ooool02_l0003oooooooooool0003oooooo`000?oooooo0000ooooool00002ooooo`05o`00
0?ooooooooooo`000?ooool01Ol00002ooooo`03o`000?oooooooooo00Sooooo00Go0000oooooooo
ooooooooo`000003ooooo`03o`000?oooooooooo00Oooooo1Ol00002ooooo`03o`000?oooooooooo
00?ooooo00?o0000ooooooooool00oooool3o`0000?ooooo00?o0000ooooool000000oooool3o`00
05cooooo002;ooooo`04o`000?oooooo0000o`0000;ooooo00[o0000oooooooooooo0000ooooool0
003oooooo`000?oooooo00000_ooool01_l0003oooooooooool0003oooooo`0000?ooooo00?o0000
ooooooooool00_l00009ooooo`05o`000?ooooooooooooooool000000oooool00ol0003ooooooooo
o`08ooooo`03o`000?oooooo000000?ooooo0_l00004ooooo`;o00000oooool01?l0003ooooooooo
ool00003ooooo`03o`000?oooooo000000;ooooo00?o0000ooooooooool0GOooool008_ooooo0_l0
00000ooooooo0000ooooo`02o`000004ooooool0003o0000ooooo`;o000000?oooooo`000?ooool0
0_ooool3o`0000?ooooo0ol00002ooooo`;o000000?oooooo`000?l000002?ooool3o`0000?ooooo
1?l00008ooooo`03o`000?oooooo000000;ooooo0_l000001?oooooo0000o`000?ooool2o`000003
ooooool0003o000000;ooooo0_l00003ooooo`;o000000?oooooo`000?l000000_ooool4o`0005_o
oooo002;ooooo`;o000000?oooooo`000?ooool03Oooool00ol0003oooooooooo`0Looooo`03o`00
0?oooooooooo00Wooooo00?o0000ooooooooool0NOooool008[ooooo0_l000001?oooooo0000o`00
0?l0000<ooooo`;o00007oooool2o`0000Sooooo0_l0001kooooo`00oooooom5ooooo`00oooooom5
ooooo`00oooooom5ooooo`00oooooom5ooooo`00oooooom5ooooo`00oooooom5ooooo`00oooooom5
ooooo`00oooooom5ooooo`00oooooom5ooooo`00oooooom5ooooo`00oooooom5ooooo`00oooooom5
ooooo`00oooooom5ooooo`00oooooom5ooooo`00oooooom5ooooo`00oooooom5ooooo`00oooooom5
ooooo`00oooooom5ooooo`00oooooom5ooooo`00oooooom5ooooo`00oooooom5ooooo`00oooooom5
ooooo`00oooooom5ooooo`00G_ooool2o`0003[ooooo0ol0000iooooo`Go0000>Oooool3o`0002go
oooo001Mooooo`04o`000?ooooooooooo`0003[ooooo00?o0000ooooooooool0>Oooool01?l0003o
ooooooooool0000hooooo`05o`000?ooooooooooooooool00000;?ooool005gooooo00Co0000oooo
oooooooo0000>_ooool00ol0003oooooooooo`0jooooo`03o`000?oooooooooo03cooooo00?o0000
ooooooooool0:_ooool005gooooo00Co0000oooooooooooo0000>_ooool00ol0003oooooooooo`0k
ooooo`03o`000?oooooooooo03Wooooo0_l0000]ooooo`00GOooool01?l0003oooooooooool0000j
ooooo`03o`000?oooooooooo03Sooooo00Go0000ooooooooooooooooo`00000looooo`03o`000?oo
oooooooo02[ooooo001Mooooo`04o`000?ooooooooooo`0003Wooooo0_l0000jooooo`05o`000?oo
ooooooooooooool00000>?ooool01Ol0003ooooooooooooooooo000002cooooo001Nooooo`;o0000
>oooool00ol0003oooooooooo`0iooooo`?o0000>_ooool3o`0002gooooo003oooooodGooooo003o
ooooodGooooo003oooooodGooooo003oooooodGooooo0010ooooooKo00003_ooool0043ooooo00?o
0000ooooooooool00oooool00ol0003oo`00ool0000Fool00003o`000?oo003oo`0001Goo`0000?o
0000ooooooooool02Oooool00ol0003oo`00ool0000Fool00003o`000?oo003oo`0001Goo`0000?o
0000ooooooooool02Oooool00ol0003oo`00ool0000Fool00003o`000?oo003oo`0001Goo`0000?o
0000ooooooooool02_ooool00ol0003oo`00ool0000Eool00003o`000?oo003oo`0001Goo`0000?o
0000ooooooooool01?ooool00ol0003oooooooooo`0<ooooo`00@?ooool00ol0003oooooooooo`03
ooooo`03o`000?oo003oo`0002koo`0000?o0000ooooooooool02Oooool00ol0003oo`00ool0000^
ool00003o`000?oooooooooo00Wooooo00?o0000ool00?oo0000;_oo00000ol0003oooooooooo`0:
ooooo`03o`000?oo003oo`0002goo`0000?o0000ooooooooool01?ooool00ol0003oooooooooo`0<
ooooo`00@?ooool00ol0003oooooooooo`03ooooo`03o`000?oo003oo`0002koo`0000?o0000oooo
ooooool02Oooool00ol0003oo`00ool0000^ool00003o`000?oooooooooo00Wooooo00?o0000ool0
0?oo0000;_oo00000ol0003oooooooooo`0:ooooo`03o`000?oo003oo`0002goo`0000?o0000oooo
ooooool01?ooool00ol0003oooooooooo`0<ooooo`00@?ooool00ol0003oooooooooo`03ooooo`03
o`000?oo003oo`0002koo`0000?o0000ooooooooool02Oooool00ol0003oo`00ool0000^ool00003
o`000?oooooooooo00Wooooo00?o0000ool00?oo0000;_oo00000ol0003oooooooooo`0:ooooo`03
o`000?oo003oo`0002goo`0000?o0000ooooooooool01?ooool00ol0003oooooooooo`0<ooooo`00
@?ooool00ol0003oooooooooo`03ooooo`03o`000?oo003oo`0002koo`0000?o0000ooooooooool0
2Oooool00ol0003oo`00ool0000^ool00003o`000?oooooooooo00Wooooo00?o0000ool00?oo0000
;_oo00000ol0003oooooooooo`0:ooooo`03o`000?oo003oo`0002goo`0000?o0000ooooooooool0
1?ooool00ol0003oooooooooo`0<ooooo`00@?ooool00ol0003oooooooooo`03ooooo`03o`000?oo
003oo`0002koo`0000?o0000ooooooooool02Oooool00ol0003oo`00ool0000^ool00003o`000?oo
oooooooo00Wooooo00?o0000ool00?oo0000;_oo00000ol0003oooooooooo`0:ooooo`03o`000?oo
003oo`0002goo`0000?o0000ooooooooool01?ooool00ol0003oooooooooo`0<ooooo`00@?ooool0
0ol0003oooooooooo`03ooooo`03o`000?oo003oo`0002koo`0000?o0000ooooooooool02Oooool0
0ol0003oo`00ool0000^ool00003o`000?oooooooooo00Wooooo00?o0000ool00?oo0000;_oo0000
0ol0003oooooooooo`0:ooooo`03o`000?oo003oo`0002goo`0000?o0000ooooooooool01?ooool0
0ol0003oooooooooo`0<ooooo`00@?ooool00ol0003oooooooooo`03ooooo`03o`000?oo003oo`00
02koo`0000?o0000ooooooooool02Oooool00ol0003oo`00ool0000^ool00003o`000?oooooooooo
00Wooooo00?o0000ool00?oo0000;_oo00000ol0003oooooooooo`0:ooooo`03o`000?oo003oo`00
02goo`0000?o0000ooooooooool01?ooool00ol0003oooooooooo`0<ooooo`00@?ooool00ol0003o
ooooooooo`03ooooo`03o`000?oo003oo`0002koo`0000?o0000ooooooooool02Oooool00ol0003o
o`00ool0000^ool00003o`000?oooooooooo00Wooooo00?o0000ool00?oo0000;_oo00000ol0003o
ooooooooo`0:ooooo`03o`000?oo003oo`0002goo`0000?o0000ooooooooool01?ooool00ol0003o
ooooooooo`0<ooooo`00@?ooool00ol0003oooooooooo`03ooooo`03o`000?oo003oo`0002koo`00
00?o0000ooooooooool02Oooool00ol0003oo`00ool0000^ool00003o`000?oooooooooo00Wooooo
00?o0000ool00?oo0000;_oo00000ol0003oooooooooo`0:ooooo`03o`000?oo003oo`0002goo`00
00?o0000ooooooooool01?ooool00ol0003oooooooooo`0<ooooo`00@?ooool00ol0003ooooooooo
o`03ooooo`03o`000?oo003oo`0002koo`0000?o0000ooooooooool02Oooool00ol0003oo`00ool0
000^ool00003o`000?oooooooooo00Wooooo00?o0000ool00?oo0000;_oo00000ol0003ooooooooo
o`0:ooooo`03o`000?oo003oo`0002goo`0000?o0000ooooooooool01?ooool00ol0003ooooooooo
o`0<ooooo`00@?ooool00ol0003oooooooooo`03ooooo`03o`000?oo003oo`0002koo`0000?o0000
ooooooooool02Oooool00ol0003oo`00ool0000^ool00003o`000?oooooooooo00Wooooo00?o0000
ool00?oo0000;_oo00000ol0003oooooooooo`0:ooooo`03o`000?oo003oo`0002goo`0000?o0000
ooooooooool01?ooool00ol0003oooooooooo`0<ooooo`00@?ooool00ol0003oooooooooo`03oooo
o`03o`000?oo003oo`0002koo`0000?o0000ooooooooool02Oooool00ol0003oo`00ool0000^ool0
0003o`000?oooooooooo00Wooooo00?o0000ool00?oo0000;_oo00000ol0003oooooooooo`0:oooo
o`03o`000?oo003oo`0002goo`0000?o0000ooooooooool01?ooool00ol0003oooooooooo`0<oooo
o`00@?ooool00ol0003oooooooooo`03ooooo`03o`000?oo003oo`0002koo`0000?o0000oooooooo
ool02Oooool00ol0003oo`00ool0000^ool00003o`000?oooooooooo00Wooooo00?o0000ool00?oo
0000;_oo00000ol0003oooooooooo`0:ooooo`03o`000?oo003oo`0002goo`0000?o0000oooooooo
ool01?ooool00ol0003oooooooooo`0<ooooo`00@?ooool00ol0003oooooooooo`03ooooo`03o`00
0?oo003oo`0002koo`0000?o0000ooooooooool02Oooool00ol0003oo`00ool0000^ool00003o`00
0?oooooooooo00Wooooo00?o0000ool00?oo0000;_oo00000ol0003oooooooooo`0:ooooo`03o`00
0?oo003oo`0002goo`0000?o0000ooooooooool01?ooool00ol0003oooooooooo`0<ooooo`00@?oo
ool00ol0003oooooooooo`03ooooo`03o`000?oo003oo`0002koo`0000?o0000ooooooooool02Ooo
ool00ol0003oo`00ool0000^ool00003o`000?oooooooooo00Wooooo00?o0000ool00?oo0000;_oo
00000ol0003oooooooooo`0:ooooo`03o`000?oo003oo`0002goo`0000?o0000ooooooooool01?oo
ool00ol0003oooooooooo`0<ooooo`00@?ooool00ol0003oooooooooo`03ooooo`03o`000?oo003o
o`0002koo`0000?o0000ooooooooool02Oooool00ol0003oo`00ool0000^ool00003o`000?oooooo
oooo00Wooooo00?o0000ool00?oo0000;_oo00000ol0003oooooooooo`0:ooooo`03o`000?oo003o
o`0002goo`0000?o0000ooooooooool01?ooool00ol0003oooooooooo`0<ooooo`00@?ooool00ol0
003oooooooooo`03ooooo`03o`000?oo003oo`0002koo`0000?o0000ooooooooool02Oooool00ol0
003oo`00ool0000^ool00003o`000?oooooooooo00Wooooo00?o0000ool00?oo0000;_oo00000ol0
003oooooooooo`0:ooooo`03o`000?oo003oo`0002goo`0000?o0000ooooooooool01?ooool00ol0
003oooooooooo`0<ooooo`00@?ooool00ol0003oooooooooo`03ooooo`03o`000?oo003oo`0002ko
o`0000?o0000ooooooooool02Oooool00ol0003oo`00ool0000^ool00003o`000?oooooooooo00Wo
oooo00?o0000ool00?oo0000;_oo00000ol0003oooooooooo`0:ooooo`03o`000?oo003oo`0002go
o`0000?o0000ooooooooool01?ooool00ol0003oooooooooo`0<ooooo`00@?ooool00ol0003ooooo
ooooo`03ooooo`03o`000?oo003oo`0002koo`0000?o0000ooooooooool02Oooool00ol0003oo`00
ool0000^ool00003o`000?oooooooooo00Wooooo00?o0000ool00?oo0000;_oo00000ol0003ooooo
ooooo`0:oooooc7o00001_ooool00ol0003oooooooooo`0<ooooo`00@?ooool00ol0003ooooooooo
o`03ooooo`03o`000?oo003oo`0002koo`0000?o0000ooooooooool02Oooool00ol0003oo`00ool0
000^ool00003o`000?oooooooooo00Wooooo00?o0000ool00?oo0000;_oo00000ol0003ooooooooo
o`11ooooo`03o`000?oooooooooo00cooooo0010ooooo`03o`000?oooooooooo00?ooooo00?o0000
ool00?oo0000;_oo00000ol0003oooooooooo`09ooooo`03o`000?oo003oo`0002koo`0000?o0000
ooooooooool02Oooool00ol0003oo`00ool0000^ool00003o`000?oooooooooo047ooooo00?o0000
ooooooooool03?ooool0043ooooo00?o0000ooooooooool00oooool00ol0003oo`00ool0000^ool0
0003o`000?oooooooooo00Wooooo00?o0000ool00?oo0000;_oo00000ol0003oooooooooo`09oooo
o`03o`000?oo003oo`0002koo`0000?o0000ooooooooool0@Oooool00ol0003oooooooooo`0<oooo
o`00@?ooool00ol0003oooooooooo`03ooooo`03o`000?oo003oo`0002koo`0000?o0000oooooooo
ool02Oooool00ol0003oo`00ool0000^ool00003o`000?oooooooooo00Wooooo00?o0000ool00?oo
0000;_oo00000ol0003oooooooooo`11ooooo`03o`000?oooooooooo00cooooo0010ooooo`03o`00
0?oooooooooo00?ooooo00?o0000ool00?oo0000;_oo00000ol0003oooooooooo`09ooooo`03o`00
0?oo003oo`0002koo`0000?o0000ooooooooool02Oooool00ol0003oo`00ool0000^ool00003o`00
0?oooooooooo047ooooo00?o0000ooooooooool03?ooool0043ooooo00?o0000ooooooooool00ooo
ool00ol0003oo`00ool0000^ool00003o`000?oooooooooo00Wooooo00?o0000ool00?oo0000;_oo
00000ol0003oooooooooo`09ooooo`03o`000?oo003oo`0002koo`0000?o0000ooooooooool0@Ooo
ool00ol0003oooooooooo`0<ooooo`00@?ooool00ol0003oooooooooo`03ooooo`03o`000?oo003o
o`0002koo`0000?o0000ooooooooool02Oooool00ol0003oo`00ool0000^ool00003o`000?oooooo
oooo00Wooooo00?o0000ool00?oo0000;_oo00000ol0003oooooooooo`11ooooo`03o`000?oooooo
oooo00cooooo0010ooooo`03o`000?oooooooooo00?ooooo00?o0000ool00?oo0000;_oo00000ol0
003oooooooooo`09ooooo`03o`000?oo003oo`0002koo`0000?o0000ooooooooool02Oooool00ol0
003oo`00ool0000^ool00003o`000?oooooooooo047ooooo00?o0000ooooooooool03?ooool0043o
oooo00?o0000ooooooooool00oooool00ol0003oo`00ool0000^ool00003o`000?oooooooooo00Wo
oooo00?o0000ool00?oo0000;_oo00000ol0003oooooooooo`09oooooc;o0000@oooool00ol0003o
ooooooooo`0<ooooo`002_ooool00on2PX;ono_koo_kn`02oo_kn`03ojFUYOoooooooooo02kooooo
00?o0000ooooooooool00oooool00ol0003oo`00ool0000^ool00003o`000?oooooooooo00Wooooo
00?o0000ool00?oo0000;_oo00000ol0003oooooooooo`1nooooo`03o`000?oooooooooo00cooooo
000:ooooo`03odA4A?lQ8B7oE5AD00;oE5AD00?o6QXJooooooooool0;_ooool00ol0003ooooooooo
o`03ooooo`03o`000?oo003oo`0002koo`0000?o0000ooooooooool02Oooool00ol0003oo`00ool0
000^ool00003o`000?oooooooooo07kooooo00?o0000ooooooooool03?ooool000[ooooo00Kol_;b
ogQhN?mQHF7ohn?Soooooon<S8``ooooo`03o`000?oooooooooo00?ooooo00?o0000ool00?oo0000
;_oo00000ol0003oooooooooo`09ooooo`03o`000?oo003oo`0002koo`0000?o0000ooooooooool0
O_ooool00ol0003oooooooooo`0<ooooo`002_ooool01_nVYZKoooooomcLg?mIFEWoPh>3ooOgmc3o
oooo00?o0000ooooooooool00oooool00ol0003oo`00ool0000^ool00003o`000?oooooooooo00Wo
oooo00?o0000ool00?oo0000;_oo00000ol0003oooooooooo`1nooooo`03o`000?oooooooooo00co
oooo000:ooooo`07oclo?om]KFgoKFe]ofe]KOl[:b_o8B4QooOgm`0Kooooo`?o00001?ooool2o`00
00Cooooo0_l00005ooooo`03o`000?oooooooooo00?ooooo00?o0000ool00?oo0000;_oo00000ol0
003oooooooooo`09ooooo`03o`000?oo003oo`0002koo`0000?o0000ooooooooool0O_ooool00ol0
003oooooooooo`0<ooooo`002_ooool00onFUYKoh>3Pon3Ph002on3Ph003on;Rh_oooooooooo01Wo
oooo00Go0000ooooooooooooooooo`000002ooooo`04o`000?ooooooooooo`0000;ooooo00Co0000
oooooooooooo00001?ooool00ol0003oooooooooo`03ooooo`03o`000?oo003oo`0002koo`0000?o
0000ooooooooool02Oooool00ol0003oo`00ool0000^ool00003o`000?oooooooooo07kooooo00?o
0000ooooooooool03?ooool000_ooooo00?o]KFeon_[joooool08Oooool01?l0003oooooooooool0
0002ooooo`04o`000?ooooooooooo`0000;ooooo00?o0000ooooooooool00_ooool00ol0003ooooo
ooooo`03ooooo`03o`000?oo003oo`0002koo`0000?o0000ooooooooool02Oooool00ol0003oo`00
ool0000^ool00003o`000?oooooooooo07kooooo00?o0000ooooooooool03?ooool000_ooooo00Go
WinOochn?_lo?coo=cLgoginOP0Oooooo`04o`000?ooooooooooo`0000;ooooo00Co0000oooooooo
oooo00000_ooool00ol0003oooooooooo`02ooooo`?o00000oooool00ol0003oo`00ool0000^ool0
0003o`000?oooooooooo00Wooooo00?o0000ool00?oo0000;_oo00000ol0003oooooooooo`1noooo
o`03o`000?oooooooooo00cooooo000?ooooo`03odE5AOofm_Kooooo01Wooooo1?l00003ooooo`04
o`000?ooooooooooo`0000;ooooo00Co0000oooooooooooo00001?ooool00ol0003oooooooooo`03
ooooo`03o`000?oo003oo`0002koo`0000?o0000ooooooooool02Oooool00ol0003oo`00ool0000^
ool00003o`000?oooooooooo07kooooo00?o0000ooooooooool03?ooool000_ooooo00GoUYJFomgM
gOoooooolo?code=C@0Kooooo`03o`000?oooooooooo00Cooooo00Co0000oooooooooooo00000_oo
ool01?l0003oooooooooool00004ooooo`03o`000?oooooooooo00?ooooo00?o0000ool00?oo0000
;_oo00000ol0003oooooooooo`09ooooo`03o`000?oo003oo`0002koo`0000?o0000ooooooooool0
O_ooool00ol0003oooooooooo`0<ooooo`002oooool01OnCTi?o?3`lod=3@olZ:R[o7alO01_ooooo
1Ol00003ooooo`;o00001?ooool2o`0000Gooooo00?o0000ooooooooool00oooool00ol0003oo`00
ool0000^ool00003o`000?oooooooooo00Wooooo00?o0000ool00?oo0000;_oo00000ol0003ooooo
ooooo`1nooooo`03o`000?oooooooooo00cooooo000?ooooo`03ojn_[ooooooooooo02kooooo00?o
0000ooooooooool00oooool00ol0003oo`00ool0000^ool00003o`000?oooooooooo00Wooooo00?o
0000ool00?oo0000;_oo00000ol0003oooooooooo`1nooooo`03o`000?oooooooooo00cooooo000;
ooooo`05ohJ6Q_nEUIGoZj^[oj^[Zom9BDT0<?ooool00ol0003oooooooooo`03ooooo`03o`000?oo
003oo`0002koo`0000?o0000ooooooooool02Oooool00ol0003oo`00ool0000^ool00003o`000?oo
oooooooo07kooooo00?o0000ooooooooool03?ooool000_ooooo00GoSXj>ofQXJ?nIVIWoVIVIocLg
=`0`ooooo`03o`000?oooooooooo00?ooooo00?o0000ool00?oo0000;_oo00000ol0003ooooooooo
o`09ooooo`03o`000?oo003oo`0002koo`0000?o0000ooooooooool0O_ooool00ol0003ooooooooo
o`0<ooooo`002oooool01Om_KfooQXJ6okfm_Onm_Kgo`L71033ooooo00?o0000ooooooooool00ooo
ool00ol0003oo`00ool0000^ool00003o`000?oooooooooo00Wooooo00?o0000ool00?oo0000;_oo
00000ol0003oooooooooo`1nooooo`03o`000?oooooooooo00cooooo000;ooooo`05ojf][Om0@43o
Q8B4ohN7Qolc<c<0<?ooool00ol0003oooooooooo`03ooooo`03o`000?oo003oo`0002koo`0000?o
0000ooooooooool02Oooool00ol0003oo`00ool0000^ool00003o`000?oooooooooo07kooooo00?o
0000ooooooooool03?ooool000_ooooo00GoNGUioi6ATOo=cLgoclo?omKFeP0`ooooo`03o`000?oo
oooooooo00?ooooo00?o0000ool00?oo0000;_oo00000ol0003oooooooooo`09ooooo`03o`000?oo
003oo`0002koo`0000?o0000ooooooooool0O_ooool00ol0003oooooooooo`0<ooooo`002oooool0
1Oo/k>coUYJFogEeMOmeMGGo:b/[033ooooo00?o0000ooooooooool00oooool00ol0003oo`00ool0
000^ool00003o`000?oooooooooo00Wooooo00?o0000ool00?oo0000;_oo00000ol0003ooooooooo
o`1nooooo`03o`000?oooooooooo00cooooo0009ooooo`03olK6a_oEeMGooooo00?ooooo00?oUiNG
ooooooooool0;_ooool00ol0003oooooooooo`03ooooo`03o`000?oo003oo`0002koo`0000?o0000
ooooooooool02Oooool00ol0003oo`00ool0000^ool00003o`000?oooooooooo07kooooo00?o0000
ooooooooool03?ooool000Wooooo00Oo^KViod=3@om3@d?o1PH6obTY:Ol<30co7QhN033ooooo00?o
0000ooooooooool00oooool00ol0003oo`00ool0000^ool00003o`000?oooooooooo00Wooooo00?o
0000ool00?oo0000;_oo00000ol0003oooooooooo`1nooooo`03o`000?oooooooooo00cooooo000;
ooooo`05okBd]?miNGWoooooono_kold=3@0<?ooool00ol0003oooooooooo`03ooooo`03o`000?oo
003oo`0002koo`0000?o0000ooooooooool02Oooool00ol0003oo`00ool0000^ool00003o`000?oo
oooooooo07kooooo00?o0000ooooooooool03?ooool000_ooooo00KoUYJFojf][Oooooooooooochn
?_ohn?P_ooooo`03o`000?oooooooooo00?ooooo00?o0000ool00?oo0000;_oo00000ol0003ooooo
ooooo`09ooooo`03o`000?oo003oo`0002koo`0000?o0000ooooooooool0O_ooool00ol0003ooooo
ooooo`0<ooooo`002oooool01Oo/k>co=cLgojn_[on3Ph?oI6AT033ooooo00?o0000ooooooooool0
0oooool00ol0003oo`00ool0000^ool00003o`000?oooooooooo00Wooooo00?o0000ool00?oo0000
;_oo00000ol0003oooooooooo`1nooooo`03o`000?oooooooooo00cooooo000<ooooo`04omkNg_mn
OWkoYjNWooWinC3ooooo00?o0000ooooooooool00oooool00ol0003oo`00ool0000^ool00003o`00
0?oooooooooo00Wooooo00?o0000ool00?oo0000;_oo00000ol0003oooooooooo`1nooooo`03o`00
0?oooooooooo00cooooo000<ooooo`03ooCdm?nQXJ7ob<S8037ooooo00?o0000ooooooooool00ooo
ool00ol0003oo`00ool0000^ool00003o`000?oooooooooo00Wooooo00?o0000ool00?oo0000;_oo
00000ol0003oooooooooo`1nooooo`03o`000?oooooooooo00cooooo000;ooooo`05onSXj?le=CGo
<S8bofYZJ_maLG40<?ooool00ol0003oooooooooo`03ooooo`03o`000?oo003oo`0002koo`0000?o
0000ooooooooool02Oooool00ol0003oo`00ool0000^ool00003o`000?oooooooooo07kooooo00?o
0000ooooooooool03?ooool000_ooooo00KoShn?olc<c?mLG5cooooooeADE?oinOT_ooooo`03o`00
0?oooooooooo00?ooooo00?o0000ool00?oo0000;_oo00000ol0003oooooooooo`09ooooo`03o`00
0?oo003oo`0002koo`0000?o0000ooooooooool0O_ooool00ol0003oooooooooo`0<ooooo`002ooo
ool01_n6QXKoclo?oeaLG?ooooooCdm?oo7alBoooooo00?o0000ooooooooool00oooool00ol0003o
o`00ool0000^ool00003o`000?oooooooooo00Wooooo00?o0000ool00?oo0000;_oo00000ol0003o
ooooooooo`1nooooo`03o`000?oooooooooo00cooooo000;ooooo`05on;Rh_lc<c?o<S8booShn?m1
@D40<?ooool00ol0003oooooooooo`03ooooo`03o`000?oo003oo`0002koo`0000?o0000oooooooo
ool02Oooool00ol0003oo`00ool0000^ool00003o`000?oooooooooo07kooooo00?o0000oooooooo
ool03?ooool000cooooo00Col_;bok2`/?oclo?od=3@<?ooool00ol0003oooooooooo`03ooooo`03
o`000?oo003oo`0002koo`0000?o0000ooooooooool02Ooooolbo`00083ooooo00?o0000oooooooo
ool03?ooool000_ooooo00Goj>SXoo_knooooooooooookno_`0`ooooo`03o`000?oooooooooo00?o
oooo00?o0000ool00?oo0000;_oo00000ol0003oooooooooo`2kooooo`03o`000?oooooooooo00co
oooo000;ooooo`05ogemOOnYZJWob/[:ol[:b_lo?cl0<?ooool00ol0003oooooooooo`03ooooo`03
o`000?oo003oo`0002koo`0000?o0000ooooooooool0^oooool00ol0003oooooooooo`0<ooooo`00
2oooool01Ono_koo:2PXofm_KomjNW[o9RHV033ooooo00?o0000ooooooooool00oooool00ol0003o
o`00ool0000^ool00003o`000?oooooooooo0;_ooooo00?o0000ooooooooool03?ooool000_ooooo
00Go^;RhohJ6Q_ooooooooooodm?C`0`ooooo`03o`000?oooooooooo00?ooooo00?o0000ool00?oo
0000;_oo00000ol0003oooooooooo`2kooooo`03o`000?oooooooooo00cooooo000;ooooo`05ofm_
Konl_;cooooooooooone]KD0<?ooool00ol0003oooooooooo`03ooooo`03o`000?oo003oo`0002ko
o`0000?o0000ooooooooool0^oooool00ol0003oooooooooo`0<ooooo`002oooool00oo>c/kod=3@
ooooo`0booooo`03o`000?oooooooooo00?ooooo00?o0000ool00?oo0000;_oo00000ol0003ooooo
ooooo`2kooooo`03o`000?oooooooooo00cooooo0010ooooo`03o`000?oooooooooo00?ooooo00?o
0000ool00?oo0000;_oo00000ol0003oooooooooo`2kooooo`03o`000?oooooooooo00cooooo0010
ooooo`03o`000?oooooooooo00?ooooo00?o0000ool00?oo0000;_oo00000ol0003oooooooooo`2k
ooooo`03o`000?oooooooooo00cooooo0010ooooo`03o`000?oooooooooo00?ooooo00?o0000ool0
0?oo0000;_oo00000ol0003oooooooooo`2kooooo`03o`000?oooooooooo00cooooo0010ooooo`03
o`000?oooooooooo00?ooooo00?o0000ool00?oo0000;_oo00000ol0003oooooooooo`2kooooo`03
o`000?oooooooooo00cooooo0010ooooo`03o`000?oooooooooo00?ooooo00?o0000ool00?oo0000
;_oo00000ol0003oooooooooo`2kooooo`03o`000?oooooooooo00cooooo0010ooooo`03o`000?oo
oooooooo00?ooooo00?o0000ool00?oo0000;_oo00000ol0003oooooooooo`2kooooo`03o`000?oo
oooooooo00cooooo000<ooooo`03ong]kOnATI7o`<3001Oooooo0ol00004ooooo`;o00001?ooool2
o`0000Cooooo0_l00005ooooo`03o`000?oooooooooo00?ooooo00?o0000ool00?oo0000;_oo0000
0ol0003oooooooooo`2kooooo`03o`000?oooooooooo00cooooo000;ooooo`05onOWiolb<S;oUYJF
ofUYJOmaLG405oooool00ol0003oooooooooo`02ooooo`04o`000?ooooooooooo`0000;ooooo00Co
0000oooooooooooo00000_ooool01?l0003oooooooooool00004ooooo`03o`000?oooooooooo00?o
oooo00?o0000ool00?oo0000;_oo00000ol0003oooooooooo`2kooooo`03o`000?oooooooooo00co
oooo000;ooooo`06ohn?Soo1`L7ooooooooooomCDe?on_[j5_ooool00ol0003oooooooooo`02oooo
o`04o`000?ooooooooooo`0000;ooooo00Co0000oooooooooooo00000_ooool01?l0003ooooooooo
ool00004ooooo`?o00000oooool00ol0003oo`00ool0000^ool00003o`000?oooooooooo0;_ooooo
00?o0000ooooooooool03?ooool000_ooooo00KoShn?ol30`?oooooooooooe9BD_ojn_XFooooo`03
o`000?oooooooooo00;ooooo00Co0000oooooooooooo00000_ooool01?l0003oooooooooool00002
ooooo`04o`000?ooooooooooo`0000Cooooo00?o0000ooooooooool00oooool00ol0003oo`00ool0
000^ool00003o`000?oooooooooo0;_ooooo00?o0000ooooooooool03?ooool000_ooooo00Goj>SX
oc8b<_nFUYKoJFUYog5aL@0Gooooo`03o`000?oooooooooo00;ooooo00Co0000oooooooooooo0000
0_ooool01?l0003oooooooooool00002ooooo`04o`000?ooooooooooo`0000Cooooo00?o0000oooo
ooooool00oooool00ol0003oo`00ool0000^ool00003o`000?oooooooooo0;_ooooo00?o0000oooo
ooooool03?ooool000cooooo00?okNg]oi6ATOo0`<005oooool2o`0000Cooooo00Co0000oooooooo
oooo00000_ooool01?l0003oooooooooool00002ooooo`04o`000?ooooooooooo`0000Cooooo00?o
0000ooooooooool00oooool00ol0003oo`00ool0000^ool00003o`000?oooooooooo0;_ooooo00?o
0000ooooooooool03?ooool000_ooooo00GooOgmookno_oooooooooooo_kn`0Gooooo`03o`000?oo
oooooooo00?ooooo0_l00004ooooo`;o00001?ooool2o`0000Gooooo00?o0000ooooooooool00ooo
ool00ol0003oo`00ool0000^ool00003o`000?oooooooooo0;_ooooo00?o0000ooooooooool03?oo
ool000_ooooo00GoX:2Pok>c/ooooooooooooeEEE@0`ooooo`03o`000?oooooooooo00?ooooo00?o
0000ool00?oo0000;_oo00000ol0003oooooooooo`2kooooo`03o`000?oooooooooo00cooooo0009
ooooo`04oo[jn_mUIFGo8b<SobLW9`;o>SXj00?o4A4Aooooooooool0;_ooool00ol0003ooooooooo
o`03ooooo`03o`000?oo003oo`0002koo`0000?o0000ooooooooool0^oooool00ol0003ooooooooo
o`0<ooooo`002Oooool01?o6a/KoRHV9oibLW?n^[Zh2ooooo`03ode=COoooooooooo02kooooo00?o
0000ooooooooool00oooool00ol0003oo`00ool0000^ool00003o`000?oooooooooo0;_ooooo00?o
0000ooooooooool03?ooool000Wooooo00CoYZJVoiZJV_nUYJGo^;Rh0_ooool00om_Kfoooooooooo
o`0^ooooo`03o`000?oooooooooo00?ooooo00?o0000ool00?oo0000;_oo00000ol0003ooooooooo
o`2kooooo`03o`000?oooooooooo00cooooo0009ooooo`03ooOgmooYjNWooooo03Cooooo00?o0000
ooooooooool00oooool00ol0003oo`00ool0000^ool00003o`000?oooooooooo0;_ooooo00?o0000
ooooooooool03?ooool0043ooooo00?o0000ooooooooool00oooool00ol0003oo`00ool0000^ool0
0003o`000?oooooooooo0;_ooooo00?o0000ooooooooool03?ooool0043ooooo00?o0000oooooooo
ool00oooool00ol0003oo`00ool0000^ool00003o`000?oooooooooo0;_ooooo00?o0000oooooooo
ool03?ooool0043ooooo00?o0000ooooooooool00oooool00ol0003oo`00ool0000^ool00003o`00
0?oooooooooo0;_ooooo00?o0000ooooooooool03?ooool0043ooooo00?o0000ooooooooool00ooo
ool00ol0003oo`00ool0000^ool00003o`000?oooooooooo0;_ooooo00?o0000ooooooooool03?oo
ool0043ooooo00?o0000ooooooooool00oooool00ol0003oo`00ool0000^ool00003o`000?oooooo
oooo0;_ooooo00?o0000ooooooooool03?ooool0043ooooo00?o0000ooooooooool00oooool00ol0
003oo`00ool0000^ool00003o`000?oooooooooo0;_ooooo00?o0000ooooooooool03?ooool000_o
oooo00CoinOWohn?SomUIFGoYjNW<Oooool00ol0003oooooooooo`03ooooo`03o`000?oo003oo`00
02koo`0000?o0000ooooooooool0^oooool00ol0003oooooooooo`0<ooooo`002_ooool01_nUYJGo
@T92oibLW?nQXJ7oB4Q8og9bLS3ooooo00?o0000ooooooooool00oooool00ol0003oo`00ool0000^
ool00003o`000?oooooooooo0;_ooooo00?o0000ooooooooool03?ooool000[ooooo00Oo>SXjoo7a
lOoooooooooooogmoOlS8b?omoOg02oooooo00?o0000ooooooooool00oooool00ol0003oo`00ool0
000^ool00003o`000?oooooooooo0;_ooooo00?o0000ooooooooool03?ooool000[ooooo00OoATI6
ooooooooooooKfm_oooooomZJV[oh^;R02oooooo00?o0000ooooooooool00oooool00ol0003oo`00
ool0000^ool00003o`000?oooooooooo0;_ooooo00?o0000ooooooooool03?ooool000[ooooo00Oo
>3PhofUYJOooooooG5aLohf=SOlc<c?ono_k02oooooo00?o0000ooooooooool00oooool00ol0003o
o`00ool0000^ool00003o`000?oooooooooo0;_ooooo00?o0000ooooooooool03?ooool000[ooooo
00Kof=SHolo?coooooooUYJFokJf]_o:b/X`ooooo`03o`000?oooooooooo00?ooooo00?o0000ool0
0?oo0000;_oo00000ol0003oooooooooo`2kooooo`03o`000?oooooooooo00cooooo000<ooooo`03
ooCdm?nQXJ7ob<S8037ooooo00?o0000ooooooooool00oooool00ol0003oo`00ool0000^ool00003
o`000?oooooooooo0;_ooooo00?o0000ooooooooool03?ooool000_ooooo00Goj>SXocDe=Olb<S;o
JVYZog5aL@0`ooooo`03o`000?oooooooooo00?ooooo00?o0000ool00?oo0000;_oo00000ol0003o
ooooooooo`2kooooo`03o`000?oooooooooo00cooooo000;ooooo`06ohn?Soo<c<coG5aLoooooomD
E5ConOWi;oooool00ol0003oooooooooo`03ooooo`03o`000?oo003oo`0002koo`0000?o0000oooo
ooooool0^oooool00ol0003oooooooooo`0<ooooo`002oooool01_n6QXKoclo?oeaLG?ooooooCdm?
oo7alBoooooo00?o0000ooooooooool00oooool00ol0003oo`00ool0000^ool00003o`000?oooooo
oooo0;_ooooo00?o0000ooooooooool03?ooool000_ooooo00Goh^;Roc<c<olb<S;on?Shod51@@0`
ooooo`03o`000?oooooooooo00?ooooo00?o0000ool00?oo0000;_oo00000ol0003oooooooooo`2k
ooooo`03o`000?oooooooooo00cooooo000<ooooo`04oo;bl_n`/;3olo?com3@d33ooooo00?o0000
ooooooooool00oooool00ol0003oo`00ool0000^ool00003o`000?oooooooooo0;_ooooo00?o0000
ooooooooool03?ooool000_ooooo00Gob/[:oo;bl_oooooooooookfm_@0`ooooo`03o`000?oooooo
oooo00?ooooo00?o0000ool00?oo0000;_oo00000ol0003oooooooooo`2kooooo`03o`000?oooooo
oooo00cooooo000;ooooo`05oh^;RolV9RKo?clood=3@olE5AD0<?ooool00ol0003oooooooooo`03
ooooo`03o`000?oo003oo`0002koo`0000?o0000ooooooooool0^oooool00ol0003oooooooooo`0<
ooooo`002oooool01OnVYZKoSHf=ooooooooooooZZZZ033ooooo00?o0000ooooooooool00oooool0
0ol0003oo`00ool0000^ool00003o`000?oooooooooo0;_ooooo00?o0000ooooooooool03?ooool0
00_ooooo00GoMgMgokjn__oooooooooookjn_P0`ooooo`03o`000?oooooooooo00?ooooo00?o0000
ool00?oo0000;_oo00000ol0003oooooooooo`2kooooo`03o`000?oooooooooo00cooooo000;oooo
o`05om_Kfom9BDWo?clood51@OlD51@0<?ooool00ol0003oooooooooo`03ooooo`03o`000?oo003o
o`0002koo`0000?o0000ooooooooool0^oooool00ol0003oooooooooo`0<ooooo`003oooool00onV
YZKoooooooooo`0^ooooo`03o`000?oooooooooo00?ooooo00?o0000ool00?oo0000;_oo00000ol0
003oooooooooo`2kooooo`03o`000?oooooooooo00cooooo000<ooooo`03ooCdm?nQXJ7ob<S8037o
oooo00?o0000ooooooooool00oooool00ol0003oo`00ool0000^ool00003o`000?oooooooooo0;_o
oooo00?o0000ooooooooool03?ooool000_ooooo00Goj>SXocDe=Olb<S;oJVYZog5aL@0Fooooo`?o
00000oooool3o`0000Cooooo0_l00004ooooo`;o00001Oooool00ol0003oooooooooo`03ooooo`03
o`000?oo003oo`0002koo`0000?o0000ooooooooool0^oooool00ol0003oooooooooo`0<ooooo`00
2oooool01_n?Shooc<c<oeaLG?ooooooE5ADooWinAKooooo00Go0000ooooooooooooooooo`000003
ooooo`04o`000?ooooooooooo`0000;ooooo00Co0000oooooooooooo00000_ooool00ol0003ooooo
ooooo`02ooooo`03o`000?oooooooooo00?ooooo00?o0000ool00?oo0000;_oo00000ol0003ooooo
ooooo`2kooooo`03o`000?oooooooooo00cooooo000;ooooo`06ohJ6Q_o?clooG5aLoooooom?Cdoo
lO7a5_ooool00ol0003oooooooooo`05ooooo`04o`000?ooooooooooo`0000;ooooo00Co0000oooo
oooooooo00000_ooool00ol0003oooooooooo`02ooooo`03o`000?oooooooooo00?ooooo00?o0000
ool00?oo0000;_oo00000ol0003oooooooooo`2kooooo`03o`000?oooooooooo00cooooo000;oooo
o`05on;Rh_lc<c?o<S8booShn?m1@D405oooool00ol0003oooooooooo`05ooooo`04o`000?oooooo
ooooo`0000;ooooo00Co0000oooooooooooo00000_ooool00ol0003oooooooooo`02ooooo`?o0000
0oooool00ol0003oo`00ool0000^ool00003o`000?oooooooooo0;_ooooo00?o0000ooooooooool0
3?ooool000cooooo00Col_;bok2`/?oclo?od=3@5oooool01?l0003oooooooooooooool4o`0000?o
oooo00Co0000oooooooooooo00000_ooool01?l0003oooooooooool00004ooooo`03o`000?oooooo
oooo00?ooooo00?o0000ool00?oo0000;_oo00000ol0003oooooooooo`2kooooo`03o`000?oooooo
oooo00cooooo000<ooooo`04ooShn?oooooolO7aon;RhQKooooo0_l00003ooooo`03o`000?oooooo
oooo00Cooooo00Co0000oooooooooooo00000_ooool01?l0003oooooooooool00004ooooo`03o`00
0?oooooooooo00?ooooo00?o0000ool00?oo0000;_oo00000ol0003oooooooooo`2kooooo`03o`00
0?oooooooooo00cooooo000;ooooo`06olC4a?m3@d?oIFEUojn_[ol<30comoOg5_ooool01?l0003o
ooooooooooooool5o`0000?ooooo0_l00004ooooo`;o00001Oooool00ol0003oooooooooo`03oooo
o`03o`000?oo003oo`0002koo`0000?o0000ooooooooool0^oooool00ol0003oooooooooo`0<oooo
o`002oooool01_meMGGol_;boclo?oojn_[oFUYJooGemBoooooo00?o0000ooooooooool00oooool0
0ol0003oo`00ool0000^ool00003o`000?oooooooooo0;_ooooo00?o0000ooooooooool03?ooool0
00_ooooo00KoNGUiolS8b?mOGeoog=cLofYZJ_odm?@_ooooo`03o`000?oooooooooo00?ooooo00?o
0000ool00?oo0000;_oo00000ol0003oooooooooo`2kooooo`03o`000?oooooooooo00cooooo000;
ooooo`05oi>CTomIFEWo/K6aoc4a<OmZJVX0<?ooool00ol0003oooooooooo`03ooooo`03o`000?oo
003oo`0002koo`0000?o0000ooooooooool0^oooool00ol0003oooooooooo`0<ooooo`003_ooool0
0ooinOWoooooooooo`0_ooooo`03o`000?oooooooooo00?ooooo00?o0000ool00?oo0000;_oo0000
0ol0003oooooooooo`2kooooo`03o`000?oooooooooo00cooooo0010ooooo`03o`000?oooooooooo
00?ooooo00?o0000ool00?oo0000;_oo00000ol0003oooooooooo`2kooooo`03o`000?oooooooooo
00cooooo0010ooooo`03o`000?oooooooooo00?ooooo00?o0000ool00?oo0000;_oo00000ol0003o
ooooooooo`2kooooo`03o`000?oooooooooo00cooooo0010ooooo`03o`000?oooooooooo00?ooooo
00?o0000ool00?oo0000;_oo00000ol0003oooooooooo`2kooooo`03o`000?oooooooooo00cooooo
0010ooooo`03o`000?oooooooooo00?ooooo00?o0000ool00?oo0000;_oo00000ol0003ooooooooo
o`2kooooo`03o`000?oooooooooo00cooooo0010ooooo`03o`000?oooooooooo00?ooooo00?o0000
ool00?oo0000;_oo00000ol0003oooooooooo`2kooooo`03o`000?oooooooooo00cooooo0010oooo
o`03o`000?oooooooooo00?ooooo00?o0000ool00?oo0000;_oo00000ol0003oooooooooo`2koooo
o`03o`000?oooooooooo00cooooo0010ooooo`03o`000?oooooooooo00?ooooo<_l0002mooooo`03
o`000?oooooooooo00cooooo0010ooooo`03o`000?oooooooooo0?;ooooo00?o0000ooooooooool0
3?ooool0043ooooo00?o0000ooooooooool0l_ooool00ol0003oooooooooo`0<ooooo`00@?ooool0
0ol0003oooooooooo`3booooo`03o`000?oooooooooo00cooooo0010ooooo`03o`000?oooooooooo
0?;ooooo00?o0000ooooooooool03?ooool0043ooooo00?o0000ooooooooool0l_ooool00ol0003o
ooooooooo`0<ooooo`00@?ooool00ol0003oooooooooo`3booooo`03o`000?oooooooooo00cooooo
0010ooooo`03o`000?oooooooooo0?;ooooo00?o0000ooooooooool03?ooool0043ooooo00?o0000
ooooooooool0l_ooool00ol0003oooooooooo`0<ooooo`00@?ooool00ol0003oooooooooo`3boooo
o`03o`000?oooooooooo00cooooo0010ooooo`03o`000?oooooooooo0?;ooooo00?o0000oooooooo
ool03?ooool0043ooooo00?o0000ooooooooool0l_ooool00ol0003oooooooooo`0<ooooo`00@?oo
ool00ol0003oooooooooo`3booooo`03o`000?oooooooooo00cooooo0010ooooo`03o`000?oooooo
oooo0?;ooooo00?o0000ooooooooool03?ooool0043ooooo00?o0000ooooooooool0l_ooool00ol0
003oooooooooo`0<ooooo`00@?ooool00ol0003oooooooooo`3booooo`03o`000?oooooooooo00co
oooo0010ooooo`03o`000?oooooooooo0?;ooooo00?o0000ooooooooool03?ooool0043ooooo00?o
0000ooooooooool0l_ooool00ol0003oooooooooo`0<ooooo`00@?ooool00ol0003oooooooooo`3b
ooooo`03o`000?oooooooooo00cooooo0010ooooo`03o`000?oooooooooo0?;ooooo00?o0000oooo
ooooool03?ooool002Gooooo1Ol00003ooooo`;o00001?ooool2o`0000Cooooo0_l00005ooooo`03
o`000?oooooooooo0?;ooooo00?o0000ooooooooool03?ooool002Kooooo00Co0000oooooooooooo
00000_ooool01?l0003oooooooooool00002ooooo`04o`000?ooooooooooo`0000;ooooo00Co0000
oooooooooooo00001?ooool00ol0003oooooooooo`3booooo`03o`000?oooooooooo00cooooo000W
ooooo`03o`000?oooooooooo00;ooooo00Co0000oooooooooooo00000_ooool01?l0003ooooooooo
ool00002ooooo`04o`000?ooooooooooo`0000Cooooo00?o0000ooooooooool0l_ooool00ol0003o
ooooooooo`0<ooooo`00:?ooool01Ol0003ooooooooooooooooo000000;ooooo00Co0000oooooooo
oooo00000_ooool01?l0003oooooooooool00002ooooo`03o`000?oooooooooo00;ooooom_l0000>
ooooo`009Oooool01Ol0003ooooooooooooooooo000000;ooooo00Co0000oooooooooooo00000_oo
ool01?l0003oooooooooool00002ooooo`04o`000?ooooooooooo`000?oooooo2Oooool002Gooooo
00Go0000ooooooooooooooooo`000002ooooo`04o`000?ooooooooooo`0000;ooooo00Co0000oooo
oooooooo00000_ooool01?l0003oooooooooool0003oooooo`Wooooo000Vooooo`?o00001?ooool2
o`0000Cooooo0_l00004ooooo`;o0000ooooool:ooooo`00oooooom5ooooo`00\
\>"],
  ImageRangeCache->{{{17.375, 275.812}, {448.5, 289.188}} -> {-0.915404, \
4238.29, 0.0163876, 13.4115}}]
}, Open  ]],

Cell[BoxData[
    StyleBox[\( (*\ 
        Select\ Genes\ by\ Number\ of\ Missing\ Data\ Points\ *) \),
      FontColor->RGBColor[0, 0, 1]]], "Input",
  PageBreakAbove->False,
  PageBreakWithin->False,
  PageBreakBelow->False,
  GroupPageBreakWithin->False],

Cell[BoxData[{
    \(\(matrix = 
        AppendRows[Table[{counter[\([a]\)]}, {a, 1, genes}], genenames, 
          matrix];\)\), "\n", 
    \(\(matrix = Sort[matrix, OrderedQ[{#1, #2}] &];\)\), "\n", 
    \(\(fullgenenames = 
        TakeColumns[\[IndentingNewLine]TakeRows[
            matrix, {1, numbers[\([1]\)]}], \[IndentingNewLine]{2, 
            5}];\)\), "\n", 
    \(\(fullmatrix = 
        TakeColumns[\[IndentingNewLine]TakeRows[
            matrix, {1, numbers[\([1]\)]}], \[IndentingNewLine]{6, 
            arrays + 5}];\)\), "\[IndentingNewLine]", 
    \(\(missinggenenames1 = 
        TakeColumns[\[IndentingNewLine]TakeRows[
            matrix, {numbers[\([1]\)] + 1, 
              numbers[\([1]\)] + numbers[\([2]\)]}], \[IndentingNewLine]{2, 
            5}];\)\), "\n", 
    \(\(missingmatrix1 = 
        TakeColumns[\[IndentingNewLine]TakeRows[
            matrix, {numbers[\([1]\)] + 1, 
              numbers[\([1]\)] + numbers[\([2]\)]}], \[IndentingNewLine]{6, 
            arrays + 5}];\)\), "\n", 
    \(\(missinggenenames2 = 
        TakeColumns[\[IndentingNewLine]TakeRows[
            matrix, \[IndentingNewLine]{numbers[\([1]\)] + numbers[\([2]\)] + 
                1, \[IndentingNewLine]numbers[\([1]\)] + numbers[\([2]\)] + 
                numbers[\([3]\)]}], \[IndentingNewLine]{2, 5}];\)\), "\n", 
    \(\(missingmatrix2 = 
        TakeColumns[\[IndentingNewLine]TakeRows[
            matrix, \[IndentingNewLine]{numbers[\([1]\)] + numbers[\([2]\)] + 
                1, \[IndentingNewLine]numbers[\([1]\)] + numbers[\([2]\)] + 
                numbers[\([3]\)]}], \[IndentingNewLine]{6, 
            arrays + 5}];\)\)}], "Input",
  PageBreakAbove->False,
  PageBreakWithin->False,
  PageBreakBelow->False,
  GroupPageBreakWithin->False],

Cell[BoxData[{
    \(\(missinggenenames3 = 
        TakeColumns[\[IndentingNewLine]TakeRows[
            matrix, \[IndentingNewLine]{numbers[\([1]\)] + numbers[\([2]\)] + 
                numbers[\([3]\)] + 1, \[IndentingNewLine]numbers[\([1]\)] + 
                numbers[\([2]\)] + numbers[\([3]\)] + 
                numbers[\([4]\)]}], \[IndentingNewLine]{2, 5}];\)\), "\n", 
    \(\(missingmatrix3 = 
        TakeColumns[\[IndentingNewLine]TakeRows[
            matrix, \[IndentingNewLine]{numbers[\([1]\)] + numbers[\([2]\)] + 
                numbers[\([3]\)] + 1, \[IndentingNewLine]numbers[\([1]\)] + 
                numbers[\([2]\)] + numbers[\([3]\)] + 
                numbers[\([4]\)]}], \[IndentingNewLine]{6, 
            arrays + 5}];\)\)}], "Input",
  PageBreakAbove->True,
  PageBreakBelow->False],

Cell[BoxData[
    StyleBox[\( (*\ Locate\ Array\ Position\ of\ Null\ Data\ *) \),
      FontColor->RGBColor[0, 0, 1]]], "Input",
  PageBreakAbove->False,
  PageBreakWithin->False,
  PageBreakBelow->False,
  GroupPageBreakWithin->False],

Cell[BoxData[{
    \(\(locator1 = Table[0, {numbers[\([2]\)]}];\)\), "\[IndentingNewLine]", 
    \(\(Do[\[IndentingNewLine]locator1[\([a]\)] = 
          locator1[\([a]\)] + 
            Flatten[Position[missingmatrix1[\([a]\)], 
                Null]], \[IndentingNewLine]{a, 1, 
          numbers[\([2]\)]}];\)\), "\n", 
    \(\(locator2 = Table[0, {numbers[\([3]\)]}];\)\), "\n", 
    \(\(Do[\[IndentingNewLine]locator2[\([a]\)] = 
          locator2[\([a]\)] + 
            Flatten[Position[missingmatrix2[\([a]\)], 
                Null]], \[IndentingNewLine]{a, 1, 
          numbers[\([3]\)]}];\)\), "\n", 
    \(\(locator3 = Table[0, {numbers[\([4]\)]}];\)\), "\n", 
    \(\(Do[\[IndentingNewLine]locator3[\([a]\)] = 
          locator3[\([a]\)] + 
            Flatten[Position[missingmatrix3[\([a]\)], 
                Null]], \[IndentingNewLine]{a, 1, 
          numbers[\([4]\)]}];\)\)}], "Input",
  PageBreakAbove->False,
  PageBreakWithin->False,
  PageBreakBelow->False,
  GroupPageBreakWithin->False],

Cell[BoxData[
    StyleBox[\( (*\ 
        Sort\ Raw\ Data\ According\ to\ the\ Position\ of\ Missing\ Data\ \
Points\ for\ Each\ Gene\ *) \),
      FontColor->RGBColor[0, 0, 1]]], "Input",
  PageBreakAbove->False,
  PageBreakWithin->False,
  PageBreakBelow->False,
  GroupPageBreakWithin->False],

Cell[BoxData[{
    \(\(missingmatrix1 = 
        AppendRows[locator1, missinggenenames1, missingmatrix1];\)\), "\n", 
    \(\(missingmatrix1 = 
        Sort[missingmatrix1, OrderedQ[{#1, #2}] &];\)\), "\n", 
    \(\(locator1 = TakeColumns[missingmatrix1, {1, 1}];\)\), "\n", 
    \(\(missinggenenames1 = TakeColumns[missingmatrix1, {2, 5}];\)\), "\n", 
    \(\(missingmatrix1 = 
        TakeColumns[missingmatrix1, {6, arrays + 5}];\)\), "\n", 
    \(\(missingmatrix2 = 
        AppendRows[locator2, missinggenenames2, missingmatrix2];\)\), "\n", 
    \(\(missingmatrix2 = 
        Sort[missingmatrix2, OrderedQ[{#1, #2}] &];\)\), "\n", 
    \(\(locator2 = TakeColumns[missingmatrix2, {1, 2}];\)\), "\n", 
    \(\(missinggenenames2 = TakeColumns[missingmatrix2, {3, 6}];\)\), "\n", 
    \(\(missingmatrix2 = 
        TakeColumns[missingmatrix2, {7, arrays + 6}];\)\), "\n", 
    \(\(missingmatrix3 = 
        AppendRows[locator3, missinggenenames3, missingmatrix3];\)\), "\n", 
    \(\(missingmatrix3 = 
        Sort[missingmatrix3, OrderedQ[{#1, #2}] &];\)\), "\n", 
    \(\(locator3 = TakeColumns[missingmatrix3, {1, 3}];\)\), "\n", 
    \(\(missinggenenames3 = TakeColumns[missingmatrix3, {4, 7}];\)\), "\n", 
    \(\(missingmatrix3 = 
        TakeColumns[missingmatrix3, {8, arrays + 7}];\)\)}], "Input",
  PageBreakAbove->False,
  PageBreakWithin->False,
  PageBreakBelow->False,
  GroupPageBreakWithin->False],

Cell[BoxData[
    StyleBox[\( (*\ Examine\ Subset\ of\ Genes\ with\ Full\ Data\ *) \),
      FontColor->RGBColor[1, 0, 0]]], "Input",
  PageBreakAbove->False,
  PageBreakWithin->False,
  PageBreakBelow->False,
  GroupPageBreakWithin->False],

Cell[BoxData[
    StyleBox[\( (*\ Calculate\ SVD\ *) \),
      FontColor->RGBColor[0, 0, 1]]], "Input",
  PageBreakAbove->False,
  PageBreakWithin->False,
  PageBreakBelow->False,
  GroupPageBreakWithin->False],

Cell[CellGroupData[{

Cell[BoxData[{
    \(\({eigenarrays, eigenexpressions, eigengenes} = 
        SingularValues[fullmatrix];\)\), "\[IndentingNewLine]", 
    \(\(eigenarrays = Transpose[eigenarrays];\)\), "\n", 
    \(\(fractions = 
        eigenexpressions^2/
          Sum[eigenexpressions[\([a]\)]^2, {a, 1, arrays}];\)\), "\n", 
    \(\(entropy = \(-N[
            Sum[fractions[\([a]\)]*Log[fractions[\([a]\)]], {a, 1, arrays}]/
              Log[arrays]]\);\)\), "\n", 
    \(entropy = N[Round[100*entropy]/100]\)}], "Input",
  PageBreakAbove->False,
  PageBreakWithin->False,
  PageBreakBelow->False,
  GroupPageBreakWithin->False],

Cell[BoxData[
    \(0.09`\)], "Output"]
}, Open  ]],

Cell[BoxData[
    \( (*\ Create\ Fractions\ Bar\ Charts\ Displays\ *) \)], "Input",
  PageBreakAbove->False,
  PageBreakWithin->False,
  PageBreakBelow->False,
  GroupPageBreakWithin->False,
  FontColor->RGBColor[0, 0, 1]],

Cell[CellGroupData[{

Cell[BoxData[
    \(fractions[\([2]\)]\)], "Input",
  PageBreakAbove->False,
  PageBreakWithin->False,
  PageBreakBelow->False,
  GroupPageBreakWithin->False],

Cell[BoxData[
    \(0.017090242639091008`\)], "Output"]
}, Open  ]],

Cell[BoxData[{
    \(\(limit = 0.018;\)\), "\[IndentingNewLine]", 
    \(\(Clear[gridx, framex, framey];\)\), "\n", 
    \(\(gridx = Table[a, {a, 0, limit, N[limit/3]}];\)\), "\n", 
    \(\(framex = gridx;\)\), "\n", 
    \(\(framex = 
        Table[{gridx[\([a]\)], framex[\([a]\)]}, {a, 1, 4}];\)\), "\n", 
    \(\(gridx = 
        Table[{gridx[\([a]\)], RGBColor[0, 0, 0]}, {a, 1, 4}];\)\), "\n", 
    \(\(framey = Table[{a + 1, arrays - a - 6}, {a, 0, 12 - 3}];\)\), "\n", 
    \(\(table = 
        Table[fractions[\([arrays - a]\)], {a, 6, 
            arrays - 2}];\)\), "\[IndentingNewLine]", 
    \(\(g = 
        BarChart[
          table, \[IndentingNewLine]BarOrientation -> 
            Horizontal, \[IndentingNewLine]PlotRange -> {{0, 
                limit*1.0001}, {0.5, 
                12 - 2 + 0.5}}, \[IndentingNewLine]AspectRatio -> 
            1, \[IndentingNewLine]Axes -> False, \[IndentingNewLine]Frame -> 
            True, \[IndentingNewLine]FrameTicks -> {None, framey, framex, 
              None}, \[IndentingNewLine]FrameLabel -> {None, None, None, 
              None}, \[IndentingNewLine]GridLines -> {gridx, 
              None}, \[IndentingNewLine]DisplayFunction -> 
            Identity];\)\), "\n", 
    \(\(g = FullGraphics[g];\)\), "\n", 
    \(\(g[\([1, 2]\)] = 
        g[\([1, 2]\)] /. \[IndentingNewLine]Text[
              a_, {b_, c_}, {0. , \(-1. \)}] -> \[IndentingNewLine]Text[
              a, {b, c}, {0, \(-1\)}, {0, 1}];\)\), "\n", 
    \(\(g1 = 
        Show[g, \[IndentingNewLine]AspectRatio -> 
            1.25, \[IndentingNewLine]PlotRange -> 
            All, \[IndentingNewLine]DisplayFunction -> 
            Identity];\)\)}], "Input",
  PageBreakAbove->True,
  PageBreakWithin->False,
  PageBreakBelow->False,
  GroupPageBreakWithin->False],

Cell[BoxData[{
    \(\(gridx = Table[a, {a, 0, 1, 0.2}];\)\), "\n", 
    \(\(framex = gridx;\)\), "\n", 
    \(\(framex = 
        Table[{gridx[\([a]\)], framex[\([a]\)]}, {a, 1, 6}];\)\), "\n", 
    \(\(framex[\([6]\)] = {1, "\<1\>"};\)\), "\[IndentingNewLine]", 
    \(\(gridx = 
        Table[{gridx[\([a]\)], RGBColor[0, 0, 0]}, {a, 1, 6}];\)\), "\n", 
    \(\(framey = Table[{a + 1, arrays - a}, {a, 0, arrays - 1}];\)\), "\n", 
    \(\(labelx = 
        ColumnForm[\[IndentingNewLine]{"\<(b) Eigenexpression Fraction\>", 
            StringJoin[\*"\"\<\!\(d\_1\%\[Prime]\) = \>\"", 
              ToString[
                entropy]], "\< \>"}, \[IndentingNewLine]Center];\)\), "\n", 
    \(\(g = 
        BarChart[\[IndentingNewLine]Table[
            fractions[\([arrays - a]\)], {a, 0, 
              arrays - 1}], \[IndentingNewLine]BarOrientation -> 
            Horizontal, \[IndentingNewLine]PlotRange -> {{0, 1.0001}, {0.5, 
                arrays + 0.5}}, \[IndentingNewLine]AspectRatio -> 
            1, \[IndentingNewLine]Axes -> False, \[IndentingNewLine]Frame -> 
            True, \[IndentingNewLine]FrameTicks -> {None, framey, framex, 
              None}, \[IndentingNewLine]FrameLabel -> {None, None, labelx, 
              None}, \[IndentingNewLine]GridLines -> {gridx, 
              None}, \[IndentingNewLine]DisplayFunction -> 
            Identity];\)\), "\n", 
    \(\(g = FullGraphics[g];\)\), "\n", 
    \(\(g[\([1, 2]\)] = 
        g[\([1, 2]\)] /. \[IndentingNewLine]Text[
              labelx, {b_, 
                c_}, {0. , \(-1. \)}] \[Rule] \[IndentingNewLine]Text[
              labelx, {b, c + 3}, {0, \(-1\)}, {1, 0}];\)\), "\n", 
    \(\(g[\([1, 2]\)] = 
        g[\([1, 2]\)] /. \[IndentingNewLine]Text[
              a_, {b_, c_}, {0. , \(-1. \)}] \[Rule] \[IndentingNewLine]Text[
              a, {b, c}, {0, \(-1\)}, {0, 1}];\)\), "\n", 
    \(\(g2 = 
        Show[{g, \[IndentingNewLine]Graphics[{RGBColor[1, 1, 0.8], 
                Rectangle[{0.1, 0.6}, {0.98, 
                    15.5}]}], \[IndentingNewLine]Graphics[{Rectangle[{0.1, 
                    0.6}, {0.98, 15.5}, 
                  g1]}]}, \[IndentingNewLine]AspectRatio -> 
            1.35, \[IndentingNewLine]PlotRange -> 
            All, \[IndentingNewLine]DisplayFunction -> 
            Identity];\)\)}], "Input",
  PageBreakAbove->False,
  PageBreakWithin->False,
  PageBreakBelow->False,
  GroupPageBreakWithin->False],

Cell[BoxData[
    \( (*\ \(Create\ Eigengenes\ 2  
            D\ Red\  &\)\ Green\ Raster\ Display\ *) \)], "Input",
  PageBreakAbove->True,
  PageBreakWithin->False,
  PageBreakBelow->False,
  GroupPageBreakWithin->False,
  FontColor->RGBColor[0, 0, 1]],

Cell[BoxData[{
    \(\(contrast = 3.5;\)\), "\n", 
    \(\(displaying = 
        Table[\[IndentingNewLine]If[
            contrast*eigengenes[\([i, j]\)] > 0, \[IndentingNewLine]If[
              contrast*eigengenes[\([i, j]\)] < 
                1, {contrast*eigengenes[\([i, j]\)], 0}, {1, 
                0}], \[IndentingNewLine]If[
              contrast*eigengenes[\([i, j]\)] > \(-1\), {0, \(-contrast\)*
                  eigengenes[\([i, j]\)]}, {0, 1}]], \[IndentingNewLine]{i, 
            1, arrays}, {j, 1, arrays}];\)\), "\n", 
    \(\(framex = 
        Table[{a - 0.5, arraynames[\([1, a]\)]}, {a, 1, arrays}];\)\), "\n", 
    \(\(framey = 
        Table[{a + 1 - 0.5, arrays - a}, {a, 0, arrays - 1}];\)\), "\n", 
    \(\(labely = "\<Eigengenes\>";\)\), "\n", 
    \(\(labelx = 
        ColumnForm[{"\<(a) Arrays\>", "\< \>", "\< \>"}, 
          Center];\)\)}], "Input",
  PageBreakAbove->False,
  PageBreakWithin->False,
  PageBreakBelow->False,
  GroupPageBreakWithin->False],

Cell[BoxData[{
    \(\(g = 
        Show[\[IndentingNewLine]Graphics[\[IndentingNewLine]RasterArray[\
\[IndentingNewLine]Table[\[IndentingNewLine]RGBColor[
                  displaying[\([i, j, 1]\)], displaying[\([i, j, 2]\)], 
                  0], \[IndentingNewLine]{i, arrays, 1, \(-1\)}, {j, 1, 
                  arrays}]]], \[IndentingNewLine]AspectRatio -> 
            1, \[IndentingNewLine]Frame -> 
            True, \[IndentingNewLine]FrameTicks -> {None, framey, framex, 
              None}, \[IndentingNewLine]FrameLabel -> {None, labely, labelx, 
              None}, \[IndentingNewLine]DisplayFunction -> 
            Identity];\)\), "\n", 
    \(\(g = FullGraphics[g];\)\), "\n", 
    \(\(g[\([1, 2]\)] = 
        g[\([1, 2]\)] /. \[IndentingNewLine]Text[
              labely, {b_, c_}, {1. , 0. }] -> \[IndentingNewLine]Text[
              labely, {b - 3, c}, {0, 0}, {0, 1}];\)\), "\n", 
    \(\(g[\([1, 2]\)] = 
        g[\([1, 2]\)] /. \[IndentingNewLine]Text[
              labelx, {b_, c_}, {0. , \(-1. \)}] -> \[IndentingNewLine]Text[
              labelx, {b, c + 3}, {0, \(-1\)}, {1, 0}];\)\), "\n", 
    \(\(g[\([1, 2]\)] = 
        g[\([1, 2]\)] /. \[IndentingNewLine]Text[
              a_, {b_, c_}, {0. , \(-1. \)}] -> \[IndentingNewLine]Text[
              a, {b, c}, {0, \(-1\)}, {0, 1}];\)\), "\n", 
    \(\(g1 = 
        Show[g, \[IndentingNewLine]AspectRatio -> 
            1.05, \[IndentingNewLine]PlotRange -> 
            All, \[IndentingNewLine]DisplayFunction -> 
            Identity];\)\)}], "Input",
  PageBreakAbove->False,
  PageBreakWithin->False,
  PageBreakBelow->False,
  GroupPageBreakWithin->False],

Cell[BoxData[
    \( (*\ Create\ Selected\ Eigengenes\ Graph\ Display\ *) \)], "Input",
  PageBreakAbove->False,
  PageBreakWithin->False,
  PageBreakBelow->False,
  GroupPageBreakWithin->False,
  FontColor->RGBColor[0, 0, 1]],

Cell[BoxData[{
    \(\(p = Table[0, {5}];\)\), "\[IndentingNewLine]", 
    \(\(color = {RGBColor[1, 0, 0], RGBColor[0, 0, 1], 
          RGBColor[0, 0.5, 0], \[IndentingNewLine]RGBColor[1, 0.5, 0], 
          RGBColor[0.75, 0, 1]};\)\), "\[IndentingNewLine]", 
    \(\(xlabels = {"\<(c) Arrays\>", "\< \>", "\< \>", "\<(d) Arrays\>", "\< \
\>"};\)\), "\[IndentingNewLine]", 
    \(\(ylabels = {{"\< \>", "\<Expression Level\>"}, {"\< \>", "\< \>"}, \
{"\< \>", "\< \>"}, {"\< \>", "\< \>"}, {"\< \>", "\< \>"}};\)\), "\
\[IndentingNewLine]", 
    \(\(framex = 
        Table[{a - 1, arraynames[\([1, a]\)]}, {a, 1, 
            arrays}];\)\), "\[IndentingNewLine]", 
    \(\(framey = {\(-1\), \(-0.5\), 0, 0.5, 1};\)\), "\n", 
    \(\(flag = 0;\)\)}], "Input",
  PageBreakAbove->False,
  PageBreakWithin->False,
  PageBreakBelow->False,
  GroupPageBreakWithin->False],

Cell[BoxData[
    \(Do[{\[IndentingNewLine]labelx = 
          ColumnForm[{xlabels[\([n]\)]}, Center], \[IndentingNewLine]labely = 
          ColumnForm[ylabels[\([n]\)], 
            Center], \[IndentingNewLine]coordinates = 
          Table[{a - 1, eigengenes[\([n, a]\)]}, {a, 1, 
              arrays}], \[IndentingNewLine]points = 
          Table[Point[coordinates[\([a]\)]], {a, 1, 
              arrays}], \[IndentingNewLine]line = 
          Line[coordinates], \[IndentingNewLine]If[n \[Equal] 4, 
          flag = 0], \[IndentingNewLine]g = 
          Show[{\[IndentingNewLine]Graphics[{color[\([n]\)], 
                  PointSize[0.022], 
                  points}], \[IndentingNewLine]Graphics[{color[\([n]\)], 
                  line}]}, \[IndentingNewLine]If[
              flag \[Equal] 
                0, \[IndentingNewLine]{FrameLabel -> {None, labely, labelx, 
                    None}, \[IndentingNewLine]FrameTicks -> {None, framey, 
                    framex, None}}, \[IndentingNewLine]{FrameLabel -> {None, 
                    labely, labelx, 
                    None}, \[IndentingNewLine]FrameTicks -> {None, None, 
                    None, None}}], \[IndentingNewLine]Frame -> 
              True, \[IndentingNewLine]GridLines -> {None, {{0, 
                    RGBColor[0, 0, 
                      0]}}}, \[IndentingNewLine]PlotRange -> {\(-1.05\), 
                1.05}, \[IndentingNewLine]DisplayFunction -> 
              Identity], \[IndentingNewLine]g = 
          FullGraphics[g], \[IndentingNewLine]g[\([1, 2]\)] = 
          g[\([1, 2]\)] /. \[IndentingNewLine]Text[
                labely, {b_, c_}, {1. , 0. }] -> \[IndentingNewLine]Text[
                labely, {b - 5.4, c}, {0, 0}, {0, 
                  1}], \[IndentingNewLine]g[\([1, 2]\)] = 
          g[\([1, 2]\)] /. \[IndentingNewLine]Text[
                labelx, {b_, c_}, {0. , \(-1. \)}] -> \[IndentingNewLine]Text[
                labelx, {b, c + 0.625}, {0, \(-1\)}, {1, 
                  0}], \[IndentingNewLine]g[\([1, 2]\)] = 
          g[\([1, 2]\)] /. \[IndentingNewLine]Text[
                a_, {b_, c_}, {0. , \(-1. \)}] -> \[IndentingNewLine]Text[
                a, {b, c}, {0, \(-1\)}, {0, 1}], \[IndentingNewLine]flag = 
          flag + 1, \[IndentingNewLine]p[\([n]\)] = 
          Show[g, \[IndentingNewLine]AspectRatio -> 
              1.05, \[IndentingNewLine]PlotRange -> 
              All, \[IndentingNewLine]DisplayFunction -> 
              Identity]}, \[IndentingNewLine]{n, 1, 5}]\)], "Input",
  PageBreakAbove->True,
  PageBreakWithin->False,
  PageBreakBelow->False,
  GroupPageBreakWithin->False],

Cell[BoxData[
    \( (*\ Display\ Selected\ Eigengenes\ *) \)], "Input",
  PageBreakAbove->False,
  PageBreakWithin->False,
  PageBreakBelow->False,
  GroupPageBreakWithin->False,
  FontColor->RGBColor[0, 0, 1]],

Cell[BoxData[{
    \(\(g3 = 
        Show[{p[\([1]\)], p[\([2]\)], p[\([3]\)]}, 
          DisplayFunction -> Identity];\)\), "\[IndentingNewLine]", 
    \(\(g4 = 
        Show[{p[\([4]\)], p[\([5]\)]}, 
          DisplayFunction -> Identity];\)\)}], "Input",
  PageBreakAbove->False,
  PageBreakWithin->False,
  PageBreakBelow->False,
  GroupPageBreakWithin->False],

Cell[BoxData[
    \( (*\ Display\ Eigengenes, \ 
      Fractions\ and\ Selected\ Eigengenes\ *) \)], "Input",
  PageBreakAbove->False,
  PageBreakWithin->False,
  PageBreakBelow->False,
  GroupPageBreakWithin->False,
  FontColor->RGBColor[0, 0, 1]],

Cell[CellGroupData[{

Cell[BoxData[
    \(\(Show[
        GraphicsArray[{g1, g2, g3, 
            g4}], \[IndentingNewLine]GraphicsSpacing -> \(-0.15\)];\)\)], \
"Input",
  PageBreakAbove->False,
  PageBreakWithin->False,
  PageBreakBelow->False,
  GroupPageBreakWithin->False],

Cell[GraphicsData["PostScript", "\<\
%!
%%Creator: Mathematica
%%AspectRatio: .29577 
MathPictureStart
/Mabs {
Mgmatrix idtransform
Mtmatrix dtransform
} bind def
/Mabsadd { Mabs
3 -1 roll add
3 1 roll add
exch } bind def
%% Graphics
%%IncludeResource: font Courier
%%IncludeFont: Courier
/Courier findfont 10  scalefont  setfont
% Scaling calculations
0.0238095 0.238095 0.00704225 0.238095 [
[ 0 0 0 0 ]
[ 1 .29577 0 0 ]
] MathScale
% Start of Graphics
1 setlinecap
1 setlinejoin
newpath
0 0 m
1 0 L
1 .29577 L
0 .29577 L
closepath
clip
newpath
% Start of sub-graphic
p
0.0238095 0.00704225 0.292086 0.288732 MathSubStart
%% Graphics
%%IncludeResource: font Courier
%%IncludeFont: Courier
/Courier findfont 10  scalefont  setfont
% Scaling calculations
0.19283 0.0449561 0.0451679 0.0474538 [
[.16369 .06889 -12 -4.5 ]
[.16369 .06889 0 4.5 ]
[.16369 .11635 -12 -4.5 ]
[.16369 .11635 0 4.5 ]
[.16369 .1638 -12 -4.5 ]
[.16369 .1638 0 4.5 ]
[.16369 .21126 -12 -4.5 ]
[.16369 .21126 0 4.5 ]
[.16369 .25871 -12 -4.5 ]
[.16369 .25871 0 4.5 ]
[.16369 .30616 -12 -4.5 ]
[.16369 .30616 0 4.5 ]
[.16369 .35362 -12 -4.5 ]
[.16369 .35362 0 4.5 ]
[.16369 .40107 -12 -4.5 ]
[.16369 .40107 0 4.5 ]
[.16369 .44853 -6 -4.5 ]
[.16369 .44853 0 4.5 ]
[.16369 .49598 -6 -4.5 ]
[.16369 .49598 0 4.5 ]
[.16369 .54343 -6 -4.5 ]
[.16369 .54343 0 4.5 ]
[.16369 .59089 -6 -4.5 ]
[.16369 .59089 0 4.5 ]
[.16369 .63834 -6 -4.5 ]
[.16369 .63834 0 4.5 ]
[.16369 .68579 -6 -4.5 ]
[.16369 .68579 0 4.5 ]
[.16369 .73325 -6 -4.5 ]
[.16369 .73325 0 4.5 ]
[.16369 .7807 -6 -4.5 ]
[.16369 .7807 0 4.5 ]
[.16369 .82816 -6 -4.5 ]
[.16369 .82816 0 4.5 ]
[.02381 .44853 -6 -32 ]
[.02381 .44853 6 32 ]
[.21531 .88264 -6.1875 0 ]
[.21531 .88264 6.1875 34.0625 ]
[.26026 .88264 -6.1875 0 ]
[.26026 .88264 6.1875 40.0625 ]
[.30522 .88264 -6.1875 0 ]
[.30522 .88264 6.1875 40.0625 ]
[.35018 .88264 -6.1875 0 ]
[.35018 .88264 6.1875 40.0625 ]
[.39513 .88264 -6.1875 0 ]
[.39513 .88264 6.1875 40.0625 ]
[.44009 .88264 -6.1875 0 ]
[.44009 .88264 6.1875 40.0625 ]
[.48505 .88264 -6.1875 0 ]
[.48505 .88264 6.1875 40.0625 ]
[.53 .88264 -6.1875 0 ]
[.53 .88264 6.1875 46.0625 ]
[.57496 .88264 -6.1875 0 ]
[.57496 .88264 6.1875 46.0625 ]
[.61991 .88264 -6.1875 0 ]
[.61991 .88264 6.1875 46.0625 ]
[.66487 .88264 -6.1875 0 ]
[.66487 .88264 6.1875 46.0625 ]
[.70983 .88264 -6.1875 0 ]
[.70983 .88264 6.1875 46.0625 ]
[.75478 .88264 -6.1875 0 ]
[.75478 .88264 6.1875 46.0625 ]
[.79974 .88264 -6.1875 0 ]
[.79974 .88264 6.1875 46.0625 ]
[.84469 .88264 -6.1875 0 ]
[.84469 .88264 6.1875 46.0625 ]
[.88965 .88264 -6.1875 0 ]
[.88965 .88264 6.1875 46.0625 ]
[.93461 .88264 -6.1875 0 ]
[.93461 .88264 6.1875 46.0625 ]
[.57496 1.025 -32 0 ]
[.57496 1.025 32 39.625 ]
[ 0 0 0 0 ]
[ 1 1.05 0 0 ]
] MathScale
% Start of Graphics
1 setlinecap
1 setlinejoin
newpath
% Start of colorimage (RGB)
p
.19283 .04517 translate
.76425 .80671 scale
51 string
17 17 8 [17 0 0 17 0 0] {
\tcurrentfile
\t1 index
\treadhexstring
\tpop
}  false 3 Mcolorimage
040000003400190000000900A2000000DD00002C00FF000000FF00630000FF000000FF00
FF0000340000002C0000BD00980000
150000002700002B00A2000000FF00FF000000EA00006000FF000000FF00FF000000FF00
5A00002F0000001C003B0000004800
001700000C009A0000005D0000B100FF000000FF00F80000004D00FF000000FF00002F00
FF000000450000D100B50000001D00
350000007E00370000003400C8000000050000FF00FF00005F0000003A00100000920000
00FF005F0000FF000000BC00005600
006000FF0000020000A9000000FF00008E003700000006008A0000A6000000BA0000DE00
B80000004700FF000000F40000DF00
CF000000FF00FF000000300022000000E0005D0000004800800000090000010000007800
6F0000008B00880000FF000000FF00
004F00AE00006B000000FF00FF0000FF0000004D0000FF00005200FF0000E60000007F00
003700004300BC0000260000008F00
38000000FF0080000083000000FF00FF0000BA000000090000FF009700006600008F0000
00D400004A00AE000000DF00860000
009700FF00002A000003000000B900004200630000FF000000FF00003100D100003E0000
00E000000200110000FF000000FF00
000600005D00004A00FF0000002A0000610000700000B500400000FF0000001C0000DB00
00FF00FF000000B2006D0000004100
FF0000004D0000FF00FF0000A100000F000000AA0000500000A3009300005A0000910000
A5000000FF00690000920000008800
FF000000430000FB0000FF00005C005A0000A10000580000001E00001200000400710000
AF0000FF0000005F0000FF0000FF00
00FF0000B300009800A20000FF0000FF0000FF0000E700005C0000003C0000CD0000E900
004C0000250012000000270000C100
00FF0000A200004300004E00008A000074000F00008F0000FF0000FF0000FF0000FF0000
50000000CA0000D10000C200005E00
FF0000C70000190000004A00002F00480000AC0000EA0000FF0000BA000007000000E200
00FF0000FF0000C200005A00110000
00480000C70000FF0000FF0000DA00001A00500000850000800000450000002D00009E00
0054005D0000FF0000FF0000FF0000
00C300008D0000C20000C70000C70000B90000D10000D70000DF0000C80000D50000FF00
00FF0000FF0000F10000D10000DB00
pop
P
% End of image
0 g
.25 Mabswid
[ ] 0 setdash
.17372 .025 m
.97619 .025 L
s
.17372 .06889 m
.17874 .06889 L
s
[(17)] .16369 .06889 1 0 Mshowa
.17372 .11635 m
.17874 .11635 L
s
[(16)] .16369 .11635 1 0 Mshowa
.17372 .1638 m
.17874 .1638 L
s
[(15)] .16369 .1638 1 0 Mshowa
.17372 .21126 m
.17874 .21126 L
s
[(14)] .16369 .21126 1 0 Mshowa
.17372 .25871 m
.17874 .25871 L
s
[(13)] .16369 .25871 1 0 Mshowa
.17372 .30616 m
.17874 .30616 L
s
[(12)] .16369 .30616 1 0 Mshowa
.17372 .35362 m
.17874 .35362 L
s
[(11)] .16369 .35362 1 0 Mshowa
.17372 .40107 m
.17874 .40107 L
s
[(10)] .16369 .40107 1 0 Mshowa
.17372 .44853 m
.17874 .44853 L
s
[(9)] .16369 .44853 1 0 Mshowa
.17372 .49598 m
.17874 .49598 L
s
[(8)] .16369 .49598 1 0 Mshowa
.17372 .54343 m
.17874 .54343 L
s
[(7)] .16369 .54343 1 0 Mshowa
.17372 .59089 m
.17874 .59089 L
s
[(6)] .16369 .59089 1 0 Mshowa
.17372 .63834 m
.17874 .63834 L
s
[(5)] .16369 .63834 1 0 Mshowa
.17372 .68579 m
.17874 .68579 L
s
[(4)] .16369 .68579 1 0 Mshowa
.17372 .73325 m
.17874 .73325 L
s
[(3)] .16369 .73325 1 0 Mshowa
.17372 .7807 m
.17874 .7807 L
s
[(2)] .16369 .7807 1 0 Mshowa
.17372 .82816 m
.17874 .82816 L
s
[(1)] .16369 .82816 1 0 Mshowa
.17372 .025 m
.17372 .87205 L
s
gsave
.02381 .44853 -93 -10 Mabsadd m
1 1 Mabs scale
currentpoint translate
93 10 translate
90 rotate
-93 -10 translate
0 20 translate 1 -1 scale
/g { setgray} bind def
/k { setcmykcolor} bind def
/p { gsave} bind def
/r { setrgbcolor} bind def
/w { setlinewidth} bind def
/C { curveto} bind def
/F { fill} bind def
/L { lineto} bind def
/rL { rlineto} bind def
/P { grestore} bind def
/s { stroke} bind def
/S { show} bind def
/N {currentpoint 3 -1 roll show moveto} bind def
/Msf { findfont exch scalefont [1 0 0 -1 0 0 ] makefont setfont} bind def
/m { moveto} bind def
/Mr { rmoveto} bind def
/Mx {currentpoint exch pop moveto} bind def
/My {currentpoint pop exch moveto} bind def
/X {0 rmoveto} bind def
/Y {0 exch rmoveto} bind def
63.000 13.000 moveto
%%IncludeResource: font Courier
%%IncludeFont: Courier
/Courier findfont 10.000 scalefont
[1 0 0 -1 0 0 ] makefont setfont
0.000 0.000 0.000 setrgbcolor
0.000 0.000 rmoveto
63.000 13.000 moveto
%%IncludeResource: font Courier
%%IncludeFont: Courier
/Courier findfont 10.000 scalefont
[1 0 0 -1 0 0 ] makefont setfont
0.000 0.000 0.000 setrgbcolor
(Eigengenes) show
123.000 13.000 moveto
%%IncludeResource: font Courier
%%IncludeFont: Courier
/Courier findfont 10.000 scalefont
[1 0 0 -1 0 0 ] makefont setfont
0.000 0.000 0.000 setrgbcolor
0.000 0.000 rmoveto
1.000 setlinewidth
grestore
.21531 .86676 m
.21531 .87205 L
s
gsave
.21531 .88264 -78.0312 6.84375 Mabsadd m
1 1 Mabs scale
currentpoint translate
78.0312 10.1875 translate
90 rotate
-78.0312 -10.1875 translate
0 20.375 translate 1 -1 scale
/g { setgray} bind def
/k { setcmykcolor} bind def
/p { gsave} bind def
/r { setrgbcolor} bind def
/w { setlinewidth} bind def
/C { curveto} bind def
/F { fill} bind def
/L { lineto} bind def
/rL { rlineto} bind def
/P { grestore} bind def
/s { stroke} bind def
/S { show} bind def
/N {currentpoint 3 -1 roll show moveto} bind def
/Msf { findfont exch scalefont [1 0 0 -1 0 0 ] makefont setfont} bind def
/m { moveto} bind def
/Mr { rmoveto} bind def
/Mx {currentpoint exch pop moveto} bind def
/My {currentpoint pop exch moveto} bind def
/X {0 rmoveto} bind def
/Y {0 exch rmoveto} bind def
63.000 13.000 moveto
%%IncludeResource: font Courier
%%IncludeFont: Courier
/Courier findfont 10.000 scalefont
[1 0 0 -1 0 0 ] makefont setfont
0.000 0.000 0.000 setrgbcolor
0.000 0.000 rmoveto
63.000 13.000 moveto
%%IncludeResource: font Courier
%%IncludeFont: Courier
/Courier findfont 10.000 scalefont
[1 0 0 -1 0 0 ] makefont setfont
0.000 0.000 0.000 setrgbcolor
(0) show
69.062 13.000 moveto
(_min) show
93.062 13.000 moveto
%%IncludeResource: font Courier
%%IncludeFont: Courier
/Courier findfont 10.000 scalefont
[1 0 0 -1 0 0 ] makefont setfont
0.000 0.000 0.000 setrgbcolor
0.000 0.000 rmoveto
1.000 setlinewidth
grestore
.26026 .86676 m
.26026 .87205 L
s
gsave
.26026 .88264 -81.0312 9.84375 Mabsadd m
1 1 Mabs scale
currentpoint translate
81.0312 10.1875 translate
90 rotate
-81.0312 -10.1875 translate
0 20.375 translate 1 -1 scale
/g { setgray} bind def
/k { setcmykcolor} bind def
/p { gsave} bind def
/r { setrgbcolor} bind def
/w { setlinewidth} bind def
/C { curveto} bind def
/F { fill} bind def
/L { lineto} bind def
/rL { rlineto} bind def
/P { grestore} bind def
/s { stroke} bind def
/S { show} bind def
/N {currentpoint 3 -1 roll show moveto} bind def
/Msf { findfont exch scalefont [1 0 0 -1 0 0 ] makefont setfont} bind def
/m { moveto} bind def
/Mr { rmoveto} bind def
/Mx {currentpoint exch pop moveto} bind def
/My {currentpoint pop exch moveto} bind def
/X {0 rmoveto} bind def
/Y {0 exch rmoveto} bind def
63.000 13.000 moveto
%%IncludeResource: font Courier
%%IncludeFont: Courier
/Courier findfont 10.000 scalefont
[1 0 0 -1 0 0 ] makefont setfont
0.000 0.000 0.000 setrgbcolor
0.000 0.000 rmoveto
63.000 13.000 moveto
%%IncludeResource: font Courier
%%IncludeFont: Courier
/Courier findfont 10.000 scalefont
[1 0 0 -1 0 0 ] makefont setfont
0.000 0.000 0.000 setrgbcolor
(15) show
75.062 13.000 moveto
(_min) show
99.062 13.000 moveto
%%IncludeResource: font Courier
%%IncludeFont: Courier
/Courier findfont 10.000 scalefont
[1 0 0 -1 0 0 ] makefont setfont
0.000 0.000 0.000 setrgbcolor
0.000 0.000 rmoveto
1.000 setlinewidth
grestore
.30522 .86676 m
.30522 .87205 L
s
gsave
.30522 .88264 -81.0312 9.84375 Mabsadd m
1 1 Mabs scale
currentpoint translate
81.0312 10.1875 translate
90 rotate
-81.0312 -10.1875 translate
0 20.375 translate 1 -1 scale
/g { setgray} bind def
/k { setcmykcolor} bind def
/p { gsave} bind def
/r { setrgbcolor} bind def
/w { setlinewidth} bind def
/C { curveto} bind def
/F { fill} bind def
/L { lineto} bind def
/rL { rlineto} bind def
/P { grestore} bind def
/s { stroke} bind def
/S { show} bind def
/N {currentpoint 3 -1 roll show moveto} bind def
/Msf { findfont exch scalefont [1 0 0 -1 0 0 ] makefont setfont} bind def
/m { moveto} bind def
/Mr { rmoveto} bind def
/Mx {currentpoint exch pop moveto} bind def
/My {currentpoint pop exch moveto} bind def
/X {0 rmoveto} bind def
/Y {0 exch rmoveto} bind def
63.000 13.000 moveto
%%IncludeResource: font Courier
%%IncludeFont: Courier
/Courier findfont 10.000 scalefont
[1 0 0 -1 0 0 ] makefont setfont
0.000 0.000 0.000 setrgbcolor
0.000 0.000 rmoveto
63.000 13.000 moveto
%%IncludeResource: font Courier
%%IncludeFont: Courier
/Courier findfont 10.000 scalefont
[1 0 0 -1 0 0 ] makefont setfont
0.000 0.000 0.000 setrgbcolor
(30) show
75.062 13.000 moveto
(_min) show
99.062 13.000 moveto
%%IncludeResource: font Courier
%%IncludeFont: Courier
/Courier findfont 10.000 scalefont
[1 0 0 -1 0 0 ] makefont setfont
0.000 0.000 0.000 setrgbcolor
0.000 0.000 rmoveto
1.000 setlinewidth
grestore
.35018 .86676 m
.35018 .87205 L
s
gsave
.35018 .88264 -81.0312 9.84375 Mabsadd m
1 1 Mabs scale
currentpoint translate
81.0312 10.1875 translate
90 rotate
-81.0312 -10.1875 translate
0 20.375 translate 1 -1 scale
/g { setgray} bind def
/k { setcmykcolor} bind def
/p { gsave} bind def
/r { setrgbcolor} bind def
/w { setlinewidth} bind def
/C { curveto} bind def
/F { fill} bind def
/L { lineto} bind def
/rL { rlineto} bind def
/P { grestore} bind def
/s { stroke} bind def
/S { show} bind def
/N {currentpoint 3 -1 roll show moveto} bind def
/Msf { findfont exch scalefont [1 0 0 -1 0 0 ] makefont setfont} bind def
/m { moveto} bind def
/Mr { rmoveto} bind def
/Mx {currentpoint exch pop moveto} bind def
/My {currentpoint pop exch moveto} bind def
/X {0 rmoveto} bind def
/Y {0 exch rmoveto} bind def
63.000 13.000 moveto
%%IncludeResource: font Courier
%%IncludeFont: Courier
/Courier findfont 10.000 scalefont
[1 0 0 -1 0 0 ] makefont setfont
0.000 0.000 0.000 setrgbcolor
0.000 0.000 rmoveto
63.000 13.000 moveto
%%IncludeResource: font Courier
%%IncludeFont: Courier
/Courier findfont 10.000 scalefont
[1 0 0 -1 0 0 ] makefont setfont
0.000 0.000 0.000 setrgbcolor
(45) show
75.062 13.000 moveto
(_min) show
99.062 13.000 moveto
%%IncludeResource: font Courier
%%IncludeFont: Courier
/Courier findfont 10.000 scalefont
[1 0 0 -1 0 0 ] makefont setfont
0.000 0.000 0.000 setrgbcolor
0.000 0.000 rmoveto
1.000 setlinewidth
grestore
.39513 .86676 m
.39513 .87205 L
s
gsave
.39513 .88264 -81.0312 9.84375 Mabsadd m
1 1 Mabs scale
currentpoint translate
81.0312 10.1875 translate
90 rotate
-81.0312 -10.1875 translate
0 20.375 translate 1 -1 scale
/g { setgray} bind def
/k { setcmykcolor} bind def
/p { gsave} bind def
/r { setrgbcolor} bind def
/w { setlinewidth} bind def
/C { curveto} bind def
/F { fill} bind def
/L { lineto} bind def
/rL { rlineto} bind def
/P { grestore} bind def
/s { stroke} bind def
/S { show} bind def
/N {currentpoint 3 -1 roll show moveto} bind def
/Msf { findfont exch scalefont [1 0 0 -1 0 0 ] makefont setfont} bind def
/m { moveto} bind def
/Mr { rmoveto} bind def
/Mx {currentpoint exch pop moveto} bind def
/My {currentpoint pop exch moveto} bind def
/X {0 rmoveto} bind def
/Y {0 exch rmoveto} bind def
63.000 13.000 moveto
%%IncludeResource: font Courier
%%IncludeFont: Courier
/Courier findfont 10.000 scalefont
[1 0 0 -1 0 0 ] makefont setfont
0.000 0.000 0.000 setrgbcolor
0.000 0.000 rmoveto
63.000 13.000 moveto
%%IncludeResource: font Courier
%%IncludeFont: Courier
/Courier findfont 10.000 scalefont
[1 0 0 -1 0 0 ] makefont setfont
0.000 0.000 0.000 setrgbcolor
(60) show
75.062 13.000 moveto
(_min) show
99.062 13.000 moveto
%%IncludeResource: font Courier
%%IncludeFont: Courier
/Courier findfont 10.000 scalefont
[1 0 0 -1 0 0 ] makefont setfont
0.000 0.000 0.000 setrgbcolor
0.000 0.000 rmoveto
1.000 setlinewidth
grestore
.44009 .86676 m
.44009 .87205 L
s
gsave
.44009 .88264 -81.0312 9.84375 Mabsadd m
1 1 Mabs scale
currentpoint translate
81.0312 10.1875 translate
90 rotate
-81.0312 -10.1875 translate
0 20.375 translate 1 -1 scale
/g { setgray} bind def
/k { setcmykcolor} bind def
/p { gsave} bind def
/r { setrgbcolor} bind def
/w { setlinewidth} bind def
/C { curveto} bind def
/F { fill} bind def
/L { lineto} bind def
/rL { rlineto} bind def
/P { grestore} bind def
/s { stroke} bind def
/S { show} bind def
/N {currentpoint 3 -1 roll show moveto} bind def
/Msf { findfont exch scalefont [1 0 0 -1 0 0 ] makefont setfont} bind def
/m { moveto} bind def
/Mr { rmoveto} bind def
/Mx {currentpoint exch pop moveto} bind def
/My {currentpoint pop exch moveto} bind def
/X {0 rmoveto} bind def
/Y {0 exch rmoveto} bind def
63.000 13.000 moveto
%%IncludeResource: font Courier
%%IncludeFont: Courier
/Courier findfont 10.000 scalefont
[1 0 0 -1 0 0 ] makefont setfont
0.000 0.000 0.000 setrgbcolor
0.000 0.000 rmoveto
63.000 13.000 moveto
%%IncludeResource: font Courier
%%IncludeFont: Courier
/Courier findfont 10.000 scalefont
[1 0 0 -1 0 0 ] makefont setfont
0.000 0.000 0.000 setrgbcolor
(75) show
75.062 13.000 moveto
(_min) show
99.062 13.000 moveto
%%IncludeResource: font Courier
%%IncludeFont: Courier
/Courier findfont 10.000 scalefont
[1 0 0 -1 0 0 ] makefont setfont
0.000 0.000 0.000 setrgbcolor
0.000 0.000 rmoveto
1.000 setlinewidth
grestore
.48505 .86676 m
.48505 .87205 L
s
gsave
.48505 .88264 -81.0312 9.84375 Mabsadd m
1 1 Mabs scale
currentpoint translate
81.0312 10.1875 translate
90 rotate
-81.0312 -10.1875 translate
0 20.375 translate 1 -1 scale
/g { setgray} bind def
/k { setcmykcolor} bind def
/p { gsave} bind def
/r { setrgbcolor} bind def
/w { setlinewidth} bind def
/C { curveto} bind def
/F { fill} bind def
/L { lineto} bind def
/rL { rlineto} bind def
/P { grestore} bind def
/s { stroke} bind def
/S { show} bind def
/N {currentpoint 3 -1 roll show moveto} bind def
/Msf { findfont exch scalefont [1 0 0 -1 0 0 ] makefont setfont} bind def
/m { moveto} bind def
/Mr { rmoveto} bind def
/Mx {currentpoint exch pop moveto} bind def
/My {currentpoint pop exch moveto} bind def
/X {0 rmoveto} bind def
/Y {0 exch rmoveto} bind def
63.000 13.000 moveto
%%IncludeResource: font Courier
%%IncludeFont: Courier
/Courier findfont 10.000 scalefont
[1 0 0 -1 0 0 ] makefont setfont
0.000 0.000 0.000 setrgbcolor
0.000 0.000 rmoveto
63.000 13.000 moveto
%%IncludeResource: font Courier
%%IncludeFont: Courier
/Courier findfont 10.000 scalefont
[1 0 0 -1 0 0 ] makefont setfont
0.000 0.000 0.000 setrgbcolor
(90) show
75.062 13.000 moveto
(_min) show
99.062 13.000 moveto
%%IncludeResource: font Courier
%%IncludeFont: Courier
/Courier findfont 10.000 scalefont
[1 0 0 -1 0 0 ] makefont setfont
0.000 0.000 0.000 setrgbcolor
0.000 0.000 rmoveto
1.000 setlinewidth
grestore
.53 .86676 m
.53 .87205 L
s
gsave
.53 .88264 -84.0312 12.8438 Mabsadd m
1 1 Mabs scale
currentpoint translate
84.0312 10.1875 translate
90 rotate
-84.0312 -10.1875 translate
0 20.375 translate 1 -1 scale
/g { setgray} bind def
/k { setcmykcolor} bind def
/p { gsave} bind def
/r { setrgbcolor} bind def
/w { setlinewidth} bind def
/C { curveto} bind def
/F { fill} bind def
/L { lineto} bind def
/rL { rlineto} bind def
/P { grestore} bind def
/s { stroke} bind def
/S { show} bind def
/N {currentpoint 3 -1 roll show moveto} bind def
/Msf { findfont exch scalefont [1 0 0 -1 0 0 ] makefont setfont} bind def
/m { moveto} bind def
/Mr { rmoveto} bind def
/Mx {currentpoint exch pop moveto} bind def
/My {currentpoint pop exch moveto} bind def
/X {0 rmoveto} bind def
/Y {0 exch rmoveto} bind def
63.000 13.000 moveto
%%IncludeResource: font Courier
%%IncludeFont: Courier
/Courier findfont 10.000 scalefont
[1 0 0 -1 0 0 ] makefont setfont
0.000 0.000 0.000 setrgbcolor
0.000 0.000 rmoveto
63.000 13.000 moveto
%%IncludeResource: font Courier
%%IncludeFont: Courier
/Courier findfont 10.000 scalefont
[1 0 0 -1 0 0 ] makefont setfont
0.000 0.000 0.000 setrgbcolor
(105) show
81.062 13.000 moveto
(_min) show
105.062 13.000 moveto
%%IncludeResource: font Courier
%%IncludeFont: Courier
/Courier findfont 10.000 scalefont
[1 0 0 -1 0 0 ] makefont setfont
0.000 0.000 0.000 setrgbcolor
0.000 0.000 rmoveto
1.000 setlinewidth
grestore
.57496 .86676 m
.57496 .87205 L
s
gsave
.57496 .88264 -84.0312 12.8438 Mabsadd m
1 1 Mabs scale
currentpoint translate
84.0312 10.1875 translate
90 rotate
-84.0312 -10.1875 translate
0 20.375 translate 1 -1 scale
/g { setgray} bind def
/k { setcmykcolor} bind def
/p { gsave} bind def
/r { setrgbcolor} bind def
/w { setlinewidth} bind def
/C { curveto} bind def
/F { fill} bind def
/L { lineto} bind def
/rL { rlineto} bind def
/P { grestore} bind def
/s { stroke} bind def
/S { show} bind def
/N {currentpoint 3 -1 roll show moveto} bind def
/Msf { findfont exch scalefont [1 0 0 -1 0 0 ] makefont setfont} bind def
/m { moveto} bind def
/Mr { rmoveto} bind def
/Mx {currentpoint exch pop moveto} bind def
/My {currentpoint pop exch moveto} bind def
/X {0 rmoveto} bind def
/Y {0 exch rmoveto} bind def
63.000 13.000 moveto
%%IncludeResource: font Courier
%%IncludeFont: Courier
/Courier findfont 10.000 scalefont
[1 0 0 -1 0 0 ] makefont setfont
0.000 0.000 0.000 setrgbcolor
0.000 0.000 rmoveto
63.000 13.000 moveto
%%IncludeResource: font Courier
%%IncludeFont: Courier
/Courier findfont 10.000 scalefont
[1 0 0 -1 0 0 ] makefont setfont
0.000 0.000 0.000 setrgbcolor
(120) show
81.062 13.000 moveto
(_min) show
105.062 13.000 moveto
%%IncludeResource: font Courier
%%IncludeFont: Courier
/Courier findfont 10.000 scalefont
[1 0 0 -1 0 0 ] makefont setfont
0.000 0.000 0.000 setrgbcolor
0.000 0.000 rmoveto
1.000 setlinewidth
grestore
.61991 .86676 m
.61991 .87205 L
s
gsave
.61991 .88264 -84.0312 12.8438 Mabsadd m
1 1 Mabs scale
currentpoint translate
84.0312 10.1875 translate
90 rotate
-84.0312 -10.1875 translate
0 20.375 translate 1 -1 scale
/g { setgray} bind def
/k { setcmykcolor} bind def
/p { gsave} bind def
/r { setrgbcolor} bind def
/w { setlinewidth} bind def
/C { curveto} bind def
/F { fill} bind def
/L { lineto} bind def
/rL { rlineto} bind def
/P { grestore} bind def
/s { stroke} bind def
/S { show} bind def
/N {currentpoint 3 -1 roll show moveto} bind def
/Msf { findfont exch scalefont [1 0 0 -1 0 0 ] makefont setfont} bind def
/m { moveto} bind def
/Mr { rmoveto} bind def
/Mx {currentpoint exch pop moveto} bind def
/My {currentpoint pop exch moveto} bind def
/X {0 rmoveto} bind def
/Y {0 exch rmoveto} bind def
63.000 13.000 moveto
%%IncludeResource: font Courier
%%IncludeFont: Courier
/Courier findfont 10.000 scalefont
[1 0 0 -1 0 0 ] makefont setfont
0.000 0.000 0.000 setrgbcolor
0.000 0.000 rmoveto
63.000 13.000 moveto
%%IncludeResource: font Courier
%%IncludeFont: Courier
/Courier findfont 10.000 scalefont
[1 0 0 -1 0 0 ] makefont setfont
0.000 0.000 0.000 setrgbcolor
(135) show
81.062 13.000 moveto
(_min) show
105.062 13.000 moveto
%%IncludeResource: font Courier
%%IncludeFont: Courier
/Courier findfont 10.000 scalefont
[1 0 0 -1 0 0 ] makefont setfont
0.000 0.000 0.000 setrgbcolor
0.000 0.000 rmoveto
1.000 setlinewidth
grestore
.66487 .86676 m
.66487 .87205 L
s
gsave
.66487 .88264 -84.0312 12.8438 Mabsadd m
1 1 Mabs scale
currentpoint translate
84.0312 10.1875 translate
90 rotate
-84.0312 -10.1875 translate
0 20.375 translate 1 -1 scale
/g { setgray} bind def
/k { setcmykcolor} bind def
/p { gsave} bind def
/r { setrgbcolor} bind def
/w { setlinewidth} bind def
/C { curveto} bind def
/F { fill} bind def
/L { lineto} bind def
/rL { rlineto} bind def
/P { grestore} bind def
/s { stroke} bind def
/S { show} bind def
/N {currentpoint 3 -1 roll show moveto} bind def
/Msf { findfont exch scalefont [1 0 0 -1 0 0 ] makefont setfont} bind def
/m { moveto} bind def
/Mr { rmoveto} bind def
/Mx {currentpoint exch pop moveto} bind def
/My {currentpoint pop exch moveto} bind def
/X {0 rmoveto} bind def
/Y {0 exch rmoveto} bind def
63.000 13.000 moveto
%%IncludeResource: font Courier
%%IncludeFont: Courier
/Courier findfont 10.000 scalefont
[1 0 0 -1 0 0 ] makefont setfont
0.000 0.000 0.000 setrgbcolor
0.000 0.000 rmoveto
63.000 13.000 moveto
%%IncludeResource: font Courier
%%IncludeFont: Courier
/Courier findfont 10.000 scalefont
[1 0 0 -1 0 0 ] makefont setfont
0.000 0.000 0.000 setrgbcolor
(150) show
81.062 13.000 moveto
(_min) show
105.062 13.000 moveto
%%IncludeResource: font Courier
%%IncludeFont: Courier
/Courier findfont 10.000 scalefont
[1 0 0 -1 0 0 ] makefont setfont
0.000 0.000 0.000 setrgbcolor
0.000 0.000 rmoveto
1.000 setlinewidth
grestore
.70983 .86676 m
.70983 .87205 L
s
gsave
.70983 .88264 -84.0312 12.8438 Mabsadd m
1 1 Mabs scale
currentpoint translate
84.0312 10.1875 translate
90 rotate
-84.0312 -10.1875 translate
0 20.375 translate 1 -1 scale
/g { setgray} bind def
/k { setcmykcolor} bind def
/p { gsave} bind def
/r { setrgbcolor} bind def
/w { setlinewidth} bind def
/C { curveto} bind def
/F { fill} bind def
/L { lineto} bind def
/rL { rlineto} bind def
/P { grestore} bind def
/s { stroke} bind def
/S { show} bind def
/N {currentpoint 3 -1 roll show moveto} bind def
/Msf { findfont exch scalefont [1 0 0 -1 0 0 ] makefont setfont} bind def
/m { moveto} bind def
/Mr { rmoveto} bind def
/Mx {currentpoint exch pop moveto} bind def
/My {currentpoint pop exch moveto} bind def
/X {0 rmoveto} bind def
/Y {0 exch rmoveto} bind def
63.000 13.000 moveto
%%IncludeResource: font Courier
%%IncludeFont: Courier
/Courier findfont 10.000 scalefont
[1 0 0 -1 0 0 ] makefont setfont
0.000 0.000 0.000 setrgbcolor
0.000 0.000 rmoveto
63.000 13.000 moveto
%%IncludeResource: font Courier
%%IncludeFont: Courier
/Courier findfont 10.000 scalefont
[1 0 0 -1 0 0 ] makefont setfont
0.000 0.000 0.000 setrgbcolor
(165) show
81.062 13.000 moveto
(_min) show
105.062 13.000 moveto
%%IncludeResource: font Courier
%%IncludeFont: Courier
/Courier findfont 10.000 scalefont
[1 0 0 -1 0 0 ] makefont setfont
0.000 0.000 0.000 setrgbcolor
0.000 0.000 rmoveto
1.000 setlinewidth
grestore
.75478 .86676 m
.75478 .87205 L
s
gsave
.75478 .88264 -84.0312 12.8438 Mabsadd m
1 1 Mabs scale
currentpoint translate
84.0312 10.1875 translate
90 rotate
-84.0312 -10.1875 translate
0 20.375 translate 1 -1 scale
/g { setgray} bind def
/k { setcmykcolor} bind def
/p { gsave} bind def
/r { setrgbcolor} bind def
/w { setlinewidth} bind def
/C { curveto} bind def
/F { fill} bind def
/L { lineto} bind def
/rL { rlineto} bind def
/P { grestore} bind def
/s { stroke} bind def
/S { show} bind def
/N {currentpoint 3 -1 roll show moveto} bind def
/Msf { findfont exch scalefont [1 0 0 -1 0 0 ] makefont setfont} bind def
/m { moveto} bind def
/Mr { rmoveto} bind def
/Mx {currentpoint exch pop moveto} bind def
/My {currentpoint pop exch moveto} bind def
/X {0 rmoveto} bind def
/Y {0 exch rmoveto} bind def
63.000 13.000 moveto
%%IncludeResource: font Courier
%%IncludeFont: Courier
/Courier findfont 10.000 scalefont
[1 0 0 -1 0 0 ] makefont setfont
0.000 0.000 0.000 setrgbcolor
0.000 0.000 rmoveto
63.000 13.000 moveto
%%IncludeResource: font Courier
%%IncludeFont: Courier
/Courier findfont 10.000 scalefont
[1 0 0 -1 0 0 ] makefont setfont
0.000 0.000 0.000 setrgbcolor
(180) show
81.062 13.000 moveto
(_min) show
105.062 13.000 moveto
%%IncludeResource: font Courier
%%IncludeFont: Courier
/Courier findfont 10.000 scalefont
[1 0 0 -1 0 0 ] makefont setfont
0.000 0.000 0.000 setrgbcolor
0.000 0.000 rmoveto
1.000 setlinewidth
grestore
.79974 .86676 m
.79974 .87205 L
s
gsave
.79974 .88264 -84.0312 12.8438 Mabsadd m
1 1 Mabs scale
currentpoint translate
84.0312 10.1875 translate
90 rotate
-84.0312 -10.1875 translate
0 20.375 translate 1 -1 scale
/g { setgray} bind def
/k { setcmykcolor} bind def
/p { gsave} bind def
/r { setrgbcolor} bind def
/w { setlinewidth} bind def
/C { curveto} bind def
/F { fill} bind def
/L { lineto} bind def
/rL { rlineto} bind def
/P { grestore} bind def
/s { stroke} bind def
/S { show} bind def
/N {currentpoint 3 -1 roll show moveto} bind def
/Msf { findfont exch scalefont [1 0 0 -1 0 0 ] makefont setfont} bind def
/m { moveto} bind def
/Mr { rmoveto} bind def
/Mx {currentpoint exch pop moveto} bind def
/My {currentpoint pop exch moveto} bind def
/X {0 rmoveto} bind def
/Y {0 exch rmoveto} bind def
63.000 13.000 moveto
%%IncludeResource: font Courier
%%IncludeFont: Courier
/Courier findfont 10.000 scalefont
[1 0 0 -1 0 0 ] makefont setfont
0.000 0.000 0.000 setrgbcolor
0.000 0.000 rmoveto
63.000 13.000 moveto
%%IncludeResource: font Courier
%%IncludeFont: Courier
/Courier findfont 10.000 scalefont
[1 0 0 -1 0 0 ] makefont setfont
0.000 0.000 0.000 setrgbcolor
(195) show
81.062 13.000 moveto
(_min) show
105.062 13.000 moveto
%%IncludeResource: font Courier
%%IncludeFont: Courier
/Courier findfont 10.000 scalefont
[1 0 0 -1 0 0 ] makefont setfont
0.000 0.000 0.000 setrgbcolor
0.000 0.000 rmoveto
1.000 setlinewidth
grestore
.84469 .86676 m
.84469 .87205 L
s
gsave
.84469 .88264 -84.0312 12.8438 Mabsadd m
1 1 Mabs scale
currentpoint translate
84.0312 10.1875 translate
90 rotate
-84.0312 -10.1875 translate
0 20.375 translate 1 -1 scale
/g { setgray} bind def
/k { setcmykcolor} bind def
/p { gsave} bind def
/r { setrgbcolor} bind def
/w { setlinewidth} bind def
/C { curveto} bind def
/F { fill} bind def
/L { lineto} bind def
/rL { rlineto} bind def
/P { grestore} bind def
/s { stroke} bind def
/S { show} bind def
/N {currentpoint 3 -1 roll show moveto} bind def
/Msf { findfont exch scalefont [1 0 0 -1 0 0 ] makefont setfont} bind def
/m { moveto} bind def
/Mr { rmoveto} bind def
/Mx {currentpoint exch pop moveto} bind def
/My {currentpoint pop exch moveto} bind def
/X {0 rmoveto} bind def
/Y {0 exch rmoveto} bind def
63.000 13.000 moveto
%%IncludeResource: font Courier
%%IncludeFont: Courier
/Courier findfont 10.000 scalefont
[1 0 0 -1 0 0 ] makefont setfont
0.000 0.000 0.000 setrgbcolor
0.000 0.000 rmoveto
63.000 13.000 moveto
%%IncludeResource: font Courier
%%IncludeFont: Courier
/Courier findfont 10.000 scalefont
[1 0 0 -1 0 0 ] makefont setfont
0.000 0.000 0.000 setrgbcolor
(210) show
81.062 13.000 moveto
(_min) show
105.062 13.000 moveto
%%IncludeResource: font Courier
%%IncludeFont: Courier
/Courier findfont 10.000 scalefont
[1 0 0 -1 0 0 ] makefont setfont
0.000 0.000 0.000 setrgbcolor
0.000 0.000 rmoveto
1.000 setlinewidth
grestore
.88965 .86676 m
.88965 .87205 L
s
gsave
.88965 .88264 -84.0312 12.8438 Mabsadd m
1 1 Mabs scale
currentpoint translate
84.0312 10.1875 translate
90 rotate
-84.0312 -10.1875 translate
0 20.375 translate 1 -1 scale
/g { setgray} bind def
/k { setcmykcolor} bind def
/p { gsave} bind def
/r { setrgbcolor} bind def
/w { setlinewidth} bind def
/C { curveto} bind def
/F { fill} bind def
/L { lineto} bind def
/rL { rlineto} bind def
/P { grestore} bind def
/s { stroke} bind def
/S { show} bind def
/N {currentpoint 3 -1 roll show moveto} bind def
/Msf { findfont exch scalefont [1 0 0 -1 0 0 ] makefont setfont} bind def
/m { moveto} bind def
/Mr { rmoveto} bind def
/Mx {currentpoint exch pop moveto} bind def
/My {currentpoint pop exch moveto} bind def
/X {0 rmoveto} bind def
/Y {0 exch rmoveto} bind def
63.000 13.000 moveto
%%IncludeResource: font Courier
%%IncludeFont: Courier
/Courier findfont 10.000 scalefont
[1 0 0 -1 0 0 ] makefont setfont
0.000 0.000 0.000 setrgbcolor
0.000 0.000 rmoveto
63.000 13.000 moveto
%%IncludeResource: font Courier
%%IncludeFont: Courier
/Courier findfont 10.000 scalefont
[1 0 0 -1 0 0 ] makefont setfont
0.000 0.000 0.000 setrgbcolor
(225) show
81.062 13.000 moveto
(_min) show
105.062 13.000 moveto
%%IncludeResource: font Courier
%%IncludeFont: Courier
/Courier findfont 10.000 scalefont
[1 0 0 -1 0 0 ] makefont setfont
0.000 0.000 0.000 setrgbcolor
0.000 0.000 rmoveto
1.000 setlinewidth
grestore
.93461 .86676 m
.93461 .87205 L
s
gsave
.93461 .88264 -84.0312 12.8438 Mabsadd m
1 1 Mabs scale
currentpoint translate
84.0312 10.1875 translate
90 rotate
-84.0312 -10.1875 translate
0 20.375 translate 1 -1 scale
/g { setgray} bind def
/k { setcmykcolor} bind def
/p { gsave} bind def
/r { setrgbcolor} bind def
/w { setlinewidth} bind def
/C { curveto} bind def
/F { fill} bind def
/L { lineto} bind def
/rL { rlineto} bind def
/P { grestore} bind def
/s { stroke} bind def
/S { show} bind def
/N {currentpoint 3 -1 roll show moveto} bind def
/Msf { findfont exch scalefont [1 0 0 -1 0 0 ] makefont setfont} bind def
/m { moveto} bind def
/Mr { rmoveto} bind def
/Mx {currentpoint exch pop moveto} bind def
/My {currentpoint pop exch moveto} bind def
/X {0 rmoveto} bind def
/Y {0 exch rmoveto} bind def
63.000 13.000 moveto
%%IncludeResource: font Courier
%%IncludeFont: Courier
/Courier findfont 10.000 scalefont
[1 0 0 -1 0 0 ] makefont setfont
0.000 0.000 0.000 setrgbcolor
0.000 0.000 rmoveto
63.000 13.000 moveto
%%IncludeResource: font Courier
%%IncludeFont: Courier
/Courier findfont 10.000 scalefont
[1 0 0 -1 0 0 ] makefont setfont
0.000 0.000 0.000 setrgbcolor
(240) show
81.062 13.000 moveto
(_min) show
105.062 13.000 moveto
%%IncludeResource: font Courier
%%IncludeFont: Courier
/Courier findfont 10.000 scalefont
[1 0 0 -1 0 0 ] makefont setfont
0.000 0.000 0.000 setrgbcolor
0.000 0.000 rmoveto
1.000 setlinewidth
grestore
.17372 .87205 m
.97619 .87205 L
s
gsave
.57496 1.025 -93 -4 Mabsadd m
1 1 Mabs scale
currentpoint translate
0 47.625 translate 1 -1 scale
/g { setgray} bind def
/k { setcmykcolor} bind def
/p { gsave} bind def
/r { setrgbcolor} bind def
/w { setlinewidth} bind def
/C { curveto} bind def
/F { fill} bind def
/L { lineto} bind def
/rL { rlineto} bind def
/P { grestore} bind def
/s { stroke} bind def
/S { show} bind def
/N {currentpoint 3 -1 roll show moveto} bind def
/Msf { findfont exch scalefont [1 0 0 -1 0 0 ] makefont setfont} bind def
/m { moveto} bind def
/Mr { rmoveto} bind def
/Mx {currentpoint exch pop moveto} bind def
/My {currentpoint pop exch moveto} bind def
/X {0 rmoveto} bind def
/Y {0 exch rmoveto} bind def
/MISOfy
{
    /newfontname exch def
    /oldfontname exch def

    oldfontname findfont
    dup length dict begin
        {1 index /FID ne {def} {pop pop} ifelse} forall
        /Encoding MacintoshRomanEncoding def
        currentdict
    end

    newfontname exch definefont pop
} def
63.000 13.000 moveto
%%IncludeResource: font Courier
%%IncludeFont: Courier
%%BeginResource: font Courier-MISO
%%BeginFont: Courier-MISO
/Courier /Courier-MISO MISOfy
%%EndFont
%%EndResource
%%IncludeResource: font Courier-MISO
%%IncludeFont: Courier-MISO
/Courier-MISO findfont 10.000 scalefont
[1 0 0 -1 0 0 ] makefont setfont
0.000 0.000 0.000 setrgbcolor
0.000 0.000 rmoveto
%%IncludeResource: font Mathematica2Mono
%%IncludeFont: Mathematica2Mono
/Mathematica2Mono findfont 10.000 scalefont
[1 0 0 -1 0 0 ] makefont setfont
0.000 0.000 0.000 setrgbcolor
63.000 13.000 moveto
(H) show
69.000 13.000 moveto
%%IncludeResource: font Courier-MISO
%%IncludeFont: Courier-MISO
/Courier-MISO findfont 10.000 scalefont
[1 0 0 -1 0 0 ] makefont setfont
0.000 0.000 0.000 setrgbcolor
(a) show
%%IncludeResource: font Mathematica2Mono
%%IncludeFont: Mathematica2Mono
/Mathematica2Mono findfont 10.000 scalefont
[1 0 0 -1 0 0 ] makefont setfont
0.000 0.000 0.000 setrgbcolor
75.000 13.000 moveto
(L) show
87.000 13.000 moveto
%%IncludeResource: font Courier-MISO
%%IncludeFont: Courier-MISO
/Courier-MISO findfont 10.000 scalefont
[1 0 0 -1 0 0 ] makefont setfont
0.000 0.000 0.000 setrgbcolor
(Arrays) show
123.000 13.000 moveto
%%IncludeResource: font Courier-MISO
%%IncludeFont: Courier-MISO
/Courier-MISO findfont 10.000 scalefont
[1 0 0 -1 0 0 ] makefont setfont
0.000 0.000 0.000 setrgbcolor
0.000 0.000 rmoveto
90.000 26.500 moveto
0.000 0.000 rmoveto
96.000 26.500 moveto
0.000 0.000 rmoveto
90.000 40.000 moveto
0.000 0.000 rmoveto
96.000 40.000 moveto
0.000 0.000 rmoveto
0.000 0.000 0.000 setrgbcolor
1.000 setlinewidth
grestore
.97619 .025 m
.97619 .87205 L
s
0 0 m
1 0 L
1 1.05 L
0 1.05 L
closepath
clip
newpath
MathSubEnd
P
% End of sub-graphic
% Start of sub-graphic
p
0.251844 0.00704225 0.520121 0.288732 MathSubStart
%% Graphics
%%IncludeResource: font Courier
%%IncludeFont: Courier
/Courier findfont 10  scalefont  setfont
% Scaling calculations
0.0355673 0.940529 0.000337927 0.0636099 [
[.02381 .06395 -12 -4.5 ]
[.02381 .06395 0 4.5 ]
[.02381 .12756 -12 -4.5 ]
[.02381 .12756 0 4.5 ]
[.02381 .19117 -12 -4.5 ]
[.02381 .19117 0 4.5 ]
[.02381 .25478 -12 -4.5 ]
[.02381 .25478 0 4.5 ]
[.02381 .31839 -12 -4.5 ]
[.02381 .31839 0 4.5 ]
[.02381 .382 -12 -4.5 ]
[.02381 .382 0 4.5 ]
[.02381 .44561 -12 -4.5 ]
[.02381 .44561 0 4.5 ]
[.02381 .50922 -12 -4.5 ]
[.02381 .50922 0 4.5 ]
[.02381 .57283 -6 -4.5 ]
[.02381 .57283 0 4.5 ]
[.02381 .63644 -6 -4.5 ]
[.02381 .63644 0 4.5 ]
[.02381 .70005 -6 -4.5 ]
[.02381 .70005 0 4.5 ]
[.02381 .76366 -6 -4.5 ]
[.02381 .76366 0 4.5 ]
[.02381 .82727 -6 -4.5 ]
[.02381 .82727 0 4.5 ]
[.02381 .89088 -6 -4.5 ]
[.02381 .89088 0 4.5 ]
[.02381 .95449 -6 -4.5 ]
[.02381 .95449 0 4.5 ]
[.02381 1.0181 -6 -4.5 ]
[.02381 1.0181 0 4.5 ]
[.02381 1.08171 -6 -4.5 ]
[.02381 1.08171 0 4.5 ]
[.03557 1.12703 -4.5 0 ]
[.03557 1.12703 4.5 6 ]
[.22367 1.12703 -4.5 0 ]
[.22367 1.12703 4.5 18 ]
[.41178 1.12703 -4.5 0 ]
[.41178 1.12703 4.5 18 ]
[.59988 1.12703 -4.5 0 ]
[.59988 1.12703 4.5 18 ]
[.78799 1.12703 -4.5 0 ]
[.78799 1.12703 4.5 18 ]
[.9761 1.12703 -6 0 ]
[.9761 1.12703 6 10 ]
[.50588 1.31786 -86 0 ]
[.50588 1.31786 86 39.3125 ]
[ 0 0 0 0 ]
[ 1 1.35 0 0 ]
] MathScale
% Start of Graphics
1 setlinecap
1 setlinejoin
newpath
1 0 0 r
.03557 .0385 m
.03557 .08939 L
.03574 .08939 L
.03574 .0385 L
F
0 g
.5 Mabswid
[ ] 0 setdash
.03557 .0385 m
.03557 .08939 L
.03574 .08939 L
.03574 .0385 L
.03557 .0385 L
s
1 0 0 r
.03557 .10211 m
.03557 .153 L
.03576 .153 L
.03576 .10211 L
F
0 g
.03557 .10211 m
.03557 .153 L
.03576 .153 L
.03576 .10211 L
.03557 .10211 L
s
1 0 0 r
.03557 .16572 m
.03557 .21661 L
.03578 .21661 L
.03578 .16572 L
F
0 g
.03557 .16572 m
.03557 .21661 L
.03578 .21661 L
.03578 .16572 L
.03557 .16572 L
s
1 0 0 r
.03557 .22933 m
.03557 .28022 L
.0358 .28022 L
.0358 .22933 L
F
0 g
.03557 .22933 m
.03557 .28022 L
.0358 .28022 L
.0358 .22933 L
.03557 .22933 L
s
1 0 0 r
.03557 .29294 m
.03557 .34383 L
.03585 .34383 L
.03585 .29294 L
F
0 g
.03557 .29294 m
.03557 .34383 L
.03585 .34383 L
.03585 .29294 L
.03557 .29294 L
s
1 0 0 r
.03557 .35655 m
.03557 .40744 L
.03594 .40744 L
.03594 .35655 L
F
0 g
.03557 .35655 m
.03557 .40744 L
.03594 .40744 L
.03594 .35655 L
.03557 .35655 L
s
1 0 0 r
.03557 .42016 m
.03557 .47105 L
.036 .47105 L
.036 .42016 L
F
0 g
.03557 .42016 m
.03557 .47105 L
.036 .47105 L
.036 .42016 L
.03557 .42016 L
s
1 0 0 r
.03557 .48377 m
.03557 .53466 L
.03606 .53466 L
.03606 .48377 L
F
0 g
.03557 .48377 m
.03557 .53466 L
.03606 .53466 L
.03606 .48377 L
.03557 .48377 L
s
1 0 0 r
.03557 .54738 m
.03557 .59827 L
.0363 .59827 L
.0363 .54738 L
F
0 g
.03557 .54738 m
.03557 .59827 L
.0363 .59827 L
.0363 .54738 L
.03557 .54738 L
s
1 0 0 r
.03557 .61099 m
.03557 .66188 L
.03634 .66188 L
.03634 .61099 L
F
0 g
.03557 .61099 m
.03557 .66188 L
.03634 .66188 L
.03634 .61099 L
.03557 .61099 L
s
1 0 0 r
.03557 .6746 m
.03557 .72549 L
.03671 .72549 L
.03671 .6746 L
F
0 g
.03557 .6746 m
.03557 .72549 L
.03671 .72549 L
.03671 .6746 L
.03557 .6746 L
s
1 0 0 r
.03557 .73821 m
.03557 .7891 L
.0374 .7891 L
.0374 .73821 L
F
0 g
.03557 .73821 m
.03557 .7891 L
.0374 .7891 L
.0374 .73821 L
.03557 .73821 L
s
1 0 0 r
.03557 .80182 m
.03557 .85271 L
.03941 .85271 L
.03941 .80182 L
F
0 g
.03557 .80182 m
.03557 .85271 L
.03941 .85271 L
.03941 .80182 L
.03557 .80182 L
s
1 0 0 r
.03557 .86543 m
.03557 .91632 L
.03961 .91632 L
.03961 .86543 L
F
0 g
.03557 .86543 m
.03557 .91632 L
.03961 .91632 L
.03961 .86543 L
.03557 .86543 L
s
1 0 0 r
.03557 .92904 m
.03557 .97993 L
.04444 .97993 L
.04444 .92904 L
F
0 g
.03557 .92904 m
.03557 .97993 L
.04444 .97993 L
.04444 .92904 L
.03557 .92904 L
s
1 0 0 r
.03557 .99265 m
.03557 1.04354 L
.05164 1.04354 L
.05164 .99265 L
F
0 g
.03557 .99265 m
.03557 1.04354 L
.05164 1.04354 L
.05164 .99265 L
.03557 .99265 L
s
1 0 0 r
.03557 1.05626 m
.03557 1.10715 L
.93639 1.10715 L
.93639 1.05626 L
F
0 g
.03557 1.05626 m
.03557 1.10715 L
.93639 1.10715 L
.93639 1.05626 L
.03557 1.05626 L
s
.25 Mabswid
.03557 .03214 m
.03557 1.11351 L
s
.22367 .03214 m
.22367 1.11351 L
s
.41178 .03214 m
.41178 1.11351 L
s
.59988 .03214 m
.59988 1.11351 L
s
.78799 .03214 m
.78799 1.11351 L
s
.9761 .03214 m
.9761 1.11351 L
s
.03557 .03214 m
.97619 .03214 L
s
.03557 .06395 m
.04145 .06395 L
s
[(17)] .02381 .06395 1 0 Mshowa
.03557 .12756 m
.04145 .12756 L
s
[(16)] .02381 .12756 1 0 Mshowa
.03557 .19117 m
.04145 .19117 L
s
[(15)] .02381 .19117 1 0 Mshowa
.03557 .25478 m
.04145 .25478 L
s
[(14)] .02381 .25478 1 0 Mshowa
.03557 .31839 m
.04145 .31839 L
s
[(13)] .02381 .31839 1 0 Mshowa
.03557 .382 m
.04145 .382 L
s
[(12)] .02381 .382 1 0 Mshowa
.03557 .44561 m
.04145 .44561 L
s
[(11)] .02381 .44561 1 0 Mshowa
.03557 .50922 m
.04145 .50922 L
s
[(10)] .02381 .50922 1 0 Mshowa
.03557 .57283 m
.04145 .57283 L
s
[(9)] .02381 .57283 1 0 Mshowa
.03557 .63644 m
.04145 .63644 L
s
[(8)] .02381 .63644 1 0 Mshowa
.03557 .70005 m
.04145 .70005 L
s
[(7)] .02381 .70005 1 0 Mshowa
.03557 .76366 m
.04145 .76366 L
s
[(6)] .02381 .76366 1 0 Mshowa
.03557 .82727 m
.04145 .82727 L
s
[(5)] .02381 .82727 1 0 Mshowa
.03557 .89088 m
.04145 .89088 L
s
[(4)] .02381 .89088 1 0 Mshowa
.03557 .95449 m
.04145 .95449 L
s
[(3)] .02381 .95449 1 0 Mshowa
.03557 1.0181 m
.04145 1.0181 L
s
[(2)] .02381 1.0181 1 0 Mshowa
.03557 1.08171 m
.04145 1.08171 L
s
[(1)] .02381 1.08171 1 0 Mshowa
.03557 .03214 m
.03557 1.11351 L
s
.03557 1.10675 m
.03557 1.11351 L
s
[(0)] .03557 1.12703 0 -1 90 Mrotshowa
.22367 1.10675 m
.22367 1.11351 L
s
[(0.2)] .22367 1.12703 0 -1 90 Mrotshowa
.41178 1.10675 m
.41178 1.11351 L
s
[(0.4)] .41178 1.12703 0 -1 90 Mrotshowa
.59988 1.10675 m
.59988 1.11351 L
s
[(0.6)] .59988 1.12703 0 -1 90 Mrotshowa
.78799 1.10675 m
.78799 1.11351 L
s
[(0.8)] .78799 1.12703 0 -1 90 Mrotshowa
.9761 1.10675 m
.9761 1.11351 L
s
gsave
.9761 1.12703 -66 -5 Mabsadd m
1 1 Mabs scale
currentpoint translate
66 10 translate
90 rotate
-66 -10 translate
0 20 translate 1 -1 scale
/g { setgray} bind def
/k { setcmykcolor} bind def
/p { gsave} bind def
/r { setrgbcolor} bind def
/w { setlinewidth} bind def
/C { curveto} bind def
/F { fill} bind def
/L { lineto} bind def
/rL { rlineto} bind def
/P { grestore} bind def
/s { stroke} bind def
/S { show} bind def
/N {currentpoint 3 -1 roll show moveto} bind def
/Msf { findfont exch scalefont [1 0 0 -1 0 0 ] makefont setfont} bind def
/m { moveto} bind def
/Mr { rmoveto} bind def
/Mx {currentpoint exch pop moveto} bind def
/My {currentpoint pop exch moveto} bind def
/X {0 rmoveto} bind def
/Y {0 exch rmoveto} bind def
63.000 13.000 moveto
%%IncludeResource: font Courier
%%IncludeFont: Courier
/Courier findfont 10.000 scalefont
[1 0 0 -1 0 0 ] makefont setfont
0.000 0.000 0.000 setrgbcolor
0.000 0.000 rmoveto
63.000 13.000 moveto
%%IncludeResource: font Courier
%%IncludeFont: Courier
/Courier findfont 10.000 scalefont
[1 0 0 -1 0 0 ] makefont setfont
0.000 0.000 0.000 setrgbcolor
(1) show
69.000 13.000 moveto
%%IncludeResource: font Courier
%%IncludeFont: Courier
/Courier findfont 10.000 scalefont
[1 0 0 -1 0 0 ] makefont setfont
0.000 0.000 0.000 setrgbcolor
0.000 0.000 rmoveto
1.000 setlinewidth
grestore
.03557 1.11351 m
.97619 1.11351 L
s
gsave
.50588 1.31786 -147 -4 Mabsadd m
1 1 Mabs scale
currentpoint translate
0 47.3125 translate 1 -1 scale
/g { setgray} bind def
/k { setcmykcolor} bind def
/p { gsave} bind def
/r { setrgbcolor} bind def
/w { setlinewidth} bind def
/C { curveto} bind def
/F { fill} bind def
/L { lineto} bind def
/rL { rlineto} bind def
/P { grestore} bind def
/s { stroke} bind def
/S { show} bind def
/N {currentpoint 3 -1 roll show moveto} bind def
/Msf { findfont exch scalefont [1 0 0 -1 0 0 ] makefont setfont} bind def
/m { moveto} bind def
/Mr { rmoveto} bind def
/Mx {currentpoint exch pop moveto} bind def
/My {currentpoint pop exch moveto} bind def
/X {0 rmoveto} bind def
/Y {0 exch rmoveto} bind def
/MISOfy
{
    /newfontname exch def
    /oldfontname exch def

    oldfontname findfont
    dup length dict begin
        {1 index /FID ne {def} {pop pop} ifelse} forall
        /Encoding MacintoshRomanEncoding def
        currentdict
    end

    newfontname exch definefont pop
} def
63.000 13.000 moveto
%%IncludeResource: font Courier
%%IncludeFont: Courier
%%BeginResource: font Courier-MISO
%%BeginFont: Courier-MISO
/Courier /Courier-MISO MISOfy
%%EndFont
%%EndResource
%%IncludeResource: font Courier-MISO
%%IncludeFont: Courier-MISO
/Courier-MISO findfont 10.000 scalefont
[1 0 0 -1 0 0 ] makefont setfont
0.000 0.000 0.000 setrgbcolor
0.000 0.000 rmoveto
%%IncludeResource: font Mathematica2Mono
%%IncludeFont: Mathematica2Mono
/Mathematica2Mono findfont 10.000 scalefont
[1 0 0 -1 0 0 ] makefont setfont
0.000 0.000 0.000 setrgbcolor
63.000 13.000 moveto
(H) show
69.000 13.000 moveto
%%IncludeResource: font Courier-MISO
%%IncludeFont: Courier-MISO
/Courier-MISO findfont 10.000 scalefont
[1 0 0 -1 0 0 ] makefont setfont
0.000 0.000 0.000 setrgbcolor
(b) show
%%IncludeResource: font Mathematica2Mono
%%IncludeFont: Mathematica2Mono
/Mathematica2Mono findfont 10.000 scalefont
[1 0 0 -1 0 0 ] makefont setfont
0.000 0.000 0.000 setrgbcolor
75.000 13.000 moveto
(L) show
87.000 13.000 moveto
%%IncludeResource: font Courier-MISO
%%IncludeFont: Courier-MISO
/Courier-MISO findfont 10.000 scalefont
[1 0 0 -1 0 0 ] makefont setfont
0.000 0.000 0.000 setrgbcolor
(Eigenexpression) show
183.000 13.000 moveto
(Fraction) show
231.000 13.000 moveto
%%IncludeResource: font Courier-MISO
%%IncludeFont: Courier-MISO
/Courier-MISO findfont 10.000 scalefont
[1 0 0 -1 0 0 ] makefont setfont
0.000 0.000 0.000 setrgbcolor
0.000 0.000 rmoveto
120.375 26.312 moveto
0.000 0.000 rmoveto
120.375 26.312 moveto
%%IncludeResource: font Courier-MISO
%%IncludeFont: Courier-MISO
/Courier-MISO findfont 10.000 scalefont
[1 0 0 -1 0 0 ] makefont setfont
0.000 0.000 0.000 setrgbcolor
(d) show
126.375 28.688 moveto
%%IncludeResource: font Courier-MISO
%%IncludeFont: Courier-MISO
/Courier-MISO findfont 7.125 scalefont
[1 0 0 -1 0 0 ] makefont setfont
0.000 0.000 0.000 setrgbcolor
(1) show
126.375 22.750 moveto
%%IncludeResource: font Mathematica1Mono
%%IncludeFont: Mathematica1Mono
/Mathematica1Mono findfont 7.125 scalefont
[1 0 0 -1 0 0 ] makefont setfont
0.000 0.000 0.000 setrgbcolor
(\\242) show
137.625 26.312 moveto
%%IncludeResource: font Mathematica1Mono
%%IncludeFont: Mathematica1Mono
/Mathematica1Mono findfont 10.000 scalefont
[1 0 0 -1 0 0 ] makefont setfont
0.000 0.000 0.000 setrgbcolor
(=) show
149.625 26.312 moveto
%%IncludeResource: font Courier-MISO
%%IncludeFont: Courier-MISO
/Courier-MISO findfont 10.000 scalefont
[1 0 0 -1 0 0 ] makefont setfont
0.000 0.000 0.000 setrgbcolor
(0.09) show
173.625 26.312 moveto
%%IncludeResource: font Courier-MISO
%%IncludeFont: Courier-MISO
/Courier-MISO findfont 10.000 scalefont
[1 0 0 -1 0 0 ] makefont setfont
0.000 0.000 0.000 setrgbcolor
0.000 0.000 rmoveto
144.000 39.688 moveto
0.000 0.000 rmoveto
150.000 39.688 moveto
0.000 0.000 rmoveto
0.000 0.000 0.000 setrgbcolor
1.000 setlinewidth
grestore
.97619 .03214 m
.97619 1.11351 L
s
1 1 .8 r
.12962 .0385 m
.12962 .98629 L
.95729 .98629 L
.95729 .0385 L
F
% Start of sub-graphic
p
0.12962 0.0385038 0.957286 0.986291 MathSubStart
%% Graphics
%%IncludeResource: font Courier
%%IncludeFont: Courier
/Courier findfont 10  scalefont  setfont
% Scaling calculations
0.0355673 52.2516 -0.029027 0.117578 [
[.02381 .08855 -12 -4.5 ]
[.02381 .08855 0 4.5 ]
[.02381 .20613 -12 -4.5 ]
[.02381 .20613 0 4.5 ]
[.02381 .32371 -6 -4.5 ]
[.02381 .32371 0 4.5 ]
[.02381 .44128 -6 -4.5 ]
[.02381 .44128 0 4.5 ]
[.02381 .55886 -6 -4.5 ]
[.02381 .55886 0 4.5 ]
[.02381 .67644 -6 -4.5 ]
[.02381 .67644 0 4.5 ]
[.02381 .79402 -6 -4.5 ]
[.02381 .79402 0 4.5 ]
[.02381 .9116 -6 -4.5 ]
[.02381 .9116 0 4.5 ]
[.02381 1.02917 -6 -4.5 ]
[.02381 1.02917 0 4.5 ]
[.02381 1.14675 -6 -4.5 ]
[.02381 1.14675 0 4.5 ]
[.03557 1.22024 -4.5 0 ]
[.03557 1.22024 4.5 6 ]
[.34908 1.22024 -4.5 0 ]
[.34908 1.22024 4.5 30 ]
[.66259 1.22024 -4.5 0 ]
[.66259 1.22024 4.5 30 ]
[.9761 1.22024 -4.5 0 ]
[.9761 1.22024 4.5 30 ]
[ 0 0 0 0 ]
[ 1 1.25 0 0 ]
] MathScale
% Start of Graphics
1 setlinecap
1 setlinejoin
newpath
1 0 0 r
.03557 .04152 m
.03557 .13558 L
.05946 .13558 L
.05946 .04152 L
F
0 g
.5 Mabswid
[ ] 0 setdash
.03557 .04152 m
.03557 .13558 L
.05946 .13558 L
.05946 .04152 L
.03557 .04152 L
s
1 0 0 r
.03557 .1591 m
.03557 .25316 L
.06313 .25316 L
.06313 .1591 L
F
0 g
.03557 .1591 m
.03557 .25316 L
.06313 .25316 L
.06313 .1591 L
.03557 .1591 L
s
1 0 0 r
.03557 .27668 m
.03557 .37074 L
.07643 .37074 L
.07643 .27668 L
F
0 g
.03557 .27668 m
.03557 .37074 L
.07643 .37074 L
.07643 .27668 L
.03557 .27668 L
s
1 0 0 r
.03557 .39425 m
.03557 .48832 L
.07872 .48832 L
.07872 .39425 L
F
0 g
.03557 .39425 m
.03557 .48832 L
.07872 .48832 L
.07872 .39425 L
.03557 .39425 L
s
1 0 0 r
.03557 .51183 m
.03557 .60589 L
.0993 .60589 L
.0993 .51183 L
F
0 g
.03557 .51183 m
.03557 .60589 L
.0993 .60589 L
.0993 .51183 L
.03557 .51183 L
s
1 0 0 r
.03557 .62941 m
.03557 .72347 L
.13731 .72347 L
.13731 .62941 L
F
0 g
.03557 .62941 m
.03557 .72347 L
.13731 .72347 L
.13731 .62941 L
.03557 .62941 L
s
1 0 0 r
.03557 .74699 m
.03557 .84105 L
.24889 .84105 L
.24889 .74699 L
F
0 g
.03557 .74699 m
.03557 .84105 L
.24889 .84105 L
.24889 .74699 L
.03557 .74699 L
s
1 0 0 r
.03557 .86456 m
.03557 .95863 L
.26008 .95863 L
.26008 .86456 L
F
0 g
.03557 .86456 m
.03557 .95863 L
.26008 .95863 L
.26008 .86456 L
.03557 .86456 L
s
1 0 0 r
.03557 .98214 m
.03557 1.07621 L
.52862 1.07621 L
.52862 .98214 L
F
0 g
.03557 .98214 m
.03557 1.07621 L
.52862 1.07621 L
.52862 .98214 L
.03557 .98214 L
s
1 0 0 r
.03557 1.09972 m
.03557 1.19378 L
.92856 1.19378 L
.92856 1.09972 L
F
0 g
.03557 1.09972 m
.03557 1.19378 L
.92856 1.19378 L
.92856 1.09972 L
.03557 1.09972 L
s
.25 Mabswid
.03557 .02976 m
.03557 1.20554 L
s
.34908 .02976 m
.34908 1.20554 L
s
.66259 .02976 m
.66259 1.20554 L
s
.9761 .02976 m
.9761 1.20554 L
s
.03557 .02976 m
.97619 .02976 L
s
.03557 .08855 m
.04145 .08855 L
s
[(11)] .02381 .08855 1 0 Mshowa
.03557 .20613 m
.04145 .20613 L
s
[(10)] .02381 .20613 1 0 Mshowa
.03557 .32371 m
.04145 .32371 L
s
[(9)] .02381 .32371 1 0 Mshowa
.03557 .44128 m
.04145 .44128 L
s
[(8)] .02381 .44128 1 0 Mshowa
.03557 .55886 m
.04145 .55886 L
s
[(7)] .02381 .55886 1 0 Mshowa
.03557 .67644 m
.04145 .67644 L
s
[(6)] .02381 .67644 1 0 Mshowa
.03557 .79402 m
.04145 .79402 L
s
[(5)] .02381 .79402 1 0 Mshowa
.03557 .9116 m
.04145 .9116 L
s
[(4)] .02381 .9116 1 0 Mshowa
.03557 1.02917 m
.04145 1.02917 L
s
[(3)] .02381 1.02917 1 0 Mshowa
.03557 1.14675 m
.04145 1.14675 L
s
[(2)] .02381 1.14675 1 0 Mshowa
.03557 .02976 m
.03557 1.20554 L
s
.03557 1.19819 m
.03557 1.20554 L
s
[(0)] .03557 1.22024 0 -1 90 Mrotshowa
.34908 1.19819 m
.34908 1.20554 L
s
[(0.006)] .34908 1.22024 0 -1 90 Mrotshowa
.66259 1.19819 m
.66259 1.20554 L
s
[(0.012)] .66259 1.22024 0 -1 90 Mrotshowa
.9761 1.19819 m
.9761 1.20554 L
s
[(0.018)] .9761 1.22024 0 -1 90 Mrotshowa
.03557 1.20554 m
.97619 1.20554 L
s
.97619 .02976 m
.97619 1.20554 L
s
0 0 m
1 0 L
1 1.25 L
0 1.25 L
closepath
clip
newpath
MathSubEnd
P
% End of sub-graphic
0 0 m
1 0 L
1 1.35 L
0 1.35 L
closepath
clip
newpath
MathSubEnd
P
% End of sub-graphic
% Start of sub-graphic
p
0.479879 0.00704225 0.748156 0.288732 MathSubStart
%% Graphics
%%IncludeResource: font Courier
%%IncludeFont: Courier
/Courier findfont 10  scalefont  setfont
% Scaling calculations
0.282473 0.0422998 0.404407 0.36134 [
[.25667 .04307 -12 -4.5 ]
[.25667 .04307 0 4.5 ]
[.25667 .22374 -24 -4.5 ]
[.25667 .22374 0 4.5 ]
[.25667 .40441 -6 -4.5 ]
[.25667 .40441 0 4.5 ]
[.25667 .58508 -18 -4.5 ]
[.25667 .58508 0 4.5 ]
[.25667 .76575 -6 -4.5 ]
[.25667 .76575 0 4.5 ]
[.02381 .40441 -13.0625 -50 ]
[.02381 .40441 13.0625 50 ]
[.28247 .79916 -6.1875 0 ]
[.28247 .79916 6.1875 34.0625 ]
[.32477 .79916 -6.1875 0 ]
[.32477 .79916 6.1875 40.0625 ]
[.36707 .79916 -6.1875 0 ]
[.36707 .79916 6.1875 40.0625 ]
[.40937 .79916 -6.1875 0 ]
[.40937 .79916 6.1875 40.0625 ]
[.45167 .79916 -6.1875 0 ]
[.45167 .79916 6.1875 40.0625 ]
[.49397 .79916 -6.1875 0 ]
[.49397 .79916 6.1875 40.0625 ]
[.53627 .79916 -6.1875 0 ]
[.53627 .79916 6.1875 40.0625 ]
[.57857 .79916 -6.1875 0 ]
[.57857 .79916 6.1875 46.0625 ]
[.62087 .79916 -6.1875 0 ]
[.62087 .79916 6.1875 46.0625 ]
[.66317 .79916 -6.1875 0 ]
[.66317 .79916 6.1875 46.0625 ]
[.70547 .79916 -6.1875 0 ]
[.70547 .79916 6.1875 46.0625 ]
[.74777 .79916 -6.1875 0 ]
[.74777 .79916 6.1875 46.0625 ]
[.79007 .79916 -6.1875 0 ]
[.79007 .79916 6.1875 46.0625 ]
[.83237 .79916 -6.1875 0 ]
[.83237 .79916 6.1875 46.0625 ]
[.87467 .79916 -6.1875 0 ]
[.87467 .79916 6.1875 46.0625 ]
[.91697 .79916 -6.1875 0 ]
[.91697 .79916 6.1875 46.0625 ]
[.95927 .79916 -6.1875 0 ]
[.95927 .79916 6.1875 46.0625 ]
[.62087 1.025 -32 0 ]
[.62087 1.025 32 12.625 ]
[.02381 .40441 -13.0625 -5 ]
[.02381 .40441 13.0625 5 ]
[.62087 1.025 -2 0 ]
[.62087 1.025 2 12.625 ]
[.02381 .40441 -13.0625 -5 ]
[.02381 .40441 13.0625 5 ]
[.62087 1.025 -2 0 ]
[.62087 1.025 2 12.625 ]
[ 0 0 0 0 ]
[ 1 1.05 0 0 ]
] MathScale
% Start of Graphics
1 setlinecap
1 setlinejoin
newpath
1 0 0 r
.022 w
.28247 .32563 Mdot
.32477 .34751 Mdot
.36707 .32602 Mdot
.40937 .32384 Mdot
.45167 .32381 Mdot
.49397 .32957 Mdot
.53627 .31979 Mdot
.57857 .31758 Mdot
.62087 .3142 Mdot
.66317 .32349 Mdot
.70547 .31828 Mdot
.74777 .294 Mdot
.79007 .29787 Mdot
.83237 .29683 Mdot
.87467 .30682 Mdot
.91697 .31998 Mdot
.95927 .31596 Mdot
.5 Mabswid
[ ] 0 setdash
.28247 .32563 m
.32477 .34751 L
.36707 .32602 L
.40937 .32384 L
.45167 .32381 L
.49397 .32957 L
.53627 .31979 L
.57857 .31758 L
.62087 .3142 L
.66317 .32349 L
.70547 .31828 L
.74777 .294 L
.79007 .29787 L
.83237 .29683 L
.87467 .30682 L
.91697 .31998 L
.95927 .31596 L
s
0 g
.25 Mabswid
.26555 .40441 m
.97619 .40441 L
s
.26555 .025 m
.97619 .025 L
s
.26555 .04307 m
.26999 .04307 L
s
[(-1)] .25667 .04307 1 0 Mshowa
.26555 .22374 m
.26999 .22374 L
s
[(-0.5)] .25667 .22374 1 0 Mshowa
.26555 .40441 m
.26999 .40441 L
s
[(0)] .25667 .40441 1 0 Mshowa
.26555 .58508 m
.26999 .58508 L
s
[(0.5)] .25667 .58508 1 0 Mshowa
.26555 .76575 m
.26999 .76575 L
s
[(1)] .25667 .76575 1 0 Mshowa
.26555 .025 m
.26555 .78381 L
s
gsave
.02381 .40441 -111 -17.0625 Mabsadd m
1 1 Mabs scale
currentpoint translate
111 17.0625 translate
90 rotate
-111 -17.0625 translate
0 34.125 translate 1 -1 scale
/g { setgray} bind def
/k { setcmykcolor} bind def
/p { gsave} bind def
/r { setrgbcolor} bind def
/w { setlinewidth} bind def
/C { curveto} bind def
/F { fill} bind def
/L { lineto} bind def
/rL { rlineto} bind def
/P { grestore} bind def
/s { stroke} bind def
/S { show} bind def
/N {currentpoint 3 -1 roll show moveto} bind def
/Msf { findfont exch scalefont [1 0 0 -1 0 0 ] makefont setfont} bind def
/m { moveto} bind def
/Mr { rmoveto} bind def
/Mx {currentpoint exch pop moveto} bind def
/My {currentpoint pop exch moveto} bind def
/X {0 rmoveto} bind def
/Y {0 exch rmoveto} bind def
/MISOfy
{
    /newfontname exch def
    /oldfontname exch def

    oldfontname findfont
    dup length dict begin
        {1 index /FID ne {def} {pop pop} ifelse} forall
        /Encoding MacintoshRomanEncoding def
        currentdict
    end

    newfontname exch definefont pop
} def
108.000 13.000 moveto
%%IncludeResource: font Courier
%%IncludeFont: Courier
%%BeginResource: font Courier-MISO
%%BeginFont: Courier-MISO
/Courier /Courier-MISO MISOfy
%%EndFont
%%EndResource
%%IncludeResource: font Courier-MISO
%%IncludeFont: Courier-MISO
/Courier-MISO findfont 10.000 scalefont
[1 0 0 -1 0 0 ] makefont setfont
0.000 0.000 0.000 setrgbcolor
0.000 0.000 rmoveto
114.000 13.000 moveto
0.000 0.000 rmoveto
63.000 26.812 moveto
0.000 0.000 rmoveto
63.000 26.812 moveto
%%IncludeResource: font Courier-MISO
%%IncludeFont: Courier-MISO
/Courier-MISO findfont 10.000 scalefont
[1 0 0 -1 0 0 ] makefont setfont
0.000 0.000 0.000 setrgbcolor
(Expression) show
129.000 26.812 moveto
(Level) show
159.000 26.812 moveto
%%IncludeResource: font Courier-MISO
%%IncludeFont: Courier-MISO
/Courier-MISO findfont 10.000 scalefont
[1 0 0 -1 0 0 ] makefont setfont
0.000 0.000 0.000 setrgbcolor
0.000 0.000 rmoveto
0.000 0.000 0.000 setrgbcolor
1.000 setlinewidth
grestore
.28247 .77614 m
.28247 .78381 L
s
gsave
.28247 .79916 -78.0312 6.84375 Mabsadd m
1 1 Mabs scale
currentpoint translate
78.0312 10.1875 translate
90 rotate
-78.0312 -10.1875 translate
0 20.375 translate 1 -1 scale
/g { setgray} bind def
/k { setcmykcolor} bind def
/p { gsave} bind def
/r { setrgbcolor} bind def
/w { setlinewidth} bind def
/C { curveto} bind def
/F { fill} bind def
/L { lineto} bind def
/rL { rlineto} bind def
/P { grestore} bind def
/s { stroke} bind def
/S { show} bind def
/N {currentpoint 3 -1 roll show moveto} bind def
/Msf { findfont exch scalefont [1 0 0 -1 0 0 ] makefont setfont} bind def
/m { moveto} bind def
/Mr { rmoveto} bind def
/Mx {currentpoint exch pop moveto} bind def
/My {currentpoint pop exch moveto} bind def
/X {0 rmoveto} bind def
/Y {0 exch rmoveto} bind def
63.000 13.000 moveto
%%IncludeResource: font Courier
%%IncludeFont: Courier
/Courier findfont 10.000 scalefont
[1 0 0 -1 0 0 ] makefont setfont
0.000 0.000 0.000 setrgbcolor
0.000 0.000 rmoveto
63.000 13.000 moveto
%%IncludeResource: font Courier
%%IncludeFont: Courier
/Courier findfont 10.000 scalefont
[1 0 0 -1 0 0 ] makefont setfont
0.000 0.000 0.000 setrgbcolor
(0) show
69.062 13.000 moveto
(_min) show
93.062 13.000 moveto
%%IncludeResource: font Courier
%%IncludeFont: Courier
/Courier findfont 10.000 scalefont
[1 0 0 -1 0 0 ] makefont setfont
0.000 0.000 0.000 setrgbcolor
0.000 0.000 rmoveto
1.000 setlinewidth
grestore
.32477 .77614 m
.32477 .78381 L
s
gsave
.32477 .79916 -81.0312 9.84375 Mabsadd m
1 1 Mabs scale
currentpoint translate
81.0312 10.1875 translate
90 rotate
-81.0312 -10.1875 translate
0 20.375 translate 1 -1 scale
/g { setgray} bind def
/k { setcmykcolor} bind def
/p { gsave} bind def
/r { setrgbcolor} bind def
/w { setlinewidth} bind def
/C { curveto} bind def
/F { fill} bind def
/L { lineto} bind def
/rL { rlineto} bind def
/P { grestore} bind def
/s { stroke} bind def
/S { show} bind def
/N {currentpoint 3 -1 roll show moveto} bind def
/Msf { findfont exch scalefont [1 0 0 -1 0 0 ] makefont setfont} bind def
/m { moveto} bind def
/Mr { rmoveto} bind def
/Mx {currentpoint exch pop moveto} bind def
/My {currentpoint pop exch moveto} bind def
/X {0 rmoveto} bind def
/Y {0 exch rmoveto} bind def
63.000 13.000 moveto
%%IncludeResource: font Courier
%%IncludeFont: Courier
/Courier findfont 10.000 scalefont
[1 0 0 -1 0 0 ] makefont setfont
0.000 0.000 0.000 setrgbcolor
0.000 0.000 rmoveto
63.000 13.000 moveto
%%IncludeResource: font Courier
%%IncludeFont: Courier
/Courier findfont 10.000 scalefont
[1 0 0 -1 0 0 ] makefont setfont
0.000 0.000 0.000 setrgbcolor
(15) show
75.062 13.000 moveto
(_min) show
99.062 13.000 moveto
%%IncludeResource: font Courier
%%IncludeFont: Courier
/Courier findfont 10.000 scalefont
[1 0 0 -1 0 0 ] makefont setfont
0.000 0.000 0.000 setrgbcolor
0.000 0.000 rmoveto
1.000 setlinewidth
grestore
.36707 .77614 m
.36707 .78381 L
s
gsave
.36707 .79916 -81.0312 9.84375 Mabsadd m
1 1 Mabs scale
currentpoint translate
81.0312 10.1875 translate
90 rotate
-81.0312 -10.1875 translate
0 20.375 translate 1 -1 scale
/g { setgray} bind def
/k { setcmykcolor} bind def
/p { gsave} bind def
/r { setrgbcolor} bind def
/w { setlinewidth} bind def
/C { curveto} bind def
/F { fill} bind def
/L { lineto} bind def
/rL { rlineto} bind def
/P { grestore} bind def
/s { stroke} bind def
/S { show} bind def
/N {currentpoint 3 -1 roll show moveto} bind def
/Msf { findfont exch scalefont [1 0 0 -1 0 0 ] makefont setfont} bind def
/m { moveto} bind def
/Mr { rmoveto} bind def
/Mx {currentpoint exch pop moveto} bind def
/My {currentpoint pop exch moveto} bind def
/X {0 rmoveto} bind def
/Y {0 exch rmoveto} bind def
63.000 13.000 moveto
%%IncludeResource: font Courier
%%IncludeFont: Courier
/Courier findfont 10.000 scalefont
[1 0 0 -1 0 0 ] makefont setfont
0.000 0.000 0.000 setrgbcolor
0.000 0.000 rmoveto
63.000 13.000 moveto
%%IncludeResource: font Courier
%%IncludeFont: Courier
/Courier findfont 10.000 scalefont
[1 0 0 -1 0 0 ] makefont setfont
0.000 0.000 0.000 setrgbcolor
(30) show
75.062 13.000 moveto
(_min) show
99.062 13.000 moveto
%%IncludeResource: font Courier
%%IncludeFont: Courier
/Courier findfont 10.000 scalefont
[1 0 0 -1 0 0 ] makefont setfont
0.000 0.000 0.000 setrgbcolor
0.000 0.000 rmoveto
1.000 setlinewidth
grestore
.40937 .77614 m
.40937 .78381 L
s
gsave
.40937 .79916 -81.0312 9.84375 Mabsadd m
1 1 Mabs scale
currentpoint translate
81.0312 10.1875 translate
90 rotate
-81.0312 -10.1875 translate
0 20.375 translate 1 -1 scale
/g { setgray} bind def
/k { setcmykcolor} bind def
/p { gsave} bind def
/r { setrgbcolor} bind def
/w { setlinewidth} bind def
/C { curveto} bind def
/F { fill} bind def
/L { lineto} bind def
/rL { rlineto} bind def
/P { grestore} bind def
/s { stroke} bind def
/S { show} bind def
/N {currentpoint 3 -1 roll show moveto} bind def
/Msf { findfont exch scalefont [1 0 0 -1 0 0 ] makefont setfont} bind def
/m { moveto} bind def
/Mr { rmoveto} bind def
/Mx {currentpoint exch pop moveto} bind def
/My {currentpoint pop exch moveto} bind def
/X {0 rmoveto} bind def
/Y {0 exch rmoveto} bind def
63.000 13.000 moveto
%%IncludeResource: font Courier
%%IncludeFont: Courier
/Courier findfont 10.000 scalefont
[1 0 0 -1 0 0 ] makefont setfont
0.000 0.000 0.000 setrgbcolor
0.000 0.000 rmoveto
63.000 13.000 moveto
%%IncludeResource: font Courier
%%IncludeFont: Courier
/Courier findfont 10.000 scalefont
[1 0 0 -1 0 0 ] makefont setfont
0.000 0.000 0.000 setrgbcolor
(45) show
75.062 13.000 moveto
(_min) show
99.062 13.000 moveto
%%IncludeResource: font Courier
%%IncludeFont: Courier
/Courier findfont 10.000 scalefont
[1 0 0 -1 0 0 ] makefont setfont
0.000 0.000 0.000 setrgbcolor
0.000 0.000 rmoveto
1.000 setlinewidth
grestore
.45167 .77614 m
.45167 .78381 L
s
gsave
.45167 .79916 -81.0312 9.84375 Mabsadd m
1 1 Mabs scale
currentpoint translate
81.0312 10.1875 translate
90 rotate
-81.0312 -10.1875 translate
0 20.375 translate 1 -1 scale
/g { setgray} bind def
/k { setcmykcolor} bind def
/p { gsave} bind def
/r { setrgbcolor} bind def
/w { setlinewidth} bind def
/C { curveto} bind def
/F { fill} bind def
/L { lineto} bind def
/rL { rlineto} bind def
/P { grestore} bind def
/s { stroke} bind def
/S { show} bind def
/N {currentpoint 3 -1 roll show moveto} bind def
/Msf { findfont exch scalefont [1 0 0 -1 0 0 ] makefont setfont} bind def
/m { moveto} bind def
/Mr { rmoveto} bind def
/Mx {currentpoint exch pop moveto} bind def
/My {currentpoint pop exch moveto} bind def
/X {0 rmoveto} bind def
/Y {0 exch rmoveto} bind def
63.000 13.000 moveto
%%IncludeResource: font Courier
%%IncludeFont: Courier
/Courier findfont 10.000 scalefont
[1 0 0 -1 0 0 ] makefont setfont
0.000 0.000 0.000 setrgbcolor
0.000 0.000 rmoveto
63.000 13.000 moveto
%%IncludeResource: font Courier
%%IncludeFont: Courier
/Courier findfont 10.000 scalefont
[1 0 0 -1 0 0 ] makefont setfont
0.000 0.000 0.000 setrgbcolor
(60) show
75.062 13.000 moveto
(_min) show
99.062 13.000 moveto
%%IncludeResource: font Courier
%%IncludeFont: Courier
/Courier findfont 10.000 scalefont
[1 0 0 -1 0 0 ] makefont setfont
0.000 0.000 0.000 setrgbcolor
0.000 0.000 rmoveto
1.000 setlinewidth
grestore
.49397 .77614 m
.49397 .78381 L
s
gsave
.49397 .79916 -81.0312 9.84375 Mabsadd m
1 1 Mabs scale
currentpoint translate
81.0312 10.1875 translate
90 rotate
-81.0312 -10.1875 translate
0 20.375 translate 1 -1 scale
/g { setgray} bind def
/k { setcmykcolor} bind def
/p { gsave} bind def
/r { setrgbcolor} bind def
/w { setlinewidth} bind def
/C { curveto} bind def
/F { fill} bind def
/L { lineto} bind def
/rL { rlineto} bind def
/P { grestore} bind def
/s { stroke} bind def
/S { show} bind def
/N {currentpoint 3 -1 roll show moveto} bind def
/Msf { findfont exch scalefont [1 0 0 -1 0 0 ] makefont setfont} bind def
/m { moveto} bind def
/Mr { rmoveto} bind def
/Mx {currentpoint exch pop moveto} bind def
/My {currentpoint pop exch moveto} bind def
/X {0 rmoveto} bind def
/Y {0 exch rmoveto} bind def
63.000 13.000 moveto
%%IncludeResource: font Courier
%%IncludeFont: Courier
/Courier findfont 10.000 scalefont
[1 0 0 -1 0 0 ] makefont setfont
0.000 0.000 0.000 setrgbcolor
0.000 0.000 rmoveto
63.000 13.000 moveto
%%IncludeResource: font Courier
%%IncludeFont: Courier
/Courier findfont 10.000 scalefont
[1 0 0 -1 0 0 ] makefont setfont
0.000 0.000 0.000 setrgbcolor
(75) show
75.062 13.000 moveto
(_min) show
99.062 13.000 moveto
%%IncludeResource: font Courier
%%IncludeFont: Courier
/Courier findfont 10.000 scalefont
[1 0 0 -1 0 0 ] makefont setfont
0.000 0.000 0.000 setrgbcolor
0.000 0.000 rmoveto
1.000 setlinewidth
grestore
.53627 .77614 m
.53627 .78381 L
s
gsave
.53627 .79916 -81.0312 9.84375 Mabsadd m
1 1 Mabs scale
currentpoint translate
81.0312 10.1875 translate
90 rotate
-81.0312 -10.1875 translate
0 20.375 translate 1 -1 scale
/g { setgray} bind def
/k { setcmykcolor} bind def
/p { gsave} bind def
/r { setrgbcolor} bind def
/w { setlinewidth} bind def
/C { curveto} bind def
/F { fill} bind def
/L { lineto} bind def
/rL { rlineto} bind def
/P { grestore} bind def
/s { stroke} bind def
/S { show} bind def
/N {currentpoint 3 -1 roll show moveto} bind def
/Msf { findfont exch scalefont [1 0 0 -1 0 0 ] makefont setfont} bind def
/m { moveto} bind def
/Mr { rmoveto} bind def
/Mx {currentpoint exch pop moveto} bind def
/My {currentpoint pop exch moveto} bind def
/X {0 rmoveto} bind def
/Y {0 exch rmoveto} bind def
63.000 13.000 moveto
%%IncludeResource: font Courier
%%IncludeFont: Courier
/Courier findfont 10.000 scalefont
[1 0 0 -1 0 0 ] makefont setfont
0.000 0.000 0.000 setrgbcolor
0.000 0.000 rmoveto
63.000 13.000 moveto
%%IncludeResource: font Courier
%%IncludeFont: Courier
/Courier findfont 10.000 scalefont
[1 0 0 -1 0 0 ] makefont setfont
0.000 0.000 0.000 setrgbcolor
(90) show
75.062 13.000 moveto
(_min) show
99.062 13.000 moveto
%%IncludeResource: font Courier
%%IncludeFont: Courier
/Courier findfont 10.000 scalefont
[1 0 0 -1 0 0 ] makefont setfont
0.000 0.000 0.000 setrgbcolor
0.000 0.000 rmoveto
1.000 setlinewidth
grestore
.57857 .77614 m
.57857 .78381 L
s
gsave
.57857 .79916 -84.0312 12.8438 Mabsadd m
1 1 Mabs scale
currentpoint translate
84.0312 10.1875 translate
90 rotate
-84.0312 -10.1875 translate
0 20.375 translate 1 -1 scale
/g { setgray} bind def
/k { setcmykcolor} bind def
/p { gsave} bind def
/r { setrgbcolor} bind def
/w { setlinewidth} bind def
/C { curveto} bind def
/F { fill} bind def
/L { lineto} bind def
/rL { rlineto} bind def
/P { grestore} bind def
/s { stroke} bind def
/S { show} bind def
/N {currentpoint 3 -1 roll show moveto} bind def
/Msf { findfont exch scalefont [1 0 0 -1 0 0 ] makefont setfont} bind def
/m { moveto} bind def
/Mr { rmoveto} bind def
/Mx {currentpoint exch pop moveto} bind def
/My {currentpoint pop exch moveto} bind def
/X {0 rmoveto} bind def
/Y {0 exch rmoveto} bind def
63.000 13.000 moveto
%%IncludeResource: font Courier
%%IncludeFont: Courier
/Courier findfont 10.000 scalefont
[1 0 0 -1 0 0 ] makefont setfont
0.000 0.000 0.000 setrgbcolor
0.000 0.000 rmoveto
63.000 13.000 moveto
%%IncludeResource: font Courier
%%IncludeFont: Courier
/Courier findfont 10.000 scalefont
[1 0 0 -1 0 0 ] makefont setfont
0.000 0.000 0.000 setrgbcolor
(105) show
81.062 13.000 moveto
(_min) show
105.062 13.000 moveto
%%IncludeResource: font Courier
%%IncludeFont: Courier
/Courier findfont 10.000 scalefont
[1 0 0 -1 0 0 ] makefont setfont
0.000 0.000 0.000 setrgbcolor
0.000 0.000 rmoveto
1.000 setlinewidth
grestore
.62087 .77614 m
.62087 .78381 L
s
gsave
.62087 .79916 -84.0312 12.8438 Mabsadd m
1 1 Mabs scale
currentpoint translate
84.0312 10.1875 translate
90 rotate
-84.0312 -10.1875 translate
0 20.375 translate 1 -1 scale
/g { setgray} bind def
/k { setcmykcolor} bind def
/p { gsave} bind def
/r { setrgbcolor} bind def
/w { setlinewidth} bind def
/C { curveto} bind def
/F { fill} bind def
/L { lineto} bind def
/rL { rlineto} bind def
/P { grestore} bind def
/s { stroke} bind def
/S { show} bind def
/N {currentpoint 3 -1 roll show moveto} bind def
/Msf { findfont exch scalefont [1 0 0 -1 0 0 ] makefont setfont} bind def
/m { moveto} bind def
/Mr { rmoveto} bind def
/Mx {currentpoint exch pop moveto} bind def
/My {currentpoint pop exch moveto} bind def
/X {0 rmoveto} bind def
/Y {0 exch rmoveto} bind def
63.000 13.000 moveto
%%IncludeResource: font Courier
%%IncludeFont: Courier
/Courier findfont 10.000 scalefont
[1 0 0 -1 0 0 ] makefont setfont
0.000 0.000 0.000 setrgbcolor
0.000 0.000 rmoveto
63.000 13.000 moveto
%%IncludeResource: font Courier
%%IncludeFont: Courier
/Courier findfont 10.000 scalefont
[1 0 0 -1 0 0 ] makefont setfont
0.000 0.000 0.000 setrgbcolor
(120) show
81.062 13.000 moveto
(_min) show
105.062 13.000 moveto
%%IncludeResource: font Courier
%%IncludeFont: Courier
/Courier findfont 10.000 scalefont
[1 0 0 -1 0 0 ] makefont setfont
0.000 0.000 0.000 setrgbcolor
0.000 0.000 rmoveto
1.000 setlinewidth
grestore
.66317 .77614 m
.66317 .78381 L
s
gsave
.66317 .79916 -84.0312 12.8438 Mabsadd m
1 1 Mabs scale
currentpoint translate
84.0312 10.1875 translate
90 rotate
-84.0312 -10.1875 translate
0 20.375 translate 1 -1 scale
/g { setgray} bind def
/k { setcmykcolor} bind def
/p { gsave} bind def
/r { setrgbcolor} bind def
/w { setlinewidth} bind def
/C { curveto} bind def
/F { fill} bind def
/L { lineto} bind def
/rL { rlineto} bind def
/P { grestore} bind def
/s { stroke} bind def
/S { show} bind def
/N {currentpoint 3 -1 roll show moveto} bind def
/Msf { findfont exch scalefont [1 0 0 -1 0 0 ] makefont setfont} bind def
/m { moveto} bind def
/Mr { rmoveto} bind def
/Mx {currentpoint exch pop moveto} bind def
/My {currentpoint pop exch moveto} bind def
/X {0 rmoveto} bind def
/Y {0 exch rmoveto} bind def
63.000 13.000 moveto
%%IncludeResource: font Courier
%%IncludeFont: Courier
/Courier findfont 10.000 scalefont
[1 0 0 -1 0 0 ] makefont setfont
0.000 0.000 0.000 setrgbcolor
0.000 0.000 rmoveto
63.000 13.000 moveto
%%IncludeResource: font Courier
%%IncludeFont: Courier
/Courier findfont 10.000 scalefont
[1 0 0 -1 0 0 ] makefont setfont
0.000 0.000 0.000 setrgbcolor
(135) show
81.062 13.000 moveto
(_min) show
105.062 13.000 moveto
%%IncludeResource: font Courier
%%IncludeFont: Courier
/Courier findfont 10.000 scalefont
[1 0 0 -1 0 0 ] makefont setfont
0.000 0.000 0.000 setrgbcolor
0.000 0.000 rmoveto
1.000 setlinewidth
grestore
.70547 .77614 m
.70547 .78381 L
s
gsave
.70547 .79916 -84.0312 12.8438 Mabsadd m
1 1 Mabs scale
currentpoint translate
84.0312 10.1875 translate
90 rotate
-84.0312 -10.1875 translate
0 20.375 translate 1 -1 scale
/g { setgray} bind def
/k { setcmykcolor} bind def
/p { gsave} bind def
/r { setrgbcolor} bind def
/w { setlinewidth} bind def
/C { curveto} bind def
/F { fill} bind def
/L { lineto} bind def
/rL { rlineto} bind def
/P { grestore} bind def
/s { stroke} bind def
/S { show} bind def
/N {currentpoint 3 -1 roll show moveto} bind def
/Msf { findfont exch scalefont [1 0 0 -1 0 0 ] makefont setfont} bind def
/m { moveto} bind def
/Mr { rmoveto} bind def
/Mx {currentpoint exch pop moveto} bind def
/My {currentpoint pop exch moveto} bind def
/X {0 rmoveto} bind def
/Y {0 exch rmoveto} bind def
63.000 13.000 moveto
%%IncludeResource: font Courier
%%IncludeFont: Courier
/Courier findfont 10.000 scalefont
[1 0 0 -1 0 0 ] makefont setfont
0.000 0.000 0.000 setrgbcolor
0.000 0.000 rmoveto
63.000 13.000 moveto
%%IncludeResource: font Courier
%%IncludeFont: Courier
/Courier findfont 10.000 scalefont
[1 0 0 -1 0 0 ] makefont setfont
0.000 0.000 0.000 setrgbcolor
(150) show
81.062 13.000 moveto
(_min) show
105.062 13.000 moveto
%%IncludeResource: font Courier
%%IncludeFont: Courier
/Courier findfont 10.000 scalefont
[1 0 0 -1 0 0 ] makefont setfont
0.000 0.000 0.000 setrgbcolor
0.000 0.000 rmoveto
1.000 setlinewidth
grestore
.74777 .77614 m
.74777 .78381 L
s
gsave
.74777 .79916 -84.0312 12.8438 Mabsadd m
1 1 Mabs scale
currentpoint translate
84.0312 10.1875 translate
90 rotate
-84.0312 -10.1875 translate
0 20.375 translate 1 -1 scale
/g { setgray} bind def
/k { setcmykcolor} bind def
/p { gsave} bind def
/r { setrgbcolor} bind def
/w { setlinewidth} bind def
/C { curveto} bind def
/F { fill} bind def
/L { lineto} bind def
/rL { rlineto} bind def
/P { grestore} bind def
/s { stroke} bind def
/S { show} bind def
/N {currentpoint 3 -1 roll show moveto} bind def
/Msf { findfont exch scalefont [1 0 0 -1 0 0 ] makefont setfont} bind def
/m { moveto} bind def
/Mr { rmoveto} bind def
/Mx {currentpoint exch pop moveto} bind def
/My {currentpoint pop exch moveto} bind def
/X {0 rmoveto} bind def
/Y {0 exch rmoveto} bind def
63.000 13.000 moveto
%%IncludeResource: font Courier
%%IncludeFont: Courier
/Courier findfont 10.000 scalefont
[1 0 0 -1 0 0 ] makefont setfont
0.000 0.000 0.000 setrgbcolor
0.000 0.000 rmoveto
63.000 13.000 moveto
%%IncludeResource: font Courier
%%IncludeFont: Courier
/Courier findfont 10.000 scalefont
[1 0 0 -1 0 0 ] makefont setfont
0.000 0.000 0.000 setrgbcolor
(165) show
81.062 13.000 moveto
(_min) show
105.062 13.000 moveto
%%IncludeResource: font Courier
%%IncludeFont: Courier
/Courier findfont 10.000 scalefont
[1 0 0 -1 0 0 ] makefont setfont
0.000 0.000 0.000 setrgbcolor
0.000 0.000 rmoveto
1.000 setlinewidth
grestore
.79007 .77614 m
.79007 .78381 L
s
gsave
.79007 .79916 -84.0312 12.8438 Mabsadd m
1 1 Mabs scale
currentpoint translate
84.0312 10.1875 translate
90 rotate
-84.0312 -10.1875 translate
0 20.375 translate 1 -1 scale
/g { setgray} bind def
/k { setcmykcolor} bind def
/p { gsave} bind def
/r { setrgbcolor} bind def
/w { setlinewidth} bind def
/C { curveto} bind def
/F { fill} bind def
/L { lineto} bind def
/rL { rlineto} bind def
/P { grestore} bind def
/s { stroke} bind def
/S { show} bind def
/N {currentpoint 3 -1 roll show moveto} bind def
/Msf { findfont exch scalefont [1 0 0 -1 0 0 ] makefont setfont} bind def
/m { moveto} bind def
/Mr { rmoveto} bind def
/Mx {currentpoint exch pop moveto} bind def
/My {currentpoint pop exch moveto} bind def
/X {0 rmoveto} bind def
/Y {0 exch rmoveto} bind def
63.000 13.000 moveto
%%IncludeResource: font Courier
%%IncludeFont: Courier
/Courier findfont 10.000 scalefont
[1 0 0 -1 0 0 ] makefont setfont
0.000 0.000 0.000 setrgbcolor
0.000 0.000 rmoveto
63.000 13.000 moveto
%%IncludeResource: font Courier
%%IncludeFont: Courier
/Courier findfont 10.000 scalefont
[1 0 0 -1 0 0 ] makefont setfont
0.000 0.000 0.000 setrgbcolor
(180) show
81.062 13.000 moveto
(_min) show
105.062 13.000 moveto
%%IncludeResource: font Courier
%%IncludeFont: Courier
/Courier findfont 10.000 scalefont
[1 0 0 -1 0 0 ] makefont setfont
0.000 0.000 0.000 setrgbcolor
0.000 0.000 rmoveto
1.000 setlinewidth
grestore
.83237 .77614 m
.83237 .78381 L
s
gsave
.83237 .79916 -84.0312 12.8438 Mabsadd m
1 1 Mabs scale
currentpoint translate
84.0312 10.1875 translate
90 rotate
-84.0312 -10.1875 translate
0 20.375 translate 1 -1 scale
/g { setgray} bind def
/k { setcmykcolor} bind def
/p { gsave} bind def
/r { setrgbcolor} bind def
/w { setlinewidth} bind def
/C { curveto} bind def
/F { fill} bind def
/L { lineto} bind def
/rL { rlineto} bind def
/P { grestore} bind def
/s { stroke} bind def
/S { show} bind def
/N {currentpoint 3 -1 roll show moveto} bind def
/Msf { findfont exch scalefont [1 0 0 -1 0 0 ] makefont setfont} bind def
/m { moveto} bind def
/Mr { rmoveto} bind def
/Mx {currentpoint exch pop moveto} bind def
/My {currentpoint pop exch moveto} bind def
/X {0 rmoveto} bind def
/Y {0 exch rmoveto} bind def
63.000 13.000 moveto
%%IncludeResource: font Courier
%%IncludeFont: Courier
/Courier findfont 10.000 scalefont
[1 0 0 -1 0 0 ] makefont setfont
0.000 0.000 0.000 setrgbcolor
0.000 0.000 rmoveto
63.000 13.000 moveto
%%IncludeResource: font Courier
%%IncludeFont: Courier
/Courier findfont 10.000 scalefont
[1 0 0 -1 0 0 ] makefont setfont
0.000 0.000 0.000 setrgbcolor
(195) show
81.062 13.000 moveto
(_min) show
105.062 13.000 moveto
%%IncludeResource: font Courier
%%IncludeFont: Courier
/Courier findfont 10.000 scalefont
[1 0 0 -1 0 0 ] makefont setfont
0.000 0.000 0.000 setrgbcolor
0.000 0.000 rmoveto
1.000 setlinewidth
grestore
.87467 .77614 m
.87467 .78381 L
s
gsave
.87467 .79916 -84.0312 12.8438 Mabsadd m
1 1 Mabs scale
currentpoint translate
84.0312 10.1875 translate
90 rotate
-84.0312 -10.1875 translate
0 20.375 translate 1 -1 scale
/g { setgray} bind def
/k { setcmykcolor} bind def
/p { gsave} bind def
/r { setrgbcolor} bind def
/w { setlinewidth} bind def
/C { curveto} bind def
/F { fill} bind def
/L { lineto} bind def
/rL { rlineto} bind def
/P { grestore} bind def
/s { stroke} bind def
/S { show} bind def
/N {currentpoint 3 -1 roll show moveto} bind def
/Msf { findfont exch scalefont [1 0 0 -1 0 0 ] makefont setfont} bind def
/m { moveto} bind def
/Mr { rmoveto} bind def
/Mx {currentpoint exch pop moveto} bind def
/My {currentpoint pop exch moveto} bind def
/X {0 rmoveto} bind def
/Y {0 exch rmoveto} bind def
63.000 13.000 moveto
%%IncludeResource: font Courier
%%IncludeFont: Courier
/Courier findfont 10.000 scalefont
[1 0 0 -1 0 0 ] makefont setfont
0.000 0.000 0.000 setrgbcolor
0.000 0.000 rmoveto
63.000 13.000 moveto
%%IncludeResource: font Courier
%%IncludeFont: Courier
/Courier findfont 10.000 scalefont
[1 0 0 -1 0 0 ] makefont setfont
0.000 0.000 0.000 setrgbcolor
(210) show
81.062 13.000 moveto
(_min) show
105.062 13.000 moveto
%%IncludeResource: font Courier
%%IncludeFont: Courier
/Courier findfont 10.000 scalefont
[1 0 0 -1 0 0 ] makefont setfont
0.000 0.000 0.000 setrgbcolor
0.000 0.000 rmoveto
1.000 setlinewidth
grestore
.91697 .77614 m
.91697 .78381 L
s
gsave
.91697 .79916 -84.0312 12.8438 Mabsadd m
1 1 Mabs scale
currentpoint translate
84.0312 10.1875 translate
90 rotate
-84.0312 -10.1875 translate
0 20.375 translate 1 -1 scale
/g { setgray} bind def
/k { setcmykcolor} bind def
/p { gsave} bind def
/r { setrgbcolor} bind def
/w { setlinewidth} bind def
/C { curveto} bind def
/F { fill} bind def
/L { lineto} bind def
/rL { rlineto} bind def
/P { grestore} bind def
/s { stroke} bind def
/S { show} bind def
/N {currentpoint 3 -1 roll show moveto} bind def
/Msf { findfont exch scalefont [1 0 0 -1 0 0 ] makefont setfont} bind def
/m { moveto} bind def
/Mr { rmoveto} bind def
/Mx {currentpoint exch pop moveto} bind def
/My {currentpoint pop exch moveto} bind def
/X {0 rmoveto} bind def
/Y {0 exch rmoveto} bind def
63.000 13.000 moveto
%%IncludeResource: font Courier
%%IncludeFont: Courier
/Courier findfont 10.000 scalefont
[1 0 0 -1 0 0 ] makefont setfont
0.000 0.000 0.000 setrgbcolor
0.000 0.000 rmoveto
63.000 13.000 moveto
%%IncludeResource: font Courier
%%IncludeFont: Courier
/Courier findfont 10.000 scalefont
[1 0 0 -1 0 0 ] makefont setfont
0.000 0.000 0.000 setrgbcolor
(225) show
81.062 13.000 moveto
(_min) show
105.062 13.000 moveto
%%IncludeResource: font Courier
%%IncludeFont: Courier
/Courier findfont 10.000 scalefont
[1 0 0 -1 0 0 ] makefont setfont
0.000 0.000 0.000 setrgbcolor
0.000 0.000 rmoveto
1.000 setlinewidth
grestore
.95927 .77614 m
.95927 .78381 L
s
gsave
.95927 .79916 -84.0312 12.8438 Mabsadd m
1 1 Mabs scale
currentpoint translate
84.0312 10.1875 translate
90 rotate
-84.0312 -10.1875 translate
0 20.375 translate 1 -1 scale
/g { setgray} bind def
/k { setcmykcolor} bind def
/p { gsave} bind def
/r { setrgbcolor} bind def
/w { setlinewidth} bind def
/C { curveto} bind def
/F { fill} bind def
/L { lineto} bind def
/rL { rlineto} bind def
/P { grestore} bind def
/s { stroke} bind def
/S { show} bind def
/N {currentpoint 3 -1 roll show moveto} bind def
/Msf { findfont exch scalefont [1 0 0 -1 0 0 ] makefont setfont} bind def
/m { moveto} bind def
/Mr { rmoveto} bind def
/Mx {currentpoint exch pop moveto} bind def
/My {currentpoint pop exch moveto} bind def
/X {0 rmoveto} bind def
/Y {0 exch rmoveto} bind def
63.000 13.000 moveto
%%IncludeResource: font Courier
%%IncludeFont: Courier
/Courier findfont 10.000 scalefont
[1 0 0 -1 0 0 ] makefont setfont
0.000 0.000 0.000 setrgbcolor
0.000 0.000 rmoveto
63.000 13.000 moveto
%%IncludeResource: font Courier
%%IncludeFont: Courier
/Courier findfont 10.000 scalefont
[1 0 0 -1 0 0 ] makefont setfont
0.000 0.000 0.000 setrgbcolor
(240) show
81.062 13.000 moveto
(_min) show
105.062 13.000 moveto
%%IncludeResource: font Courier
%%IncludeFont: Courier
/Courier findfont 10.000 scalefont
[1 0 0 -1 0 0 ] makefont setfont
0.000 0.000 0.000 setrgbcolor
0.000 0.000 rmoveto
1.000 setlinewidth
grestore
.26555 .78381 m
.97619 .78381 L
s
gsave
.62087 1.025 -93 -4 Mabsadd m
1 1 Mabs scale
currentpoint translate
0 20.625 translate 1 -1 scale
/g { setgray} bind def
/k { setcmykcolor} bind def
/p { gsave} bind def
/r { setrgbcolor} bind def
/w { setlinewidth} bind def
/C { curveto} bind def
/F { fill} bind def
/L { lineto} bind def
/rL { rlineto} bind def
/P { grestore} bind def
/s { stroke} bind def
/S { show} bind def
/N {currentpoint 3 -1 roll show moveto} bind def
/Msf { findfont exch scalefont [1 0 0 -1 0 0 ] makefont setfont} bind def
/m { moveto} bind def
/Mr { rmoveto} bind def
/Mx {currentpoint exch pop moveto} bind def
/My {currentpoint pop exch moveto} bind def
/X {0 rmoveto} bind def
/Y {0 exch rmoveto} bind def
/MISOfy
{
    /newfontname exch def
    /oldfontname exch def

    oldfontname findfont
    dup length dict begin
        {1 index /FID ne {def} {pop pop} ifelse} forall
        /Encoding MacintoshRomanEncoding def
        currentdict
    end

    newfontname exch definefont pop
} def
63.000 13.000 moveto
%%IncludeResource: font Courier
%%IncludeFont: Courier
%%BeginResource: font Courier-MISO
%%BeginFont: Courier-MISO
/Courier /Courier-MISO MISOfy
%%EndFont
%%EndResource
%%IncludeResource: font Courier-MISO
%%IncludeFont: Courier-MISO
/Courier-MISO findfont 10.000 scalefont
[1 0 0 -1 0 0 ] makefont setfont
0.000 0.000 0.000 setrgbcolor
0.000 0.000 rmoveto
%%IncludeResource: font Mathematica2Mono
%%IncludeFont: Mathematica2Mono
/Mathematica2Mono findfont 10.000 scalefont
[1 0 0 -1 0 0 ] makefont setfont
0.000 0.000 0.000 setrgbcolor
63.000 13.000 moveto
(H) show
69.000 13.000 moveto
%%IncludeResource: font Courier-MISO
%%IncludeFont: Courier-MISO
/Courier-MISO findfont 10.000 scalefont
[1 0 0 -1 0 0 ] makefont setfont
0.000 0.000 0.000 setrgbcolor
(c) show
%%IncludeResource: font Mathematica2Mono
%%IncludeFont: Mathematica2Mono
/Mathematica2Mono findfont 10.000 scalefont
[1 0 0 -1 0 0 ] makefont setfont
0.000 0.000 0.000 setrgbcolor
75.000 13.000 moveto
(L) show
87.000 13.000 moveto
%%IncludeResource: font Courier-MISO
%%IncludeFont: Courier-MISO
/Courier-MISO findfont 10.000 scalefont
[1 0 0 -1 0 0 ] makefont setfont
0.000 0.000 0.000 setrgbcolor
(Arrays) show
123.000 13.000 moveto
%%IncludeResource: font Courier-MISO
%%IncludeFont: Courier-MISO
/Courier-MISO findfont 10.000 scalefont
[1 0 0 -1 0 0 ] makefont setfont
0.000 0.000 0.000 setrgbcolor
0.000 0.000 rmoveto
0.000 0.000 0.000 setrgbcolor
1.000 setlinewidth
grestore
.97619 .025 m
.97619 .78381 L
s
0 0 1 r
.022 w
.28247 .37536 Mdot
.32477 .32411 Mdot
.36707 .24008 Mdot
.40937 .24685 Mdot
.45167 .31639 Mdot
.49397 .39355 Mdot
.53627 .43697 Mdot
.57857 .45823 Mdot
.62087 .45618 Mdot
.66317 .43229 Mdot
.70547 .38594 Mdot
.74777 .34065 Mdot
.79007 .37019 Mdot
.83237 .44209 Mdot
.87467 .51246 Mdot
.91697 .53245 Mdot
.95927 .54967 Mdot
.5 Mabswid
.28247 .37536 m
.32477 .32411 L
.36707 .24008 L
.40937 .24685 L
.45167 .31639 L
.49397 .39355 L
.53627 .43697 L
.57857 .45823 L
.62087 .45618 L
.66317 .43229 L
.70547 .38594 L
.74777 .34065 L
.79007 .37019 L
.83237 .44209 L
.87467 .51246 L
.91697 .53245 L
.95927 .54967 L
s
0 g
.25 Mabswid
.26555 .40441 m
.97619 .40441 L
s
.26555 .025 m
.97619 .025 L
s
.26555 .025 m
.26555 .78381 L
s
gsave
.02381 .40441 -66 -17.0625 Mabsadd m
1 1 Mabs scale
currentpoint translate
66 17.0625 translate
90 rotate
-66 -17.0625 translate
0 34.125 translate 1 -1 scale
/g { setgray} bind def
/k { setcmykcolor} bind def
/p { gsave} bind def
/r { setrgbcolor} bind def
/w { setlinewidth} bind def
/C { curveto} bind def
/F { fill} bind def
/L { lineto} bind def
/rL { rlineto} bind def
/P { grestore} bind def
/s { stroke} bind def
/S { show} bind def
/N {currentpoint 3 -1 roll show moveto} bind def
/Msf { findfont exch scalefont [1 0 0 -1 0 0 ] makefont setfont} bind def
/m { moveto} bind def
/Mr { rmoveto} bind def
/Mx {currentpoint exch pop moveto} bind def
/My {currentpoint pop exch moveto} bind def
/X {0 rmoveto} bind def
/Y {0 exch rmoveto} bind def
/MISOfy
{
    /newfontname exch def
    /oldfontname exch def

    oldfontname findfont
    dup length dict begin
        {1 index /FID ne {def} {pop pop} ifelse} forall
        /Encoding MacintoshRomanEncoding def
        currentdict
    end

    newfontname exch definefont pop
} def
63.000 13.000 moveto
%%IncludeResource: font Courier
%%IncludeFont: Courier
%%BeginResource: font Courier-MISO
%%BeginFont: Courier-MISO
/Courier /Courier-MISO MISOfy
%%EndFont
%%EndResource
%%IncludeResource: font Courier-MISO
%%IncludeFont: Courier-MISO
/Courier-MISO findfont 10.000 scalefont
[1 0 0 -1 0 0 ] makefont setfont
0.000 0.000 0.000 setrgbcolor
0.000 0.000 rmoveto
69.000 13.000 moveto
0.000 0.000 rmoveto
63.000 26.500 moveto
0.000 0.000 rmoveto
69.000 26.500 moveto
0.000 0.000 rmoveto
0.000 0.000 0.000 setrgbcolor
1.000 setlinewidth
grestore
.26555 .78381 m
.97619 .78381 L
s
gsave
.62087 1.025 -63 -4 Mabsadd m
1 1 Mabs scale
currentpoint translate
0 20.625 translate 1 -1 scale
/g { setgray} bind def
/k { setcmykcolor} bind def
/p { gsave} bind def
/r { setrgbcolor} bind def
/w { setlinewidth} bind def
/C { curveto} bind def
/F { fill} bind def
/L { lineto} bind def
/rL { rlineto} bind def
/P { grestore} bind def
/s { stroke} bind def
/S { show} bind def
/N {currentpoint 3 -1 roll show moveto} bind def
/Msf { findfont exch scalefont [1 0 0 -1 0 0 ] makefont setfont} bind def
/m { moveto} bind def
/Mr { rmoveto} bind def
/Mx {currentpoint exch pop moveto} bind def
/My {currentpoint pop exch moveto} bind def
/X {0 rmoveto} bind def
/Y {0 exch rmoveto} bind def
/MISOfy
{
    /newfontname exch def
    /oldfontname exch def

    oldfontname findfont
    dup length dict begin
        {1 index /FID ne {def} {pop pop} ifelse} forall
        /Encoding MacintoshRomanEncoding def
        currentdict
    end

    newfontname exch definefont pop
} def
63.000 13.000 moveto
%%IncludeResource: font Courier
%%IncludeFont: Courier
%%BeginResource: font Courier-MISO
%%BeginFont: Courier-MISO
/Courier /Courier-MISO MISOfy
%%EndFont
%%EndResource
%%IncludeResource: font Courier-MISO
%%IncludeFont: Courier-MISO
/Courier-MISO findfont 10.000 scalefont
[1 0 0 -1 0 0 ] makefont setfont
0.000 0.000 0.000 setrgbcolor
0.000 0.000 rmoveto
63.000 13.000 moveto
0.000 0.000 rmoveto
0.000 0.000 0.000 setrgbcolor
1.000 setlinewidth
grestore
.97619 .025 m
.97619 .78381 L
s
0 .5 0 r
.022 w
.28247 .60065 Mdot
.32477 .48499 Mdot
.36707 .41457 Mdot
.40937 .37454 Mdot
.45167 .38535 Mdot
.49397 .43355 Mdot
.53627 .47416 Mdot
.57857 .49902 Mdot
.62087 .51069 Mdot
.66317 .47977 Mdot
.70547 .40755 Mdot
.74777 .3132 Mdot
.79007 .27451 Mdot
.83237 .26349 Mdot
.87467 .32613 Mdot
.91697 .36798 Mdot
.95927 .41155 Mdot
.5 Mabswid
.28247 .60065 m
.32477 .48499 L
.36707 .41457 L
.40937 .37454 L
.45167 .38535 L
.49397 .43355 L
.53627 .47416 L
.57857 .49902 L
.62087 .51069 L
.66317 .47977 L
.70547 .40755 L
.74777 .3132 L
.79007 .27451 L
.83237 .26349 L
.87467 .32613 L
.91697 .36798 L
.95927 .41155 L
s
0 g
.25 Mabswid
.26555 .40441 m
.97619 .40441 L
s
.26555 .025 m
.97619 .025 L
s
.26555 .025 m
.26555 .78381 L
s
gsave
.02381 .40441 -66 -17.0625 Mabsadd m
1 1 Mabs scale
currentpoint translate
66 17.0625 translate
90 rotate
-66 -17.0625 translate
0 34.125 translate 1 -1 scale
/g { setgray} bind def
/k { setcmykcolor} bind def
/p { gsave} bind def
/r { setrgbcolor} bind def
/w { setlinewidth} bind def
/C { curveto} bind def
/F { fill} bind def
/L { lineto} bind def
/rL { rlineto} bind def
/P { grestore} bind def
/s { stroke} bind def
/S { show} bind def
/N {currentpoint 3 -1 roll show moveto} bind def
/Msf { findfont exch scalefont [1 0 0 -1 0 0 ] makefont setfont} bind def
/m { moveto} bind def
/Mr { rmoveto} bind def
/Mx {currentpoint exch pop moveto} bind def
/My {currentpoint pop exch moveto} bind def
/X {0 rmoveto} bind def
/Y {0 exch rmoveto} bind def
/MISOfy
{
    /newfontname exch def
    /oldfontname exch def

    oldfontname findfont
    dup length dict begin
        {1 index /FID ne {def} {pop pop} ifelse} forall
        /Encoding MacintoshRomanEncoding def
        currentdict
    end

    newfontname exch definefont pop
} def
63.000 13.000 moveto
%%IncludeResource: font Courier
%%IncludeFont: Courier
%%BeginResource: font Courier-MISO
%%BeginFont: Courier-MISO
/Courier /Courier-MISO MISOfy
%%EndFont
%%EndResource
%%IncludeResource: font Courier-MISO
%%IncludeFont: Courier-MISO
/Courier-MISO findfont 10.000 scalefont
[1 0 0 -1 0 0 ] makefont setfont
0.000 0.000 0.000 setrgbcolor
0.000 0.000 rmoveto
69.000 13.000 moveto
0.000 0.000 rmoveto
63.000 26.500 moveto
0.000 0.000 rmoveto
69.000 26.500 moveto
0.000 0.000 rmoveto
0.000 0.000 0.000 setrgbcolor
1.000 setlinewidth
grestore
.26555 .78381 m
.97619 .78381 L
s
gsave
.62087 1.025 -63 -4 Mabsadd m
1 1 Mabs scale
currentpoint translate
0 20.625 translate 1 -1 scale
/g { setgray} bind def
/k { setcmykcolor} bind def
/p { gsave} bind def
/r { setrgbcolor} bind def
/w { setlinewidth} bind def
/C { curveto} bind def
/F { fill} bind def
/L { lineto} bind def
/rL { rlineto} bind def
/P { grestore} bind def
/s { stroke} bind def
/S { show} bind def
/N {currentpoint 3 -1 roll show moveto} bind def
/Msf { findfont exch scalefont [1 0 0 -1 0 0 ] makefont setfont} bind def
/m { moveto} bind def
/Mr { rmoveto} bind def
/Mx {currentpoint exch pop moveto} bind def
/My {currentpoint pop exch moveto} bind def
/X {0 rmoveto} bind def
/Y {0 exch rmoveto} bind def
/MISOfy
{
    /newfontname exch def
    /oldfontname exch def

    oldfontname findfont
    dup length dict begin
        {1 index /FID ne {def} {pop pop} ifelse} forall
        /Encoding MacintoshRomanEncoding def
        currentdict
    end

    newfontname exch definefont pop
} def
63.000 13.000 moveto
%%IncludeResource: font Courier
%%IncludeFont: Courier
%%BeginResource: font Courier-MISO
%%BeginFont: Courier-MISO
/Courier /Courier-MISO MISOfy
%%EndFont
%%EndResource
%%IncludeResource: font Courier-MISO
%%IncludeFont: Courier-MISO
/Courier-MISO findfont 10.000 scalefont
[1 0 0 -1 0 0 ] makefont setfont
0.000 0.000 0.000 setrgbcolor
0.000 0.000 rmoveto
63.000 13.000 moveto
0.000 0.000 rmoveto
0.000 0.000 0.000 setrgbcolor
1.000 setlinewidth
grestore
.97619 .025 m
.97619 .78381 L
s
0 0 m
1 0 L
1 1.05 L
0 1.05 L
closepath
clip
newpath
MathSubEnd
P
% End of sub-graphic
% Start of sub-graphic
p
0.707914 0.00704225 0.97619 0.288732 MathSubStart
%% Graphics
%%IncludeResource: font Courier
%%IncludeFont: Courier
/Courier findfont 10  scalefont  setfont
% Scaling calculations
0.282473 0.0422998 0.404407 0.36134 [
[.25667 .04307 -12 -4.5 ]
[.25667 .04307 0 4.5 ]
[.25667 .22374 -24 -4.5 ]
[.25667 .22374 0 4.5 ]
[.25667 .40441 -6 -4.5 ]
[.25667 .40441 0 4.5 ]
[.25667 .58508 -18 -4.5 ]
[.25667 .58508 0 4.5 ]
[.25667 .76575 -6 -4.5 ]
[.25667 .76575 0 4.5 ]
[.02381 .40441 -13.0625 -5 ]
[.02381 .40441 13.0625 5 ]
[.28247 .79916 -6.1875 0 ]
[.28247 .79916 6.1875 34.0625 ]
[.32477 .79916 -6.1875 0 ]
[.32477 .79916 6.1875 40.0625 ]
[.36707 .79916 -6.1875 0 ]
[.36707 .79916 6.1875 40.0625 ]
[.40937 .79916 -6.1875 0 ]
[.40937 .79916 6.1875 40.0625 ]
[.45167 .79916 -6.1875 0 ]
[.45167 .79916 6.1875 40.0625 ]
[.49397 .79916 -6.1875 0 ]
[.49397 .79916 6.1875 40.0625 ]
[.53627 .79916 -6.1875 0 ]
[.53627 .79916 6.1875 40.0625 ]
[.57857 .79916 -6.1875 0 ]
[.57857 .79916 6.1875 46.0625 ]
[.62087 .79916 -6.1875 0 ]
[.62087 .79916 6.1875 46.0625 ]
[.66317 .79916 -6.1875 0 ]
[.66317 .79916 6.1875 46.0625 ]
[.70547 .79916 -6.1875 0 ]
[.70547 .79916 6.1875 46.0625 ]
[.74777 .79916 -6.1875 0 ]
[.74777 .79916 6.1875 46.0625 ]
[.79007 .79916 -6.1875 0 ]
[.79007 .79916 6.1875 46.0625 ]
[.83237 .79916 -6.1875 0 ]
[.83237 .79916 6.1875 46.0625 ]
[.87467 .79916 -6.1875 0 ]
[.87467 .79916 6.1875 46.0625 ]
[.91697 .79916 -6.1875 0 ]
[.91697 .79916 6.1875 46.0625 ]
[.95927 .79916 -6.1875 0 ]
[.95927 .79916 6.1875 46.0625 ]
[.62087 1.025 -32 0 ]
[.62087 1.025 32 12.625 ]
[.02381 .40441 -13.0625 -5 ]
[.02381 .40441 13.0625 5 ]
[.62087 1.025 -2 0 ]
[.62087 1.025 2 12.625 ]
[ 0 0 0 0 ]
[ 1 1.05 0 0 ]
] MathScale
% Start of Graphics
1 setlinecap
1 setlinejoin
newpath
1 .5 0 r
.022 w
.28247 .24334 Mdot
.32477 .33876 Mdot
.36707 .37704 Mdot
.40937 .37271 Mdot
.45167 .34846 Mdot
.49397 .35737 Mdot
.53627 .41055 Mdot
.57857 .46234 Mdot
.62087 .53499 Mdot
.66317 .54051 Mdot
.70547 .54093 Mdot
.74777 .51888 Mdot
.79007 .43691 Mdot
.83237 .32265 Mdot
.87467 .31984 Mdot
.91697 .32598 Mdot
.95927 .36616 Mdot
.5 Mabswid
[ ] 0 setdash
.28247 .24334 m
.32477 .33876 L
.36707 .37704 L
.40937 .37271 L
.45167 .34846 L
.49397 .35737 L
.53627 .41055 L
.57857 .46234 L
.62087 .53499 L
.66317 .54051 L
.70547 .54093 L
.74777 .51888 L
.79007 .43691 L
.83237 .32265 L
.87467 .31984 L
.91697 .32598 L
.95927 .36616 L
s
0 g
.25 Mabswid
.26555 .40441 m
.97619 .40441 L
s
.26555 .025 m
.97619 .025 L
s
.26555 .04307 m
.26999 .04307 L
s
[(-1)] .25667 .04307 1 0 Mshowa
.26555 .22374 m
.26999 .22374 L
s
[(-0.5)] .25667 .22374 1 0 Mshowa
.26555 .40441 m
.26999 .40441 L
s
[(0)] .25667 .40441 1 0 Mshowa
.26555 .58508 m
.26999 .58508 L
s
[(0.5)] .25667 .58508 1 0 Mshowa
.26555 .76575 m
.26999 .76575 L
s
[(1)] .25667 .76575 1 0 Mshowa
.26555 .025 m
.26555 .78381 L
s
gsave
.02381 .40441 -66 -17.0625 Mabsadd m
1 1 Mabs scale
currentpoint translate
66 17.0625 translate
90 rotate
-66 -17.0625 translate
0 34.125 translate 1 -1 scale
/g { setgray} bind def
/k { setcmykcolor} bind def
/p { gsave} bind def
/r { setrgbcolor} bind def
/w { setlinewidth} bind def
/C { curveto} bind def
/F { fill} bind def
/L { lineto} bind def
/rL { rlineto} bind def
/P { grestore} bind def
/s { stroke} bind def
/S { show} bind def
/N {currentpoint 3 -1 roll show moveto} bind def
/Msf { findfont exch scalefont [1 0 0 -1 0 0 ] makefont setfont} bind def
/m { moveto} bind def
/Mr { rmoveto} bind def
/Mx {currentpoint exch pop moveto} bind def
/My {currentpoint pop exch moveto} bind def
/X {0 rmoveto} bind def
/Y {0 exch rmoveto} bind def
/MISOfy
{
    /newfontname exch def
    /oldfontname exch def

    oldfontname findfont
    dup length dict begin
        {1 index /FID ne {def} {pop pop} ifelse} forall
        /Encoding MacintoshRomanEncoding def
        currentdict
    end

    newfontname exch definefont pop
} def
63.000 13.000 moveto
%%IncludeResource: font Courier
%%IncludeFont: Courier
%%BeginResource: font Courier-MISO
%%BeginFont: Courier-MISO
/Courier /Courier-MISO MISOfy
%%EndFont
%%EndResource
%%IncludeResource: font Courier-MISO
%%IncludeFont: Courier-MISO
/Courier-MISO findfont 10.000 scalefont
[1 0 0 -1 0 0 ] makefont setfont
0.000 0.000 0.000 setrgbcolor
0.000 0.000 rmoveto
69.000 13.000 moveto
0.000 0.000 rmoveto
63.000 26.500 moveto
0.000 0.000 rmoveto
69.000 26.500 moveto
0.000 0.000 rmoveto
0.000 0.000 0.000 setrgbcolor
1.000 setlinewidth
grestore
.28247 .77614 m
.28247 .78381 L
s
gsave
.28247 .79916 -78.0312 6.84375 Mabsadd m
1 1 Mabs scale
currentpoint translate
78.0312 10.1875 translate
90 rotate
-78.0312 -10.1875 translate
0 20.375 translate 1 -1 scale
/g { setgray} bind def
/k { setcmykcolor} bind def
/p { gsave} bind def
/r { setrgbcolor} bind def
/w { setlinewidth} bind def
/C { curveto} bind def
/F { fill} bind def
/L { lineto} bind def
/rL { rlineto} bind def
/P { grestore} bind def
/s { stroke} bind def
/S { show} bind def
/N {currentpoint 3 -1 roll show moveto} bind def
/Msf { findfont exch scalefont [1 0 0 -1 0 0 ] makefont setfont} bind def
/m { moveto} bind def
/Mr { rmoveto} bind def
/Mx {currentpoint exch pop moveto} bind def
/My {currentpoint pop exch moveto} bind def
/X {0 rmoveto} bind def
/Y {0 exch rmoveto} bind def
63.000 13.000 moveto
%%IncludeResource: font Courier
%%IncludeFont: Courier
/Courier findfont 10.000 scalefont
[1 0 0 -1 0 0 ] makefont setfont
0.000 0.000 0.000 setrgbcolor
0.000 0.000 rmoveto
63.000 13.000 moveto
%%IncludeResource: font Courier
%%IncludeFont: Courier
/Courier findfont 10.000 scalefont
[1 0 0 -1 0 0 ] makefont setfont
0.000 0.000 0.000 setrgbcolor
(0) show
69.062 13.000 moveto
(_min) show
93.062 13.000 moveto
%%IncludeResource: font Courier
%%IncludeFont: Courier
/Courier findfont 10.000 scalefont
[1 0 0 -1 0 0 ] makefont setfont
0.000 0.000 0.000 setrgbcolor
0.000 0.000 rmoveto
1.000 setlinewidth
grestore
.32477 .77614 m
.32477 .78381 L
s
gsave
.32477 .79916 -81.0312 9.84375 Mabsadd m
1 1 Mabs scale
currentpoint translate
81.0312 10.1875 translate
90 rotate
-81.0312 -10.1875 translate
0 20.375 translate 1 -1 scale
/g { setgray} bind def
/k { setcmykcolor} bind def
/p { gsave} bind def
/r { setrgbcolor} bind def
/w { setlinewidth} bind def
/C { curveto} bind def
/F { fill} bind def
/L { lineto} bind def
/rL { rlineto} bind def
/P { grestore} bind def
/s { stroke} bind def
/S { show} bind def
/N {currentpoint 3 -1 roll show moveto} bind def
/Msf { findfont exch scalefont [1 0 0 -1 0 0 ] makefont setfont} bind def
/m { moveto} bind def
/Mr { rmoveto} bind def
/Mx {currentpoint exch pop moveto} bind def
/My {currentpoint pop exch moveto} bind def
/X {0 rmoveto} bind def
/Y {0 exch rmoveto} bind def
63.000 13.000 moveto
%%IncludeResource: font Courier
%%IncludeFont: Courier
/Courier findfont 10.000 scalefont
[1 0 0 -1 0 0 ] makefont setfont
0.000 0.000 0.000 setrgbcolor
0.000 0.000 rmoveto
63.000 13.000 moveto
%%IncludeResource: font Courier
%%IncludeFont: Courier
/Courier findfont 10.000 scalefont
[1 0 0 -1 0 0 ] makefont setfont
0.000 0.000 0.000 setrgbcolor
(15) show
75.062 13.000 moveto
(_min) show
99.062 13.000 moveto
%%IncludeResource: font Courier
%%IncludeFont: Courier
/Courier findfont 10.000 scalefont
[1 0 0 -1 0 0 ] makefont setfont
0.000 0.000 0.000 setrgbcolor
0.000 0.000 rmoveto
1.000 setlinewidth
grestore
.36707 .77614 m
.36707 .78381 L
s
gsave
.36707 .79916 -81.0312 9.84375 Mabsadd m
1 1 Mabs scale
currentpoint translate
81.0312 10.1875 translate
90 rotate
-81.0312 -10.1875 translate
0 20.375 translate 1 -1 scale
/g { setgray} bind def
/k { setcmykcolor} bind def
/p { gsave} bind def
/r { setrgbcolor} bind def
/w { setlinewidth} bind def
/C { curveto} bind def
/F { fill} bind def
/L { lineto} bind def
/rL { rlineto} bind def
/P { grestore} bind def
/s { stroke} bind def
/S { show} bind def
/N {currentpoint 3 -1 roll show moveto} bind def
/Msf { findfont exch scalefont [1 0 0 -1 0 0 ] makefont setfont} bind def
/m { moveto} bind def
/Mr { rmoveto} bind def
/Mx {currentpoint exch pop moveto} bind def
/My {currentpoint pop exch moveto} bind def
/X {0 rmoveto} bind def
/Y {0 exch rmoveto} bind def
63.000 13.000 moveto
%%IncludeResource: font Courier
%%IncludeFont: Courier
/Courier findfont 10.000 scalefont
[1 0 0 -1 0 0 ] makefont setfont
0.000 0.000 0.000 setrgbcolor
0.000 0.000 rmoveto
63.000 13.000 moveto
%%IncludeResource: font Courier
%%IncludeFont: Courier
/Courier findfont 10.000 scalefont
[1 0 0 -1 0 0 ] makefont setfont
0.000 0.000 0.000 setrgbcolor
(30) show
75.062 13.000 moveto
(_min) show
99.062 13.000 moveto
%%IncludeResource: font Courier
%%IncludeFont: Courier
/Courier findfont 10.000 scalefont
[1 0 0 -1 0 0 ] makefont setfont
0.000 0.000 0.000 setrgbcolor
0.000 0.000 rmoveto
1.000 setlinewidth
grestore
.40937 .77614 m
.40937 .78381 L
s
gsave
.40937 .79916 -81.0312 9.84375 Mabsadd m
1 1 Mabs scale
currentpoint translate
81.0312 10.1875 translate
90 rotate
-81.0312 -10.1875 translate
0 20.375 translate 1 -1 scale
/g { setgray} bind def
/k { setcmykcolor} bind def
/p { gsave} bind def
/r { setrgbcolor} bind def
/w { setlinewidth} bind def
/C { curveto} bind def
/F { fill} bind def
/L { lineto} bind def
/rL { rlineto} bind def
/P { grestore} bind def
/s { stroke} bind def
/S { show} bind def
/N {currentpoint 3 -1 roll show moveto} bind def
/Msf { findfont exch scalefont [1 0 0 -1 0 0 ] makefont setfont} bind def
/m { moveto} bind def
/Mr { rmoveto} bind def
/Mx {currentpoint exch pop moveto} bind def
/My {currentpoint pop exch moveto} bind def
/X {0 rmoveto} bind def
/Y {0 exch rmoveto} bind def
63.000 13.000 moveto
%%IncludeResource: font Courier
%%IncludeFont: Courier
/Courier findfont 10.000 scalefont
[1 0 0 -1 0 0 ] makefont setfont
0.000 0.000 0.000 setrgbcolor
0.000 0.000 rmoveto
63.000 13.000 moveto
%%IncludeResource: font Courier
%%IncludeFont: Courier
/Courier findfont 10.000 scalefont
[1 0 0 -1 0 0 ] makefont setfont
0.000 0.000 0.000 setrgbcolor
(45) show
75.062 13.000 moveto
(_min) show
99.062 13.000 moveto
%%IncludeResource: font Courier
%%IncludeFont: Courier
/Courier findfont 10.000 scalefont
[1 0 0 -1 0 0 ] makefont setfont
0.000 0.000 0.000 setrgbcolor
0.000 0.000 rmoveto
1.000 setlinewidth
grestore
.45167 .77614 m
.45167 .78381 L
s
gsave
.45167 .79916 -81.0312 9.84375 Mabsadd m
1 1 Mabs scale
currentpoint translate
81.0312 10.1875 translate
90 rotate
-81.0312 -10.1875 translate
0 20.375 translate 1 -1 scale
/g { setgray} bind def
/k { setcmykcolor} bind def
/p { gsave} bind def
/r { setrgbcolor} bind def
/w { setlinewidth} bind def
/C { curveto} bind def
/F { fill} bind def
/L { lineto} bind def
/rL { rlineto} bind def
/P { grestore} bind def
/s { stroke} bind def
/S { show} bind def
/N {currentpoint 3 -1 roll show moveto} bind def
/Msf { findfont exch scalefont [1 0 0 -1 0 0 ] makefont setfont} bind def
/m { moveto} bind def
/Mr { rmoveto} bind def
/Mx {currentpoint exch pop moveto} bind def
/My {currentpoint pop exch moveto} bind def
/X {0 rmoveto} bind def
/Y {0 exch rmoveto} bind def
63.000 13.000 moveto
%%IncludeResource: font Courier
%%IncludeFont: Courier
/Courier findfont 10.000 scalefont
[1 0 0 -1 0 0 ] makefont setfont
0.000 0.000 0.000 setrgbcolor
0.000 0.000 rmoveto
63.000 13.000 moveto
%%IncludeResource: font Courier
%%IncludeFont: Courier
/Courier findfont 10.000 scalefont
[1 0 0 -1 0 0 ] makefont setfont
0.000 0.000 0.000 setrgbcolor
(60) show
75.062 13.000 moveto
(_min) show
99.062 13.000 moveto
%%IncludeResource: font Courier
%%IncludeFont: Courier
/Courier findfont 10.000 scalefont
[1 0 0 -1 0 0 ] makefont setfont
0.000 0.000 0.000 setrgbcolor
0.000 0.000 rmoveto
1.000 setlinewidth
grestore
.49397 .77614 m
.49397 .78381 L
s
gsave
.49397 .79916 -81.0312 9.84375 Mabsadd m
1 1 Mabs scale
currentpoint translate
81.0312 10.1875 translate
90 rotate
-81.0312 -10.1875 translate
0 20.375 translate 1 -1 scale
/g { setgray} bind def
/k { setcmykcolor} bind def
/p { gsave} bind def
/r { setrgbcolor} bind def
/w { setlinewidth} bind def
/C { curveto} bind def
/F { fill} bind def
/L { lineto} bind def
/rL { rlineto} bind def
/P { grestore} bind def
/s { stroke} bind def
/S { show} bind def
/N {currentpoint 3 -1 roll show moveto} bind def
/Msf { findfont exch scalefont [1 0 0 -1 0 0 ] makefont setfont} bind def
/m { moveto} bind def
/Mr { rmoveto} bind def
/Mx {currentpoint exch pop moveto} bind def
/My {currentpoint pop exch moveto} bind def
/X {0 rmoveto} bind def
/Y {0 exch rmoveto} bind def
63.000 13.000 moveto
%%IncludeResource: font Courier
%%IncludeFont: Courier
/Courier findfont 10.000 scalefont
[1 0 0 -1 0 0 ] makefont setfont
0.000 0.000 0.000 setrgbcolor
0.000 0.000 rmoveto
63.000 13.000 moveto
%%IncludeResource: font Courier
%%IncludeFont: Courier
/Courier findfont 10.000 scalefont
[1 0 0 -1 0 0 ] makefont setfont
0.000 0.000 0.000 setrgbcolor
(75) show
75.062 13.000 moveto
(_min) show
99.062 13.000 moveto
%%IncludeResource: font Courier
%%IncludeFont: Courier
/Courier findfont 10.000 scalefont
[1 0 0 -1 0 0 ] makefont setfont
0.000 0.000 0.000 setrgbcolor
0.000 0.000 rmoveto
1.000 setlinewidth
grestore
.53627 .77614 m
.53627 .78381 L
s
gsave
.53627 .79916 -81.0312 9.84375 Mabsadd m
1 1 Mabs scale
currentpoint translate
81.0312 10.1875 translate
90 rotate
-81.0312 -10.1875 translate
0 20.375 translate 1 -1 scale
/g { setgray} bind def
/k { setcmykcolor} bind def
/p { gsave} bind def
/r { setrgbcolor} bind def
/w { setlinewidth} bind def
/C { curveto} bind def
/F { fill} bind def
/L { lineto} bind def
/rL { rlineto} bind def
/P { grestore} bind def
/s { stroke} bind def
/S { show} bind def
/N {currentpoint 3 -1 roll show moveto} bind def
/Msf { findfont exch scalefont [1 0 0 -1 0 0 ] makefont setfont} bind def
/m { moveto} bind def
/Mr { rmoveto} bind def
/Mx {currentpoint exch pop moveto} bind def
/My {currentpoint pop exch moveto} bind def
/X {0 rmoveto} bind def
/Y {0 exch rmoveto} bind def
63.000 13.000 moveto
%%IncludeResource: font Courier
%%IncludeFont: Courier
/Courier findfont 10.000 scalefont
[1 0 0 -1 0 0 ] makefont setfont
0.000 0.000 0.000 setrgbcolor
0.000 0.000 rmoveto
63.000 13.000 moveto
%%IncludeResource: font Courier
%%IncludeFont: Courier
/Courier findfont 10.000 scalefont
[1 0 0 -1 0 0 ] makefont setfont
0.000 0.000 0.000 setrgbcolor
(90) show
75.062 13.000 moveto
(_min) show
99.062 13.000 moveto
%%IncludeResource: font Courier
%%IncludeFont: Courier
/Courier findfont 10.000 scalefont
[1 0 0 -1 0 0 ] makefont setfont
0.000 0.000 0.000 setrgbcolor
0.000 0.000 rmoveto
1.000 setlinewidth
grestore
.57857 .77614 m
.57857 .78381 L
s
gsave
.57857 .79916 -84.0312 12.8438 Mabsadd m
1 1 Mabs scale
currentpoint translate
84.0312 10.1875 translate
90 rotate
-84.0312 -10.1875 translate
0 20.375 translate 1 -1 scale
/g { setgray} bind def
/k { setcmykcolor} bind def
/p { gsave} bind def
/r { setrgbcolor} bind def
/w { setlinewidth} bind def
/C { curveto} bind def
/F { fill} bind def
/L { lineto} bind def
/rL { rlineto} bind def
/P { grestore} bind def
/s { stroke} bind def
/S { show} bind def
/N {currentpoint 3 -1 roll show moveto} bind def
/Msf { findfont exch scalefont [1 0 0 -1 0 0 ] makefont setfont} bind def
/m { moveto} bind def
/Mr { rmoveto} bind def
/Mx {currentpoint exch pop moveto} bind def
/My {currentpoint pop exch moveto} bind def
/X {0 rmoveto} bind def
/Y {0 exch rmoveto} bind def
63.000 13.000 moveto
%%IncludeResource: font Courier
%%IncludeFont: Courier
/Courier findfont 10.000 scalefont
[1 0 0 -1 0 0 ] makefont setfont
0.000 0.000 0.000 setrgbcolor
0.000 0.000 rmoveto
63.000 13.000 moveto
%%IncludeResource: font Courier
%%IncludeFont: Courier
/Courier findfont 10.000 scalefont
[1 0 0 -1 0 0 ] makefont setfont
0.000 0.000 0.000 setrgbcolor
(105) show
81.062 13.000 moveto
(_min) show
105.062 13.000 moveto
%%IncludeResource: font Courier
%%IncludeFont: Courier
/Courier findfont 10.000 scalefont
[1 0 0 -1 0 0 ] makefont setfont
0.000 0.000 0.000 setrgbcolor
0.000 0.000 rmoveto
1.000 setlinewidth
grestore
.62087 .77614 m
.62087 .78381 L
s
gsave
.62087 .79916 -84.0312 12.8438 Mabsadd m
1 1 Mabs scale
currentpoint translate
84.0312 10.1875 translate
90 rotate
-84.0312 -10.1875 translate
0 20.375 translate 1 -1 scale
/g { setgray} bind def
/k { setcmykcolor} bind def
/p { gsave} bind def
/r { setrgbcolor} bind def
/w { setlinewidth} bind def
/C { curveto} bind def
/F { fill} bind def
/L { lineto} bind def
/rL { rlineto} bind def
/P { grestore} bind def
/s { stroke} bind def
/S { show} bind def
/N {currentpoint 3 -1 roll show moveto} bind def
/Msf { findfont exch scalefont [1 0 0 -1 0 0 ] makefont setfont} bind def
/m { moveto} bind def
/Mr { rmoveto} bind def
/Mx {currentpoint exch pop moveto} bind def
/My {currentpoint pop exch moveto} bind def
/X {0 rmoveto} bind def
/Y {0 exch rmoveto} bind def
63.000 13.000 moveto
%%IncludeResource: font Courier
%%IncludeFont: Courier
/Courier findfont 10.000 scalefont
[1 0 0 -1 0 0 ] makefont setfont
0.000 0.000 0.000 setrgbcolor
0.000 0.000 rmoveto
63.000 13.000 moveto
%%IncludeResource: font Courier
%%IncludeFont: Courier
/Courier findfont 10.000 scalefont
[1 0 0 -1 0 0 ] makefont setfont
0.000 0.000 0.000 setrgbcolor
(120) show
81.062 13.000 moveto
(_min) show
105.062 13.000 moveto
%%IncludeResource: font Courier
%%IncludeFont: Courier
/Courier findfont 10.000 scalefont
[1 0 0 -1 0 0 ] makefont setfont
0.000 0.000 0.000 setrgbcolor
0.000 0.000 rmoveto
1.000 setlinewidth
grestore
.66317 .77614 m
.66317 .78381 L
s
gsave
.66317 .79916 -84.0312 12.8438 Mabsadd m
1 1 Mabs scale
currentpoint translate
84.0312 10.1875 translate
90 rotate
-84.0312 -10.1875 translate
0 20.375 translate 1 -1 scale
/g { setgray} bind def
/k { setcmykcolor} bind def
/p { gsave} bind def
/r { setrgbcolor} bind def
/w { setlinewidth} bind def
/C { curveto} bind def
/F { fill} bind def
/L { lineto} bind def
/rL { rlineto} bind def
/P { grestore} bind def
/s { stroke} bind def
/S { show} bind def
/N {currentpoint 3 -1 roll show moveto} bind def
/Msf { findfont exch scalefont [1 0 0 -1 0 0 ] makefont setfont} bind def
/m { moveto} bind def
/Mr { rmoveto} bind def
/Mx {currentpoint exch pop moveto} bind def
/My {currentpoint pop exch moveto} bind def
/X {0 rmoveto} bind def
/Y {0 exch rmoveto} bind def
63.000 13.000 moveto
%%IncludeResource: font Courier
%%IncludeFont: Courier
/Courier findfont 10.000 scalefont
[1 0 0 -1 0 0 ] makefont setfont
0.000 0.000 0.000 setrgbcolor
0.000 0.000 rmoveto
63.000 13.000 moveto
%%IncludeResource: font Courier
%%IncludeFont: Courier
/Courier findfont 10.000 scalefont
[1 0 0 -1 0 0 ] makefont setfont
0.000 0.000 0.000 setrgbcolor
(135) show
81.062 13.000 moveto
(_min) show
105.062 13.000 moveto
%%IncludeResource: font Courier
%%IncludeFont: Courier
/Courier findfont 10.000 scalefont
[1 0 0 -1 0 0 ] makefont setfont
0.000 0.000 0.000 setrgbcolor
0.000 0.000 rmoveto
1.000 setlinewidth
grestore
.70547 .77614 m
.70547 .78381 L
s
gsave
.70547 .79916 -84.0312 12.8438 Mabsadd m
1 1 Mabs scale
currentpoint translate
84.0312 10.1875 translate
90 rotate
-84.0312 -10.1875 translate
0 20.375 translate 1 -1 scale
/g { setgray} bind def
/k { setcmykcolor} bind def
/p { gsave} bind def
/r { setrgbcolor} bind def
/w { setlinewidth} bind def
/C { curveto} bind def
/F { fill} bind def
/L { lineto} bind def
/rL { rlineto} bind def
/P { grestore} bind def
/s { stroke} bind def
/S { show} bind def
/N {currentpoint 3 -1 roll show moveto} bind def
/Msf { findfont exch scalefont [1 0 0 -1 0 0 ] makefont setfont} bind def
/m { moveto} bind def
/Mr { rmoveto} bind def
/Mx {currentpoint exch pop moveto} bind def
/My {currentpoint pop exch moveto} bind def
/X {0 rmoveto} bind def
/Y {0 exch rmoveto} bind def
63.000 13.000 moveto
%%IncludeResource: font Courier
%%IncludeFont: Courier
/Courier findfont 10.000 scalefont
[1 0 0 -1 0 0 ] makefont setfont
0.000 0.000 0.000 setrgbcolor
0.000 0.000 rmoveto
63.000 13.000 moveto
%%IncludeResource: font Courier
%%IncludeFont: Courier
/Courier findfont 10.000 scalefont
[1 0 0 -1 0 0 ] makefont setfont
0.000 0.000 0.000 setrgbcolor
(150) show
81.062 13.000 moveto
(_min) show
105.062 13.000 moveto
%%IncludeResource: font Courier
%%IncludeFont: Courier
/Courier findfont 10.000 scalefont
[1 0 0 -1 0 0 ] makefont setfont
0.000 0.000 0.000 setrgbcolor
0.000 0.000 rmoveto
1.000 setlinewidth
grestore
.74777 .77614 m
.74777 .78381 L
s
gsave
.74777 .79916 -84.0312 12.8438 Mabsadd m
1 1 Mabs scale
currentpoint translate
84.0312 10.1875 translate
90 rotate
-84.0312 -10.1875 translate
0 20.375 translate 1 -1 scale
/g { setgray} bind def
/k { setcmykcolor} bind def
/p { gsave} bind def
/r { setrgbcolor} bind def
/w { setlinewidth} bind def
/C { curveto} bind def
/F { fill} bind def
/L { lineto} bind def
/rL { rlineto} bind def
/P { grestore} bind def
/s { stroke} bind def
/S { show} bind def
/N {currentpoint 3 -1 roll show moveto} bind def
/Msf { findfont exch scalefont [1 0 0 -1 0 0 ] makefont setfont} bind def
/m { moveto} bind def
/Mr { rmoveto} bind def
/Mx {currentpoint exch pop moveto} bind def
/My {currentpoint pop exch moveto} bind def
/X {0 rmoveto} bind def
/Y {0 exch rmoveto} bind def
63.000 13.000 moveto
%%IncludeResource: font Courier
%%IncludeFont: Courier
/Courier findfont 10.000 scalefont
[1 0 0 -1 0 0 ] makefont setfont
0.000 0.000 0.000 setrgbcolor
0.000 0.000 rmoveto
63.000 13.000 moveto
%%IncludeResource: font Courier
%%IncludeFont: Courier
/Courier findfont 10.000 scalefont
[1 0 0 -1 0 0 ] makefont setfont
0.000 0.000 0.000 setrgbcolor
(165) show
81.062 13.000 moveto
(_min) show
105.062 13.000 moveto
%%IncludeResource: font Courier
%%IncludeFont: Courier
/Courier findfont 10.000 scalefont
[1 0 0 -1 0 0 ] makefont setfont
0.000 0.000 0.000 setrgbcolor
0.000 0.000 rmoveto
1.000 setlinewidth
grestore
.79007 .77614 m
.79007 .78381 L
s
gsave
.79007 .79916 -84.0312 12.8438 Mabsadd m
1 1 Mabs scale
currentpoint translate
84.0312 10.1875 translate
90 rotate
-84.0312 -10.1875 translate
0 20.375 translate 1 -1 scale
/g { setgray} bind def
/k { setcmykcolor} bind def
/p { gsave} bind def
/r { setrgbcolor} bind def
/w { setlinewidth} bind def
/C { curveto} bind def
/F { fill} bind def
/L { lineto} bind def
/rL { rlineto} bind def
/P { grestore} bind def
/s { stroke} bind def
/S { show} bind def
/N {currentpoint 3 -1 roll show moveto} bind def
/Msf { findfont exch scalefont [1 0 0 -1 0 0 ] makefont setfont} bind def
/m { moveto} bind def
/Mr { rmoveto} bind def
/Mx {currentpoint exch pop moveto} bind def
/My {currentpoint pop exch moveto} bind def
/X {0 rmoveto} bind def
/Y {0 exch rmoveto} bind def
63.000 13.000 moveto
%%IncludeResource: font Courier
%%IncludeFont: Courier
/Courier findfont 10.000 scalefont
[1 0 0 -1 0 0 ] makefont setfont
0.000 0.000 0.000 setrgbcolor
0.000 0.000 rmoveto
63.000 13.000 moveto
%%IncludeResource: font Courier
%%IncludeFont: Courier
/Courier findfont 10.000 scalefont
[1 0 0 -1 0 0 ] makefont setfont
0.000 0.000 0.000 setrgbcolor
(180) show
81.062 13.000 moveto
(_min) show
105.062 13.000 moveto
%%IncludeResource: font Courier
%%IncludeFont: Courier
/Courier findfont 10.000 scalefont
[1 0 0 -1 0 0 ] makefont setfont
0.000 0.000 0.000 setrgbcolor
0.000 0.000 rmoveto
1.000 setlinewidth
grestore
.83237 .77614 m
.83237 .78381 L
s
gsave
.83237 .79916 -84.0312 12.8438 Mabsadd m
1 1 Mabs scale
currentpoint translate
84.0312 10.1875 translate
90 rotate
-84.0312 -10.1875 translate
0 20.375 translate 1 -1 scale
/g { setgray} bind def
/k { setcmykcolor} bind def
/p { gsave} bind def
/r { setrgbcolor} bind def
/w { setlinewidth} bind def
/C { curveto} bind def
/F { fill} bind def
/L { lineto} bind def
/rL { rlineto} bind def
/P { grestore} bind def
/s { stroke} bind def
/S { show} bind def
/N {currentpoint 3 -1 roll show moveto} bind def
/Msf { findfont exch scalefont [1 0 0 -1 0 0 ] makefont setfont} bind def
/m { moveto} bind def
/Mr { rmoveto} bind def
/Mx {currentpoint exch pop moveto} bind def
/My {currentpoint pop exch moveto} bind def
/X {0 rmoveto} bind def
/Y {0 exch rmoveto} bind def
63.000 13.000 moveto
%%IncludeResource: font Courier
%%IncludeFont: Courier
/Courier findfont 10.000 scalefont
[1 0 0 -1 0 0 ] makefont setfont
0.000 0.000 0.000 setrgbcolor
0.000 0.000 rmoveto
63.000 13.000 moveto
%%IncludeResource: font Courier
%%IncludeFont: Courier
/Courier findfont 10.000 scalefont
[1 0 0 -1 0 0 ] makefont setfont
0.000 0.000 0.000 setrgbcolor
(195) show
81.062 13.000 moveto
(_min) show
105.062 13.000 moveto
%%IncludeResource: font Courier
%%IncludeFont: Courier
/Courier findfont 10.000 scalefont
[1 0 0 -1 0 0 ] makefont setfont
0.000 0.000 0.000 setrgbcolor
0.000 0.000 rmoveto
1.000 setlinewidth
grestore
.87467 .77614 m
.87467 .78381 L
s
gsave
.87467 .79916 -84.0312 12.8438 Mabsadd m
1 1 Mabs scale
currentpoint translate
84.0312 10.1875 translate
90 rotate
-84.0312 -10.1875 translate
0 20.375 translate 1 -1 scale
/g { setgray} bind def
/k { setcmykcolor} bind def
/p { gsave} bind def
/r { setrgbcolor} bind def
/w { setlinewidth} bind def
/C { curveto} bind def
/F { fill} bind def
/L { lineto} bind def
/rL { rlineto} bind def
/P { grestore} bind def
/s { stroke} bind def
/S { show} bind def
/N {currentpoint 3 -1 roll show moveto} bind def
/Msf { findfont exch scalefont [1 0 0 -1 0 0 ] makefont setfont} bind def
/m { moveto} bind def
/Mr { rmoveto} bind def
/Mx {currentpoint exch pop moveto} bind def
/My {currentpoint pop exch moveto} bind def
/X {0 rmoveto} bind def
/Y {0 exch rmoveto} bind def
63.000 13.000 moveto
%%IncludeResource: font Courier
%%IncludeFont: Courier
/Courier findfont 10.000 scalefont
[1 0 0 -1 0 0 ] makefont setfont
0.000 0.000 0.000 setrgbcolor
0.000 0.000 rmoveto
63.000 13.000 moveto
%%IncludeResource: font Courier
%%IncludeFont: Courier
/Courier findfont 10.000 scalefont
[1 0 0 -1 0 0 ] makefont setfont
0.000 0.000 0.000 setrgbcolor
(210) show
81.062 13.000 moveto
(_min) show
105.062 13.000 moveto
%%IncludeResource: font Courier
%%IncludeFont: Courier
/Courier findfont 10.000 scalefont
[1 0 0 -1 0 0 ] makefont setfont
0.000 0.000 0.000 setrgbcolor
0.000 0.000 rmoveto
1.000 setlinewidth
grestore
.91697 .77614 m
.91697 .78381 L
s
gsave
.91697 .79916 -84.0312 12.8438 Mabsadd m
1 1 Mabs scale
currentpoint translate
84.0312 10.1875 translate
90 rotate
-84.0312 -10.1875 translate
0 20.375 translate 1 -1 scale
/g { setgray} bind def
/k { setcmykcolor} bind def
/p { gsave} bind def
/r { setrgbcolor} bind def
/w { setlinewidth} bind def
/C { curveto} bind def
/F { fill} bind def
/L { lineto} bind def
/rL { rlineto} bind def
/P { grestore} bind def
/s { stroke} bind def
/S { show} bind def
/N {currentpoint 3 -1 roll show moveto} bind def
/Msf { findfont exch scalefont [1 0 0 -1 0 0 ] makefont setfont} bind def
/m { moveto} bind def
/Mr { rmoveto} bind def
/Mx {currentpoint exch pop moveto} bind def
/My {currentpoint pop exch moveto} bind def
/X {0 rmoveto} bind def
/Y {0 exch rmoveto} bind def
63.000 13.000 moveto
%%IncludeResource: font Courier
%%IncludeFont: Courier
/Courier findfont 10.000 scalefont
[1 0 0 -1 0 0 ] makefont setfont
0.000 0.000 0.000 setrgbcolor
0.000 0.000 rmoveto
63.000 13.000 moveto
%%IncludeResource: font Courier
%%IncludeFont: Courier
/Courier findfont 10.000 scalefont
[1 0 0 -1 0 0 ] makefont setfont
0.000 0.000 0.000 setrgbcolor
(225) show
81.062 13.000 moveto
(_min) show
105.062 13.000 moveto
%%IncludeResource: font Courier
%%IncludeFont: Courier
/Courier findfont 10.000 scalefont
[1 0 0 -1 0 0 ] makefont setfont
0.000 0.000 0.000 setrgbcolor
0.000 0.000 rmoveto
1.000 setlinewidth
grestore
.95927 .77614 m
.95927 .78381 L
s
gsave
.95927 .79916 -84.0312 12.8438 Mabsadd m
1 1 Mabs scale
currentpoint translate
84.0312 10.1875 translate
90 rotate
-84.0312 -10.1875 translate
0 20.375 translate 1 -1 scale
/g { setgray} bind def
/k { setcmykcolor} bind def
/p { gsave} bind def
/r { setrgbcolor} bind def
/w { setlinewidth} bind def
/C { curveto} bind def
/F { fill} bind def
/L { lineto} bind def
/rL { rlineto} bind def
/P { grestore} bind def
/s { stroke} bind def
/S { show} bind def
/N {currentpoint 3 -1 roll show moveto} bind def
/Msf { findfont exch scalefont [1 0 0 -1 0 0 ] makefont setfont} bind def
/m { moveto} bind def
/Mr { rmoveto} bind def
/Mx {currentpoint exch pop moveto} bind def
/My {currentpoint pop exch moveto} bind def
/X {0 rmoveto} bind def
/Y {0 exch rmoveto} bind def
63.000 13.000 moveto
%%IncludeResource: font Courier
%%IncludeFont: Courier
/Courier findfont 10.000 scalefont
[1 0 0 -1 0 0 ] makefont setfont
0.000 0.000 0.000 setrgbcolor
0.000 0.000 rmoveto
63.000 13.000 moveto
%%IncludeResource: font Courier
%%IncludeFont: Courier
/Courier findfont 10.000 scalefont
[1 0 0 -1 0 0 ] makefont setfont
0.000 0.000 0.000 setrgbcolor
(240) show
81.062 13.000 moveto
(_min) show
105.062 13.000 moveto
%%IncludeResource: font Courier
%%IncludeFont: Courier
/Courier findfont 10.000 scalefont
[1 0 0 -1 0 0 ] makefont setfont
0.000 0.000 0.000 setrgbcolor
0.000 0.000 rmoveto
1.000 setlinewidth
grestore
.26555 .78381 m
.97619 .78381 L
s
gsave
.62087 1.025 -93 -4 Mabsadd m
1 1 Mabs scale
currentpoint translate
0 20.625 translate 1 -1 scale
/g { setgray} bind def
/k { setcmykcolor} bind def
/p { gsave} bind def
/r { setrgbcolor} bind def
/w { setlinewidth} bind def
/C { curveto} bind def
/F { fill} bind def
/L { lineto} bind def
/rL { rlineto} bind def
/P { grestore} bind def
/s { stroke} bind def
/S { show} bind def
/N {currentpoint 3 -1 roll show moveto} bind def
/Msf { findfont exch scalefont [1 0 0 -1 0 0 ] makefont setfont} bind def
/m { moveto} bind def
/Mr { rmoveto} bind def
/Mx {currentpoint exch pop moveto} bind def
/My {currentpoint pop exch moveto} bind def
/X {0 rmoveto} bind def
/Y {0 exch rmoveto} bind def
/MISOfy
{
    /newfontname exch def
    /oldfontname exch def

    oldfontname findfont
    dup length dict begin
        {1 index /FID ne {def} {pop pop} ifelse} forall
        /Encoding MacintoshRomanEncoding def
        currentdict
    end

    newfontname exch definefont pop
} def
63.000 13.000 moveto
%%IncludeResource: font Courier
%%IncludeFont: Courier
%%BeginResource: font Courier-MISO
%%BeginFont: Courier-MISO
/Courier /Courier-MISO MISOfy
%%EndFont
%%EndResource
%%IncludeResource: font Courier-MISO
%%IncludeFont: Courier-MISO
/Courier-MISO findfont 10.000 scalefont
[1 0 0 -1 0 0 ] makefont setfont
0.000 0.000 0.000 setrgbcolor
0.000 0.000 rmoveto
%%IncludeResource: font Mathematica2Mono
%%IncludeFont: Mathematica2Mono
/Mathematica2Mono findfont 10.000 scalefont
[1 0 0 -1 0 0 ] makefont setfont
0.000 0.000 0.000 setrgbcolor
63.000 13.000 moveto
(H) show
69.000 13.000 moveto
%%IncludeResource: font Courier-MISO
%%IncludeFont: Courier-MISO
/Courier-MISO findfont 10.000 scalefont
[1 0 0 -1 0 0 ] makefont setfont
0.000 0.000 0.000 setrgbcolor
(d) show
%%IncludeResource: font Mathematica2Mono
%%IncludeFont: Mathematica2Mono
/Mathematica2Mono findfont 10.000 scalefont
[1 0 0 -1 0 0 ] makefont setfont
0.000 0.000 0.000 setrgbcolor
75.000 13.000 moveto
(L) show
87.000 13.000 moveto
%%IncludeResource: font Courier-MISO
%%IncludeFont: Courier-MISO
/Courier-MISO findfont 10.000 scalefont
[1 0 0 -1 0 0 ] makefont setfont
0.000 0.000 0.000 setrgbcolor
(Arrays) show
123.000 13.000 moveto
%%IncludeResource: font Courier-MISO
%%IncludeFont: Courier-MISO
/Courier-MISO findfont 10.000 scalefont
[1 0 0 -1 0 0 ] makefont setfont
0.000 0.000 0.000 setrgbcolor
0.000 0.000 rmoveto
0.000 0.000 0.000 setrgbcolor
1.000 setlinewidth
grestore
.97619 .025 m
.97619 .78381 L
s
.75 0 1 r
.022 w
.28247 .26734 Mdot
.32477 .33199 Mdot
.36707 .343 Mdot
.40937 .46977 Mdot
.45167 .56238 Mdot
.49397 .55489 Mdot
.53627 .53435 Mdot
.57857 .49758 Mdot
.62087 .44175 Mdot
.66317 .37988 Mdot
.70547 .32138 Mdot
.74777 .31037 Mdot
.79007 .37338 Mdot
.83237 .3891 Mdot
.87467 .41194 Mdot
.91697 .38845 Mdot
.95927 .32641 Mdot
.5 Mabswid
.28247 .26734 m
.32477 .33199 L
.36707 .343 L
.40937 .46977 L
.45167 .56238 L
.49397 .55489 L
.53627 .53435 L
.57857 .49758 L
.62087 .44175 L
.66317 .37988 L
.70547 .32138 L
.74777 .31037 L
.79007 .37338 L
.83237 .3891 L
.87467 .41194 L
.91697 .38845 L
.95927 .32641 L
s
0 g
.25 Mabswid
.26555 .40441 m
.97619 .40441 L
s
.26555 .025 m
.97619 .025 L
s
.26555 .025 m
.26555 .78381 L
s
gsave
.02381 .40441 -66 -17.0625 Mabsadd m
1 1 Mabs scale
currentpoint translate
66 17.0625 translate
90 rotate
-66 -17.0625 translate
0 34.125 translate 1 -1 scale
/g { setgray} bind def
/k { setcmykcolor} bind def
/p { gsave} bind def
/r { setrgbcolor} bind def
/w { setlinewidth} bind def
/C { curveto} bind def
/F { fill} bind def
/L { lineto} bind def
/rL { rlineto} bind def
/P { grestore} bind def
/s { stroke} bind def
/S { show} bind def
/N {currentpoint 3 -1 roll show moveto} bind def
/Msf { findfont exch scalefont [1 0 0 -1 0 0 ] makefont setfont} bind def
/m { moveto} bind def
/Mr { rmoveto} bind def
/Mx {currentpoint exch pop moveto} bind def
/My {currentpoint pop exch moveto} bind def
/X {0 rmoveto} bind def
/Y {0 exch rmoveto} bind def
/MISOfy
{
    /newfontname exch def
    /oldfontname exch def

    oldfontname findfont
    dup length dict begin
        {1 index /FID ne {def} {pop pop} ifelse} forall
        /Encoding MacintoshRomanEncoding def
        currentdict
    end

    newfontname exch definefont pop
} def
63.000 13.000 moveto
%%IncludeResource: font Courier
%%IncludeFont: Courier
%%BeginResource: font Courier-MISO
%%BeginFont: Courier-MISO
/Courier /Courier-MISO MISOfy
%%EndFont
%%EndResource
%%IncludeResource: font Courier-MISO
%%IncludeFont: Courier-MISO
/Courier-MISO findfont 10.000 scalefont
[1 0 0 -1 0 0 ] makefont setfont
0.000 0.000 0.000 setrgbcolor
0.000 0.000 rmoveto
69.000 13.000 moveto
0.000 0.000 rmoveto
63.000 26.500 moveto
0.000 0.000 rmoveto
69.000 26.500 moveto
0.000 0.000 rmoveto
0.000 0.000 0.000 setrgbcolor
1.000 setlinewidth
grestore
.26555 .78381 m
.97619 .78381 L
s
gsave
.62087 1.025 -63 -4 Mabsadd m
1 1 Mabs scale
currentpoint translate
0 20.625 translate 1 -1 scale
/g { setgray} bind def
/k { setcmykcolor} bind def
/p { gsave} bind def
/r { setrgbcolor} bind def
/w { setlinewidth} bind def
/C { curveto} bind def
/F { fill} bind def
/L { lineto} bind def
/rL { rlineto} bind def
/P { grestore} bind def
/s { stroke} bind def
/S { show} bind def
/N {currentpoint 3 -1 roll show moveto} bind def
/Msf { findfont exch scalefont [1 0 0 -1 0 0 ] makefont setfont} bind def
/m { moveto} bind def
/Mr { rmoveto} bind def
/Mx {currentpoint exch pop moveto} bind def
/My {currentpoint pop exch moveto} bind def
/X {0 rmoveto} bind def
/Y {0 exch rmoveto} bind def
/MISOfy
{
    /newfontname exch def
    /oldfontname exch def

    oldfontname findfont
    dup length dict begin
        {1 index /FID ne {def} {pop pop} ifelse} forall
        /Encoding MacintoshRomanEncoding def
        currentdict
    end

    newfontname exch definefont pop
} def
63.000 13.000 moveto
%%IncludeResource: font Courier
%%IncludeFont: Courier
%%BeginResource: font Courier-MISO
%%BeginFont: Courier-MISO
/Courier /Courier-MISO MISOfy
%%EndFont
%%EndResource
%%IncludeResource: font Courier-MISO
%%IncludeFont: Courier-MISO
/Courier-MISO findfont 10.000 scalefont
[1 0 0 -1 0 0 ] makefont setfont
0.000 0.000 0.000 setrgbcolor
0.000 0.000 rmoveto
63.000 13.000 moveto
0.000 0.000 rmoveto
0.000 0.000 0.000 setrgbcolor
1.000 setlinewidth
grestore
.97619 .025 m
.97619 .78381 L
s
0 0 m
1 0 L
1 1.05 L
0 1.05 L
closepath
clip
newpath
MathSubEnd
P
% End of sub-graphic
% End of Graphics
MathPictureEnd
\
\>"], "Graphics",
  PageBreakAbove->False,
  PageBreakWithin->False,
  PageBreakBelow->False,
  GroupPageBreakWithin->False,
  ImageSize->{900.312, 266.25},
  ImageMargins->{{0, 0}, {0, 0}},
  ImageRegion->{{0, 1}, {0, 1}},
  FontSize->12,
  ImageCache->GraphicsData["Bitmap", "\<\
CF5dJ6E]HGAYHf4PAg9QL6QYHg<PAVmbKF5d0`4000>400012R000`400?l00000o`00003ooooooooo
ooooooooooooQoooool00?ooooooooooooooooooohOooooo003ooooooooooooooooooon7ooooo`00
ooooooooooooooooooooQoooool00?ooooooooooooooooooohOooooo003ooooooooooooooooooon7
ooooo`00ooooooooooooooooooooQoooool00?ooooooooooooooooooohOooooo003ooooooooooooo
oooooon7ooooo`00ooooooooooooooooooooQoooool00?ooooooooooooooooooohOooooo003ooooo
oooooooooooooon7ooooo`00BooooonXo`0001koooooVOl0003oooooom_ooooo001;ooooo`03o`00
0?oooooooooo0:Cooooo00?o0000ooooooooool07?ooool00ol0003oooooooooo`0Kooooo`03o`00
0?oooooooooo01cooooo00?o0000ooooooooool06oooool00ol0003oooooooooo`0Looooo`03o`00
0?oooooooooo01_ooooo00?o0000ooooooooool0B?oooonWo`0002KoooooYol0000Looooo`00Booo
ool00ol0003oooooooooo`2Tooooo`03o`000?oooooooooo00oooooo0ol00004ooooo`03o`000?oo
oooooooo00?ooooo00?o0000ooooooooool03?oooon6ooooc0?ooooo00?o0000ooooooooool0B?oo
ool00ol0003oooooooooo`2Sooooo`03o`000?oooooooooo02Cooooo00?o0000ooooooooool0Xooo
ool00ol0003oooooooooo`0Jooooo`00Boooool00ol0003oooooooooo`2Tooooo`03o`000?oooooo
oooo013ooooo00?o0000ooooooooool00oooool00ol0003oooooooooo`03ooooo`03o`000?oooooo
oooo00coooooQ_oool`3ooooo`03o`000?oooooooooo047ooooo0ol00004ooooo`03o`000?oooooo
oooo0:?ooooo00?o0000ooooooooool07Oooool3o`0000Cooooo00?o0000ooooooooool0Xoooool0
0ol0003oooooooooo`0Jooooo`00Boooool00ol0003oooooooooo`2Tooooo`03o`000?oooooooooo
013ooooo00?o0000ooooooooool01?ooool00ol0003oooooooooo`02ooooo`03o`000?oooooooooo
00cooooo6?ooolaPo`0000koooo<0oooool00ol0003oooooooooo`12ooooo`03o`000?oooooooooo
00?ooooo00?o0000ooooooooool0Xoooool00ol0003oooooooooo`0Nooooo`03o`000?oooooooooo
00?ooooo00?o0000ooooooooool0Xoooool00ol0003oooooooooo`0Jooooo`00Boooool01?l0003o
ooooooooooooool9o`@000[o03@02OlI000:o`0900WoXP002Ol0g@0:o`0/00Woo`002_l0o`09of<0
00Woo`002_l0o`09ool000[o=0002Ol0;009o`2m00[oV0000oooool00ol0003oooooooooo`0@oooo
o`03o`000?oooooooooo00Cooooo00?o0000ooooooooool00_ooool2o`0000gooooo6?oool`3o`00
01coooo<00?o0000ooooc?oool`07Ooool`00ol0003oooo<ooooc00Mooooc003o`000?ooolcoooo<
00coooo<0oooool00ol0003oooooooooo`0jooooo`Go00000oooool00ol0003oooooooooo`03oooo
o`?o0000Xoooool00ol0003oooooooooo`0Fooooo`Go00000oooool00ol0003oooooooooo`03oooo
o`;o0000Y?ooool00ol0003oooooooooo`0Jooooo`00?_ooool3o`0000Cooooo00?o0000oooooooo
ool00oooool01?l0003oooooooooooooool9o`@000[o03@02OlI000:o`0900WoXP002Ol0g@0:o`0/
00Woo`002_l0o`09of<000Woo`002_l0o`09ool000[o=0002Ol0;009o`2m00[oV0000oooool00ol0
003oooooooooo`0@ooooo`03o`000?oooooooooo00Gooooo00Go0000ooooooooooooooooo`00000>
oooooaSoooo<00?o0000ool00?l000007?oool`00ol0003oooo<ooooc00Mooooc003o`000?ooolco
ooo<01goooo<00?o0000ooooc?oool`03?oool`3ooooo`03o`000?oooooooooo04;ooooo00?o0000
ooooooooool00oooool00ol0003oooooooooo`2Sooooo`03o`000?oooooooooo01kooooo00?o0000
ooooooooool00oooool00ol0003oooooooooo`2Sooooo`03o`000?oooooooooo01[ooooo000ooooo
o`03o`000?oooooooooo00?ooooo00?o0000ooooooooool00oooool01?l0003oooooooooooooool9
o`@000[o03@02OlI000:o`0900WoXP002Ol0g@0:o`0/00Woo`002_l0o`09of<000Woo`002_l0o`09
ool000[o=0002Ol0;009o`2m00[oV0000oooool00ol0003oooooooooo`0?ooooo`;o00000oooool0
1Ol0003ooooooooooooooooo000000?ooooo00?o0000ooooooooool03?ooool<ooooc0?o00000ooo
ol`3o`0000?oooo<00?o0000ool00?l000007?oool`00ol0003oooo<ooooc00Mooooc003o`000?oo
olcoooo<01goooo<00?o0000ooooc?oool`03?oool`3ooooo`03o`000?oooooooooo04;ooooo00?o
0000ooooooooool00oooool00ol0003oooooooooo`2Sooooo`03o`000?oooooooooo01kooooo00?o
0000ooooooooool00oooool00ol0003oooooooooo`2Sooooo`03o`000?oooooooooo01[ooooo000o
ooooo`03o`000?oooooooooo00Cooooo00?o0000ooooooooool00_ooool01?l0003ooooooooooooo
ool9o`@000[o03@02OlI000:o`0900WoXP002Ol0g@0:o`0/00Woo`002_l0o`09of<000Woo`002_l0
o`09ool000[o=0002Ol0;009o`2m00[oV0000oooool00ol0003oooooooooo`0@ooooo`04o`000?oo
ooooooooooooo`Go00000oooool00ol0003oooooooooo`0<ooooo`goooo<00?o0000ooooc?oool`0
0ooool`00ol0003oooo<ooooc002ooooc003o`000?oo003o000001coooo<00?o0000ooooc?oool`0
7Ooool`00ol0003oooo<ooooc00Mooooc003o`000?ooolcoooo<00coooo<0oooool00ol0003ooooo
ooooo`11ooooo`;o00001Oooool00ol0003oooooooooo`2Sooooo`03o`000?oooooooooo01gooooo
0_l00005ooooo`03o`000?oooooooooo0:?ooooo00?o0000ooooooooool06_ooool003oooooo00?o
0000ooooooooool01?ooool00ol0003oooooooooo`02ooooo`;o00000_ooool9o`@000[o03@02OlI
000:o`0900WoXP002Ol0g@0:o`0/00Woo`002_l0o`09of<000Woo`002_l0o`09ool000[o=0002Ol0
;009o`2m00[oV0000oooool00ol0003oooooooooo`0Looooo`03o`000?oooooooooo00cooooo3Ooo
ol`00ol0003oooo<ooooc003ooooc003o`000?ooolcoooo<00;oooo<00?o0000ool00?l000007?oo
ol`00ol0003oooo<ooooc00Mooooc003o`000?ooolcoooo<01goooo<00?o0000ooooc?oool`03?oo
ol`3ooooo`03o`000?oooooooooo04;ooooo00?o0000ooooooooool00oooool00ol0003ooooooooo
o`2Sooooo`03o`000?oooooooooo01kooooo00?o0000ooooooooool00oooool00ol0003ooooooooo
o`2Sooooo`03o`000?oooooooooo01[ooooo000oooooo`03o`000?oooooooooo00Gooooo00Go0000
ooooooooooooooooo`000003ooooo`Wo10002_l0=009oaT000[o00T02OnR0009o`3M00[o02`02Ooo
000:o`3o00WoH`002Ooo000:o`3o00Woo`002_ld0009o`0/00Wo0;d02_nH0003ooooo`03o`000?oo
oooooooo01cooooo00?o0000ooooooooool03?ooool=ooooc003o`000?ooolcoooo<00?oooo<00?o
0000ooooc?oool`00_oool`00ol0003oo`00o`00000Looooc003o`000?ooolcoooo<01goooo<00?o
0000ooooc?oool`07Ooool`00ol0003oooo<ooooc00<ooooc0?ooooo00?o0000ooooooooool0B?oo
ool00ol0003oooooooooo`2Sooooo`03o`000?oooooooooo02Cooooo00?o0000ooooooooool0Xooo
ool00ol0003oooooooooo`0Jooooo`00?_ooool2o`0000?ooooo00Go0000ooooooooooooooooo`00
0003ooooo`04o`000?ooooooooooooooo`Wo10002_l0=009oaT000[o00T02OnR0009o`3M00[o02`0
2Ooo000:o`3o00WoH`002Ooo000:o`3o00Woo`002_ld0009o`0/00Wo0;d02_nH0003ooooo`03o`00
0?oooooooooo01cooooo00?o0000ooooooooool03?ooool=ooooc003o`000?ooolcoooo<00?oooo<
00?o0000ooooc?oool`00_oool`00ol0003oo`00o`00000Looooc003o`000?ooolcoooo<01goooo<
00?o0000ooooc?oool`07Ooool`00ol0003oooo<ooooc00<ooooc0?ooooo00?o0000ooooooooool0
B?ooool00ol0003oooooooooo`2Sooooo`03o`000?oooooooooo02Cooooo00?o0000ooooooooool0
Xoooool00ol0003oooooooooo`0Jooooo`00?oooool01?l0003oooooooooooooool5o`0000?ooooo
00Co0000oooooooooooooooo2Ol4000:o`0d00Wo6@002_l02@09oj8000Wo0=d02_l0;009ool000[o
0?l02OmS0009ool000[o0?l02Ooo000:oc@000Wo02`02Ol0_@0:oiP000?ooooo00?o0000oooooooo
ool07?ooool00ol0003oooooooooo`0<ooooo`coooo<0_l00004ooooc0;o00001?oool`00ol0003o
o`00o`00000Looooc003o`000?ooolcoooo<01goooo<00?o0000ooooc?oool`07Ooool`00ol0003o
ooo<ooooc00<ooooc0?ooooo00?o0000ooooooooool0B?ooool00ol0003oooooooooo`2Sooooo`03
o`000?oooooooooo02Cooooo00?o0000ooooooooool0Xoooool00ol0003oooooooooo`0Jooooo`00
Boooool01?l0003oooooooooooooool9o`@000[o03@02OlI000:o`0900WoXP002Ol0g@0:o`0/00Wo
o`002_l0o`09of<000Woo`002_l0o`09ool000[o=0002Ol0;009o`2m00[oV0000oooool00ol0003o
ooooooooo`0?ooooo`?o00000oooool3o`0000Cooooo00?o0000ooooooooool03?ooool=ooooc003
o`000?ooolcoooo<00?oooo<00?o0000ooooc?oool`00_oool`00ol0003oo`00o`00000Looooc003
o`000?ooolcoooo<01goooo<00?o0000ooooc?oool`07Ooool`00ol0003oooo<ooooc00<ooooc0?o
oooo00?o0000ooooooooool0B?ooool00ol0003oooooooooo`2Sooooo`03o`000?oooooooooo02Co
oooo00?o0000ooooooooool0Xoooool00ol0003oooooooooo`0Jooooo`00Boooool01?l0003ooooo
ooooooooool9o`@000[o03@02OlI000:o`0900WoXP002Ol0g@0:o`0/00Woo`002_l0o`09of<000Wo
o`002_l0o`09ool000[o=0002Ol0;009o`2m00[oV0000oooool00ol0003oooooooooo`0@ooooo`05
o`000?ooooooooooooooool000000oooool01Ol0003ooooooooooooooooo000000kooooo6?oool`0
0ol0003oo`00o`00000Looooc003o`000?ooolcoooo<01goooo<00?o0000ooooc?oool`07Ooool`0
0ol0003oooo<ooooc00<ooooc0?ooooo00?o0000ooooooooool0B?ooool00ol0003oooooooooo`2S
ooooo`03o`000?oooooooooo02Cooooo00?o0000ooooooooool0Xoooool00ol0003oooooooooo`0J
ooooo`00Boooool01?l0003oooooooooooooool9oaD000[o02L02Ol0:`0:oj8000Wo0?l02Ooo000:
o`3Z00Wo06002_oo0009o`3o00Woo`002_l0o`09oeX000[o;`002Ol07009oc/000[o04P00oooool0
0ol0003oooooooooo`0@ooooo`05o`000?ooooooooooooooool000000oooool01?l0003ooooooooo
ooooool2o`0000gooooo6?oool`3o`0001coooo<00?o0000ooooc?oool`07Ooool`00ol0003oooo<
ooooc00Mooooc003o`000?ooolcoooo<00coooo<0oooool00ol0003oooooooooo`18ooooo`03o`00
0?oooooooooo0:?ooooo00?o0000ooooooooool09?ooool00ol0003oooooooooo`2Sooooo`03o`00
0?oooooooooo01[ooooo000nooooo`?o00000oooool3o`0000Cooooo00Co0000oooooooooooooooo
2OlE000:o`0W00Wo02/02_nR0009o`3o00Woo`002_l0jP09o`1P00[oo`002Ol0o`09ool000[o0?l0
2OmJ000:obl000Wo01`02Olk000:o`1800?ooooo00?o0000ooooooooool04?ooool01?l0003ooooo
ooooooooool4o`0000Cooooo00?o0000ooooooooool03?oooolHooooc003o`000?ooolcoooo<01co
ooo<00?o0000ooooc?oool`07Ooool`00ol0003oooo<ooooc00Mooooc003o`000?ooolcoooo<00co
ooo<0oooool00ol0003oooooooooo`18ooooo`03o`000?oooooooooo0:?ooooo00?o0000oooooooo
ool09?ooool00ol0003oooooooooo`2Sooooo`03o`000?oooooooooo01[ooooo000oooooo`05o`00
0?ooooooooooooooool000000oooool01Ol0003ooooooooooooooooo000000?ooooo2OlE000:o`0W
00Wo02/02_nR0009o`3o00Woo`002_l0jP09o`1P00[oo`002Ol0o`09ool000[o0?l02OmJ000:obl0
00Wo01`02Olk000:o`1800?ooooo00?o0000ooooooooool04?ooool01Ol0003ooooooooooooooooo
000000Oooooo00?o0000ooooooooool03?oooolHooooc0?o00007?oool`00ol0003oooo<ooooc00M
ooooc003o`000?ooolcoooo<01goooo<00?o0000ooooc?oool`03?oool`3ooooo`03o`000?oooooo
oooo04Sooooo00?o0000ooooooooool0Xoooool00ol0003oooooooooo`0Tooooo`03o`000?oooooo
oooo0:?ooooo00?o0000ooooooooool06_ooool003oooooo00Go0000ooooooooooooooooo`000003
ooooo`05o`000?ooooooooooooooool000000oooool9oaD000[o02L02Ol0:`0:oj8000Wo0?l02Ooo
000:o`3Z00Wo06002_oo0009o`3o00Woo`002_l0o`09oeX000[o;`002Ol07009oc/000[o04P00ooo
ool00ol0003oooooooooo`0?ooooo`;o00001?ooool00ol0003oooooooooo`04ooooo`03o`000?oo
oooooooo00cooooo6?oool`00ol0003oo`00o`00000Looooc003o`000?ooolcoooo<01goooo<00?o
0000ooooc?oool`07Ooool`00ol0003oooo<ooooc00<ooooc0?ooooo00?o0000ooooooooool0B?oo
ool00ol0003oooooooooo`2Sooooo`03o`000?oooooooooo02Cooooo00?o0000ooooooooool0Xooo
ool00ol0003oooooooooo`0Jooooo`00?oooool01?l0003oooooooooooooool4o`0000Cooooo0_l0
0002ooooo`Wo5@002_l09`09o`0[00[oXP002Ol0o`09ool000[o0>X02Ol0H00:ool000Wo0?l02Ooo
000:o`3o00WoFP002_l_0009o`0L00Wo>`002_l0B003ooooo`03o`000?oooooooooo013ooooo00?o
0000ooooooooool00oooool2o`0000Cooooo00?o0000ooooooooool03?ooool<ooooc0?o00001?oo
ol`2o`0000?oooo<00?o0000ool00?l000007?oool`00ol0003oooo<ooooc00Mooooc003o`000?oo
olcoooo<01goooo<00?o0000ooooc?oool`03?oool`3ooooo`03o`000?oooooooooo04Sooooo00?o
0000ooooooooool0Xoooool00ol0003oooooooooo`0Tooooo`03o`000?oooooooooo0:?ooooo00?o
0000ooooooooool06_ooool003oooooo00Go0000ooooooooooooooooo`000007ooooo`04o`000?oo
ooooooooooooo`Wo5@002_l09`09o`0[00[oXP002Ol0o`09ool000[o0>X02Ol0H00:ool000Wo0?l0
2Ooo000:o`3o00WoFP002_l_0009o`0L00Wo>`002_l0B003ooooo`03o`000?oooooooooo01cooooo
00?o0000ooooooooool03?ooool=ooooc003o`000?ooolcoooo<00;oooo<00Co0000ooooc?ooolco
00000_oool`00ol0003oo`00o`00000Looooc003o`000?ooolcoooo<01goooo<00?o0000ooooc?oo
ol`07Ooool`00ol0003oooo<ooooc00<ooooc0?ooooo00?o0000ooooooooool0B?ooool00ol0003o
ooooooooo`2Sooooo`03o`000?oooooooooo02Cooooo00?o0000ooooooooool0Xoooool00ol0003o
ooooooooo`0Jooooo`00?_ooool2o`0000Cooooo00?o0000ooooooooool01?ooool01?l0003ooooo
ooooooooool9oaD000[o02L02Ol0:`0:oj8000Wo0?l02Ooo000:o`3Z00Wo06002_oo0009o`3o00Wo
o`002_l0o`09oeX000[o;`002Ol07009oc/000[o04P00oooool00ol0003oooooooooo`0Looooo`03
o`000?oooooooooo00cooooo3Ooool`00ol0003oooo<ooooc002ooooc004o`000?ooolcoooo<o`00
00;oooo<00?o0000ool00?l000007?oool`00ol0003oooo<ooooc00Mooooc003o`000?ooolcoooo<
01goooo<00?o0000ooooc?oool`03?oool`3ooooo`03o`000?oooooooooo04Sooooo00?o0000oooo
ooooool0Xoooool00ol0003oooooooooo`0Tooooo`03o`000?oooooooooo0:?ooooo00?o0000oooo
ooooool06_ooool003oooooo00?o0000ooooooooool00oooool2o`0000Cooooo00Co0000oooooooo
oooooooo2OlE000:o`0W00Wo02/02_nR0009o`3o00Woo`002_l0jP09o`1P00[oo`002Ol0o`09ool0
00[o0?l02OmJ000:obl000Wo01`02Olk000:o`1800?ooooo00?o0000ooooooooool07?ooool00ol0
003oooooooooo`0<ooooo`goooo<00?o0000ooooc?oool`00_oool`01?l0003oooo<ooooc?l00002
ooooc003o`000?oo003o000001coooo<00?o0000ooooc?oool`07Ooool`00ol0003oooo<ooooc00M
ooooc003o`000?ooolcoooo<00coooo<0oooool00ol0003oooooooooo`18ooooo`03o`000?oooooo
oooo0:?ooooo00?o0000ooooooooool09?ooool00ol0003oooooooooo`2Sooooo`03o`000?oooooo
oooo01[ooooo001;ooooo`04o`000?ooooooooooooooo`Wo5@002_l09`09o`0[00[oXP002Ol0o`09
ool000[o0>X02Ol0H00:ool000Wo0?l02Ooo000:o`3o00WoFP002_l_0009o`0L00Wo>`002_l0B003
ooooo`03o`000?oooooooooo00oooooo0ol00003ooooo`?o00001?ooool00ol0003oooooooooo`0<
ooooo`goooo<00?o0000ooooc?oool`00_oool`01?l0003oooo<ooooc?l00002ooooc003o`000?oo
003o000001coooo<00?o0000ooooc?oool`07Ooool`00ol0003oooo<ooooc00Mooooc003o`000?oo
olcoooo<00coooo<0oooool00ol0003oooooooooo`18ooooo`03o`000?oooooooooo0:?ooooo00?o
0000ooooooooool09?ooool00ol0003oooooooooo`2Sooooo`03o`000?oooooooooo01[ooooo001;
ooooo`04o`000?ooooooooooooooo`Wo5@002_l09`09o`0[00[oXP002Ol0o`09ool000[o0>X02Ol0
H00:ool000Wo0?l02Ooo000:o`3o00WoFP002_l_0009o`0L00Wo>`002_l0B003ooooo`03o`000?oo
oooooooo013ooooo00Go0000ooooooooooooooooo`000003ooooo`05o`000?ooooooooooooooool0
00003_ooool<ooooc0;o00001?oool`01?l0003oooo<ooooc?l00002ooooc003o`000?oo003o0000
01coooo<00?o0000ooooc?oool`07Ooool`00ol0003oooo<ooooc00Mooooc003o`000?ooolcoooo<
00coooo<0oooool00ol0003oooooooooo`18ooooo`03o`000?oooooooooo0:?ooooo00?o0000oooo
ooooool09?ooool00ol0003oooooooooo`2Sooooo`03o`000?oooooooooo01[ooooo001;ooooo`04
o`000?ooooooooooooooo`Wo01L02_l03009oiX000[o05d02Ol0/@09ool000[o0?l02Ooh000:o`1=
00Woo`002Ol0o`0:o`0_00Woo`002_l0A@09o`3A00Wo]@002_l07@03ooooo`03o`000?oooooooooo
013ooooo00?o0000ooooooooool01Oooool01Ol0003ooooooooooooooooo000000kooooo3Ooool`0
0ol0003oooo<ooooc003ooooc0;o00000ooool`00ol0003oo`00o`00000Looooc003o`000?ooolco
ooo<01goooo<00?o0000ooooc?oool`07Ooool`00ol0003oooo<ooooc00<ooooc0?ooooo00?o0000
ooooooooool0B?ooool00ol0003oooooooooo`2Sooooo`03o`000?oooooooooo02Cooooo00?o0000
ooooooooool0Xoooool00ol0003oooooooooo`0Jooooo`00?_ooool3o`0000?ooooo0ol00004oooo
o`04o`000?ooooooooooooooo`Wo01L02_l03009oiX000[o05d02Ol0/@09ool000[o0?l02Ooh000:
o`1=00Woo`002Ol0o`0:o`0_00Woo`002_l0A@09o`3A00Wo]@002_l07@03ooooo`03o`000?oooooo
oooo013ooooo00?o0000ooooooooool01Oooool01?l0003oooooooooooooool2o`0000gooooo6?oo
ol`3o`0001coooo<00?o0000ooooc?oool`07Ooool`00ol0003oooo<ooooc00Mooooc003o`000?oo
olcoooo<00coooo<0oooool00ol0003oooooooooo`18ooooo`03o`000?oooooooooo0:?ooooo00?o
0000ooooooooool09?ooool00ol0003oooooooooo`2Sooooo`03o`000?oooooooooo01[ooooo000o
ooooo`05o`000?ooooooooooooooool000000oooool01Ol0003ooooooooooooooooo000000?ooooo
2Ol05`0:o`0<00WoVP002_l0G@09o`2a00Woo`002_l0o`09ooP000[o04d02Ooo0009o`3o00[o02l0
2Ooo000:o`1500Wo0=402One000:o`0M00?ooooo00?o0000ooooooooool04?ooool01?l0003ooooo
ooooooooool4o`0000Cooooo00?o0000ooooooooool03?oooolHooooc003o`000?ooolcoooo<01co
ooo<00?o0000ooooc?oool`07Ooool`00ol0003oooo<ooooc00Mooooc003o`000?ooolcoooo<00co
ooo<0oooool00ol0003oooooooooo`18ooooo`03o`000?oooooooooo0:?ooooo00?o0000oooooooo
ool09?ooool00ol0003oooooooooo`2Sooooo`03o`000?oooooooooo01[ooooo000oooooo`03o`00
0?oooooooooo00Gooooo00Go0000ooooooooooooooooo`000003ooooo`Wo01L02_l03009oiX000[o
05d02Ol0/@09ool000[o0?l02Ooh000:o`1=00Woo`002Ol0o`0:o`0_00Woo`002_l0A@09o`3A00Wo
]@002_l07@03ooooo`03o`000?oooooooooo00oooooo0_l00003ooooo`03o`000?oooooooooo00Go
oooo00?o0000ooooooooool03?oooolHooooc003o`000?ooolcoooo<01coooo<00?o0000ooooc?oo
ol`07Ooool`00ol0003oooo<ooooc00Mooooc003o`000?ooolcoooo<00coooo<0oooool00ol0003o
ooooooooo`18ooooo`03o`000?oooooooooo0:?ooooo00?o0000ooooooooool09?ooool00ol0003o
ooooooooo`2Sooooo`03o`000?oooooooooo01[ooooo000oooooo`03o`000?oooooooooo00Gooooo
00Co0000oooooooooooooooo0_l00002ooooo`Wo01L02_l03009oiX000[o05d02Ol0/@09ool000[o
0?l02Ooh000:o`1=00Woo`002Ol0o`0:o`0_00Woo`002_l0A@09o`3A00Wo]@002_l07@03ooooo`03
o`000?oooooooooo013ooooo00Co0000oooooooooooooooo1Ol00003ooooo`03o`000?oooooooooo
00cooooo6?oool`5o`0001[oooo<00?o0000ooooc?oool`07Ooool`00ol0003oooo<ooooc00Moooo
c003o`000?ooolcoooo<00coooo<0oooool00ol0003oooooooooo`18ooooo`03o`000?oooooooooo
0:?ooooo00?o0000ooooooooool09?ooool00ol0003oooooooooo`2Sooooo`03o`000?oooooooooo
01[ooooo000oooooo`04o`000?ooooooooooooooo`Co00001?ooool01?l0003oooooooooooooool9
o`0G00[o00`02OnJ000:o`1M00Wo0;402Ooo000:o`3o00Won0002_l0C@09ool000Wo0?l02_l0;`09
ool000[o04D02Ol0d@09okD000[o01d00oooool00ol0003oooooooooo`0Looooo`03o`000?oooooo
oooo00cooooo6?oool`01Ol0003oo`00ool00?oo003o000001[oooo<00?o0000ooooc?oool`07Ooo
ol`00ol0003oooo<ooooc00Mooooc003o`000?ooolcoooo<00coooo<0oooool00ol0003ooooooooo
o`18ooooo`03o`000?oooooooooo0:?ooooo00?o0000ooooooooool09?ooool00ol0003ooooooooo
o`2Sooooo`03o`000?oooooooooo01[ooooo000nooooo`;o00000oooool00ol0003oooooooooo`05
ooooo`04o`000?ooooooooooooooo`Wo01L02_l03009oiX000[o05d02Ol0/@09ool000[o0?l02Ooh
000:o`1=00Woo`002Ol0o`0:o`0_00Woo`002_l0A@09o`3A00Wo]@002_l07@03ooooo`03o`000?oo
oooooooo01cooooo00?o0000ooooooooool03?oooolBooooc0;o00001?oool`01Ol0003oo`00ool0
0?oo003o000001[oooo<00?o0000ooooc?oool`07Ooool`00ol0003oooo<ooooc00Mooooc003o`00
0?ooolcoooo<00coooo<0oooool00ol0003oooooooooo`18ooooo`03o`000?oooooooooo0:?ooooo
00?o0000ooooooooool09?ooool00ol0003oooooooooo`2Sooooo`03o`000?oooooooooo01[ooooo
000oooooo`04o`000?ooooooooooooooo`Go00000oooool01?l0003oooooooooooooool9o`0G00[o
00`02OnJ000:o`1M00Wo0;402Ooo000:o`3o00Won0002_l0C@09ool000Wo0?l02_l0;`09ool000[o
04D02Ol0d@09okD000[o01d00oooool00ol0003oooooooooo`0Looooo`03o`000?oooooooooo00co
oooo5?oool`01Ol0003oooo<ooooc?ooolco000000?oo`0000?o0000ooooc?oool`06?oool`00ol0
003oooo<ooooc00Mooooc003o`000?ooolcoooo<01goooo<00?o0000ooooc?oool`03?oool`3oooo
o`03o`000?oooooooooo04Sooooo00?o0000ooooooooool0Xoooool00ol0003oooooooooo`0Toooo
o`03o`000?oooooooooo0:?ooooo00?o0000ooooooooool06_ooool004_ooooo00Co0000oooooooo
oooooooo2Ol05`0:o`0<00WoVP002_l0G@09o`2a00Woo`002_l0o`09ooP000[o04d02Ooo0009o`3o
00[o02l02Ooo000:o`1500Wo0=402One000:o`0M00?ooooo00?o0000ooooooooool03oooool3o`00
00Cooooo0ol00003ooooo`03o`000?oooooooooo00cooooo5Ooool`01?l0003oooo<ooooc?l00003
ool00003o`000?ooolcoooo<01Soooo<00?o0000ooooc?oool`07Ooool`00ol0003oooo<ooooc00M
ooooc003o`000?ooolcoooo<00coooo<0oooool00ol0003oooooooooo`18ooooo`03o`000?oooooo
oooo0:?ooooo00?o0000ooooooooool09?ooool00ol0003oooooooooo`2Sooooo`03o`000?oooooo
oooo01[ooooo001;ooooo`04o`000?ooooooooooooooo`Wo=@002_l0OP09ocL000[o03@02Oo80009
o`0500[o0?l02Ooo000:oel000Wo03X02Ol@000:oi8000Wo0?l02_mO0009ool000Wo0;`02_l0EP03
ooooo`03o`000?oooooooooo013ooooo00?o0000ooooooooool01?ooool00ol0003oooooooooo`02
ooooo`03o`000?oooooooooo00cooooo4_oool`4o`0000;oooo<00Go0000ool00?oo003oo`00o`00
000Jooooc003o`000?ooolcoooo<01goooo<00?o0000ooooc?oool`07Ooool`00ol0003oooo<oooo
c00<ooooc0?ooooo00?o0000ooooooooool0B?ooool00ol0003oooooooooo`2Sooooo`03o`000?oo
oooooooo02Cooooo00?o0000ooooooooool0Xoooool00ol0003oooooooooo`0Jooooo`00Boooool0
1?l0003oooooooooooooool9ocD000[o07h02Olg000:o`0d00Wob0002Ol01@0:o`3o00Woo`002_mO
0009o`0j00Wo40002_nB0009o`3o00[oG`002Ooo0009o`2l00[o05H00oooool00ol0003ooooooooo
o`0@ooooo`04o`000?ooooooooooooooo`Go00000oooool00ol0003oooooooooo`0<oooooa7oooo<
00Go0000ooooc?ooolcoooo<o`000002ooooc005o`000?oo003oo`00ool00?l000006_oool`00ol0
003oooo<ooooc00Mooooc003o`000?ooolcoooo<01goooo<00?o0000ooooc?oool`03?oool`3oooo
o`03o`000?oooooooooo04Sooooo00?o0000ooooooooool0Xoooool00ol0003oooooooooo`0Toooo
o`03o`000?oooooooooo0:?ooooo00?o0000ooooooooool06_ooool003kooooo0ol00004ooooo`?o
00000oooool01?l0003oooooooooooooool9ocD000[o07h02Olg000:o`0d00Wob0002Ol01@0:o`3o
00Woo`002_mO0009o`0j00Wo40002_nB0009o`3o00[oG`002Ooo0009o`2l00[o05H00oooool00ol0
003oooooooooo`0@ooooo`05o`000?ooooooooooooooool000000_ooool00ol0003oooooooooo`02
ooooo`;o00003OoooolAooooc005o`000?ooolcoooo<ooooc?l000000_oool`01Ol0003oo`00ool0
0?oo003o000001[oooo<00?o0000ooooc?oool`07Ooool`00ol0003oooo<ooooc00Mooooc003o`00
0?ooolcoooo<00coooo<0oooool00ol0003oooooooooo`18ooooo`03o`000?oooooooooo0:?ooooo
00?o0000ooooooooool09?ooool00ol0003oooooooooo`2Sooooo`03o`000?oooooooooo01[ooooo
000oooooo`03o`000?oooooooooo00Cooooo00?o0000ooooooooool00_ooool01?l0003ooooooooo
ooooool9ocD000[o07h02Olg000:o`0d00Wob0002Ol01@0:o`3o00Woo`002_mO0009o`0j00Wo4000
2_nB0009o`3o00[oG`002Ooo0009o`2l00[o05H00oooool00ol0003oooooooooo`0@ooooo`03o`00
0?oooooooooo00;ooooo00?o0000ooooool000001?ooool00ol0003oooooooooo`0<oooooa;oooo<
0ol00003ooooc005o`000?oo003oo`00ool00?l000006_oool`00ol0003oooo<ooooc00Mooooc003
o`000?ooolcoooo<01goooo<00?o0000ooooc?oool`03?oool`3ooooo`03o`000?oooooooooo04So
oooo00?o0000ooooooooool0Xoooool00ol0003oooooooooo`0Tooooo`03o`000?oooooooooo0:?o
oooo00?o0000ooooooooool06_ooool003oooooo00Co0000oooooooooooooooo1Ol00003ooooo`04
o`000?ooooooooooooooo`Wo=@002_l0OP09ocL000[o03@02Oo80009o`0500[o0?l02Ooo000:oel0
00Wo03X02Ol@000:oi8000Wo0?l02_mO0009ool000Wo0;`02_l0EP03ooooo`03o`000?oooooooooo
00oooooo0_l00005ooooo`;o00001?ooool00ol0003oooooooooo`0<oooooaSoooo<1Ol0000Joooo
c003o`000?ooolcoooo<01goooo<00?o0000ooooc?oool`07Ooool`00ol0003oooo<ooooc00<oooo
c0?ooooo00?o0000ooooooooool0B?ooool00ol0003oooooooooo`2Sooooo`03o`000?oooooooooo
02Cooooo00?o0000ooooooooool0Xoooool00ol0003oooooooooo`0Jooooo`00?oooool01Ol0003o
oooooooooooooooo000000;ooooo00?o0000ooooooooool00_ooool2o`0000;ooooo2Ole000:o`1n
00Wo=`002_l0=009olP000Wo00D02_l0o`09ool000[oG`002Ol0>P09oa0000[oTP002Ol0o`0:oel0
00Woo`002Ol0_00:o`1F00?ooooo00?o0000ooooooooool04?ooool00ol0003oooooooooo`04oooo
o`03o`000?oooooooooo00;ooooo00?o0000ooooooooool03?oooolHooooc003o`000?ooolcoooo<
01coooo<00?o0000ooooc?oool`07Ooool`00ol0003oooo<ooooc00Mooooc003o`000?ooolcoooo<
00coooo<0oooool00ol0003oooooooooo`18ooooo`03o`000?oooooooooo0:?ooooo00?o0000oooo
ooooool09?ooool00ol0003oooooooooo`2Sooooo`03o`000?oooooooooo01[ooooo000oooooo`03
o`000?oooooooooo00;ooooo00?o0000ooooool000001?ooool01?l0003oooooooooooooool9ocD0
00[o07h02Olg000:o`0d00Wob0002Ol01@0:o`3o00Woo`002_mO0009o`0j00Wo40002_nB0009o`3o
00[oG`002Ooo0009o`2l00[o05H00oooool00ol0003oooooooooo`0Looooo`03o`000?oooooooooo
00cooooo6?oool`00ol0003oooo<ooooc00Looooc003o`000?ooolcoooo<01goooo<00?o0000oooo
c?oool`07Ooool`00ol0003oooo<ooooc00<ooooc0?ooooo00?o0000ooooooooool0B?ooool00ol0
003oooooooooo`2Sooooo`03o`000?oooooooooo02Cooooo00?o0000ooooooooool0Xoooool00ol0
003oooooooooo`0Jooooo`00?_ooool2o`0000Gooooo0_l00004ooooo`04o`000?oooooooooooooo
o`Wo=@002_l0OP09ocL000[o03@02Oo80009o`0500[o0?l02Ooo000:oel000Wo03X02Ol@000:oi80
00Wo0?l02_mO0009ool000Wo0;`02_l0EP03ooooo`03o`000?oooooooooo01cooooo00?o0000oooo
ooooool03?oooolHooooc0Go00006_oool`00ol0003oooo<ooooc00Mooooc003o`000?ooolcoooo<
01goooo<00?o0000ooooc?oool`03?oool`3ooooo`03o`000?oooooooooo04Sooooo00?o0000oooo
ooooool0Xoooool00ol0003oooooooooo`0Tooooo`03o`000?oooooooooo0:?ooooo00?o0000oooo
ooooool06_ooool003oooooo00?o0000ooooooooool01?ooool00ol0003oooooooooo`02ooooo`04
o`000?ooooooooooooooo`Wo=@002_l0OP09ocL000[o03@02Oo80009o`0500[o0?l02Ooo000:oel0
00Wo03X02Ol@000:oi8000Wo0?l02_mO0009ool000Wo0;`02_l0EP03ooooo`03o`000?oooooooooo
01cooooo00?o0000ooooooooool03?oooolHooooc005o`000?oo003oo`00ool00?l000006_oool`0
0ol0003oooo<ooooc00Mooooc003o`000?ooolcoooo<01goooo<00?o0000ooooc?oool`03?oool`3
ooooo`03o`000?oooooooooo01Cooooo00?oV9RHooooooooool00_ooool00onJVY[oooooooooo`0/
ooooo`03o`000?oooooooooo0:?ooooo00?o0000ooooooooool09?ooool00ol0003oooooooooo`2S
ooooo`03o`000?oooooooooo01[ooooo001;ooooo`04o`000?ooooooooooooooo`Wo=@002_l0OP09
ocL000[o03@02Oo80009o`0500[o0?l02Ooo000:oel000Wo03X02Ol@000:oi8000Wo0?l02_mO0009
ool000Wo0;`02_l0EP03ooooo`03o`000?oooooooooo01cooooo00?o0000ooooooooool03?oooolB
ooooc0?o00000ooool`01Ol0003oo`00ool00?oo003o000001[oooo<00?o0000ooooc?oool`07Ooo
ol`00ol0003oooo<ooooc00Mooooc003o`000?ooolcoooo<00coooo<0oooool00ol0003ooooooooo
o`0Dooooo`;o>SXj00Co>CTiocXj>_lj>S[o4Q8B;_ooool00ol0003oooooooooo`2Sooooo`03o`00
0?oooooooooo02Cooooo00?o0000ooooooooool0Xoooool00ol0003oooooooooo`0Jooooo`00Booo
ool01?l0003oooooooooooooool9o`1P00[oo`002Ol2000:ojT000Wo0?l02Ol0SP0:ocL000Wo00H0
2_n:0009ojH000Wo0;X02_l0gP09okP000[o04L02Ooo0009o`3d00[o0=l00oooool00ol0003ooooo
ooooo`0?ooooo`?o00000oooool3o`0000Cooooo00?o0000ooooooooool03?oooolAooooc005o`00
0?ooolcoooo<ooooc?l000000_oool`01Ol0003oo`00ool00?oo003o000001[oooo<00?o0000oooo
c?oool`07Ooool`00ol0003oooo<ooooc00Mooooc003o`000?ooolcoooo<00coooo<0oooool00ol0
003oooooooooo`0Dooooo`06oda<C?ooooooSXj>omWIfOooooooCdm?;_ooool00ol0003ooooooooo
o`2Sooooo`03o`000?oooooooooo02Cooooo00?o0000ooooooooool0Xoooool00ol0003ooooooooo
o`0Jooooo`00Boooool01?l0003oooooooooooooool9o`1P00[oo`002Ol2000:ojT000Wo0?l02Ol0
SP0:ocL000Wo00H02_n:0009ojH000Wo0;X02_l0gP09okP000[o04L02Ooo0009o`3d00[o0=l00ooo
ool00ol0003oooooooooo`0@ooooo`05o`000?ooooooooooooooool000000oooool01Ol0003ooooo
oooooooooooo000000kooooo4Ooool`01Ol0003oooo<ooooc?ooolco000000;oooo<00Go0000ool0
0?oo003oo`00o`00000Jooooc003o`000?ooolcoooo<01goooo<00?o0000ooooc?oool`07Ooool`0
0ol0003oooo<ooooc00<ooooc0?ooooo00?o0000ooooooooool05?ooool01_m<C4colO7aodM7Aomj
NW[oooooodm?Cacooooo0_l00004ooooo`03o`000?oooooooooo00;ooooo0ol00004ooooo`03o`00
0?oooooooooo0:?ooooo00?o0000ooooooooool04_ooool2o`0000Cooooo00?o0000ooooooooool0
0_ooool3o`0000Cooooo00?o0000ooooooooool0Xoooool00ol0003oooooooooo`0Jooooo`00?_oo
ool3o`0000?ooooo0ol00004ooooo`04o`000?ooooooooooooooo`Wo06002_oo0009o`8000[oZ@00
2Ol0o`09o`2>00[o=`002Ol01P0:ohX000WoYP002Ol0^P0:o`3N00Wo^0002_l0A`09ool000Wo0?@0
2_l0g`03ooooo`03o`000?oooooooooo013ooooo00?o0000ooooooooool01Oooool01?l0003ooooo
ooooooooool2o`0000gooooo4_oool`3o`0000?oooo<00Go0000ool00?oo003oo`00o`00000Joooo
c003o`000?ooolcoooo<01goooo<00?o0000ooooc?oool`07Ooool`00ol0003oooo<ooooc00<oooo
c0?ooooo00?o0000ooooooooool05?ooool01_m2@T;oVYZJoo;bl_omoOgoW9bLobl_;a_ooooo00Co
0000oooooooooooo00001oooool01Ol0003ooooooooooooooooo000000?ooooo00?o0000oooooooo
ool0Xoooool00ol0003oooooooooo`0Aooooo`04o`000?ooooooooooo`0000Oooooo00Go0000oooo
ooooooooooooo`000003ooooo`03o`000?oooooooooo0:?ooooo00?o0000ooooooooool06_ooool0
03oooooo00Go0000ooooooooooooooooo`000003ooooo`05o`000?ooooooooooooooool000000ooo
ool9o`1P00[oo`002Ol2000:ojT000Wo0?l02Ol0SP0:ocL000Wo00H02_n:0009ojH000Wo0;X02_l0
gP09okP000[o04L02Ooo0009o`3d00[o0=l00oooool00ol0003oooooooooo`0@ooooo`03o`000?oo
oooooooo00?ooooo0_l00004ooooo`03o`000?oooooooooo00cooooo4Ooool`01Ol0003oooo<oooo
c?ooolco000000;oooo<00Go0000ool00?oo003oo`00o`00000Jooooc003o`000?ooolcoooo<01go
ooo<00?o0000ooooc?oool`07Ooool`00ol0003oooo<ooooc00<ooooc0?ooooo00?o0000oooooooo
ool05?ooool01_o@d=3o^[ZjooShn?oooooo_Kfmol30`1Cooooo1Ol00002ooooo`04o`000?oooooo
ooooo`0000_ooooo00Co0000oooooooooooooooo0ol0002Sooooo`03o`000?oooooooooo00[ooooo
1Ol00002ooooo`04o`000?ooooooooooo`0000_ooooo00Co0000oooooooooooooooo0_l0002Toooo
o`03o`000?oooooooooo01[ooooo000oooooo`03o`000?oooooooooo00Gooooo00Co0000oooooooo
oooooooo0_l00002ooooo`Wo06002_oo0009o`8000[oZ@002Ol0o`09o`2>00[o=`002Ol01P0:ohX0
00WoYP002Ol0^P0:o`3N00Wo^0002_l0A`09ool000Wo0?@02_l0g`03ooooo`03o`000?oooooooooo
013ooooo00?o0000ooooooooool01Oooool01Ol0003ooooooooooooooooo000000kooooo4Ooool`0
1Ol0003oooo<ooooc?ooolco000000;oooo<00Go0000ool00?oo003oo`00o`00000Jooooc003o`00
0?ooolcoooo<01goooo<00?o0000ooooc?oool`07Ooool`00ol0003oooo<ooooc00<ooooc0?ooooo
00?o0000ooooooooool05Oooool01Oo<c<colO7aooooooooooooZZZZ01_ooooo00Co0000oooooooo
oooo00002oooool01Ol0003ooooooooooooooooo00000:Gooooo00?o0000ooooooooool04Oooool0
1?l0003oooooooooool0000;ooooo`05o`000?ooooooooooooooool00000YOooool00ol0003ooooo
ooooo`0Jooooo`00?oooool00ol0003oooooooooo`03ooooo`;o00001?ooool01?l0003ooooooooo
ooooool9o`1P00[oo`002Ol2000:ojT000Wo0?l02Ol0SP0:ocL000Wo00H02_n:0009ojH000Wo0;X0
2_l0gP09okP000[o04L02Ooo0009o`3d00[o0=l00oooool00ol0003oooooooooo`0?ooooo`;o0000
0oooool01Ol0003ooooooooooooooooo000000?ooooo00?o0000ooooooooool03?oooolBooooc0?o
00000ooool`01Ol0003oo`00ool00?oo003o000001[oooo<00?o0000ooooc?oool`07Ooool`00ol0
003oooo<ooooc00Mooooc003o`000?ooolcoooo<00coooo<0oooool00ol0003oooooooooo`0Eoooo
o`05ogemOOmXJ6SoooooolW9bOl@41006oooool01?l0003oooooooooool00007ooooo`Co00001?oo
ool00ol0003oooooooooo`0Dooooo`?o003oS?ooool00ol0003oooooooooo`0Aooooo`04o`000?oo
ooooooooo`0000Oooooo1?l00004ooooo`03o`000?oooooooooo0:?ooooo00?o0000ooooooooool0
6_ooool003oooooo00?o0000ooooooooool01Oooool01Ol0003ooooooooooooooooo000000?ooooo
2Ol0H00:ool000Wo0P002_nY0009o`3o00Wo08h02_lg0009o`0600[oRP002OnV0009o`2j00[o0=h0
2Onh000:o`1700Woo`002Ol0m00:o`3O00?ooooo00?o0000ooooooooool04?ooool00ol0003ooooo
ooooo`02ooooo`?o00001?ooool00ol0003oooooooooo`0<oooooaSoooo<1Ol0000Jooooc003o`00
0?ooolcoooo<01goooo<00?o0000ooooc?oool`07Ooool`00ol0003oooo<ooooc00<ooooc0?ooooo
00?o0000ooooooooool05Oooool01Onl_;coRh^;oeUIFOmQHF7oZ:RX01_ooooo00Co0000oooooooo
oooo00001oooool00ol0003oooooooooo`05ooooo`03o`000?oooooooooo01?ooooo1Ol00?n;oooo
o`03o`000?oooooooooo017ooooo00Co0000oooooooooooo00001oooool00ol0003oooooooooo`05
ooooo`03o`000?oooooooooo00?oogl0X?ooool00ol0003oooooooooo`0Jooooo`00?_ooool2o`00
00?ooooo00Go0000ooooooooooooooooo`000003ooooo`04o`000?ooooooooooooooo`Wo06002_oo
0009o`8000[oZ@002Ol0o`09o`2>00[o=`002Ol01P0:ohX000WoYP002Ol0^P0:o`3N00Wo^0002_l0
A`09ool000Wo0?@02_l0g`03ooooo`03o`000?oooooooooo01cooooo00?o0000ooooooooool03?oo
oolHooooc003o`000?ooolcoooo<01coooo<00?o0000ooooc?oool`07Ooool`00ol0003oooo<oooo
c00Mooooc003o`000?ooolcoooo<00coooo<0oooool00ol0003oooooooooo`0Eooooo`05olK6a_na
/K7o@d=3ogAdM?o9bLT07?ooool2o`0000Sooooo1Ol00003ooooo`03o`000?oooooooooo01?ooooo
1_l00?l5ooooo`?o003oP_ooool00ol0003oooooooooo`0Booooo`;o00002?ooool5o`0000?ooooo
00?o0000ooooooooO`001?ooO`2Oooooo`03o`000?oooooooooo01[ooooo000oooooo`03o`000?oo
oooooooo00;ooooo0ol00004ooooo`04o`000?ooooooooooooooo`Wo06002_oo0009o`8000[oZ@00
2Ol0o`09o`2>00[o=`002Ol01P0:ohX000WoYP002Ol0^P0:o`3N00Wo^0002_l0A`09ool000Wo0?@0
2_l0g`03ooooo`03o`000?oooooooooo01cooooo00?o0000ooooooooool03?oooolHooooc003o`00
0?ooolcoooo<01coooo<00?o0000ooooc?oool`07Ooool`00ol0003oooo<ooooc00Mooooc003o`00
0?ooolcoooo<00coooo<0oooool00ol0003oooooooooo`0Eooooo`05ogemOOmTI6CooOgmoiRHV?l;
2`/0;_ooool00ol0003oooooooooo`0Cooooo`Go003o00?oooooo`00ool00?l01ol00?n1ooooo`03
o`000?oooooooooo02Cooooo00?o0000ooooooooO`001?ooO`2Oooooo`03o`000?oooooooooo01[o
oooo001;ooooo`04o`000?ooooooooooooooo`Wo06002_oo0009o`8000[oZ@002Ol0o`09o`2>00[o
=`002Ol01P0:ohX000WoYP002Ol0^P0:o`3N00Wo^0002_l0A`09ool000Wo0?@02_l0g`03ooooo`03
o`000?oooooooooo01cooooo00?o0000ooooooooool03?oooolHooooc0Oo00006?oool`00ol0003o
ooo<ooooc00Mooooc003o`000?ooolcoooo<01goooo<00?o0000ooooc?oool`03?oool`3ooooo`03
o`000?oooooooooo01Gooooo00Go_knoonk^k_oooooooooooiNGU`0^ooooo`03o`000?oooooooooo
01Cooooo0ol00?l6ooooo`Go003oPOooool00ol0003oooooooooo`0Tooooo`03o`000?ooooooogl0
00Coogl0Woooool00ol0003oooooooooo`0Jooooo`00Boooool01?l0003oooooooooooooool9oll0
00[o0?l02Ooo000:o`0`00Wo8P002Ol0h00:oed000Wo04P02_n00009o`T000Wo0@002_l0N009ofl0
00[o08/02On80009ool000[o0?l00oooool00ol0003oooooooooo`0?ooooo`?o00000_ooool5o`00
00?ooooo00?o0000ooooooooool03?oooolHooooc003o`000?oo003oo`0000?oo`0000?o0000oooo
c?oool`05_oool`00ol0003oooo<ooooc00Mooooc003o`000?ooolcoooo<01goooo<00?o0000oooo
c?oool`03?oool`3ooooo`03o`000?oooooooooo01Gooooo00?o/K6aon[Zj_ooool00oooool00onK
Vi_oooooooooo`0Zooooo`03o`000?oooooooooo01Cooooo00?o003oooooooooool01_ooool5o`00
oh7ooooo00?o0000ooooooooool09?ooool00ol0003oooooooooo`03oomo0:3ooooo00?o0000oooo
ooooool06_ooool004_ooooo00Co0000oooooooooooooooo2Oo?000:o`3o00Woo`002_l0<009ob80
00Wo0>002_mM0009o`1800[oP0002Ol90009o`4000[o07P02Om_000:o`2;00WoR0002Ooo000:o`3o
00?ooooo00?o0000ooooooooool04?ooool00ol0003oooooooooo`02ooooo`04o`000?oooooooooo
o`0000?ooooo00?o0000ooooooooool03?oooolCooooc003o`000?ooolcoooo<00;oooo<00?o0000
ool00?oo00000ooo00000ol0003oooo<ooooc00Fooooc003o`000?ooolcoooo<01goooo<00?o0000
ooooc?oool`07Ooool`00ol0003oooo<ooooc00<ooooc0?ooooo00?o0000ooooooooool05Oooool0
1onRXZ;o1@D5obPX:?l;2`_o:2PXod=3@olN7Qh0;?ooool00ol0003oooooooooo`0Cooooo`03o`00
oooooooooooo00Sooooo0ol00?mPooooo`?o07l07oooool00ol0003oooooooooo`0Tooooo`03o`00
0?oooooooooo00;ooooo00?oogl0ooooooooool0W_ooool00ol0003oooooooooo`0Jooooo`00?_oo
ool3o`0000;ooooo1Ol00003ooooo`04o`000?ooooooooooooooo`Woc`002_l0o`09ool000[o0300
2OlR0009o`3P00[oG@002Ol0B00:oh0000Wo2@002Ol1000:o`1h00WoK`002_l0R`09ohP000Woo`00
2_l0o`03ooooo`03o`000?oooooooooo013ooooo00?o0000ooooooooool00oooool00ol0003ooooo
ooooo`03ooooo`;o00003OoooolCooooc003o`000?ooolcoooo<00;oooo<00?o0000ool00?oo0000
0ooo00000ol0003oooo<ooooc00Fooooc003o`000?ooolcoooo<01goooo<00?o0000ooooc?oool`0
7Ooool`00ol0003oooo<ooooc00<ooooc0?ooooo00?o0000ooooooooool05Oooool01onc/k?oM7Ad
ooooooo]kNgoADE5oooooom>CTh0;?ooool00ol0003oooooooooo`0Cooooo`03o`00oooooooooooo
00_ooooo00?o003oooooooooool0G?ooool5o`1o01kooooo00?o0000ooooooooool09?ooool00ol0
003oooooooooo`03okl0o`03oomo0?oooooooooo09gooooo00?o0000ooooooooool06_ooool003oo
oooo00?o0000ooooooooool00_ooool01?l0003oooooooooool00003ooooo`04o`000?oooooooooo
ooooo`Woc`002_l0o`09ool000[o03002OlR0009o`3P00[oG@002Ol0B00:oh0000Wo2@002Ol1000:
o`1h00WoK`002_l0R`09ohP000Woo`002_l0o`03ooooo`03o`000?oooooooooo013ooooo00?o0000
ooooooooool01?ooool00ol0003oooooooooo`02ooooo`03o`000?oooooooooo00cooooo5?oool`0
1Ol0003oooo<ooooc?ooolco000000Goo`0000?o0000ooooc?oool`05_oool`00ol0003oooo<oooo
c00Mooooc003o`000?ooolcoooo<01goooo<00?o0000ooooc?oool`03?oool`3ooooo`03o`000?oo
oooooooo01Gooooo00OoU9BDojFUYOooooooooooochn?_oooooogMgM02cooooo00?o0000oooooooo
ool04_ooool00ol00?ooooooooooo`0<ooooo`03o`00oooooooooooo05?ooooo0ol0O`06ooooo`Go
07l07_ooool00ol0003oooooooooo`0Tooooo`03o`000?oooooo_`3o00Co_`3oWoooool00ol0003o
ooooooooo`0Jooooo`00?oooool00ol0003oooooooooo`03ooooo`03o`000?oooooooooo00?ooooo
0_l00002ooooo`Woc`002_l0o`09ool000[o03002OlR0009o`3P00[oG@002Ol0B00:oh0000Wo2@00
2Ol1000:o`1h00WoK`002_l0R`09ohP000Woo`002_l0o`03ooooo`03o`000?oooooooooo013ooooo
00Go0000ooooooooooooooooo`000003ooooo`05o`000?ooooooooooooooool000003_oooolDoooo
c005o`000?ooolcoooo<ooooc?l000001Ooo00000ol0003oooo<ooooc00Fooooc003o`000?ooolco
ooo<01goooo<00?o0000ooooc?oool`07Ooool`00ol0003oooo<ooooc00<ooooc0?ooooo00?o0000
ooooooooool05Oooool01Oo[jn_o<S8bojb/[?mmOGgoJFUY02kooooo00?o0000ooooooooool04_oo
ool00ol00?ooooooooooo`0=ooooo`03o`00oooooooooooo057ooooo3ol0O`0Nooooo`03o`000?oo
oooooooo02Cooooo00?o0000oooooono0?l01?no0?l00oooO`3oooooooooo`2Looooo`03o`000?oo
oooooooo01[ooooo000Yooooo`03oiRHV?oooooooooo00;ooooo00?oVYZJooooooooool03_ooool0
0ol0003oooooooooo`04ooooo`03o`000?oooooooooo00;ooooo00Co0000oooooooooooooooo2Oo?
000:o`3o00Woo`002_l0<009ob8000Wo0>002_mM0009o`1800[oP0002Ol90009o`4000[o07P02Om_
000:o`2;00WoR0002Ooo000:o`3o00?ooooo00?o0000ooooooooool03oooool2o`0000?ooooo00Go
0000ooooooooooooooooo`000003ooooo`03o`000?oooooooooo00cooooo5Ooool`01?l0003oooo<
ooooc?l00005ool00003o`000?ooolcoooo<01Koooo<00?o0000ooooc?oool`07Ooool`00ol0003o
ooo<ooooc00Mooooc003o`000?ooolcoooo<00coooo<0oooool00ol0003oooooooooo`0Fooooo`04
omkNg_moOgooXZ:RooKfmRkooooo00?o0000ooooooooool04Oooool00ol00?ooooooooooo`0>oooo
o`03o`00oooooooooooo057ooooo1Ol0O`06ooooo`?o07l07oooool00ol0003oooooooooo`0Toooo
o`03o`000?oooooo_`3o00Co_`3o00?oogl0ooooooooool0W?ooool00ol0003oooooooooo`0Joooo
o`00:Oooool2ocXj>P04ocTi>Olj>S[o>SXjoa8B4Q3ooooo00Go0000ooooooooooooooooo`000003
ooooo`05o`000?ooooooooooooooool000000oooool9oll000[o0?l02Ooo000:o`0`00Wo8P002Ol0
h00:oed000Wo04P02_n00009o`T000Wo0@002_l0N009ofl000[o08/02On80009ool000[o0?l00ooo
ool00ol0003oooooooooo`0@ooooo`03o`000?oooooooooo00;ooooo0ol00004ooooo`03o`000?oo
oooooooo00cooooo4Ooool`01Ol0003oooo<ooooc?ooolco000000;oooo<00?o0000ool00?oo0000
0ooo00000ol0003oooo<ooooc00Fooooc003o`000?ooolcoooo<01goooo<00?o0000ooooc?oool`0
7Ooool`00ol0003oooo<ooooc00<ooooc0?ooooo00?o0000ooooooooool05Oooool01OoXj>Sono_k
oooooooooooo_kno02kooooo00?o0000ooooooooool04Oooool00ol00?ooooooooooo`0?ooooo`03
o`00oooooooooooo053ooooo1Ol0O`09ooooo`03o`1o0?oooooooooo01cooooo00?o0000oooooooo
ool09?ooool00ol0003oooooooooo`04okl0o`03oomo0?oooooooooo09cooooo00?o0000oooooooo
ool06_ooool002Wooooo00KoC4a<oooooon>SXkofMWIoooooom?Cdl?ooooo`;o00000oooool01Ol0
003ooooooooooooooooo000000?ooooo00Co0000oooooooooooooooo2Oo?000:o`3o00Woo`002_l0
<009ob8000Wo0>002_mM0009o`1800[oP0002Ol90009o`4000[o07P02Om_000:o`2;00WoR0002Ooo
000:o`3o00?ooooo00?o0000ooooooooool07?ooool00ol0003oooooooooo`0<oooooa7oooo<1Ol0
0002ooooc003o`000?oo003oo`0000?oo`0000?o0000ooooc?oool`05_oool`00ol0003oooo<oooo
c00Mooooc003o`000?ooolcoooo<01goooo<00?o0000ooooc?oool`03?oool`3ooooo`03o`000?oo
oooooooo01Gooooo00GoOGemojVYZOo:b/[ob/[:oclo?`0^ooooo`03o`000?oooooooooo013ooooo
00?o003oooooooooool04Oooool00ol00?ooooooooooo`1>ooooo`03o`1o0?oooooo07l000;o07l0
2_ooool00ol0O`3oooooooooo`0Looooo`03o`000?oooooooooo02Cooooo00?o0000ooooooooool0
0oooool00ono0?oooooooomo002Mooooo`03o`000?oooooooooo01[ooooo000Yooooo`06oda<C?oa
lO7oAdM7ogYjN_ooooooCdm?4?ooool00ol0003oooooooooo`02ooooo`?o00001?ooool01?l0003o
ooooooooooooool9oll000[o0?l02Ooo000:o`0`00Wo8P002Ol0h00:oed000Wo04P02_n00009o`T0
00Wo0@002_l0N009ofl000[o08/02On80009ool000[o0?l00oooool00ol0003oooooooooo`0Loooo
o`03o`000?oooooooooo00cooooo6?oool`7o`0001Soooo<00?o0000ooooc?oool`07Ooool`00ol0
003oooo<ooooc00Mooooc003o`000?ooolcoooo<00coooo<0oooool00ol0003oooooooooo`0Eoooo
o`05okno_olX:2SoKfm_ogYjN_lV9RH0;_ooool00ol0003oooooooooo`0@ooooo`03o`00oooooooo
oooo017ooooo00?o003oooooooooool0A_ooool3ool000Cooooo00?o07l0ooooooooool02_ooool3
ool00003ooooool0O`3ooooo01cooooo00?o0000ooooooooool09?ooool00ol0003oooooooooo`04
ooooo`03okl0ooooO`3ooooo09cooooo00?o0000ooooooooool06_ooool002Wooooo00Ko@T92oiZJ
V_obl_;ooOgmoibLW?l_;blLooooo`04o`000?ooooooooooooooo`Woc`002_l0o`09ool000[o0300
2OlR0009o`3P00[oG@002Ol0B00:oh0000Wo2@002Ol1000:o`1h00WoK`002_l0R`09ohP000Woo`00
2_l0o`03ooooo`03o`000?oooooooooo01cooooo00?o0000ooooooooool03?oooolHooooc003o`00
0?ooolcoooo<01coooo<00?o0000ooooc?oool`07Ooool`00ol0003oooo<ooooc00Mooooc003o`00
0?ooolcoooo<00coooo<0oooool00ol0003oooooooooo`0Eooooo`05okRh^?n6QXKooooooooooom?
Cdl0;_ooool00ol0003oooooooooo`0?ooooo`03o`00oooooooooooo01?ooooo00?o003ooooooooo
ool0A?ooool5ool000;ooooo00Co07l0oooooooooooooooo0ooo0006ooooo`Goo`0000?oooooo`1o
0?ooool06oooool00ol0003oooooooooo`0Tooooo`03o`000?oooooooooo00Cooooo00?o_`3ooooo
ooooO`00W?ooool00ol0003oooooooooo`0Jooooo`00:Oooool01_o@d=3o^[ZjooShn?oooooo_Kfm
ol30`1cooooo00Co0000oooooooooooooooo2Ol0C`0:ojh000WoJ`002_l0o`0Bool000[o04d02Ol0
o`0:o`1B00Woo`002OoV000:o`1o00Wo03L02_l0@`09ok`000Wo9P002_l0S`03ooooo`03o`000?oo
oooooooo00oooooo0ol00003ooooo`?o00001?ooool00ol0003oooooooooo`0<oooooaSoooo<00?o
0000ooooc?oool`07?oool`00ol0003oooo<ooooc00Mooooc003o`000?ooolcoooo<01goooo<00?o
0000ooooc?oool`03?oool`3ooooo`03o`000?oooooooooo01Gooooo00GoKfm_okbl_?oooooooooo
okFe]@0^ooooo`03o`000?oooooooooo00oooooo00?o003oooooooooool05?ooool00ol00?oooooo
ooooo`13ooooo`Koo`0000Co07l0ool00?oooooooooo1Ooo0002ooooo`Soo`0000?oooooo`1o0?oo
ool06oooool00ol0003oooooooooo`0Tooooo`03o`000?oooooooooo00Gooooo00?o_`3ooomo0?oo
ool0Voooool00ol0003oooooooooo`0Jooooo`00;_ooool00oo]kNgoooooooooo`0Jooooo`04o`00
0?ooooooooooooooo`Wo04l02_n^0009of/000[o0?l04_oo000:o`1=00Wo0?l02_l0DP09ool000Wo
iP002_l0O`09o`0g00[o04<02Onl0009obH000[o08l00oooool00ol0003oooooooooo`0@ooooo`03
o`000?oooooooooo00?ooooo00?o0000ooooooooool00oooool00ol0003oooooooooo`0<oooooaSo
ooo<2ol0000Dooooc003o`000?ooolcoooo<01goooo<00?o0000ooooc?oool`07Ooool`00ol0003o
ooo<ooooc00<ooooc0?ooooo00?o0000ooooooooool05Oooool00oo>c/kod=3@ooooo`0`ooooo`03
o`000?oooooooooo00kooooo00?o003oooooooooool05Oooool00ol00?ooooooooooo`12ooooo`Ko
o`0000?o07l0ooooooooool02Ooo0003ooooo`Ooo`0000?o07l0ooooooooool00ooo000Fooooo`03
o`000?oooooooooo02Cooooo00?o0000ooooooooool01_ooool00ono0?ooogl0ooooo`2Jooooo`03
o`000?oooooooooo01[ooooo000Zooooo`05okBd]?oYjNWooooooooooomCDe<03oooool3o`0000?o
oooo0ol00004ooooo`04o`000?ooooooooooooooo`Wo04l02_n^0009of/000[o0?l04_oo000:o`1=
00Wo0?l02_l0DP09ool000WoiP002_l0O`09o`0g00[o04<02Onl0009obH000[o08l00oooool00ol0
003oooooooooo`0@ooooo`03o`000?oooooooooo00?ooooo00?o0000ooooooooool00oooool00ol0
003oooooooooo`0<oooooaSoooo<00?o0000ool00?oo00001ooo00000ol0003oooo<ooooc00Boooo
c003o`000?ooolcoooo<01goooo<00?o0000ooooc?oool`07Ooool`00ol0003oooo<ooooc00<oooo
c0?ooooo00?o0000ooooooooool05_ooool00oodm?CoXJ6QolS8b00_ooooo`03o`000?oooooooooo
00kooooo00?o003oooooooooool05_ooool00ol00?ooooooooooo`0Uooooo`?oo`005oooool2ool0
00;ooooo1?l0O`05ooooo`Goo`001_ooool3ool000?ooooo00?o07l0ool00?oo00001?oo000Eoooo
o`03o`000?oooooooooo02Cooooo00?o0000ooooooooool01_ooool00ono0?ooogl0ooooo`1Soooo
o`?o_`3o=?ooool00ol0003oooooooooo`0Jooooo`00:?ooool01?no_koobl_;ogemOOnDU9@2okFe
]@03ocPh>?oooooooooo00kooooo00?o0000ooooooooool00oooool00ol0003oooooooooo`03oooo
o`04o`000?ooooooooooooooo`Wo04l02_n^0009of/000[o0?l04_oo000:o`1=00Wo0?l02_l0DP09
ool000WoiP002_l0O`09o`0g00[o04<02Onl0009obH000[o08l00oooool00ol0003oooooooooo`0@
ooooo`03o`000?oooooooooo00?ooooo00?o0000ooooooooool00oooool2o`0000gooooo4_oool`3
o`0000?oooo<00?o0000ool00?oo00001ooo00000ol0003oooo<ooooc00Booooc003o`000?ooolco
ooo<01goooo<00?o0000ooooc?oool`07Ooool`00ol0003oooo<ooooc00<ooooc0?ooooo00?o0000
ooooooooool05Oooool01OoXj>So=CDeoc8b<_mZJV[oLG5a02kooooo00?o0000ooooooooool03Ooo
ool00ol00?ooooooooooo`0Gooooo`Co003o6_ooool3ool000Kooooo1Ooo000@ooooo`?oo`0000?o
ooooool00?oo00000oooool5o`1o00Kooooo0ooo000>ooooo`03o`1o0?oo003oo`0000?oo`004?oo
ool3ool000;ooooo00?o0000ooooooooool09?ooool00ol0003oooooooooo`07ooooo`03okl0oooo
O`3ooooo067ooooo1Ono0?lcooooo`03o`000?oooooooooo01[ooooo000Xooooo`03ojZZZ_nn_[ko
b<S800?oS8b<00?o:b/[ooooooooool03_ooool00ol0003oooooooooo`03ooooo`03o`000?oooooo
oooo00?ooooo0_l00002ooooo`Wo04l02_n^0009of/000[o0?l04_oo000:o`1=00Wo0?l02_l0DP09
ool000WoiP002_l0O`09o`0g00[o04<02Onl0009obH000[o08l00oooool00ol0003oooooooooo`0@
ooooo`03o`000?oooooooooo00?ooooo00?o0000ooooooooool00oooool00ol0003oooooooooo`0<
oooooa7oooo<00Go0000ooooc?ooolcoooo<o`000002ooooc003o`000?oo003oo`0000Ooo`0000?o
0000ooooc?oool`04_oool`00ol0003oooo<ooooc00Mooooc003o`000?ooolcoooo<01goooo<00?o
0000ooooc?oool`03?oool`3ooooo`03o`000?oooooooooo01Gooooo00KoShn?olc<c?mLG5cooooo
oeADE?oinOT]ooooo`03o`000?oooooooooo00gooooo00?o003oooooooooool05oooool5o`00oa3o
oooo0ooo0005ooooo`Goo`000_ooool8ool000oooooo1Ooo0005ooooo`Go07l06?ooool00ol0O`3o
o`00ool00005ool000?ooooo0ooo0006ooooo`Goo`0000?oooooo`000?ooool09Oooool00ol0003o
ooooooooo`08ooooo`03okl0oooooooooooo05Oooooo0ono0?l4ooooo`Oo_`3o4?ooool3oomo00Oo
oooo0oooO`0Fooooo`03o`000?oooooooooo01[ooooo000^ooooo`03odm?Cooooooooooo00kooooo
00?o0000ooooooooool00oooool00ol0003oooooooooo`03ooooo`04o`000?ooooooooooooooo`Wo
04l02_n^0009of/000[o0?l04_oo000:o`1=00Wo0?l02_l0DP09ool000WoiP002_l0O`09o`0g00[o
04<02Onl0009obH000[o08l00oooool00ol0003oooooooooo`0?ooooo`;o00001?ooool2o`0000Go
oooo00?o0000ooooooooool03?oooolAooooc005o`000?ooolcoooo<ooooc?l000000_oool`00ol0
003oo`00ool00007ool00003o`000?ooolcoooo<01;oooo<00?o0000ooooc?oool`07Ooool`00ol0
003oooo<ooooc00Mooooc003o`000?ooolcoooo<00coooo<0oooool00ol0003oooooooooo`0Eoooo
o`06ohJ6Q_o?clooG5aLoooooom?CdoolO7a;Oooool00ol0003oooooooooo`03ool000Oooooo0ol0
0?l7ooooo`?oo`001oooool3ool000Kooooo1Ol00?l?ooooo`Goo`000_ooool9ool000?ooooo2?oo
0003ooooo`?oo`001_ooool5ool000Gooooo1Ol0O`0Hooooo`Co07l01?ooool7ool000;ooooo2?oo
00000ooooooo0000ooooo`0Uooooo`03o`000?oooooooooo00Sooooo00?o_`3ooomo0?ooool0E_oo
ool8okl0o`;ooooo1Ono0?l?ooooo`Googl01Oooool5oomo00Kooooo0oooO`07ooooo`?o_`3o0_oo
ool00ol0003oooooooooo`0Jooooo`00;_ooool00oo:b/[oooooooooo`0>ooooo`03o`000?oooooo
oooo00?ooooo00?o0000ooooooooool00oooool01?l0003oooooooooooooool9o`1?00[o[P002Om[
000:o`3o01;oo`002_l0C@09o`3o00[o05802Ooo0009onH000[o07l02Ol0=`0:o`1300Wo_0002OlV
000:o`2?00?ooooo00?o0000ooooooooool04?ooool00ol0003oooooooooo`03ooooo`03o`000?oo
oooooooo00?ooooo00?o0000ooooooooool03?oooolAooooc0Co00000ooool`00ol0003oo`00ool0
0007ool00003o`000?ooolcoooo<01;oooo<00?o0000ooooc?oool`07Ooool`00ol0003oooo<oooo
c00Mooooc003o`000?ooolcoooo<00coooo<0oooool00ol0003oooooooooo`0Eooooo`05on;Rh_lc
<c?o<S8booShn?m1@D40;_ooool00ol0003oooooool00004ool000Gooooo1Ol00?l5ooooo`Goo`00
1Oooool5ool000Gooooo1Ol00?l6ooooo`?oo`001_ooool7ool000;ooooo1Ooo0006ooooo`?oo`00
1?oooolAool000Kooooo0ol0O`0Iooooo`Go07l01Oooool7ool000?ooooo1Ooo00000ooooooo0000
ooooo`0Uooooo`03o`000?oooooooooo00Wooooo00?o_`3oooooooooool0EOooool5okl0o`Kooooo
1?no0?l?oooooa;oogl00_ooool5oomo00Gooooo1Ono0?l00ooooooo0000ooooo`0Kooooo`00:ooo
ool00oomoOgo`L71oo3`l00@ooooo`;o00001?ooool2o`0000Gooooo00Co0000oooooooooooooooo
2Ol0C`0:ojh000WoJ`002_l0o`0Bool000[o04d02Ol0o`0:o`1B00Woo`002OoV000:o`1o00Wo03L0
2_l0@`09ok`000Wo9P002_l0S`03ooooo`03o`000?oooooooooo01cooooo00?o0000ooooooooool0
3?oooolAooooc003o`000?ooolcoooo<00Coooo<00?o0000ool00?oo00001ooo00000ol0003oooo<
ooooc00Booooc003o`000?ooolcoooo<01goooo<00?o0000ooooc?oool`07Ooool`00ol0003oooo<
ooooc00<ooooc0?ooooo00?o0000ooooooooool05_ooool01?obl_;o/;2`oo?cloo@d=0^ooooo`03
o`000?ooooooo`0000Coo`001Oooool5o`00o`Gooooo5Ooo0003o`00o`Coo`000_ooool?ool000Go
oooo0ooo000@ooooo`Goo`001_ooool3ool000Oooooo00?o07l0ooooooooool06Oooool5o`1o00Go
oooo1Ooo0006ooooo`?oo`000_ooool00ol0003oooooooooo`0Tooooo`03o`000?oooooooooo00Wo
oooo1?no0?mDooooo`Go_`3o2Oooool00ono0?ooooooooooo`0=ooooo`Googl01Oooool5oomo00?o
oooo1oooO`05ooooo`Go_`3o00?oooooo`000?ooool06oooool002[ooooo00Oolo?coc`l??mkNg_o
?clook^k^ooooooofm_K00kooooo00?o0000ooooooooool00oooool00ol0003oooooooooo`03oooo
o`04o`000?ooooooooooooooo`Wo04l02_n^0009of/000[o0?l04_oo000:o`1=00Wo0?l02_l0DP09
ool000WoiP002_l0O`09o`0g00[o04<02Onl0009obH000[o08l00oooool00ol0003oooooooooo`0L
ooooo`03o`000?oooooooooo00cooooo4_oool`00ol0003oooo<ooooc003ooooc003o`000?oo003o
o`0000Ooo`0000?o0000ooooc?oool`04_oool`00ol0003oooo<ooooc00Mooooc003o`000?ooolco
ooo<01goooo<00?o0000ooooc?oool`03?oool`3ooooo`03o`000?oooooooooo01Kooooo00Con?Sh
oooooooalO7oh^;R;_ooool00ol0003oooooool00005ool000Cooooo1Ol00?l4ooooo`Koo`001Ooo
ool5ool000Gooooo0ooo00000ol00?ooo`00ooooo`02ooooo`Ooo`001_ooool3ool001Wooooo1Ooo
000?ooooo`03o`1o0?oooooooooo01[ooooo1Ol0O`06ooooo`?oo`003?ooool00ol0003ooooooooo
o`0Tooooo`03o`000?oooooooooo00Wooooo1Ono0?mDooooo`?o_`3o2oooool00ono0?oooooooooo
o`0=ooooo`?oogl01oooool3oomo00Kooooo1OooO`05ooooo`Go_`3o00?oooooo`000?ooool06ooo
ool002[ooooo00OoVi^KojFUYOooooooiNGUoe=CDooooooo?clo01[ooooo00Co0000oooooooooooo
oooo2Ol0C`0:ojh000WoJ`002_l0o`0Bool000[o04d02Ol0o`0:o`1B00Woo`002OoV000:o`1o00Wo
03L02_l0@`09ok`000Wo9P002_l0S`03ooooo`03o`000?oooooooooo01cooooo00?o0000oooooooo
ool03?oooolCooooc0;o00000ooool`00ol0003oo`00ool00007ool00003o`000?ooolcoooo<01;o
ooo<00?o0000ooooc?oool`07Ooool`00ol0003oooo<ooooc00Mooooc003o`000?ooolcoooo<00co
ooo<0oooool00ol0003oooooooooo`0Eooooo`06olC4a?m3@d?oIFEUojn_[ol<30comoOg;Oooool0
0ol0003oooooooooo`03ool000;ooooo0_oo0003ooooo`?o003o0oooool2ool000;ooooo0ooo0007
ooooo`?oo`001oooool3ool00003o`00oooooooooooo00?ooooo1Ooo000Sooooo`?oo`004?ooool0
1?l0O`3o003oo`00ool00?lJooooo`Co07l05Oooool00ol0003oooooooooo`0Tooooo`03o`000?oo
oooooooo00Wooooo1_no0?l5ooooo`?o_`3oBoooool00ono0?ooooooooooo`0<ooooo`03okl0oooo
oooooooo00cooooo00?oogl0ooooooooool04Oooool3oomo0003ooooooooO`3ooooo00Cooooo0ono
0?l2ooooo`03o`000?oooooooooo01[ooooo000Zooooo`07ojRXZ?n8R8Sooooool_;bomTI6Com?Cd
ocLg=`0Jooooo`04o`000?ooooooooooooooo`Wo>0002_l0o`09oh0000[oP`002Ol0o`09ool000[o
^P002Ol02@0:o`3o00WoU`002OmV000:ohl000Wo0=@02_l0BP09ojh000Wo0=l02_n60003ooooo`03
o`000?oooooooooo01cooooo00?o0000ooooooooool03?oooolHooooc0_o00005?oool`00ol0003o
ooo<ooooc00Mooooc003o`000?ooolcoooo<01goooo<00?o0000ooooc?oool`03?oool`3ooooo`03
o`000?oooooooooo01Gooooo00KoMGEeoo;bl_lo?coon_[joeYJF_oemOD]ooooo`03o`000?oooooo
oooo00Oooooo0_oo00001Ol00?ooo`00ool00?oo003ooooo00;oo`007?ooool00ol00?oooooooooo
o`03ooooo`?oo`00=_ooool00ol0O`3o003oo`00o`03o`00oagooooo00?o07l0ooooooooool04_oo
ool00ol0003oooooooooo`0Tooooo`03o`000?oooooooooo00Wooooo1Ono0?l00ooooooo_`3ookl0
o`07okl0o`oooooo0oooO`0gooooo`03okl0oooooooooooo00gooooo00?o_`3oooooooooool03?oo
ool00oooO`3oooooooooo`0Fooooo`05oomo0?oooooooooooooooono0?l01Oooool00ol0003ooooo
ooooo`0Jooooo`00:_ooool01onNWYko1@D5ocTi>Ol=3@go=3@dobDU9On^[Zh03Oooool3o`0000Co
oooo0_l00004ooooo`04o`000?ooooooooooooooo`Wo>0002_l0o`09oh0000[oP`002Ol0o`09ool0
00[o^P002Ol02@0:o`3o00WoU`002OmV000:ohl000Wo0=@02_l0BP09ojh000Wo0=l02_n60003oooo
o`03o`000?oooooooooo00oooooo0ol00004ooooo`;o00001?ooool00ol0003oooooooooo`0<oooo
oaSoooo<00?o0000ooooc?oool`07?oool`00ol0003oooo<ooooc00Mooooc003o`000?ooolcoooo<
01goooo<00?o0000ooooc?oool`03?oool`3ooooo`03o`000?oooooooooo01Gooooo00KoNGUiolS8
b?mOGeoog=cLofYZJ_odm?@]ooooo`03o`000?oooooooooo00Sooooo00?o003oool00?oo00000ooo
000Nooooo`03o`00oooooooooooo03cooooo00?o07l0o`00ool00?l00ol00?lNooooo`03o`1o0?oo
oooooooo017ooooo00?o0000ooooooooool09?ooool00ol0003oooooooooo`09ooooo`05oomo0?no
0?oo_`3ookl0ooooO`001Oooool5okl0o`kooooo1OooO`0fooooo`03okl0oooooooooooo00kooooo
00?o_`3oooooooooool02_ooool00oooO`3oooooooooo`0Hooooo`04oomo0?oooooooooookl0o`Go
oooo00?o0000ooooooooool06_ooool002[ooooo00?o]KFeon_[joooool04_ooool00ol0003ooooo
ooooo`02ooooo`04o`000?ooooooooooo`0000?ooooo00Co0000oooooooooooooooo2Olh000:o`3o
00WoP0002_n30009o`3o00Woo`002_nj0009o`0900[o0?l02OnG0009ofH000[oS`002Ol0e00:o`1:
00Wo[P002Ol0g`0:ohH000?ooooo00?o0000ooooooooool04?ooool00ol0003oooooooooo`02oooo
o`04o`000?ooooooooooo`0000?ooooo00?o0000ooooooooool03?oooolHooooc1Ko00002Ooool`0
0ol0003oooo<ooooc00Mooooc003o`000?ooolcoooo<01goooo<00?o0000ooooc?oool`03?oool`3
ooooo`03o`000?oooooooooo01Gooooo00GoTi>CoeUIFOna/K7o<C4aofYZJP0^ooooo`03o`000?oo
oooooooo00Oooooo00?o003ooooooooo00001?oo000Oooooo`03o`00oooooooooooo03_ooooo00?o
07l0o`00ool00?l01?l00?lNooooo`03o`1o0?oooooooooo013ooooo00?o0000ooooooooool09?oo
ool00ol0003oooooooooo`0:ooooo`?oogl000?ooooooomo0?ooool00oooool5okl0o`kooooo1_oo
O`05ooooo`?oogl0;?ooool00ono0?ooooooooooo`0@ooooo`03okl0oooooooooooo00Wooooo00?o
ogl0ooooooooool06Oooool00oooO`3o_`3oooooo`05ooooo`03o`000?oooooooooo01[ooooo000[
ooooo`03ooCdm?nQXJ7ob<S8017ooooo00?o0000ooooooooool00_ooool01?l0003oooooooooool0
0003ooooo`04o`000?ooooooooooooooo`Wo>0002_l0o`09oh0000[oP`002Ol0o`09ool000[o^P00
2Ol02@0:o`3o00WoU`002OmV000:ohl000Wo0=@02_l0BP09ojh000Wo0=l02_n60003ooooo`03o`00
0?oooooooooo013ooooo00?o0000ooooooooool00_ooool01?l0003oooooooooool00003ooooo`;o
00003OoooolHooooc003o`000?oo003oo`0001;oo`0000?o0000ooooc?oool`01ooool`00ol0003o
ooo<ooooc00Mooooc003o`000?ooolcoooo<01goooo<00?o0000ooooc?oool`03?oool`3ooooo`03
o`000?oooooooooo01Sooooo00?onOWiooooooooool0;Oooool00ol0003oooooooooo`06ooooo`03
o`00oooooooooooo00Goo`007oooool00ol00?ooooooooooo`0jooooo`03o`1o0?oooooo003o00?o
003o0_ooool00ol00?ooooooooooo`0Looooo`03o`1o0?oooooooooo00oooooo00?o0000oooooooo
ool09?ooool00ol0003oooooooooo`0?ooooo`03oomo0?oooooooooo00;ooooo0ono0?l?ooooo`Go
ogl000?ooooooomo0?ooO`001oooO`0Zooooo`03okl0oooooooooooo017ooooo00?o_`3ooooooooo
ool02Oooool00oooO`3oooooooooo`0Iooooo`03okl0ooooO`3ooooo00Gooooo00?o0000oooooooo
ool06_ooool002[ooooo00Goj>SXocDe=Olb<S;oJVYZog5aL@0@ooooo`03o`000?oooooooooo00;o
oooo00Co0000oooooooooooo00000oooool2o`0000;ooooo2Olh000:o`3o00WoP0002_n30009o`3o
00Woo`002_nj0009o`0900[o0?l02OnG0009ofH000[oS`002Ol0e00:o`1:00Wo[P002Ol0g`0:ohH0
00?ooooo00?o0000ooooooooool04?ooool00ol0003oooooooooo`02ooooo`04o`000?oooooooooo
o`0000?ooooo00?o0000ooooooooool03?oooolHooooc003o`000?oo003oo`0001;oo`0000?o0000
ooooc?oool`01ooool`00ol0003oooo<ooooc00Mooooc003o`000?ooolcoooo<01goooo<00?o0000
ooooc?oool`03?oool`3ooooo`03o`000?oooooooooo01Kooooo00Con?ShoooooooalO7oh^;R;_oo
ool00ol0003oooooooooo`06ooooo`04o`00ooooooooooooooooo`?oo`008Oooool00ol00?oooooo
ooooo`0iooooo`03o`1o0?l00?oooooo00Kooooo0_l00?lMooooo`03o`1o0?oooooooooo00kooooo
00?o0000ooooooooool09?ooool00ol0003oooooooooo`0@ooooo`03oomo0?oooooooooo00?ooooo
00?o_`3oooooooooool02oooool2oomo0004ooooooooO`3oogl0oomo00Kooooo1OooO`0Zooooo`03
okl0oooooooooooo01;ooooo00?o_`3oooooooooool01oooool00oooO`3oooooooooo`0Jooooo`03
okl0ooooooooogl000Gooooo00?o0000ooooooooool06_ooool002[ooooo00KoShn?olc<c?mLG5co
oooooeADE?oinOT?ooooo`03o`000?oooooooooo00;ooooo00Co0000oooooooooooo00000oooool0
1?l0003oooooooooooooool9ocP000[o0?l02On0000:oh<000Wo0?l02Ooo000:okX000Wo00T02_l0
o`09oiL000WoIP002_n?0009o`3D00[o04X02On^0009o`3O00[oQP000oooool00ol0003ooooooooo
o`0@ooooo`03o`000?oooooooooo00;ooooo00Co0000oooooooooooo00000oooool00ol0003ooooo
ooooo`0<oooooa;oooo<0ol00003ooooc003o`000?oo003oo`0001;oo`0000?o0000ooooc?oool`0
1ooool`00ol0003oooo<ooooc00Mooooc003o`000?ooolcoooo<01goooo<00?o0000ooooc?oool`0
3?oool`3ooooo`03o`000?oooooooooo01Gooooo00Koa<C4od=3@omUIFGo[jn_o``<3?ogmoL]oooo
o`03o`000?oooooooooo00Gooooo00?o003oooooooooool09_ooool00ol00?ooooooooooo`0hoooo
o`03o`1o0?l00?oooooo00Wooooo1Ol00?lIooooo`Co07l03?ooool00ol0003oooooooooo`0Toooo
o`03o`000?oooooooooo017ooooo00?oogl0ooooooooool00_ooool00ono0?ooooooooooo`0:oooo
o`03oomo0?oooooooooo00[ooooo1OooO`0Yooooo`03okl0oooooooooooo01Cooooo00?o_`3ooooo
ooooool01_ooool00oooO`3oooooooooo`0Iooooo`04okl0ooooooooooooooooo`?oogl00_ooool0
0ol0003oooooooooo`0Jooooo`00:_ooool01_n6QXKoclo?oeaLG?ooooooCdm?oo7al@kooooo0_l0
0004ooooo`04o`000?ooooooooooo`0000?ooooo00Co0000oooooooooooooooo2Olh000:o`3o00Wo
P0002_n30009o`3o00Woo`002_nj0009o`0900[o0?l02OnG0009ofH000[oS`002Ol0e00:o`1:00Wo
[P002Ol0g`0:ohH000?ooooo00?o0000ooooooooool03oooool2o`0000Cooooo00Co0000oooooooo
oooo00000oooool00ol0003oooooooooo`0<oooooa7oooo<00Go0000ooooc?ooolcoooo<o`000002
ooooc003o`000?oo003oo`0001;oo`0000?o0000ooooc?oool`01ooool`00ol0003oooo<ooooc00M
ooooc003o`000?ooolcoooo<01goooo<00?o0000ooooc?oool`03?oool`3ooooo`03o`000?oooooo
oooo01Gooooo00KoMGEeoo;bl_lo?coon_[joeYJF_oemOD]ooooo`03o`000?oooooooooo00Cooooo
00?o003oooooooooool05oooool3o`1o00kooooo00?o003oooooooooool0=oooool00ol0O`3ooooo
ooooo`0:ooooo`Go003o6?ooool5o`1o00_ooooo00?o0000ooooooooool09?ooool00ol0003ooooo
ooooo`0Booooo`03oomo0?oooooooooo00;ooooo00?o_`3oooooooooool00oooool3oomo0003oooo
ooooO`3oogl000kooooo0oooO`0Yooooo`03okl0oooooooooooo01Gooooo1?no0?l4ooooo`03oomo
0?oooooooooo01Wooooo00Co_`3ooooooooooooooooo1OooO`000ooooooo0000ooooo`0Kooooo`00
:_ooool01OoRh^;o<c<coc8b<_ohn?So@D51013ooooo00?o0000ooooooooool00oooool2o`0000Co
oooo00Co0000oooooooooooooooo2Olh000:o`3o00WoP0002_n30009o`3o00Woo`002_nj0009o`09
00[o0?l02OnG0009ofH000[oS`002Ol0e00:o`1:00Wo[P002Ol0g`0:ohH000?ooooo00?o0000oooo
ooooool04?ooool00ol0003oooooooooo`03ooooo`;o00001?ooool00ol0003oooooooooo`0<oooo
oaGoooo<00Co0000ooooc?ooolco00005?oo00000ol0003oooo<ooooc007ooooc003o`000?ooolco
ooo<01goooo<00?o0000ooooc?oool`07Ooool`00ol0003oooo<ooooc00<ooooc0?ooooo00?o0000
ooooooooool05Oooool01_miNGWob<S8oemOGooLg=coJVYZooCdm2gooooo00?o0000ooooooooool0
1?l00?lIooooo`Go07l03Oooool00ol00?ooooooooooo`0fooooo`03o`1o0?oooooooooo00_ooooo
1Ol00?lHooooo`Go07l02oooool00ol0003oooooooooo`0Tooooo`03o`000?oooooooooo01?ooooo
1?ooO`000ono0?ooooooooooo`02ooooo`Googl04oooool00oooO`3oooooooooo`0Uooooo`03okl0
oooooooooooo01Kooooo1Ono0?l3ooooo`03oomo0?oooooooooo01Wooooo00Co_`3ooooooooooooo
oooo1OooO`000ooooooo0000ooooo`0Kooooo`00:oooool01?obl_;o/;2`oo?cloo@d=0Looooo`04
o`000?ooooooooooooooo`Wo>0002_l0o`09oh0000[oP`002Ol0o`09ool000[o^P002Ol02@0:o`3o
00WoU`002OmV000:ohl000Wo0=@02_l0BP09ojh000Wo0=l02_n60003ooooo`03o`000?oooooooooo
01cooooo00?o0000ooooooooool03?oooolEooooc004o`000?ooolcoooo<o`0001Coo`0000?o0000
ooooc?oool`01ooool`00ol0003oooo<ooooc00Mooooc003o`000?ooolcoooo<01goooo<00?o0000
ooooc?oool`03?oool`3ooooo`03o`000?oooooooooo01Gooooo00GoTi>CoeUIFOna/K7o<C4aofYZ
JP0^ooooo`03o`000?oooooo003o00Co003o6Oooool5o`1o00kooooo00?o003oooooooooool0=?oo
ool00ol00?oo07l0ooooo`0<ooooo`Go003o6?ooool5o`1o00_ooooo00?o0000ooooooooool09?oo
ool00ol0003oooooooooo`0Cooooo`Coogl000?o_`3oooooooooool01oooO`0Dooooo`03oomo0?oo
oooooooo027ooooo1?no0?lHooooo`Go_`3o0oooool00oooO`3oooooooooo`0Hooooo`03okl0oooo
oooooooo00;ooooo1OooO`000ooooooo0000ooooo`0Kooooo`00:_ooool01Oo:b/[ol_;boooooooo
oooo_Kfm01cooooo00Co0000oooooooooooooooo2Ol0U`0:ool000Wo:P002_l30009o`2i00Wo0480
2_mS0009ool000[o0?l02Ol0<@09om4000[o?P002Ol0h00:o`0200Wo4@002Ooo000:o`3o00?ooooo
00?o0000ooooooooool07?ooool00ol0003oooooooooo`0<oooooa7oooo<1?l00003ooooc003o`00
0?oo003oo`0001;oo`0000?o0000ooooc?oool`01ooool`00ol0003oooo<ooooc00Mooooc003o`00
0?ooolcoooo<01goooo<00?o0000ooooc?oool`03?oool`3ooooo`03o`000?oooooooooo01Sooooo
00?onOWiooooooooool0;Oooool00ol0003oooooo`00o`04o`00oaWooooo2?l0O`03ooooo`?o07l0
1_ooool00ol00?ooooooooooo`0_ooooo`Co003o00?o07l0ooooooooool03Oooool3o`00oa[ooooo
1?l0O`0;ooooo`03o`000?oooooooooo02Cooooo00?o0000ooooooooool04oooool5oomo0004okl0
ooooO`3oooooooooo`Googl05?ooool00oooO`3oooooooooo`0Pooooo`Go_`3o6?ooool7okl0o`03
oomo0?oooooooooo01Sooooo00?o_`3oooooooooool01?ooool3oomo00;ooooo00?o0000oooooooo
ool06_ooool002[ooooo00GoRh^;obHV9_lo?coo@d=3oaDE5@0Looooo`04o`000?oooooooooooooo
o`Wo09L02_oo0009obX000[o0`002Ol0^@09o`1200[oH`002Ooo000:o`3o00Wo03402OoA000:och0
00Wo0>002_l00P09oa4000Woo`002_l0o`03ooooo`03o`000?oooooooooo01cooooo00?o0000oooo
ooooool03?oooolAooooc003o`000?ooolcoooo<00Coooo<00?o0000ool00?oo00004_oo00000ol0
003oooo<ooooc007ooooc003o`000?ooolcoooo<01goooo<00?o0000ooooc?oool`07Ooool`00ol0
003oooo<ooooc00<ooooc0?ooooo00?o0000ooooooooool06Oooool00oo]kNgoooooooooo`0/oooo
o`03o`000?oooooo003o00Co003o6Oooool4o`1o00Cooooo1ol0O`05ooooo`03o`00oooooooooooo
02kooooo1Ol00?l00ol0O`3oooooooooo`0?ooooo`03o`00oooooooooooo01cooooo00?o07l0oooo
ooooool02?ooool00ol0003oooooooooo`0Tooooo`03o`000?oooooooooo01?ooooo1OooO`000ono
0?ooooooooooo`02ooooo`?oogl05_ooool00oooO`3oooooooooo`0Oooooo`Go_`3o6Oooool3okl0
o`?ooooo0_no0?l2ooooo`?o_`3o4Oooool4okl0o`_ooooo00?o0000ooooooooool06_ooool002[o
oooo00GoYZJVohf=SOooooooooooojZZZP0Eooooo`;o00001Oooool01?l0003oooooooooooooool9
o`2G00[oo`002OlZ000:o`<000Wo0;T02Ol0@P0:of<000Woo`002_l0o`09o`0a00Wod@002_ln0009
o`3P00[o00802OlA0009ool000[o0?l00oooool00ol0003oooooooooo`0Eooooo`;o00001Oooool0
0ol0003oooooooooo`0<oooooa7oooo<1Ol00002ooooc003o`000?oo003oo`0001;oo`0000?o0000
ooooc?oool`01ooool`00ol0003oooo<ooooc00Mooooc003o`000?ooolcoooo<01goooo<00?o0000
ooooc?oool`03?oool`3ooooo`03o`000?oooooooooo01Gooooo00Go];BdonWYjOoooooooooooe=C
D`0^ooooo`03o`000?oooooooooo00?o003o6Oooool00ol0O`3oooooooooo`08ooooo`Go07l01_oo
ool3o`00obgooooo1?l00?l00ol0O`3oooooooooo`0Aooooo`03o`00oooooooooooo01cooooo00?o
07l0ooooooooool01oooool00ol0003oooooooooo`0Tooooo`03o`000?oooooooooo01Cooooo0ooo
O`000ooooooo_`3oooooo`0Mooooo`03oomo0?oooooooooo01kooooo1Ono0?lOooooo`03oomo0?oo
oooo_`3o00Go_`3o3oooool5okl0o`_ooooo00?o0000ooooooooool06_ooool002[ooooo00GoMgMg
okjn__oooooooooookjn_P0Gooooo`03o`000?oooooooooo00;ooooo00Co0000oooooooooooooooo
2Ol0U`0:ool000Wo:P002_l30009o`2i00Wo04802_mS0009ool000[o0?l02Ol0<@09om4000[o?P00
2Ol0h00:o`0200Wo4@002Ooo000:o`3o00?ooooo00?o0000ooooooooool05oooool00ol0003ooooo
ooooo`02ooooo`03o`000?oooooooooo00cooooo6?oool`Fo`0000Woooo<00?o0000ooooc?oool`0
7Ooool`00ol0003oooo<ooooc00Mooooc003o`000?ooolcoooo<00coooo<0oooool00ol0003ooooo
ooooo`0Cooooo`04okno_oo;bl_oOGemoiBDU0;o]KFe00?o>3Phooooooooool0;?ooool00ol0003o
ooooooooo`0Kooooo`03o`1o0?oooooooooo00Wooooo1Ol0O`05ooooo`Go003o;?ooool4o`00o`03
o`1o0?oooooooooo01;ooooo00?o003oooooooooool07?ooool00ol0O`3oooooooooo`06ooooo`03
o`000?oooooooooo02Cooooo00?o0000ooooooooool06Oooool00ono0?ooooooooooo`0Looooo`03
oomo0?oooooooooo01kooooo0ono0?lOooooo`04oomo0?ooooooooooooooo`Go_`3o3oooool5okl0
o`_ooooo00?o0000ooooooooool06_ooool002[ooooo00Gofm_KodU9BOlo?coo@D51oa@D500Hoooo
o`05o`000?ooooooooooooooool000000oooool9o`2G00[oo`002OlZ000:o`<000Wo0;T02Ol0@P0:
of<000Woo`002_l0o`09o`0a00Wod@002_ln0009o`3P00[o00802OlA0009ool000[o0?l00oooool0
0ol0003oooooooooo`0Hooooo`04o`000?ooooooooooooooo`;o00003OoooolHooooc003o`000?oo
olcoooo<01coooo<00?o0000ooooc?oool`07Ooool`00ol0003oooo<ooooc00Mooooc003o`000?oo
olcoooo<00coooo<0oooool00ol0003oooooooooo`0Cooooo`03ojZZZ_nn_[kob<S800?oS8b<00?o
:b/[ooooooooool09_ooool2o`0000Cooooo00?o0000ooooooooool06_ooool00ol0O`3ooooooooo
o`0;ooooo`?o07l01_ooool5o`00obgooooo0ol00?l00ol0O`3oooooooooo`0Booooo`03o`00oooo
oooooooo01gooooo00?o07l0ooooooooool01Oooool00ol0003oooooooooo`0Nooooo`;o00001?oo
ool00ol0003oooooooooo`0Iooooo`03okl0oooooooooooo01gooooo00?oogl0ooooooooool07?oo
ool00ono0?ooooooooooo`0Pooooo`04oomo0?ooooooooooooooo`Ko_`3o3Oooool6okl0o`_ooooo
00?o0000ooooooooool06_ooool002kooooo00?oYZJVooooooooool04oooool4o`0000?ooooo0_l0
0002ooooo`Wo09L02_oo0009obX000[o0`002Ol0^@09o`1200[oH`002Ooo000:o`3o00Wo03402OoA
000:och000Wo0>002_l00P09oa4000Woo`002_l0o`03ooooo`03o`000?oooooooooo01Gooooo1?l0
0003ooooo`03o`000?oooooooooo00cooooo6?oool`Go`0000Soooo<00?o0000ooooc?oool`07Ooo
ol`00ol0003oooo<ooooc00Mooooc003o`000?ooolcoooo<00coooo<0oooool00ol0003ooooooooo
o`0Iooooo`03odm?Cooooooooooo02Gooooo00Co0000oooooooooooo00000oooool00ol0003ooooo
ooooo`0Iooooo`03o`1o0?oooooooooo00oooooo00?o07l0ooooooooool00oooool5o`00obcooooo
00Co003oo`1o0?l0O`3o07l05_ooool00ol00?ooooooooooo`0Mooooo`03o`1o0?oooooooooo00Co
oooo00?o0000ooooooooool07Oooool01?l0003oooooooooool00003ooooo`03o`000?oooooooooo
01Wooooo00?o_`3oooooooooool07Oooool00oooO`3oooooooooo`0Kooooo`03okl0oooooooooooo
027ooooo00?oogl0ooooooooool00_ooool3okl0o`;ooooo0_no0?l9ooooo`;o_`3o0_ooool3okl0
o`cooooo00?o0000ooooooooool06_ooool002_ooooo00?ooOgmol71`Oo`l?005Oooool01Ol0003o
oooooooooooooooo000000?ooooo00Co0000oooooooooooooooo2Ol0U`0:ool000Wo:P002_l30009
o`2i00Wo04802_mS0009ool000[o0?l02Ol0<@09om4000[o?P002Ol0h00:o`0200Wo4@002Ooo000:
o`3o00?ooooo00?o0000ooooooooool05?ooool01Ol0003ooooooooooooooooo000000?ooooo00?o
0000ooooooooool03?oooolHooooc003o`000?oo003oo`0001?oo`0000?o0000ooooc?oool`01_oo
ol`00ol0003oooo<ooooc00Mooooc003o`000?ooolcoooo<01goooo<00?o0000ooooc?oool`03?oo
ol`3ooooo`03o`000?oooooooooo01Wooooo00?ob/[:ooooooooool09Oooool01?l0003ooooooooo
ool00003ooooojOo00007oooool01?l0003oooooooooool00003ooooojOo00007?ooool002[ooooo
00Oolo?coc`l??mkNg_o?clook^k^ooooooofm_K01;ooooo00Go0000ooooooooooooooooo`000003
ooooo`04o`000?ooooooooooooooo`Wo09L02_oo0009obX000[o0`002Ol0^@09o`1200[oH`002Ooo
000:o`3o00Wo03402OoA000:och000Wo0>002_l00P09oa4000Woo`002_l0o`03ooooo`03o`000?oo
oooooooo01Cooooo00Go0000ooooooooooooooooo`000003ooooo`03o`000?oooooooooo00cooooo
6?oool`00ol0003oo`00ool0000Cool00003o`000?ooolcoooo<00Koooo<00?o0000ooooc?oool`0
7Ooool`00ol0003oooo<ooooc00Mooooc003o`000?ooolcoooo<00coooo<0oooool00ol0003ooooo
ooooo`0Fooooo`03ong]kOnATI7o`<3002Sooooo00Co0000oooooooooooo00000oooool00ol0003o
ooooooooo`0Dooooo`Co07l05Oooool00ol0O`3oooooooooo`06ooooo`03o`00oooooooooooo02Oo
oooo00?o003oooooool0O`001?l0O`0Fooooo`03o`00oooooooooooo01gooooo1Ol0O`000ooooooo
0000ooooo`0Nooooo`04o`000?ooooooooooo`0000?ooooo00?o0000ooooooooool06_ooool00ono
0?ooooooooooo`0Mooooo`Googl05oooool00ono0?ooooooooooo`0Qooooo`03oomo0?oooooooooo
00cooooo1Ono0?lEooooo`03o`000?oooooooooo01[ooooo000Zooooo`07oi^KVonUYJGoooooonGU
iOmCDe?ooooooclo?`0Cooooo`?o00001?ooool01?l0003oooooooooooooool9o`2G00[oo`002OlZ
000:o`<000Wo0;T02Ol0@P0:of<000Woo`002_l0o`09o`0a00Wod@002_ln0009o`3P00[o00802OlA
0009ool000[o0?l00oooool00ol0003oooooooooo`0Eooooo`?o00001?ooool00ol0003ooooooooo
o`0<oooooa?oooo<0ol00002ooooc003o`000?oo003oo`0001?oo`0000?o0000ooooc?oool`01_oo
ol`00ol0003oooo<ooooc00Mooooc003o`000?ooolcoooo<01goooo<00?o0000ooooc?oool`03?oo
ol`3ooooo`03o`000?oooooooooo01Gooooo00GoinOWoc8b<_nFUYKoJFUYog5aL@0Wooooo`04o`00
0?ooooooooooo`0000?ooooo00?o0000ooooooooool04oooool5o`1o01Kooooo00?o07l0oooooooo
ool01_ooool00ol00?ooooooooooo`0Uooooo`03o`00oooooooooooo00Go07l05oooool00ol00?oo
ooooooooo`0Looooo`Go07l000?oooooo`000?ooool07_ooool01?l0003oooooooooool00003oooo
o`03o`000?oooooooooo01[ooooo00?o_`3oooooooooool07Oooool5oomo01Kooooo00?o_`3ooooo
ooooool08Oooool00oooO`3oooooooooo`0=ooooo`Go_`3o5Oooool00ol0003oooooooooo`0Joooo
o`00:_ooool01onXZ:SoR8R8ooooooo;bl_oI6ATooCdm?lg=cL06_ooool01?l0003ooooooooooooo
ool9o`2G00[oo`002OlZ000:o`<000Wo0;T02Ol0@P0:of<000Woo`002_l0o`09o`0a00Wod@002_ln
0009o`3P00[o00802OlA0009ool000[o0?l00oooool00ol0003oooooooooo`0Looooo`03o`000?oo
oooooooo00cooooo5?oool`01Ol0003oooo<ooooc?ooolco000001Goo`0000?o0000ooooc?oool`0
1_oool`00ol0003oooo<ooooc00Mooooc003o`000?ooolcoooo<01goooo<00?o0000ooooc?oool`0
3?oool`3ooooo`03o`000?oooooooooo01Gooooo00KoShn?ol71`Ooooooooooooe=CDoojn_XVoooo
o`04o`000?ooooooooooo`0000?ooooo00?o0000ooooooooool04oooool5o`1o01Oooooo00?o07l0
ooooooooool01_ooool00ol00?ooooooooooo`0Sooooo`03o`00oooooooooooo00;ooooo0ol0O`0H
ooooo`03o`00oooooooooooo01cooooo1Ol0O`000ooooooo0000ooooo`0Nooooo`04o`000?oooooo
ooooo`0000?ooooo00?o0000ooooooooool06oooool00ono0?ooooooooooo`0Looooo`Googl05_oo
ool00ono0?ooooooooooo`0Qooooo`03oomo0?oooooooooo00gooooo1Ono0?lEooooo`03o`000?oo
oooooooo01[ooooo000Zooooo`07oijNW_l51@Go>CTio`d=3Old=3Co9BDUojj^[P0Jooooo`04o`00
0?ooooooooooooooo`Wo00H02_l0G@09o`1:00[oo`002Ol0:P09o`1Q00[o07002Ol0]@0:od0000Wo
o`002Ol0700:o`3K00Wo0?l02_oo0009o`2b00WoK@002_l0@@03ooooo`03o`000?oooooooooo01co
oooo00?o0000ooooooooool03?oooolAooooc0Go00000_oool`00ol0003oo`00ool0000Cool00003
o`000?ooolcoooo<00Koooo<00?o0000ooooc?oool`07Ooool`00ol0003oooo<ooooc00Mooooc003
o`000?ooolcoooo<00coooo<0oooool00ol0003oooooooooo`0Eooooo`06ohn?Soo0`<3ooooooooo
oomBDU;on_[j9oooool2o`0000Cooooo00?o0000ooooooooool04oooool5o`1o01Sooooo00?o07l0
ooooooooool01_ooool00ol00?ooooooooooo`0Qooooo`03o`00oooooooooooo00?ooooo00?o07l0
ooooooooool06Oooool00ol00?ooooooooooo`0Looooo`?o07l00_ooool00ol0003oooooooooo`0N
ooooo`;o00001?ooool00ol0003oooooooooo`0Kooooo`03okl0oooooooooooo01gooooo0oooO`0F
ooooo`03okl0oooooooooooo02;ooooo00?oogl0ooooooooool03_ooool3okl0oaKooooo00?o0000
ooooooooool06_ooool002[ooooo00?o]KFeon_[joooool07_ooool01?l0003oooooooooooooool9
o`0600[o05d02Ol0BP0:ool000Wo02X02Ol0H@0:o`1`00Wo0;D02_m00009ool000Wo01`02_l0f`09
o`3o00[oo`002Ol0/P09ofd000[o04400oooool00ol0003oooooooooo`0Looooo`03o`000?oooooo
oooo00cooooo4Ooool`01?l0003oooo<ooooc?l00003ooooc003o`000?oo003oo`0001?oo`0000?o
0000ooooc?oool`01_oool`00ol0003oooo<ooooc00Mooooc003o`000?ooolcoooo<01goooo<00?o
0000ooooc?oool`03?oool`3ooooo`03o`000?oooooooooo01Gooooo00Goj>SXoc8b<_nFUYKoJFUY
og5aL@0^ooooo`03o`000?oooooooooo01Cooooo0ol0O`0Jooooo`Co07l01Oooool00ol00?oooooo
ooooo`0Looooo`Co003o1Oooool00ol0O`3oooooooooo`0Jooooo`03o`00oooooooooooo027ooooo
00?o0000ooooooooool09?ooool00ol0003oooooooooo`0Kooooo`03okl0oooooooooooo023ooooo
00?oogl0ooooooooool04_ooool00ono0?ooooooooooo`0Rooooo`03oomo0?oooooooooo02Sooooo
00?o0000ooooooooool06_ooool002_ooooo00?om?Cdoj6QXOo8b<P05_ooool3o`0000Cooooo00Co
0000oooooooooooooooo2Ol01P0:o`1M00Wo04X02_oo0009o`0Z00Wo06402_l0L009o`2e00[o@000
2Ooo0009o`0L00[o0=/02Ol0o`0:ool000Wo0;802Om]000:o`1100?ooooo00?o0000ooooooooool0
5Oooool3o`0000Cooooo00?o0000ooooooooool03?oooolBooooc003o`000?ooolco000000?oooo<
00?o0000ool00?oo00004ooo00000ol0003oooo<ooooc006ooooc003o`000?ooolcoooo<01goooo<
00?o0000ooooc?oool`07Ooool`00ol0003oooo<ooooc00<ooooc0?ooooo00?o0000ooooooooool0
5_ooool00oo]kNgoTI6Aol30`00_ooooo`03o`000?oooooooooo01?ooooo00?o07l0ooooooooool0
6oooool5o`1o00Gooooo1?l00?lIooooo`Go003o1?ooool00ol0O`3oooooooooo`0Looooo`03o`00
oooooooooooo023ooooo00?o0000ooooooooool09?ooool00ol0003oooooooooo`0Looooo`03okl0
oooooooooooo023ooooo00?oogl0ooooooooool04?ooool00ono0?ooooooooooo`0Qooooo`?oogl0
:_ooool00ol0003oooooooooo`0Jooooo`00:_ooool01OoXj>So=CDeoc8b<_mZJV[oLG5a01Cooooo
00Go0000ooooooooooooooooo`000003ooooo`04o`000?ooooooooooooooo`Wo00H02_l0G@09o`1:
00[oo`002Ol0:P09o`1Q00[o07002Ol0]@0:od0000Woo`002Ol0700:o`3K00Wo0?l02_oo0009o`2b
00WoK@002_l0@@03ooooo`03o`000?oooooooooo01Cooooo00Go0000ooooooooooooooooo`000003
ooooo`03o`000?oooooooooo00cooooo4ooool`2o`0000?oooo<00?o0000ool00?oo00004ooo0000
0ol0003oooo<ooooc006ooooc003o`000?ooolcoooo<01goooo<00?o0000ooooc?oool`07Ooool`0
0ol0003oooo<ooooc00<ooooc0?ooooo00?o0000ooooooooool05Oooool01Oo:b/[ol_;boooooooo
oooo_Kfm02kooooo00?o0000ooooooooool04oooool00ol0O`3oooooooooo`0Kooooo`Go07l01Ooo
ool5o`00oaSooooo1Ol00?l4ooooo`03o`1o0?oooooooooo01gooooo0ol00?lOooooo`03o`000?oo
oooooooo02Cooooo00?o0000ooooooooool07?ooool00ono0?ooooooooooo`0Qooooo`03oomo0?oo
oooooooo00cooooo1?no0?lRooooo`Googl0:Oooool00ol0003oooooooooo`0Jooooo`00:_ooool0
1_n?Shooc<c<oeaLG?ooooooE5ADooWinA?ooooo00Go0000ooooooooooooooooo`000003ooooo`04
o`000?ooooooooooooooo`Wo00H02_l0G@09o`1:00[oo`002Ol0:P09o`1Q00[o07002Ol0]@0:od00
00Woo`002Ol0700:o`3K00Wo0?l02_oo0009o`2b00WoK@002_l0@@03ooooo`03o`000?oooooooooo
01Cooooo00Go0000ooooooooooooooooo`000003ooooo`03o`000?oooooooooo00cooooo5?oool`0
1Ol0003oooo<ooooc?ooolco000001Goo`0000?o0000ooooc?oool`01_oool`00ol0003oooo<oooo
c00Mooooc003o`000?ooolcoooo<01goooo<00?o0000ooooc?oool`03?oool`3ooooo`03o`000?oo
oooooooo01Gooooo00GoRh^;obHV9_lo?coo@d=3oaDE5@0^ooooo`03o`000?oooooooooo01;ooooo
00?o07l0ooooooooool07?ooool5o`1o00Gooooo1Ol00?lGooooo`Ko003o0oooool00ol0O`3ooooo
ooooo`0Mooooo`Go003o7_ooool00ol0003oooooooooo`0Tooooo`03o`000?oooooooooo01cooooo
00?o_`3oooooooooool08_ooool00oooO`3oooooooooo`0:ooooo`Go_`3o8_ooool5oomo02Wooooo
00?o0000ooooooooool06_ooool002[ooooo00KoQXJ6olo?comLG5coooooodm?CooalO4Dooooo`?o
00001?ooool2o`0000;ooooo2Ol01P0:o`1M00Wo04X02_oo0009o`0Z00Wo06402_l0L009o`2e00[o
@0002Ooo0009o`0L00[o0=/02Ol0o`0:ool000Wo0;802Om]000:o`1100?ooooo00?o0000oooooooo
ool05Oooool3o`0000Cooooo0_l0000=oooooaSoooo<5ol00008ooooc003o`000?ooolcoooo<01go
ooo<00?o0000ooooc?oool`07Ooool`00ol0003oooo<ooooc00<ooooc0?ooooo00?o0000oooooooo
ool05Oooool01OnVYZKoSHf=ooooooooooooZZZZ02kooooo00?o0000ooooooooool04_ooool00ol0
O`3oooooooooo`0Mooooo`Co07l01Oooool6o`00oaCooooo0_l00?l2ooooo`?o003o1?ooool00ol0
O`3oooooooooo`0Mooooo`Go003o7_ooool00ol0003oooooooooo`0Tooooo`03o`000?oooooooooo
01gooooo00?o_`3oooooooooool08Oooool00oooO`3oooooooooo`0:ooooo`Go_`3o8_ooool5oomo
02Wooooo00?o0000ooooooooool06_ooool002[ooooo00Goh^;Roc<c<olb<S;on?Shod51@@0Doooo
o`05o`000?ooooooooooooooool000000oooool01?l0003oooooooooooooool9o`0600[o05d02Ol0
BP0:ool000Wo02X02Ol0H@0:o`1`00Wo0;D02_m00009ool000Wo01`02_l0f`09o`3o00[oo`002Ol0
/P09ofd000[o04400oooool00ol0003oooooooooo`0Dooooo`05o`000?ooooooooooooooool00000
0oooool00ol0003oooooooooo`0<oooooaSoooo<00?o0000ooooc?oool`07?oool`00ol0003oooo<
ooooc00Mooooc003o`000?ooolcoooo<01goooo<00?o0000ooooc?oool`03?oool`3ooooo`03o`00
0?oooooooooo01Gooooo00GoMgMgokjn__oooooooooookjn_P0^ooooo`03o`000?oooooooooo017o
oooo00?o07l0ooooooooool08_ooool00ol0O`3oooooooooo`03ooooo`?o003o0_ooool2o`00oa3o
oooo0_l00?l:ooooo`03o`1o0?oooooooooo01kooooo1Ol00?lNooooo`03o`000?oooooooooo02Co
oooo00?o0000ooooooooool07Oooool00ono0?ooooooooooo`0Rooooo`03oomo0?oooooooooo00Wo
oooo1Ono0?lSooooo`?oogl0:_ooool00ol0003oooooooooo`0Jooooo`00:oooool01?obl_;o/;2`
oo?cloo@d=0Dooooo`05o`000?ooooooooooooooool000000oooool01?l0003oooooooooooooool9
o`0600[o05d02Ol0BP0:ool000Wo02X02Ol0H@0:o`1`00Wo0;D02_m00009ool000Wo01`02_l0f`09
o`3o00[oo`002Ol0/P09ofd000[o04400oooool00ol0003oooooooooo`0Dooooo`05o`000?oooooo
ooooooooool000000oooool00ol0003oooooooooo`0<oooooaSoooo<<ol0000<ooooc003o`000?oo
olcoooo<01goooo<00?o0000ooooc?oool`03?oool`3ooooo`03o`000?oooooooooo01Gooooo00Go
fm_KodU9BOlo?coo@D51oa@D500^ooooo`03o`000?oooooooooo013ooooo00?o07l0ooooooooool0
9?ooool00ol0O`3oooooooooo`09ooooo`03o`00oooooooo003o00;o003o1oooool4o`00o`_ooooo
00?o07l0ooooooooool08?ooool3o`00oaoooooo00?o0000ooooooooool09?ooool00ol0003ooooo
ooooo`0Mooooo`03okl0oooooooooooo02?ooooo00?oogl0ooooooooool02Oooool3okl0obCooooo
00?oogl0ooooooooool0:_ooool00ol0003oooooooooo`0Jooooo`00:_ooool01Oo:b/[ol_;boooo
oooooooo_Kfm01Gooooo0ol00004ooooo`04o`000?ooooooooooooooo`Wo00H02_l0G@09o`1:00[o
o`002Ol0:P09o`1Q00[o07002Ol0]@0:od0000Woo`002Ol0700:o`3K00Wo0?l02_oo0009o`2b00Wo
K@002_l0@@03ooooo`03o`000?oooooooooo01Gooooo0ol00004ooooo`03o`000?oooooooooo00co
oooo6?oool`00ol0003oo`00ool0000Lool00003o`000?oo003oo`00013oo`0000?o0000ooooc?oo
ol`02_oool`00ol0003oooo<ooooc00Mooooc003o`000?ooolcoooo<00coooo<0oooool00ol0003o
ooooooooo`0Iooooo`03ojJVY_oooooooooo02cooooo00?o0000ooooooooool04?ooool00ol0O`3o
ooooooooo`0Uooooo`03o`1o0?oooooooooo00Wooooo1Ol00?l2ooooo`So003o2oooool00ol0O`3o
ooooooooo`0Rooooo`03o`00oooooooooooo01gooooo00?o0000ooooooooool09?ooool00ol0003o
ooooooooo`0Nooooo`03okl0oooooooooooo02?ooooo1?ooO`06ooooo`03okl0oooooooooooo02Co
oooo00?oogl0ooooooooool0:oooool00ol0003oooooooooo`0Jooooo`00:_ooool01On;Rh_o9RHV
oclo?om3@d?o5ADE01cooooo00Co0000oooooooooooooooo2Ol01P0:o`1M00Wo04X02_oo0009o`0Z
00Wo06402_l0L009o`2e00[o@0002Ooo0009o`0L00[o0=/02Ol0o`0:ool000Wo0;802Om]000:o`11
00?ooooo00?o0000ooooooooool07?ooool00ol0003oooooooooo`0<oooooa;oooo<0ol00003oooo
c003o`000?oo003oo`0001coo`0000?o0000ool00?oo00004?oo00000ol0003oooo<ooooc00:oooo
c003o`000?ooolcoooo<01goooo<00?o0000ooooc?oool`03?oool`3ooooo`03o`000?oooooooooo
04Sooooo00?o0000ooooooooool03oooool00ol0O`3oooooooooo`0Wooooo`03o`1o0?oooooooooo
00Sooooo1ol00?l3ooooo`Go003o2_ooool00ol0O`3oooooooooo`0Tooooo`03o`00oooooooooooo
01cooooo00?o0000ooooooooool09?ooool00ol0003oooooooooo`0Nooooo`03okl0oooooooooooo
02?ooooo1OooO`04ooooo`03okl0oooooooooooo02Gooooo00?oogl0ooooooooool0:oooool00ol0
003oooooooooo`0Jooooo`00:_ooool01OnVYZKoSHf=ooooooooooooZZZZ01cooooo00Co0000oooo
oooooooooooo2Ooo000:o`1=00Wo0?l02_oo0009oj4000Wo3`002_l0ZP09o`1@00[o0:<02OnC0009
oeX000[oT@002OnU000:o`3o00WoJ@002OnB000:o`2800?ooooo00?o0000ooooooooool07?ooool0
0ol0003oooooooooo`0<oooooa7oooo<00Go0000ooooc?ooolcoooo<o`000002ooooc003o`000?oo
003oo`0001coo`0000?o0000ool00?oo00004?oo00000ol0003oooo<ooooc00:ooooc003o`000?oo
olcoooo<01goooo<00?o0000ooooc?oool`03?oool`3ooooo`03o`000?oooooooooo04Sooooo00?o
0000ooooooooool03_ooool00ol0O`3oooooooooo`0Yooooo`03o`1o0?oooooooooo00Oooooo1Ol0
0?l5ooooo`Go003o2_ooool00ol0O`3oooooooooo`0Tooooo`03o`00oooooooooooo01cooooo00?o
0000ooooooooool09?ooool00ol0003oooooooooo`0Mooooo`?o_`3o9?ooool5oomo00Cooooo00?o
_`3oooooooooool09?ooool00oooO`3oooooooooo`0/ooooo`03o`000?oooooooooo01[ooooo000Z
ooooo`05ogMgMonn_[kooooooooooonn_[h07?ooool01?l0003oooooooooooooool9ool000[o04d0
2Ol0o`0:ool000WoX@002Ol?000:o`2Z00Wo05002_l0X`09oi<000WoFP002_nA0009ojD000[o0?l0
2OmY0009oi8000[o08P00oooool00ol0003oooooooooo`0Looooo`03o`000?oooooooooo00cooooo
5Ooool`01?l0003oooo<ooooc?l0000Nool00003o`000?oo003oo`00013oo`0000?o0000ooooc?oo
ol`02_oool`00ol0003oooo<ooooc00Mooooc003o`000?ooolcoooo<00coooo<0oooool00ol0003o
ooooooooo`18ooooo`03o`000?oooooooooo00kooooo00?o07l0ooooooooool0:_ooool4o`1o00Ko
oooo0ol00?l7ooooo`?o003o2_ooool00ol0O`3oooooooooo`0Vooooo`03o`00oooooooooooo01_o
oooo00?o0000ooooooooool09?ooool00ol0003oooooooooo`0Looooo`Go_`3o8oooool5oomo00?o
oooo00?o_`3oooooooooool09Oooool00oooO`3oooooooooo`0/ooooo`03o`000?oooooooooo01[o
oooo000Zooooo`05om_Kfom9BDWo?clood51@OlD51@05_ooool00ol0003oooooooooo`03ooooo`04
o`000?ooooooooooooooo`Woo`002_l0C@09o`3o00[oo`002OnQ0009o`l000[o0:X02Ol0D00:o`2S
00WoT`002OmJ000:oi4000WoY@002_l0o`09ofT000WoTP002_l0R003ooooo`03o`000?oooooooooo
01Kooooo00?o0000ooooooooool00oooool00ol0003oooooooooo`0<oooooa?oooo<0_l00003oooo
c003o`000?oo003oo`0001coo`0000?o0000ool00?oo00004?oo00000ol0003oooo<ooooc00:oooo
c003o`000?ooolcoooo<01goooo<00?o0000ooooc?oool`03?oool`3ooooo`03o`000?oooooooooo
04Sooooo00?o0000ooooooooool03Oooool00ol0O`3oooooooooo`0[ooooo`Go07l06Oooool3o`1o
02Wooooo00?o003oooooooooool06oooool00ol0003oooooooooo`0Tooooo`03o`000?oooooooooo
01cooooo1Ono0?lTooooo`?oogl00oooool00ono0?ooooooooooo`0Uooooo`03oomo0?oooooooooo
02gooooo00?o0000ooooooooool06_ooool002kooooo00?oYZJVooooooooool05?ooool00ol0003o
ooooooooo`03ooooo`04o`000?ooooooooooooooo`Woo`002_l0C@09o`3o00[oo`002OnQ0009o`l0
00[o0:X02Ol0D00:o`2S00WoT`002OmJ000:oi4000WoY@002_l0o`09ofT000WoTP002_l0R003oooo
o`03o`000?oooooooooo01Kooooo00?o0000ooooooooool00oooool00ol0003oooooooooo`0<oooo
oaGoooo<00Co0000ooooc?ooolco00007_oo00000ol0003oo`00ool0000@ool00003o`000?ooolco
ooo<00[oooo<00?o0000ooooc?oool`07Ooool`00ol0003oooo<ooooc00<ooooc0?ooooo00?o0000
ooooooooool0B?ooool00ol0003oooooooooo`0:ooooo`Co07l0;Oooool5o`1o01Sooooo1Ol0O`0Y
ooooo`03o`00oooooooooooo01[ooooo00?o0000ooooooooool09?ooool00ol0003oooooooooo`0L
ooooo`Go_`3o9_ooool01?ooO`3ooooooooooono0?lXooooo`03oomo0?oooooooooo02gooooo00?o
0000ooooooooool06_ooool002_ooooo00?om?Cdoj6QXOo8b<P06?ooool00ol0003oooooooooo`02
ooooo`04o`000?ooooooooooooooo`Woo`002_l0C@09o`3o00[oo`002OnQ0009o`l000[o0:X02Ol0
D00:o`2S00WoT`002OmJ000:oi4000WoY@002_l0o`09ofT000WoTP002_l0R003ooooo`03o`000?oo
oooooooo01Oooooo00?o0000ooooooooool00_ooool00ol0003oooooooooo`0<oooooa7oooo<00Go
0000ooooc?ooolcoooo<o`000002ooooc003o`000?oo003oo`0001coo`0000?o0000ool00?oo0000
4?oo00000ol0003oooo<ooooc00:ooooc003o`000?ooolcoooo<01goooo<00?o0000ooooc?oool`0
3?oool`3ooooo`03o`000?oooooooooo04Sooooo00?o0000ooooooooool02Oooool5o`1o02gooooo
1_l0O`0Gooooo`Go07l0:_ooool00ol00?ooooooooooo`0Iooooo`03o`000?oooooooooo02Cooooo
00?o0000ooooooooool07Oooool4okl0obOooooo00?oogl0okl0ooooool09oooool00oooO`3ooooo
ooooo`0^ooooo`03o`000?oooooooooo01[ooooo000Zooooo`05onSXj?le=CGo<S8bofYZJ_maLG40
5oooool00ol0003oooooooooo`02ooooo`;o00000_ooool9ool000[o04d02Ol0o`0:ool000WoX@00
2Ol?000:o`2Z00Wo05002_l0X`09oi<000WoFP002_nA0009ojD000[o0?l02OmY0009oi8000[o08P0
0oooool00ol0003oooooooooo`0Gooooo`03o`000?oooooooooo00;ooooo0_l0000=oooooa;oooo<
0ol00003ooooc003o`000?oo003oo`0001coo`0000?o0000ool00?oo00004?oo00000ol0003oooo<
ooooc00:ooooc003o`000?ooolcoooo<01goooo<00?o0000ooooc?oool`03?oool`3ooooo`03o`00
0?oooooooooo01Cooooo00?oTI6Aooooooooool00_ooool00onBTY;oooooooooo`0/ooooo`03o`00
0?oooooooooo00Wooooo1Ol0O`0^ooooo`?o07l00_ooool2o`1o01Gooooo1Ol0O`0Zooooo`03o`00
oooooooooooo01Wooooo00?o0000ooooooooool09?ooool00ol0003oooooooooo`0Pooooo`03okl0
oooooooooooo02Kooooo00?o_`3oooooooooool09Oooool00oooO`3oooooooooo`0_ooooo`03o`00
0?oooooooooo01[ooooo000Zooooo`06ohn?Soo<c<coG5aLoooooomDE5ConOWi5oooool01Ol0003o
oooooooooooooooo000000?ooooo2Ooo000:o`1=00Wo0?l02_oo0009oj4000Wo3`002_l0ZP09o`1@
00[o0:<02OnC0009oeX000[oT@002OnU000:o`3o00WoJ@002OnB000:o`2800?ooooo00?o0000oooo
ooooool06?ooool01Ol0003ooooooooooooooooo000000kooooo6?oool`00ol0003oo`00ool0000L
ool00003o`000?oo003oo`00013oo`0000?o0000ooooc?oool`02_oool`00ol0003oooo<ooooc00M
ooooc003o`000?ooolcoooo<00coooo<0oooool00ol0003oooooooooo`0Dooooo`03od10@?mhN7So
N7Qh00;oN7Qh00?o9BDUooooooooool0;?ooool00ol0003oooooooooo`09ooooo`Go07l0=Oooool0
0ol0O`3oooooooooo`0@ooooo`;o07l000Coooooo`1o0?l0O`3o07l0;?ooool00ol00?oooooooooo
o`0Hooooo`03o`000?oooooooooo02Cooooo00?o0000ooooooooool08Oooool00ono0?oooooooooo
o`0Qooooo`Co_`3o00?oogl0ooooooooool09Oooool00oooO`3oooooooooo`0_ooooo`03o`000?oo
oooooooo01[ooooo000Zooooo`06ohJ6Q_o?clooG5aLoooooom?CdoolO7a4oooool01Ol0003ooooo
oooooooooooo000000?ooooo00Co0000oooooooooooooooo2Ooo000:o`1=00Wo0?l02_oo0009oj40
00Wo3`002_l0ZP09o`1@00[o0:<02OnC0009oeX000[oT@002OnU000:o`3o00WoJ@002OnB000:o`28
00?ooooo00?o0000ooooooooool05?ooool01Ol0003ooooooooooooooooo000000?ooooo00?o0000
ooooooooool03?oooolHooooc3?o00003?oool`00ol0003oooo<ooooc00Mooooc003o`000?ooolco
ooo<00coooo<0oooool00ol0003oooooooooo`0Dooooo`03odI6A_o2`/;o`/;200;o`/;200?o?3`l
ooooooooool0;?ooool00ol0003oooooooooo`0:ooooo`?o07l0=oooool4o`1o00gooooo00?o07l0
ooooooooool0<?ooool00ol00?ooooooooooo`0Hooooo`03o`000?oooooooooo02Cooooo00?o0000
ooooooooool08Oooool00ono0?ooooooooooo`0Pooooo`Go_`3o00?ooooooomo0?ooool09?ooool0
0oooO`3oooooooooo`0`ooooo`03o`000?oooooooooo01[ooooo000Zooooo`05on;Rh_lc<c?o<S8b
ooShn?m1@D405?ooool5o`0000?ooooo00Co0000oooooooooooooooo2Ooo000:o`1=00Wo0?l02_oo
0009oj4000Wo3`002_l0ZP09o`1@00[o0:<02OnC0009oeX000[oT@002OnU000:o`3o00WoJ@002OnB
000:o`2800?ooooo00?o0000ooooooooool05?ooool5o`0000?ooooo00?o0000ooooooooool03?oo
oolHooooc003o`000?ooolcoooo<01coooo<00?o0000ooooc?oool`07Ooool`00ol0003oooo<oooo
c00Mooooc003o`000?ooolcoooo<00coooo<0oooool00ol0003oooooooooo`0Dooooo`03oifMWOoo
oooooooo00;ooooo00?oCdm?ooooooooool0;?ooool00ol0003oooooooooo`0:ooooo`03o`1o0?oo
oooooooo03Oooooo1Ol0O`0;ooooo`03o`1o0?oooooooooo03;ooooo00?o003oooooooooool05ooo
ool00ol0003oooooooooo`0Tooooo`03o`000?oooooooooo027ooooo00?o_`3oooooooooool08?oo
ool5okl0o`03ooooooooO`3ooooo02Cooooo00?oogl0ooooooooool0<?ooool00ol0003ooooooooo
o`0Jooooo`00:oooool01?obl_;o/;2`oo?cloo@d=0Looooo`04o`000?ooooooooooooooo`Woo`00
2_l0C@09o`3o00[oo`002OnQ0009o`l000[o0:X02Ol0D00:o`2S00WoT`002OmJ000:oi4000WoY@00
2_l0o`09ofT000WoTP002_l0R003ooooo`03o`000?oooooooooo01cooooo00?o0000ooooooooool0
3?oooolHooooc5_o00001?oool`00ol0003oooo<ooooc00<ooooc0?ooooo00?o0000ooooooooool0
5oooool00ooalO7oe]KFod92@P0^ooooo`03o`000?oooooooooo00[ooooo00?o07l0ooooooooool0
=oooool8o`1o00?ooooo1Ol0O`0eooooo`03o`00oooooooooooo01Oooooo00?o0000ooooooooool0
9?ooool00ol0003oooooooooo`0Rooooo`03okl0oooooooooooo01oooooo1Ono0?l2ooooo`03oomo
0?oooooooooo027ooooo00?oogl0ooooooooool0<Oooool00ol0003oooooooooo`0Jooooo`00:ooo
ool01?ohn?Sooooooo7alOoRh^8Looooo`04o`000?ooooooooooooooo`Woo`002_l0@`09o`3k00[o
0?l02Ol0G009oeX000[oX@002OmH000:o`0N00Wo01802Ol0100:og4000Wo[`002_oo0009o`1O01?o
0?l00oooool00ol0003oooooooooo`0Looooo`03o`000?oooooooooo00cooooo6?oool`00ol0003o
o`00ool0000Lool00003o`000?oo003oo`0001goo`0000?o0000ool00?oo00006?oo00000ol0003o
ooo<ooooc002ooooc003o`000?ooolcoooo<00coooo<0oooool00ol0003oooooooooo`0Gooooo`03
okfm_OmeMGGoOGem02kooooo00?o0000ooooooooool02Oooool00ol0O`3oooooooooo`0hooooo`Go
07l00oooool7o`1o03Oooooo0ol00?lFooooo`03o`000?oooooooooo02Cooooo00?o0000oooooooo
ool08_ooool00ono0?ooooooooooo`0Nooooo`03okl0oooooooo_`3o00;o_`3o1?ooool00oooO`3o
ooooooooo`0Pooooo`03oomo0?oooooooooo037ooooo00?o0000ooooooooool06_ooool002[ooooo
00Koa<C4od=3@omUIFGo[jn_o``<3?ogmoLKooooo`04o`000?ooooooooooooooo`Woo`002_l0@`09
o`3k00[o0?l02Ol0G009oeX000[oX@002OmH000:o`0N00Wo01802Ol0100:og4000Wo[`002_oo0009
o`1O01?o0?l00oooool00ol0003oooooooooo`0Looooo`03o`000?oooooooooo00cooooo4Ooool`5
o`0000;oooo<00?o0000ool00?oo00007?oo00000ol0003oo`00ool0000Mool00003o`000?oo003o
o`0001Soo`0000?o0000ooooc?oool`00_oool`00ol0003oooo<ooooc00<ooooc0?ooooo00?o0000
ooooooooool05_ooool00oodm?CoXJ6QolS8b00_ooooo`03o`000?oooooooooo00Wooooo00?o07l0
ooooooooool0>Oooool3o`1o00Kooooo1Ol0O`0fooooo`Go003o5Oooool00ol0003oooooooooo`0T
ooooo`03o`000?oooooooooo02?ooooo00?o_`3oooooooooool07?ooool00ono0?ooooooooooo`07
ooooo`03oomo0?oooooooooo01gooooo0oooO`0dooooo`03o`000?oooooooooo01[ooooo000Zoooo
o`06ogEeMOobl_;o?clooo[jn_mJFU[omOGe5?ooool3o`0000Cooooo00Co0000oooooooooooooooo
2Ooo000:o`1300Wo0?/02_l0o`09o`1L00WoFP002_nQ0009oeP000[o01h02Ol04P09o`0400[oL@00
2On_000:ool000Wo05l04ol0o`03ooooo`03o`000?oooooooooo01cooooo00?o0000ooooooooool0
3?oooolBooooc004o`000?ooolcoooo<o`0000;oooo<00?o0000ool00?oo00007?oo00000ol0003o
o`00ool0000Mool00003o`000?oo003oo`0001Soo`0000?o0000ooooc?oool`00_oool`00ol0003o
ooo<ooooc00<ooooc0?ooooo00?o0000ooooooooool05Oooool01OoXj>So=CDeoc8b<_mZJV[oLG5a
02kooooo00?o0000ooooooooool02Oooool00ol0O`3oooooooooo`12ooooo`Go07l0=_ooool5o`00
oaGooooo00?o0000ooooooooool09?ooool00ol0003oooooooooo`0Sooooo`03okl0oooooooooooo
01_ooooo00?o_`3oooooooooool02Oooool00oooO`3oooooooooo`0Kooooo`Googl0<oooool00ol0
003oooooooooo`0Jooooo`00:_ooool01_miNGWob<S8oemOGooLg=coJVYZooCdm1?ooooo00Go0000
ooooooooooooooooo`000003ooooo`04o`000?ooooooooooooooo`Woo`002_l0@`09o`3k00[o0?l0
2Ol0G009oeX000[oX@002OmH000:o`0N00Wo01802Ol0100:og4000Wo[`002_oo0009o`1O01?o0?l0
0oooool00ol0003oooooooooo`0Eooooo`?o00001?ooool00ol0003oooooooooo`0<oooooa?oooo<
00?o0000ooooc?oool`00_oool`00ol0003oo`00ool0000Lool00003o`000?oo003oo`0001goo`00
00?o0000ool00?oo00006?oo00000ol0003oooo<ooooc002ooooc003o`000?ooolcoooo<00coooo<
0oooool00ol0003oooooooooo`0Eooooo`06ohn?Soo<c<coG5aLoooooomDE5ConOWi;Oooool00ol0
003oooooooooo`08ooooo`03o`1o0?oooooooooo04Cooooo0ol0O`0gooooo`Oo003o4oooool00ol0
003oooooooooo`0Tooooo`03o`000?oooooooooo02Cooooo00?o_`3oooooooooool06Oooool00ono
0?ooooooooooo`0:ooooo`03oomo0?oooooooooo01_ooooo1OooO`0cooooo`03o`000?oooooooooo
01[ooooo000Zooooo`05oi>CTomIFEWo/K6aoc4a<OmZJVX05?ooool01Ol0003ooooooooooooooooo
000000?ooooo0_l00002ooooo`Woo`002_l0@`09o`3k00[o0?l02Ol0G009oeX000[oX@002OmH000:
o`0N00Wo01802Ol0100:og4000Wo[`002_oo0009o`1O01?o0?l00oooool00ol0003oooooooooo`0D
ooooo`05o`000?ooooooooooooooool000000oooool00ol0003oooooooooo`0<oooooaCoooo<00Go
0000ooooc?ooolcoooo<o`00000Nool00003o`000?oo003oo`0001goo`0000?o0000ool00?oo0000
6?oo00000ol0003oooo<ooooc002ooooc003o`000?ooolcoooo<00coooo<0oooool00ol0003ooooo
ooooo`0Eooooo`06ohJ6Q_o?clooG5aLoooooom?CdoolO7a;Oooool00ol0003oooooooooo`08oooo
o`03o`1o0?oooooooooo07oooooo0ol00?l3ooooo`;o003o0_ooool3o`00o`cooooo00?o0000oooo
ooooool09?ooool00ol0003oooooooooo`0Tooooo`03okl0oooooooooooo01Sooooo00?o_`3ooooo
ooooool03?ooool00oooO`3oooooooooo`0Iooooo`Koogl0<oooool00ol0003oooooooooo`0Joooo
o`00;Oooool00ooinOWoooooooooo`0Cooooo`Co00001?ooool01?l0003oooooooooooooool9ool0
00[o04<02Ol0n`0:o`3o00Wo05`02OmJ000:oj4000WoF0002_l07P09o`0B00Wo00@02_ma0009ojl0
00[oo`002Ol0G`0Co`3o00?ooooo00?o0000ooooooooool05?ooool01Ol0003ooooooooooooooooo
000000?ooooo0_l0000=oooooa7oooo<00Go0000ooooc?ooolcoooo<o`000002ooooc003o`000?oo
003oo`0001coo`0000?o0000ool00?oo00007Ooo00000ol0003oo`00ool0000Hool00003o`000?oo
olcoooo<00;oooo<00?o0000ooooc?oool`03?oool`3ooooo`03o`000?oooooooooo01Gooooo00Go
h^;Roc<c<olb<S;on?Shod51@@0^ooooo`03o`000?oooooooooo00Oooooo00?o07l0ooooooooool0
R?ooool6o`00o`_ooooo00?o0000ooooooooool09?ooool00ol0003oooooooooo`0Tooooo`03okl0
oooooooooooo01Cooooo1?no0?l@ooooo`?oogl05_ooool2oomo00;ooooo0oooO`0dooooo`03o`00
0?oooooooooo01[ooooo0013ooooo`03o`000?oooooooooo00Gooooo00Co0000oooooooooooooooo
2Ooo000:o`1300Wo0?/02_l0o`09o`1L00WoFP002_nQ0009oeP000[o01h02Ol04P09o`0400[oL@00
2On_000:ool000Wo05l04ol0o`03ooooo`03o`000?oooooooooo01Cooooo1?l00004ooooo`03o`00
0?oooooooooo00cooooo4Ooool`01Ol0003oooo<ooooc?ooolco000000;oooo<00?o0000ool00?oo
00007?oo00000ol0003oo`00ool0000Mool00003o`000?oo003oo`0001Soo`0000?o0000ooooc?oo
ol`00_oool`00ol0003oooo<ooooc00<ooooc0?ooooo00?o0000ooooooooool05_ooool01?obl_;o
/;2`oo?cloo@d=0^ooooo`03o`000?oooooooooo00Oooooo00?o07l0ooooooooool0ROooool5o`00
o`_ooooo00?o0000ooooooooool09?ooool00ol0003oooooooooo`0Uooooo`03okl0oooooooooooo
01;ooooo1Ono0?l?ooooo`Googl01_ooool3oomo00Kooooo0oooO`02ooooo`03oomo0?oooooooooo
03Wooooo00?o0000ooooooooool06_ooool004Cooooo00?o0000ooooooooool01?ooool01?l0003o
ooooooooooooool9ool000[o04<02Ol0n`0:o`3o00Wo05`02OmJ000:oj4000WoF0002_l07P09o`0B
00Wo00@02_ma0009ojl000[oo`002Ol0G`0Co`3o00?ooooo00?o0000ooooooooool05?ooool00ol0
003oooooooooo`05ooooo`03o`000?oooooooooo00cooooo4_oool`3o`0000?oooo<00?o0000ool0
0?oo00007?oo00000ol0003oo`00ool0000Mool00003o`000?oo003oo`0001Soo`0000?o0000oooo
c?oool`00_oool`00ol0003oooo<ooooc00<ooooc0?ooooo00?o0000ooooooooool05Oooool00onQ
XJ7oe=CDooooo`0`ooooo`03o`000?oooooooooo00Oooooo00?o07l0ooooooooool0ROooool7o`00
o`Wooooo00?o0000ooooooooool09?ooool00ol0003oooooooooo`0Uooooo`03okl0oooooooooooo
01;ooooo1Ono0?l?ooooo`Soogl00_ooool5oomo00Cooooo1_ooO`0looooo`03o`000?oooooooooo
01[ooooo0015ooooo`;o00001?ooool01?l0003oooooooooooooool9ool000[o04<02Ol0n`0:o`3o
00Wo05`02OmJ000:oj4000WoF0002_l07P09o`0B00Wo00@02_ma0009ojl000[oo`002Ol0G`0Co`3o
00?ooooo00?o0000ooooooooool05Oooool00ol0003oooooooooo`04ooooo`03o`000?oooooooooo
00cooooo6?oool`00ol0003oo`00ool0000Lool00003o`000?oo003oo`0001goo`0000?o0000ool0
0?oo00006?oo00000ol0003oooo<ooooc002ooooc003o`000?ooolcoooo<00coooo<0oooool00ol0
003oooooooooo`0Eooooo`04ogemOOlX:2SoFe]Kolk>cRoooooo00?o0000ooooooooool01_ooool0
0ol0O`3oooooooooo`2;ooooo`?o003o0oooool2o`00o`;ooooo0ol00?l2ooooo`03o`000?oooooo
oooo02Cooooo00?o0000ooooooooool09_ooool00ono0?ooooooooooo`0?ooooo`Oo_`3o3oooool5
oomo00?ooooo4?ooO`0mooooo`03o`000?oooooooooo01[ooooo001;ooooo`04o`000?oooooooooo
ooooo`Woo`002_l0@`09o`3k00[o0?l02Ol0G009oeX000[oX@002OmH000:o`0N00Wo01802Ol0100:
og4000Wo[`002_oo0009o`1O01?o0?l00oooool00ol0003oooooooooo`0Fooooo`;o00001?ooool0
0ol0003oooooooooo`0<oooooaSoooo<Fol00004ooooc003o`000?ooolcoooo<00coooo<0oooool0
0ol0003oooooooooo`0Eooooo`06om;Bd_oemOGoc<c<ofIVI_m>CTkolO7a;Oooool00ol0003ooooo
ooooo`06ooooo`03o`1o0?oooooooooo09?ooooo1_l00?l00ooooooo0000ooooo`0Uooooo`03o`00
0?oooooooooo02Kooooo00?o_`3oooooooooool03Oooool2okl0o`?ooooo0ono0?lAooooo`?oogl0
1_ooool5oomo00Cooooo1OooO`0mooooo`03o`000?oooooooooo01[ooooo001;ooooo`04o`000?oo
ooooooooooooo`Wo0?l02_l0/`09o`2H00[oXP007?oo0009onL000[oG0002Ol0?009o`3=00[o0>T0
2Ol0C00:o`0U00Wo4P002Ol09`0:o`3100?ooooo00?o0000ooooooooool07?ooool00ol0003ooooo
ooooo`0<oooooaSoooo<H?l0000>ooooc0?ooooo00?o0000ooooooooool05Oooool01_nn_[kokno_
ol?3`omFEUKoHf=SooKfmRgooooo00?o0000ooooooooool01_ooool00ol0O`3oooooooooo`2Doooo
o`Go003o00?oooooo`000?ooool09Oooool00ol0003oooooooooo`0Wooooo`03okl0oooooooooooo
00Oooooo1Ono0?lSooooo`?oogl01_ooool3oomo03kooooo00?o0000ooooooooool06_ooool004_o
oooo00Co0000oooooooooooooooo2Ol0o`0:o`2c00Wo09P02_nR000Lool000Woi`002_mL0009o`0l
00Wo0<d02_l0j@09o`1<00[o02D02OlB0009o`0W00[o0<400oooool00ol0003oooooooooo`0Loooo
o`03o`000?oooooooooo00coooooQ_oool`3ooooo`03o`000?oooooooooo01Gooooo00CoOGemoc<c
<omgMgOoiNGU;oooool00ol0003oooooooooo`05ooooo`03o`1o0?oooooooooo09Gooooo1Ol00?l0
0ooooooo0000ooooo`0Uooooo`03o`000?oooooooooo02Oooooo0ono0?l6ooooo`Go_`3oK_ooool0
0ol0003oooooooooo`0Jooooo`00A?ooool3o`0000Cooooo00Co0000oooooooooooooooo2Ol0o`0:
o`2c00Wo09P02_nR000Lool000Woi`002_mL0009o`0l00Wo0<d02_l0j@09o`1<00[o02D02OlB0009
o`0W00[o0<400oooool00ol0003oooooooooo`0Looooo`03o`000?oooooooooo00coooooQ_oool`3
ooooo`03o`000?oooooooooo01Gooooo00?oXj>Son3Ph?ooool0<?ooool00ol0003oooooooooo`05
ooooo`03o`1o0?oooooooooo09Kooooo0ol00?l2ooooo`03o`000?oooooooooo02Cooooo00?o0000
ooooooooool09_ooool?okl0ofkooooo00?o0000ooooooooool06_ooool004?ooooo00Go0000oooo
ooooooooooooo`000003ooooo`04o`000?ooooooooooooooo`Wo0?l02_l0/`09o`2H00[oXP007?oo
0009onL000[oG0002Ol0?009o`3=00[o0>T02Ol0C00:o`0U00Wo4P002Ol09`0:o`3100?ooooo00?o
0000ooooooooool05Oooool3o`0000Cooooo00?o0000ooooooooool03?oooon6ooooc0?ooooo00?o
0000ooooooooool05_ooool00oodm?CoXJ6QolS8b00_ooooo`03o`000?oooooooooo00Gooooo00?o
07l0ooooooooool0Voooool00ol0003oooooooooo`0Tooooo`03o`000?oooooooooo02Kooooo1Ono
0?l5ooooo`Go_`3oK_ooool00ol0003oooooooooo`0Jooooo`00Aoooool01?l0003ooooooooooooo
ool2o`0000;ooooo2Ol0o`0:o`2c00Wo09P02_nR000Lool000Woi`002_mL0009o`0l00Wo0<d02_l0
j@09o`1<00[o02D02OlB0009o`0W00[o0<400oooool00ol0003oooooooooo`0Dooooo`05o`000?oo
ooooooooooooool000000oooool00ol0003oooooooooo`0<ooooohKoooo<0oooool00ol0003ooooo
ooooo`0Eooooo`05onSXj?le=CGo<S8bofYZJ_maLG40;_ooool00ol0003oooooooooo`04ooooo`03
o`1o0?oooooooooo09cooooo00?o0000ooooooooool09?ooool00ol0003oooooooooo`0Vooooo`Go
_`3o1_ooool3okl0ofoooooo00?o0000ooooooooool06_ooool004Oooooo00Go0000oooooooooooo
ooooo`000003ooooo`Wo0?l02_l0/`09o`2H00[oXP007?oo0009onL000[oG0002Ol0?009o`3=00[o
0>T02Ol0C00:o`0U00Wo4P002Ol09`0:o`3100?ooooo00?o0000ooooooooool06?ooool01?l0003o
ooooooooooooool2o`0000gooooo5_oool`01_nYZHOoDe=2ocLg;?li>BgoG5a9oknoV1[oooo<00Ko
ZJV7oe=C@_lg=bco>CT]oeaLBOno_iPIooooc006ojVYQomCDd;o=cL/ocTi;OmLG4Wo_knH6_oool`0
1_nYZHOoDe=2ocLg;?li>BgoG5a9oknoV0_oooo<0oooool00ol0003oooooooooo`0Eooooo`06ohn?
Soo<c<coG5aLoooooomDE5ConOWi;Oooool00ol0003oooooooooo`04ooooo`03o`1o0?oooooooooo
09cooooo00?o0000ooooooooool09?ooool00ol0003oooooooooo`0Wooooo`?o_`3oNOooool00ol0
003oooooooooo`0Jooooo`00@oooool4o`0000Cooooo00Co0000oooooooooooooooo2Ol0o`0:o`2c
00Wo09P02_nR000Lool000Woi`002_mL0009o`0l00Wo0<d02_l0j@09o`1<00[o02D02OlB0009o`0W
00[o0<400oooool00ol0003oooooooooo`0Hooooo`05o`000?ooooooooooooooool000003_oooolE
ooooc003om;BZ?m1@CCol_;100;oooo<00?oinNhob`/8oocll806?oool`00ooBdZSo@D4doo;b`@02
ooooc003onOW^?l/;2?olo?201Ooooo<00?od]:Xod51=?obl/400_oool`00ooWikSo;2`Soo?c`P0H
ooooc003om;BZ?m1@CCol_;100;oooo<00?oinNhob`/8oocll802_oool`3ooooo`03o`000?oooooo
oooo01Gooooo00KoQXJ6olo?comLG5coooooodm?CooalO4Kooooo`;o00001?ooool00ol0003ooooo
ooooo`02ooooo`?o00001?ooool00ol0003oooooooooo`03ooooo`03o`1o0?oooooooooo09gooooo
00?o0000ooooooooool04_ooool2o`0000Cooooo00?o0000ooooooooool00_ooool3o`0000Cooooo
00?o0000ooooooooool0Xoooool00ol0003oooooooooo`0Jooooo`00@oooool00ol0003ooooooooo
o`05ooooo`04o`000?ooooooooooooooo`Wo0?l02_l0/`09o`2H00[oXP007?oo0009onL000[oG000
2Ol0?009o`3=00[o0>T02Ol0C00:o`0U00Wo4P002Ol09`0:o`3100?ooooo00?o0000ooooooooool0
5?ooool4o`0000Cooooo00?o0000ooooooooool03?oooolEooooc003om;BZ?m1@CCol_;100;oooo<
00?oinNhob`/8oocll806?oool`00ooBdZSo@D4doo;b`@02ooooc003onOW^?l/;2?olo?201Ooooo<
00?od]:Xod51=?obl/400_oool`00ooWikSo;2`Soo?c`P0Hooooc003om;BZ?m1@CCol_;100;oooo<
00?oinNhob`/8oocll802_oool`3ooooo`03o`000?oooooooooo01Gooooo00Goh^;Roc<c<olb<S;o
n?Shod51@@0Kooooo`04o`000?ooooooooooo`0000Oooooo00Go0000ooooooooooooooooo`000003
ooooo`03o`000?oooooooooo00?ooooo00?o07l0ooooooooool0WOooool00ol0003oooooooooo`0A
ooooo`04o`000?ooooooooooo`0000Oooooo00Go0000ooooooooooooooooo`000003ooooo`03o`00
0?oooooooooo0:?ooooo00?o0000ooooooooool06_ooool004?ooooo1Ol00003ooooo`04o`000?oo
ooooooooooooo`Wo0?l02_l0/`09o`2H00[oXP007?oo0009onL000[oG0002Ol0?009o`3=00[o0>T0
2Ol0C00:o`0U00Wo4P002Ol09`0:o`3100?ooooo00?o0000ooooooooool05?ooool00ol0003ooooo
ooooo`05ooooo`03o`000?oooooooooo00cooooo5_oool`01_nYZHOoE5A3ocLg;?li>BgoG5a9okno
V1[oooo<00KoZJV7oeAD@olg=bco>CT]oeaLBOno_iPIooooc006ojVYQomDE4?o=cL/ocTi;OmLG4Wo
_knH6_oool`01_nYZHOoE5A3ocLg;?li>BgoG5a9oknoV0_oooo<0oooool00ol0003oooooooooo`0F
ooooo`04oo;bl_n`/;3olo?com3@d1_ooooo00Co0000oooooooooooo00002oooool01Ol0003ooooo
oooooooooooo000000Gooooo00?o07l0ooooooooool0WOooool00ol0003oooooooooo`0Aooooo`04
o`000?ooooooooooo`0000_ooooo00Go0000ooooooooooooooooo`00002Uooooo`03o`000?oooooo
oooo01[ooooo001;ooooo`04o`000?ooooooooooooooo`Wo0?l02_l0XP09o`1300[o04h02Ol0RP09
o`1d00[o3`002On?000Vool000WoD0002_l0bP09o`3A00Wo0<802_l0GP03ooooo`03o`000?oooooo
oooo01Cooooo1Ol00003ooooo`03o`000?oooooooooo00coooooQ_oool`3ooooo`03o`000?oooooo
oooo01Wooooo00?on_[jooooooooool06Oooool01?l0003oooooooooool0000;ooooo`04o`000?oo
ooooooooooooo`?o00000_ooool00ol0O`3oooooooooo`2Nooooo`03o`000?oooooooooo017ooooo
00Co0000oooooooooooo00002oooool01?l0003oooooooooooooool2o`000:Cooooo00?o0000oooo
ooooool06_ooool004_ooooo00Co0000oooooooooooooooo2Ol0o`0:o`2R00Wo04<02_l0CP09o`2:
00Wo07@02_l?0009ohl002Koo`002Om@000:o`3:00Wo0=402Ol0`P0:o`1N00?ooooo00?o0000oooo
ooooool07?ooool00ol0003oooooooooo`0<ooooohKoooo<0oooool00ol0003oooooooooo`0Coooo
o`03ok6a/Oo6a/Kooooo00?ooooo00?oEeMGooooooooool06Oooool01?l0003oooooooooool00007
ooooo`Co00001?ooool00ol0003oooooooooo`03o`1o0:3ooooo00?o0000ooooooooool04Oooool0
1?l0003oooooooooool00007ooooo`Co00001?ooool00ol0003oooooooooo`2Sooooo`03o`000?oo
oooooooo01[ooooo001;ooooo`04o`000?ooooooooooooooo`Wo0?l02_l0XP09o`1300[o04h02Ol0
RP09o`1d00[o3`002On?000Vool000WoD0002_l0bP09o`3A00Wo0<802_l0GP03ooooo`03o`000?oo
oooooooo01cooooo00?o0000ooooooooool03?oooon6ooooc0?ooooo00?o0000ooooooooool04ooo
ool00onKVi_oMWIfoj^[Z`03oj^[Z`03ocDe=Ooooooooooo01Wooooo00Co0000oooooooooooo0000
1oooool00ol0003oooooooooo`05ooooo`03o`000?oooooo07l000Co07l0Woooool00ol0003ooooo
ooooo`0Aooooo`04o`000?ooooooooooo`0000Oooooo00?o0000ooooooooool01Oooool00ol0003o
ooooooooo`2Sooooo`03o`000?oooooooooo01[ooooo0015ooooo`?o00000oooool01?l0003ooooo
ooooooooool9o`3o00[o0:802Ol0@`0:o`1>00Wo08X02Ol0M00:o`l000WoS`009_oo0009oe0000[o
0<X02Ol0d@09o`3200[o05h00oooool00ol0003oooooooooo`0Looooo`03o`000?oooooooooo00co
oooo>_oool`00onEUGOo>3P/ooknb`0Looooc003oiFEMolh>2coo_k;01goooo<00?oUIEgocPh;?on
o//02_oool`3ooooo`03o`000?oooooooooo01?ooooo00?of][JoiNGUonGUiL00onGUiL00ol_;boo
ooooooooo`0Jooooo`;o00002?ooool5o`0000?ooooo00?o0000ooooool0O`001?l0O`2Oooooo`03
o`000?oooooooooo01;ooooo0_l00008ooooo`Go00000oooool00ol0003oooooooooo`2Sooooo`03
o`000?oooooooooo01[ooooo0016ooooo`03o`000?oooooooooo00;ooooo00Co0000oooooooooooo
oooo2Ol0o`0:o`2R00Wo04<02_l0CP09o`2:00Wo07@02_l?0009ohl002Koo`002Om@000:o`3:00Wo
0=402Ol0`P0:o`1N00?ooooo00?o0000ooooooooool05_ooool3o`0000?ooooo00?o0000oooooooo
ool03?ooooljooooc003oiBDM_lh>2coo_k;01coooo<00?oU9AfocPh;?ono//07Ooool`00onDU7Ko
>3P/ooknb`0:ooooc0?ooooo00?o0000ooooooooool06Oooool00om@D53oooooooooo`0/ooooo`03
o`000?oooooo07l000Co07l0Woooool00ol0003oooooooooo`0Tooooo`03o`000?oooooooooo0:?o
oooo00?o0000ooooooooool06_ooool004?ooooo1Ol00003ooooo`;o00000_ooool9o`3o00[o0:80
2Ol0@`0:o`1>00Wo08X02Ol0M00:o`l000WoS`009_oo0009oe0000[o0<X02Ol0d@09o`3200[o05h0
0oooool00ol0003oooooooooo`0Gooooo`03o`000?oooooooooo00;ooooo00?o0000ooooooooool0
3?oooon6ooooc0?ooooo00?o0000ooooooooool06Oooool00ooJf][oooooooooo`0/ooooo`03o`00
0?oooooooooo00?o07l0X?ooool00ol0003oooooooooo`0Tooooo`03o`000?oooooooooo0:?ooooo
00?o0000ooooooooool06_ooool004?ooooo00Co0000oooooooooooo00001?ooool01?l0003ooooo
ooooooooool9o`3o00[o0:802Ol0@`0:o`1>00Wo08X02Ol0M00:o`l000WoS`009_oo0009oe0000[o
0<X02Ol0d@09o`3200[o05h00oooool00ol0003oooooooooo`0Dooooo`Go00000oooool00ol0003o
ooooooooo`0<ooooohKoooo<0oooool00ol0003oooooooooo`18ooooo`03o`000?oooooooooo0:?o
oooo00?o0000ooooooooool09?ooool00ol0003oooooooooo`2Sooooo`03o`000?oooooooooo01[o
oooo0014ooooo`03o`000?oooooo000000Cooooo00Co0000oooooooooooooooo2Ol0o`0:o`2R00Wo
04<02_l0CP09o`2:00Wo07@02_l?0009ohl002Koo`002Om@000:o`3:00Wo0=402Ol0`P0:o`1N00?o
oooo00?o0000ooooooooool05?ooool01?l0003oooooooooool00004ooooo`;o00003Ooooon6oooo
c0?ooooo00?o0000ooooooooool0B?ooool00ol0003oooooooooo`2Sooooo`03o`000?oooooooooo
02Cooooo00?o0000ooooooooool0Xoooool00ol0003oooooooooo`0Jooooo`00AOooool2o`0000Co
oooo00Co0000oooooooooooooooo2Ol0o`0:o`2R00Wo04<02_l0CP09o`2:00Wo07@02_l?0009ohl0
02Koo`002Om@000:o`3:00Wo0=402Ol0`P0:o`1N00?ooooo00?o0000ooooooooool05Oooool00ol0
003oooooo`000004ooooo`03o`000?oooooooooo00cooooo=_oool`01_nYZHOoDe=2ocLg;?li>Bgo
G5a9oknoV1Woooo<00KoZJV7oe=C@_lg=bco>CT]oeaLBOno_iPJooooc006ojVYQomCDd;o=cL/ocTi
;OmLG4Wo_knH2ooool`3ooooo`03o`000?oooooooooo04Sooooo00?o0000ooooooooool0Xoooool0
0ol0003oooooooooo`0Tooooo`03o`000?oooooooooo0:?ooooo00?o0000ooooooooool06_ooool0
04Kooooo00?o0000ooooooooool00_ooool01?l0003oooooooooooooool9o`3o00[o0:802Ol0@`0:
o`1>00Wo08X02Ol0M00:o`l000WoS`009_oo0009oe0000[o0<X02Ol0d@09o`3200[o05h00oooool0
0ol0003oooooooooo`0Fooooo`;o00001?ooool00ol0003oooooooooo`0<ooooocGoooo<00?od]:X
od51=?obl/400_oool`00ooWikSo;2`Soo?c`P0Gooooc003om;BZ?m1@CCol_;100;oooo<00?oinNh
ob`/8oocll806?oool`00ooBdZSo@D4doo;b`@02ooooc003onOW^?l/;2?olo?200[oooo<0oooool0
0ol0003oooooooooo`18ooooo`03o`000?oooooooooo0:?ooooo00?o0000ooooooooool09?ooool0
0ol0003oooooooooo`2Sooooo`03o`000?oooooooooo01[ooooo001;ooooo`04o`000?oooooooooo
ooooo`Woo`002_o70009oaT000[o04X02Ol0;`09odP000[o[0002OoZ000:ool000Wo^P002Ol7000:
o`3R01?o0?l02Ol0`P09o`1J00[o4@000oooool00ol0003oooooooooo`0Gooooo`03o`000?oooooo
oooo00;ooooo00?o0000ooooooooool03?ooooleooooc003om;BZ?m1@CCol_;100;oooo<00?oinNh
ob`/8oocll805ooool`00ooBdZSo@D4doo;b`@02ooooc003onOW^?l/;2?olo?201Soooo<00?od]:X
od51=?obl/400_oool`00ooWikSo;2`Soo?c`P0:ooooc0?ooooo00?o0000ooooooooool0B?ooool0
0ol0003oooooooooo`2Sooooo`03o`000?oooooooooo02Cooooo00?o0000ooooooooool0Xoooool0
0ol0003oooooooooo`0Jooooo`00Boooool01?l0003oooooooooooooool9ool000[oa`002OlI000:
o`1:00Wo02l02Om8000:oj`000WojP002_oo0009okX000Wo1`002_l0hP0Co`3o00Wo0<802Ol0FP0:
oa4000?ooooo00?o0000ooooooooool07?ooool00ol0003oooooooooo`0<ooooocKoooo<00KoZJV7
oeAD@olg=bco>CT]oeaLBOno_iPIooooc006ojVYQomDE4?o=cL/ocTi;OmLG4Wo_knH6_oool`01_nY
ZHOoE5A3ocLg;?li>BgoG5a9oknoV0_oooo<0oooool00ol0003oooooooooo`18ooooo`03o`000?oo
oooooooo0:?ooooo00?o0000ooooooooool09?ooool00ol0003oooooooooo`2Sooooo`03o`000?oo
oooooooo01[ooooo0014ooooo`?o00001?ooool01?l0003oooooooooooooool9ool000[oa`002OlI
000:o`1:00Wo02l02Om8000:oj`000WojP002_oo0009okX000Wo1`002_l0hP0Co`3o00Wo0<802Ol0
FP0:oa4000?ooooo00?o0000ooooooooool07?ooool00ol0003oooooooooo`0<ooooohKoooo<0ooo
ool00ol0003oooooooooo`18ooooo`03o`000?oooooooooo0:?ooooo00?o0000ooooooooool09?oo
ool00ol0003oooooooooo`2Sooooo`03o`000?oooooooooo01[ooooo0013ooooo`05o`000?oooooo
ooooooooool000000oooool01?l0003oooooooooooooool9ool000[oa`002OlI000:o`1:00Wo02l0
2Om8000:oj`000WojP002_oo0009okX000Wo1`002_l0hP0Co`3o00Wo0<802Ol0FP0:oa4000?ooooo
00?o0000ooooooooool07?ooool2o`0000goooooQ_oool`3ooooo`03o`000?oooooooooo04Sooooo
00?o0000ooooooooool0Xoooool00ol0003oooooooooo`0Tooooo`03o`000?oooooooooo0:?ooooo
00?o0000ooooooooool06_ooool004Oooooo00Go0000ooooooooooooooooo`000003ooooo`Woo`00
2_o70009oaT000[o04X02Ol0;`09odP000[o[0002OoZ000:ool000Wo^P002Ol7000:o`3R01?o0?l0
2Ol0`P09o`1J00[o4@000oooool00ol0003oooooooooo`0Looooo`;o00003Ooooolfooooc006ojVY
QomCDd;o=cL/ocTi;OmLG4Wo_knH6Ooool`00onPX83oooo<ooooc002ooooc003oi>CMOooolcoooo<
01Soooo<00?oX:20ooooc?oool`00_oool`00onCTgGoooo<ooooc009ooooc0?ooooo00?o0000oooo
ooooool0B?ooool00ol0003oooooooooo`2Sooooo`03o`000?oooooooooo02Cooooo00?o0000oooo
ooooool0Xoooool00ol0003oooooooooo`0Jooooo`00AOooool2o`0000Cooooo0_l00002ooooo`Wo
o`002_o70009oaT000[o04X02Ol0;`09odP000[o[0002OoZ000:ool000Wo^P002Ol7000:o`3R01?o
0?l02Ol0`P09o`1J00[o4@000oooool00ol0003oooooooooo`0Eooooo`?o00001?ooool2o`0000go
oooo=Ooool`00ooBdZSo@D4doo;b`@02ooooc003onOW^?l/;2?olo?201Ooooo<00?oi^JhodM7>?no
_iP00ono_iP00olk>booooo<ooooc00Gooooc003onKV^?m7AcSo_knH00?o_knH00?o>c/_ooooc?oo
ol`02Ooool`3ooooo`03o`000?oooooooooo04Sooooo00?o0000ooooooooool0Xoooool00ol0003o
ooooooooo`0Tooooo`03o`000?oooooooooo0:?ooooo00?o0000ooooooooool06_ooool004Oooooo
00Go0000ooooooooooooooooo`000003ooooo`Woo`002_o70009oaT000[o04X02Ol0;`09odP000[o
[0002OoZ000:ool000Wo^P002Ol7000:o`3R01?o0?l02Ol0`P09o`1J00[o4@000oooool00ol0003o
ooooooooo`0Dooooo`05o`000?ooooooooooooooool000000oooool2o`0000gooooo=Ooool`00ooB
dZSo@D4doo;b`@02ooooc003onOW^?l/;2?olo?201Ooooo<00?ogmnbogYjHOmjNV400omjNV400olV
9Qkoooo<ooooc00Gooooc003omoO/_mjNV7oNWYQ00?oNWYQ00?o9RHNooooc?oool`02Ooool`3oooo
o`03o`000?oooooooooo04Sooooo00?o0000ooooooooool0Xoooool00ol0003oooooooooo`0Toooo
o`03o`000?oooooooooo0:?ooooo00?o0000ooooooooool06_ooool004?ooooo00Go0000oooooooo
ooooooooo`000003ooooo`04o`000?ooooooooooooooo`Woo`002_o70009oaT000[o04X02Ol0;`09
odP000[o[0002OoZ000:ool000Wo^P002Ol7000:o`3R01?o0?l02Ol0`P09o`1J00[o4@000oooool0
0ol0003oooooooooo`0Hooooo`04o`000?ooooooooooooooo`;o00003Ooooolfooooc006ojVYQomD
E4?o=cL/ocTi;OmLG4Wo_knH7_oool`00omXJ5?oooo<ooooc00Mooooc003ofQXDoooolcoooo<00Wo
ooo<0oooool00ol0003oooooooooo`18ooooo`03o`000?oooooooooo0:?ooooo00?o0000oooooooo
ool09?ooool00ol0003oooooooooo`2Sooooo`03o`000?oooooooooo01[ooooo0014ooooo`?o0000
1?ooool01?l0003oooooooooooooool9ool000[oa`002OlI000:o`1:00Wo02l02Om8000:oj`000Wo
jP002_oo0009okX000Wo1`002_l0hP0Co`3o00Wo0<802Ol0FP0:oa4000?ooooo00?o0000oooooooo
ool05_ooool2o`0000Cooooo0_l0000=ooooohKoooo<0oooool00ol0003oooooooooo`18ooooo`03
o`000?oooooooooo0:?ooooo00?o0000ooooooooool09?ooool00ol0003oooooooooo`2Sooooo`03
o`000?oooooooooo01[ooooo001;ooooo`04o`000?ooooooooooooooo`Woo`002_o70009oaT000[o
04X02Ol0;`09odP000[o[0002OoZ000:ool000Wo^P002Ol7000:o`3R01?o0?l02Ol0`P09o`1J00[o
4@000oooool00ol0003oooooooooo`0Hooooo`04o`000?ooooooooooooooo`;o00003OoooomJoooo
c003onSX^Oooolcoooo<02Woooo<0oooool00ol0003oooooooooo`18ooooo`03o`000?oooooooooo
0:?ooooo00?o0000ooooooooool09?ooool00ol0003oooooooooo`2Sooooo`03o`000?oooooooooo
01[ooooo001;ooooo`04o`000?ooooooooooooooo`Wo04P02_l0a`0Co`3o00Wo0=X02Ol06P0:oe00
00WoQ@002_n00009odD000Wo02d02_l0WP09o`1D00[oG@007?oo0003ooooo`03o`000?oooooooooo
01Cooooo00Go0000ooooooooooooooooo`000003ooooo`;o00003Ooooolfooooc006on_[_?mZJUCo
9BDMoa4A3OmEEDCoa<BL6?oool`00ooknlSo@D4don?S]@02ooooc003oibLO?l61PCoooo<01Woooo<
00KoOgmUoc@d:OnKVgcoFEU7oc@d:OnHV7T;ooooc0?ooooo00?o0000ooooooooool0B?ooool00ol0
003oooooooooo`2Sooooo`03o`000?oooooooooo02Cooooo00?o0000ooooooooool0Xoooool00ol0
003oooooooooo`0Jooooo`00Boooool01?l0003oooooooooooooool9o`1800[o0<L04ol0o`09o`3J
00Wo01X02_m@0009ohD000[oP0002Om50009o`0]00[o09h02Ol0E00:oed001coo`000oooool00ol0
003oooooooooo`0Eooooo`?o00001?ooool2o`0000gooooo=Ooool`02?olo<Wo?clbojVYQomDE4?o
d=2VonWY^_mGEdGooOg:5ooool`01oo3`icoQXI[ooooc?ooolcoVIUjoeYJB?lg=b`06Ooool`02?oJ
fZkoMWINooclbOm<C3coV9QiooknbomFETCom_K42_oool`3ooooo`03o`000?oooooooooo04Sooooo
00?o0000ooooooooool0Xoooool00ol0003oooooooooo`0Tooooo`03o`000?oooooooooo0:?ooooo
00?o0000ooooooooool06_ooool004?ooooo1Ol00003ooooo`04o`000?ooooooooooooooo`Wo04P0
2_l0a`0Co`3o00Wo0=X02Ol06P0:oe0000WoQ@002_n00009odD000Wo02d02_l0WP09o`1D00[oG@00
7?oo0003ooooo`03o`000?oooooooooo01cooooo00?o0000ooooooooool03?ooooleooooc008olg=
Y?mhN63oooo<oe=C@_oRh[Con_[8odi>?_odm<<Gooooc007onCT]_mFETCog]jaogQhH?mQHDgono_8
ocXj;P0Iooooc008om_K[omfMUkoo?c9oda<??nGUgSoo_k;oeMGAOofm/@:ooooc0?ooooo00?o0000
ooooooooool0B?ooool00ol0003oooooooooo`2Sooooo`03o`000?oooooooooo02Cooooo00?o0000
ooooooooool0Xoooool00ol0003oooooooooo`0Jooooo`00A?ooool01?l0003oooooooooool00003
ooooo`04o`000?ooooooooooooooo`Wo04P02_l0a`0Co`3o00Wo0=X02Ol06P0:oe0000WoQ@002_n0
0009odD000Wo02d02_l0WP09o`1D00[oG@007?oo0003ooooo`03o`000?oooooooooo01cooooo0ol0
000Kooooo`03o`000?oooooooooo01cooooo00?o0000ooooooooool01?ooool01oo5aLGobl_;oooo
ooo>c/koADE5ocHf=_nOWil04?ooool00ol0003oooooooooo`06ooooo`06oj6QXOm7AdOoV9RHoooo
ooo/k>co?Shn4?ooool00ol0003oooooooooo`07ooooo`06oh20P?lc<c?oW9bLoeUIFOld=3CoUiNG
3_ooool00ol0003oooooooooo`18ooooo`03o`000?oooooooooo0:?ooooo00?o0000ooooooooool0
9?ooool00ol0003oooooooooo`2Sooooo`03o`000?oooooooooo01[ooooo0015ooooo`03o`000?oo
oooooooo00?ooooo00Co0000oooooooooooooooo2Ol0B00:o`3701?o0?l02Ol0fP09o`0J00[oD000
2On5000:oh0000WoA@002Ol0;@0:o`2N00Wo05@02_mM000Lool000?ooooo00?o0000ooooooooool0
7?ooool00ol0003oo`00o`00000Kooooo`03o`000?oooooooooo01cooooo00?o0000ooooooooool0
6oooool00ol0003oooooooooo`0Looooo`03o`000?oooooooooo01_ooooo00?o0000ooooooooool0
B?ooool00ol0003oooooooooo`2Sooooo`03o`000?oooooooooo02Cooooo00?o0000ooooooooool0
Xoooool00ol0003oooooooooo`0Jooooo`00A_ooool00ol0003oooooooooo`02ooooo`;o00000_oo
ool9o`1800[o0<L04ol0o`09o`3J00Wo01X02_m@0009ohD000[oP0002Om50009o`0]00[o09h02Ol0
E00:oed001coo`000oooool00ol0003oooooooooo`0Dooooo`Go00000oooool00ol0003oo`00o`00
000Kooooo`03o`000?oooooooooo01cooooo00?o0000ooooooooool06oooool00ol0003ooooooooo
o`0Looooo`03o`000?oooooooooo01_ooooo00?o0000ooooooooool0B?ooool00ol0003ooooooooo
o`2Sooooo`03o`000?oooooooooo02Cooooo00?o0000ooooooooool0Xoooool00ol0003ooooooooo
o`0Jooooo`00@oooool01Ol0003ooooooooooooooooo000000?ooooo00Co0000oooooooooooooooo
2Ol0B00:o`3701?o0?l02Ol0fP09o`0J00[oD0002On5000:oh0000WoA@002Ol0;@0:o`2N00Wo05@0
2_mM000Lool000?ooooo00?o0000ooooooooool05Oooool01?l0003oooooooooool00003ooooo`03
o`000?oo003o000001_ooooo00?o0000ooooooooool07?ooool00ol0003oooooooooo`0Kooooo`03
o`000?oooooooooo01cooooo00?o0000ooooooooool06oooool00ol0003oooooooooo`18ooooo`03
o`000?oooooooooo0:?ooooo00?o0000ooooooooool09?ooool00ol0003oooooooooo`2Sooooo`03
o`000?oooooooooo01[ooooo0013ooooo`05o`000?ooooooooooooooool000000oooool01?l0003o
ooooooooooooool9o`1800[o0<L04ol0o`09o`3J00Wo01X02_m@0009ohD000[oP0002Om50009o`0]
00[o09h02Ol0E00:oed001coo`000oooool00ol0003oooooooooo`0Fooooo`03o`000?oooooooooo
00?ooooo0ol0000Kooooo`03o`000?oooooooooo01cooooo00?o0000ooooooooool06oooool00ol0
003oooooooooo`0Looooo`03o`000?oooooooooo01_ooooo00?o0000ooooooooool0B?ooool00ol0
003oooooooooo`2Sooooo`03o`000?oooooooooo02Cooooo00?o0000ooooooooool0Xoooool00ol0
003oooooooooo`0Jooooo`00A?ooool3o`0000Cooooo00Co0000oooooooooooooooo2Ol0B00:o`37
01?o0?l02Ol0fP09o`0J00[oD0002On5000:oh0000WoA@002Ol0;@0:o`2N00Wo05@02_mM000Lool0
00?ooooo00?o0000ooooooooool05oooool00ol0003oooooooooo`02ooooo`03o`000?oo003o0000
01_ooooo00?o0000ooooooooool07?ooool00ol0003oooooooooo`0Kooooo`03o`000?oooooooooo
01cooooo00?o0000ooooooooool06oooool00ol0003oooooooooo`18ooooo`03o`000?oooooooooo
0:?ooooo00?o0000ooooooooool09?ooool00ol0003oooooooooo`2Sooooo`03o`000?oooooooooo
01[ooooo001;ooooo`04o`000?ooooooooooooooo`Wo04P02_l0a`0Co`3o00Wo0=X02Ol06P0:oe00
00WoQ@002_n00009odD000Wo02d02_l0WP09o`1D00[oG@007?oo0003ooooo`03o`000?oooooooooo
01Cooooo00Go0000ooooooooooooooooo`000003ooooo`03o`000?oo003o000001_ooooo00?o0000
ooooooooool07?ooool00ol0003oooooooooo`0Kooooo`03o`000?oooooooooo01cooooo00?o0000
ooooooooool06oooool00ol0003oooooooooo`18ooooo`03o`000?oooooooooo0:?ooooo00?o0000
ooooooooool09?ooool00ol0003oooooooooo`2Sooooo`03o`000?oooooooooo01[ooooo001;oooo
o`04o`000?ooooooooooooooo`Wo0<<02_l0S@09o`3201?o0<L02Ol0^@0:o`3A00Wo0=L02_l0g`09
o`3800Wo0=D07Ol0o`09o`3a00Wo0=402_l0f`03ooooo`03o`000?oooooooooo01Cooooo00Go0000
ooooooooooooooooo`000003ooooo`03o`000?oo003o000001_ooooo00?o0000ooooooooool07?oo
ool00ol0003oooooooooo`0Kooooo`03o`000?oooooooooo01cooooo00?o0000ooooooooool06ooo
ool00ol0003oooooooooo`18ooooo`03o`000?oooooooooo0:?ooooo00?o0000ooooooooool09?oo
ool00ol0003oooooooooo`2Sooooo`03o`000?oooooooooo01[ooooo001;ooooo`04o`000?oooooo
ooooooooo`Wo0<<02_l0S@09o`3201?o0<L02Ol0^@0:o`3A00Wo0=L02_l0g`09o`3800Wo0=D07Ol0
o`09o`3a00Wo0=402_l0f`03ooooo`03o`000?oooooooooo01Gooooo0ol00004ooooo`?o00006ooo
ool00ol0003oooooooooo`0Looooo`03o`000?oooooooooo01_ooooo00?o0000ooooooooool07?oo
ool00ol0003oooooooooo`0Kooooo`03o`000?oooooooooo04Sooooo00?o0000ooooooooool0Xooo
ool00ol0003oooooooooo`0Tooooo`03o`000?oooooooooo0:?ooooo00?o0000ooooooooool06_oo
ool004Cooooo0ol00004ooooo`04o`000?ooooooooooooooo`Wo0<<02_l0S@09o`3201?o0<L02Ol0
^@0:o`3A00Wo0=L02_l0g`09o`3800Wo0=D07Ol0o`09o`3a00Wo0=402_l0f`03ooooo`03o`000?oo
oooooooo01cooooo00?o0000ooooooooool06oooool00ol0003oooooooooo`0Looooo`03o`000?oo
oooooooo01_ooooo00?o0000ooooooooool07?ooool00ol0003oooooooooo`0Kooooo`03o`000?oo
oooooooo04Sooooo00?o0000ooooooooool0Xoooool00ol0003oooooooooo`0Tooooo`03o`000?oo
oooooooo0:?ooooo00?o0000ooooooooool06_ooool004Gooooo00?o0000ooooooooool00oooool0
1?l0003oooooooooooooool9o`3300[o08d02Ol0`P0Co`3700Wo0;T02_l0d@09o`3G00[o0=l02Ol0
b009o`3E01go0?l02Ol0l@09o`3A00[o0=/00oooool00ol0003oooooooooo`0Looooo`03o`000?oo
oooooooo01_ooooo00?o0000ooooooooool07?ooool00ol0003oooooooooo`0Kooooo`03o`000?oo
oooooooo01cooooo00?o0000ooooooooool06oooool00ol0003oooooooooo`18ooooo`03o`000?oo
oooooooo0:?ooooo00?o0000ooooooooool09?ooool00ol0003oooooooooo`2Sooooo`03o`000?oo
oooooooo01[ooooo0015ooooo`03o`000?oooooooooo00?ooooo00Co0000oooooooooooooooo2Ol0
``0:o`2=00Wo0<804ol0a`09o`2i00[o0=402Ol0e`0:o`3O00Wo0<P02Ol0e@0Mo`3o00Wo0?402Ol0
d@0:o`3K00?ooooo00?o0000ooooooooool07?oooonCo`0000Gooooo00?o0000ooooooooool0B?oo
ool00ol0003oooooooooo`2Sooooo`03o`000?oooooooooo02Cooooo00?o0000ooooooooool0Xooo
ool00ol0003oooooooooo`0Jooooo`00AOooool00ol0003oooooooooo`03ooooo`;o00000_ooool9
o`3300[o08d02Ol0`P0Co`3700Wo0;T02_l0d@09o`3G00[o0=l02Ol0b009o`3E01go0?l02Ol0l@09
o`3A00[o0=/00oooool00ol0003oooooooooo`0Eooooo`?o00001?ooool00ol0003oo`00ool0000K
ool00003o`000?oo003oo`0001coo`0000?o0000ool00?oo00006ooo00000ol0003oo`00ool0000L
ool00003o`000?oo003oo`0001Goo`0000?o0000ooooooooool00oooool00ol0003oooooooooo`18
ooooo`03o`000?oooooooooo0:?ooooo00?o0000ooooooooool09?ooool00ol0003oooooooooo`2S
ooooo`03o`000?oooooooooo01[ooooo0015ooooo`03o`000?oooooooooo00?ooooo00Co0000oooo
oooooooooooo2Ol0``0:o`2=00Wo0<804ol0a`09o`2i00[o0=402Ol0e`0:o`3O00Wo0<P02Ol0e@0M
o`3o00Wo0?402Ol0d@0:o`3K00?ooooo00?o0000ooooooooool05_ooool00ol0003oooooooooo`03
ooooo`03o`000?oo003oo`0001_oo`0000?o0000ool00?oo00007?oo00000ol0003oo`00ool0000K
ool00003o`000?oo003oo`0001coo`0000?o0000ool00?oo00005Ooo00000ol0003oooooooooo`03
ooooo`03o`000?oooooooooo04Sooooo00?o0000ooooooooool0Xoooool00ol0003oooooooooo`0T
ooooo`03o`000?oooooooooo0:?ooooo00?o0000ooooooooool06_ooool004Cooooo0_l00005oooo
o`04o`000?ooooooooooooooo`Wo0<<02_l0S@09o`3201?o0<L02Ol0^@0:o`3A00Wo0=L02_l0g`09
o`3800Wo0=D07Ol0o`09o`3a00Wo0=402_l0f`03ooooo`03o`000?oooooooooo01Kooooo00?o0000
ooooooooool00oooool00ol0003oo`00ool0000Kool00003o`000?oo003oo`0001coo`0000?o0000
ool00?oo00006ooo00000ol0003oo`00ool0000Lool00003o`000?oo003oo`0001Goo`0000?o0000
ooooooooool00oooool00ol0003oooooooooo`18ooooo`03o`000?oooooooooo0:?ooooo00?o0000
ooooooooool09?ooool00ol0003oooooooooo`2Sooooo`03o`000?oooooooooo01[ooooo0015oooo
o`03o`000?oooooooooo00?ooooo00Co0000oooooooooooooooo2Ol0``0:o`2=00Wo0<804ol0a`09
o`2i00[o0=402Ol0e`0:o`3O00Wo0<P02Ol0e@0Mo`3o00Wo0?402Ol0d@0:o`3K00?ooooo00?o0000
ooooooooool05_ooool00ol0003oooooooooo`03ooooo`;o00007?oo00000ol0003oo`00ool0000L
ool00003o`000?oo003oo`0001_oo`0000?o0000ool00?oo00007?oo00000ol0003oo`00ool0000E
ool00003o`000?oooooooooo00?ooooo00?o0000ooooooooool0B?ooool00ol0003oooooooooo`2S
ooooo`03o`000?oooooooooo02Cooooo00?o0000ooooooooool0Xoooool00ol0003oooooooooo`0J
ooooo`00Boooool01?l0003oooooooooooooool9o`3300[o08d02Ol0`P0Co`3700Wo0;T02_l0d@09
o`3G00[o0=l02Ol0b009o`3E01go0?l02Ol0l@09o`3A00[o0=/00oooool00ol0003oooooooooo`0F
ooooo`03o`000?oooooooooo00?ooooo00?o0000ool00?oo00006ooo00000ol0003oo`00ool0000L
ool00003o`000?oo003oo`0001_oo`0000?o0000ool00?oo00007?oo00000ol0003oo`00ool0000E
ool00003o`000?oooooooooo00?ooooo00?o0000ooooooooool0@Oooool3o`0000Cooooo00?o0000
ooooooooool0Xoooool00ol0003oooooooooo`0Mooooo`?o00001?ooool00ol0003oooooooooo`2S
ooooo`03o`000?oooooooooo01[ooooo001;ooooo`03o`000?oooooooooo0:Cooooo00?o0000oooo
ooooool05Oooool2o`0000Gooooo00?o0000ool00?oo00006ooo00000ol0003oo`00ool0000Lool0
0003o`000?oo003oo`0001_oo`0000?o0000ool00?oo00007?oo00000ol0003oo`00ool0000Eool0
0003o`000?oooooooooo00?ooooo00?o0000ooooooooool0@_ooool00ol0003oooooooooo`03oooo
o`03o`000?oooooooooo0:?ooooo00?o0000ooooooooool07_ooool00ol0003oooooooooo`03oooo
o`03o`000?oooooooooo0:?ooooo00?o0000ooooooooool06_ooool004_ooooo00?o0000oooooooo
ool0Y?ooool00ol0003oooooooooo`0Fooooo`03o`000?oooooooooo00?ooooo00?o0000ool00?oo
00006ooo00000ol0003oo`00ool0000Lool00003o`000?oo003oo`0001_oo`0000?o0000ool00?oo
00007?oo00000ol0003oo`00ool0000Eool00003o`000?oooooooooo00?ooooo00?o0000oooooooo
ool0@_ooool00ol0003oooooooooo`03ooooo`03o`000?oooooooooo0:?ooooo00?o0000oooooooo
ool07_ooool00ol0003oooooooooo`03ooooo`03o`000?oooooooooo0:?ooooo00?o0000oooooooo
ool06_ooool004_ooooo00?o0000ooooooooool0Y?ooool00ol0003oooooooooo`0Loooooi?o0000
1Oooool00ol0003oooooooooo`12ooooo`03o`000?oooooooooo00?ooooo0ol0002Sooooo`03o`00
0?oooooooooo01kooooo00?o0000ooooooooool00oooool2o`000:Cooooo00?o0000ooooooooool0
6_ooool004_ooooo00?o0000ooooooooool01_ooool00ol0003oooooooooo`06ooooo`03o`000?oo
oooooooo00Kooooo00?o0000ooooooooool01oooool00ol0003oooooooooo`06ooooo`03o`000?oo
oooooooo00Kooooo00?o0000ooooooooool01oooool00ol0003oooooooooo`06ooooo`03o`000?oo
oooooooo00Kooooo00?o0000ooooooooool01oooool00ol0003oooooooooo`06ooooo`03o`000?oo
oooooooo00Kooooo00?o0000ooooooooool01oooool00ol0003oooooooooo`06ooooo`03o`000?oo
oooooooo00Oooooo00?o0000ooooooooool01_ooool00ol0003oooooooooo`06ooooo`03o`000?oo
oooooooo00Kooooo00?o0000ooooooooool07?oooonIo`0004Cooooo00?o0000ooooooooool00ooo
ool00ol0003oooooooooo`2Sooooo`03o`000?oooooooooo01kooooo00?o0000ooooooooool00ooo
ool00ol0003oooooooooo`2Sooooo`03o`000?oooooooooo01[ooooo001;ooooojSo0000n_ooool2
o`0000Gooooo00Go0000ooooooooooooooooo`000009ooooo`03o`000?oooooooooo00Oooooo00?o
0000ooooooooool01oooool00ol0003oooooooooo`07ooooo`03o`000?oooooooooo00Oooooo00?o
0000ooooooooool01oooool00ol0003oooooooooo`06ooooo`03o`000?oooooooooo00Oooooo00?o
0000ooooooooool01oooool00ol0003oooooooooo`07ooooo`03o`000?oooooooooo00Oooooo00?o
0000ooooooooool01oooool00ol0003oooooooooo`07ooooo`03o`000?oooooooooo00Kooooo00?o
0000ooooooooool01oooool00ol0003oooooooooo`07ooooo`05o`000?ooooooooooooooool00000
7oooool2o`0000Gooooo00Go0000ooooooooooooooooo`000009ooooo`03o`000?oooooooooo00Oo
oooo00?o0000ooooooooool01oooool00ol0003oooooooooo`06ooooo`03o`000?oooooooooo00Oo
oooo00?o0000ooooooooool01oooool00ol0003oooooooooo`07ooooo`03o`000?oooooooooo00Oo
oooo00?o0000ooooooooool01oooool00ol0003oooooooooo`07ooooo`03o`000?oooooooooo00Ko
oooo00?o0000ooooooooool01oooool00ol0003oooooooooo`07ooooo`03o`000?oooooooooo00Oo
oooo00?o0000ooooooooool01oooool00ol0003oooooooooo`07ooooo`05o`000?oooooooooooooo
ool000007?ooool00?ooooookoooool00ol0003oooooooooo`03ooooo`05o`000?oooooooooooooo
ool000002Oooool00ol0003oooooooooo`07ooooo`03o`000?oooooooooo00Oooooo00?o0000oooo
ooooool01oooool00ol0003oooooooooo`07ooooo`03o`000?oooooooooo00Oooooo00?o0000oooo
ooooool01_ooool00ol0003oooooooooo`07ooooo`03o`000?oooooooooo00Oooooo00?o0000oooo
ooooool01oooool00ol0003oooooooooo`07ooooo`03o`000?oooooooooo00Oooooo00?o0000oooo
ooooool01oooool00ol0003oooooooooo`06ooooo`03o`000?oooooooooo00Oooooo00?o0000oooo
ooooool01oooool01Ol0003ooooooooooooooooo0000023ooooo00?o0000ooooooooool00oooool0
1Ol0003ooooooooooooooooo000000Wooooo00?o0000ooooooooool01oooool00ol0003ooooooooo
o`07ooooo`03o`000?oooooooooo00Kooooo00?o0000ooooooooool01oooool00ol0003ooooooooo
o`07ooooo`03o`000?oooooooooo00Oooooo00?o0000ooooooooool01oooool00ol0003ooooooooo
o`07ooooo`03o`000?oooooooooo00Oooooo00?o0000ooooooooool01_ooool00ol0003ooooooooo
o`07ooooo`03o`000?oooooooooo00Oooooo00?o0000ooooooooool01oooool00ol0003ooooooooo
o`07ooooo`03o`000?oooooooooo00Oooooo00Go0000ooooooooooooooooo`00000Looooo`00oooo
oooeooooojOo00009_oooonWo`0001cooooo003ooooooooooooooooooon7ooooo`00oooooooooooo
ooooooooQoooool006Sooooo00?on_[jooooooooool01Oooool00oodm?Colo?cooooo`1Uooooo`03
onSXj?oooooooooo00Oooooo00?oj>SXooooooooool01_ooool00ooXj>Soooooooooo`0Qooooo`06
ojVYZOmCDe?o=cLgocTi>OmLG5co_kno6?ooool01_nYZJWoDe=CocLg=oli>CWoG5aLokno_aWooooo
00KoZJVYoe=CDolg=cOo>CTioeaLG?no_klHooooo`06ojVYZOmCDe?o=cLgocTi>OmLG5co_kno6Ooo
ool01_nYZJWoDe=CocLg=oli>CWoG5aLokno_aOooooo00?oX:2Pooooooooool00_ooool00onCTi?o
ooooooooo`3oooooomOooooo001Aooooo`06ojVYZOmCDe?o=cLgocTi>OmLG5co_kno0oooool00onP
X:3oooooooooo`02ooooo`05oi>CToooooooooooooclo?n;Rh/00oooool00oojn_[oA4A4ooooo`04
ooooo`04oo_knonATI7o?3`loh>3P`Cooooo00Kojn_[ofYZJ_lU9BGo4A4AoeEEEOo4a<@2ooooo`03
omoOgoli>CWooooo00Sooooo00OoNWYjoc0`<?m9BDWoh>3PoooooonSXj?oi>CT00;ooooo00?oX:2P
ooooooooool00_ooool01OnCTi?oooooooooooooooooX:2P00Cooooo00?oTi>Cooooooooool00_oo
ool00onPX:3oooooooooo`02ooooo`05oi>CTooooooooooooooooonPX:001?ooool01OnCTi?ooooo
ooooooooooooX:2P00Cooooo00?oTi>Cooooooooool00_ooool00onPX:3oooooooooo`02ooooo`05
oi>CTooooooooooooooooonPX:001?ooool01_nCTi?ooooooooooookno_o@D51on?Sh`;ooooo00?o
W9bLo`H61_ooool00_ooool00ookno_o@D51on?Sh`02ooooo`07oibLW?l61PKooooooooooookno_o
@D51on?Sh`02ooooo`03oibLW?l61PKooooo027ooooo00?od];Bod51@Oobl_800_ooool00ooWinOo
;2`/oo?cl`0Fooooo`03om;Bd_m1@D7ol_;b00;ooooo00?oinOWob`/;?oclo<05oooool00ooBd];o
@D51oo;blP02ooooo`03onOWiol/;2colo?c01Kooooo00?od];Bod51@Oobl_800_ooool00ooWinOo
;2`/oo?cl`0Gooooo`03om;Bd_m1@D7ol_;b00;ooooo00?oinOWob`/;?oclo<05Oooool00ooVi^Ko
AdM7okno_`03okno_`03oc/k>ooooooooooo0?ooooooeoooool0053ooooo00?od];Bod51@Oobl_80
0_ooool01_oWinOo;2`/oo?cloooooooi^KVodM7A`Co_kno00_o>c/kooooooooooooc<c<oh20P?oo
oooo`l?3ooclo?ooooooDE5AonWYj@03ooooo`06okjn__mMGEgo_[jnokno_on2PX;o/k>c0_ooool0
2oolo?co?cloojVYZOmDE5Cod=3@onWYjOmGEeOooOgmoooooooFe]KoKFe]00;ooooo00CooOgmok^k
^omNGUkolO7a0_ooool02ooFe]KoKFe]ooooooo;bl_oKfm_oooooom=CDgomOGeoooooooVi^KoAdM7
00Co_kno00Go>c/kooooooooooooi^KVodM7A`04okno_`06oc/k>ooooooooooooooooooVi^KoAdM7
1?no_kl01Olk>c_ooooooooooooVi^KoAdM700Co_kno00Go>c/kooooooooooooi^KVodM7A`04okno
_`06oc/k>ooooooooooooooooooVi^KoAdM71?no_kl01Olk>c_ooooooooooooVi^KoAdM700Co_kno
00Go>c/koooooooooooo`l?3ohJ6QP02ooooo`03oiVIVOmJFU[o=cLg00?ooooo00Oo`l?3ohJ6Q_oo
oooooooooiVIVOmJFU[o=cLg00;ooooo00Oo`l?3ohJ6Q_oooooooooooiVIVOmJFU[o=cLg02;ooooo
00?od];Bod51@Oobl_800_ooool00ooWinOo;2`/oo?cl`0Fooooo`03om;Bd_m1@D7ol_;b00;ooooo
00?oinOWob`/;?oclo<05oooool00ooBd];o@D51oo;blP02ooooo`03onOWiol/;2colo?c01Kooooo
00?od];Bod51@Oobl_800_ooool00ooWinOo;2`/oo?cl`0Gooooo`03om;Bd_m1@D7ol_;b00;ooooo
00?oinOWob`/;?oclo<05Oooool00ooOgmooNWYjogYjNP03ogYjNP03obHV9_oooooooooo0?oooooo
eoooool0053ooooo00?od];Bod51@Oobl_800_ooool01OoWinOo;2`/oo?clooooooogmoO00GoNWYj
00_o9RHVoooooooooooog]kNoeADE?oGemOo<30`ok>c/ooclo?o@T92oogmo@02ooooo`07olC4a?lF
5QKoIVIVofQXJ?m>CTko=CDeob0P8002ooooo`0@olg=cOmhN7Sooooooe=CDooRh^;on_[jodi>C_od
m?CoooooomKFe_m]KFgoe]KFogQhN?lo?cooMgMgol_;b`?ooooo00OolO7aoe]KFooXj>SoXj>Sofi^
K_n3Ph?oHf=S00;ooooo00?ogmoOogYjN_mjNWX00omjNWX01?lV9RKooooooooooooOgml5ogYjNP05
obHV9_oooooooooooooooooOgml01OmjNWX01?lV9RKooooooooooooOgml5ogYjNP04obHV9_oooooo
ooooomoOg`GoNWYj00Go9RHVooooooooooooooooomoOg`05ogYjNP04obHV9_ooooooooooomoOg`Go
NWYj00[o9RHVooooooooooooi>CToeIFE_oNg]koN7Qhof5QHOokno_o>SXj0oooool01ooTi>CoEUIF
omkNg_mhN7SoHF5Qoo_knolj>SX00_ooool01ooTi>CoEUIFomkNg_mhN7SoHF5Qoo_knolj>SX08ooo
ool01_nYZJWoE5ADocLg=oli>CWoG5aLokno_aSooooo00KoZJVYoeADE?lg=cOo>CTioeaLG?no_klI
ooooo`06ojVYZOmDE5Co=cLgocTi>OmLG5co_kno6?ooool01_nYZJWoE5ADocLg=oli>CWoG5aLokno
_aWooooo00KoZJVYoeADE?lg=cOo>CTioeaLG?no_klLooooo`03ofQXJ?oooooooooo063ooooo00?o
n_[jooooooooool01Oooool00oodm?Colo?cooooo`1[ooooo`03onSXj?oooooooooo00Oooooo00?o
j>SXooooooooool01oooool00ooXj>Soooooooooo`0oooooo`03oo[jn_oooooooooo00Gooooo00?o
m?Cdoo?cloooool0K?ooool00ooXj>Soooooooooo`07ooooo`03onSXj?oooooooooo00Kooooo00?o
j>SXooooooooool07Oooool0057ooooo00KoZJVYoeADE?lg=cOo>CTioeaLG?no_kl8ooooo`0:ofQX
J?oooooooooooooooonMWIgoEeMGom3@d?m;Bd_o>3Phojf][@?ooooo00Oono_komkNg_oNg]kog]kN
oj6QXOn9RHWoLg=c00;ooooo00OoaLG5ol_;boooooooc/k>odE5AOlf=SKoWinO00;ooooo00Cog]kN
ocHf=_miNGWoc/k>1oooool01_ng]kOoDU9BoaLG5ola<C7oQhN7ooShn0Sooooo00?oJ6QXoooooooo
ool01_ooool00omXJ6Soooooooooo`07ooooo`03ofQXJ?oooooooooo00Kooooo00?oJ6QXoooooooo
ool01_ooool00omXJ6Soooooooooo`07ooooo`03ofQXJ?oooooooooo00Kooooo00[oJ6QXoooooooo
oooooooooj6QXOm7AdOoV9RHooooooo/k>co?Shn1?ooool01_nQXJ7oAdM7oiRHV?ooooook>c/ochn
?P?ooooo00KoXJ6QodM7AonHV9Soooooonc/k?ln?Skoooooo`[ooooo00KoZJVYoe=CDolg=cOo>CTi
oeaLG?no_kl4ooooo`03oj2PX?oooooooooo00;ooooo00KoTi>Cooooooooooooooooooclo?n;Rh/3
ooooo`03oo[jn_m4A4Cooooo00Cooooo00Cono_koi6ATOll?3coPh>31Oooool01_o[jn_oJVYZobDU
9OlA4A7oEEEEolC4a0?ooooo00?ogmoOocTi>Oooool01oooool01omjNW[o<30`odU9BOoPh>3ooooo
oj>SXooTi>@00oooool00onPX:3oooooooooo`02ooooo`03oi>CTooooooooooo00;ooooo00?oX:2P
ooooooooool00_ooool00onCTi?oooooooooo`02ooooo`03oj2PX?oooooooooo00;ooooo00?oTi>C
ooooooooool00_ooool00onPX:3oooooooooo`02ooooo`03oi>CTooooooooooo00;ooooo00?oX:2P
ooooooooool00_ooool00onCTi?oooooooooo`02ooooo`03oj2PX?oooooooooo00;ooooo00GoTi>C
oooooooooooooooooj2PX004ooooo`07oi>CTooooooooooooooooookno_o@D51on?Sh`02ooooo`03
oibLW?l61PKooooo00;ooooo00?ono_kod51@OoShn<00_ooool00onLW9co1PH6ooooo`02ooooo`03
oo_knom1@D7ohn?S00;ooooo00?oW9bLo`H61_ooool0:?ooool01_nYZJWoDe=CocLg=oli>CWoG5aL
okno_`Cooooo00?oX:2Pooooooooool00_ooool01OnCTi?oooooooooooolo?coRh^;00?ooooo00?o
n_[jodA4A?ooool01?ooool01?okno_oTI6Aoc`l??n3Ph<5ooooo`06on_[jomZJV[o9BDUoa4A4OmE
EEGoa<C40oooool00ooOgmoo>CTiooooo`08ooooo`07ogYjN_l`<33oBDU9on3Ph?ooooooXj>SonCT
i003ooooo`03oj2PX?oooooooooo00;ooooo00?oTi>Cooooooooool00_ooool00onPX:3ooooooooo
o`02ooooo`05oi>CTooooooooooooooooonPX:001?ooool00onCTi?oooooooooo`02ooooo`03oj2P
X?oooooooooo00;ooooo00?oTi>Cooooooooool00_ooool00onPX:3oooooooooo`02ooooo`03oi>C
Tooooooooooo00;ooooo00?oX:2Pooooooooool00_ooool00onCTi?oooooooooo`02ooooo`03oj2P
X?oooooooooo00;ooooo00OoTi>Coooooooooooooooooo_knom1@D7ohn?S00;ooooo00?oW9bLo`H6
1_ooool00_ooool00ookno_o@D51on?Sh`02ooooo`07oibLW?l61PKooooooooooookno_o@D51on?S
h`02ooooo`03oibLW?l61PKooooo01kooooo001Hooooo`03oo_knoogmoOooooo0?ooooooV_ooool0
0ooBd];o@D51oo;blP02ooooo`03onOWiol/;2colo?c00;ooooo00?oi^KVodM7Aono_kl00ono_kl0
3?lk>c_oooooooooooooooooc<c<oh20P?oooooo`l?3ooclo?ooooooDE5AonWYj@?ooooo00Ko_[jn
oeeMGOnn_[ko_knooh:2P_nc/k<3ooooo`08ooclo?lo?cooZJVYoeADE?o@d=3ojNWYoeMGEoomoOd2
ooooo`0AomKFe_m]KFgoooooooooooomoOgo^k^koeiNG_oalO7oooooomKFe_m]KFgooooool_;bom_
Kfooooooode=COoemOD00_ooool00ooVi^KoAdM7okno_`03okno_`06oc/k>ooooooooooooooooooV
i^KoAdM71?no_kl01_lk>c_oooooooooooooooooi^KVodM7A`Co_kno00Ko>c/koooooooooooooooo
onKVi_m7AdL4okno_`06oc/k>ooooooooooooooooooVi^KoAdM71?no_kl01_lk>c_ooooooooooooo
ooooi^KVodM7A`Co_kno00Go>c/kooooooooooooi^KVodM7A`04okno_`06oc/k>ooooooooooooooo
ooo3`l?oQXJ60_ooool00onIVIWoFUYJocLg=`03ooooo`07ol?3`on6QXKooooooooooonIVIWoFUYJ
ocLg=`03ooooo`07ol?3`on6QXKooooooooooonIVIWoFUYJocLg=`0Xooooo`03om;Bd_m1@D7ol_;b
00;ooooo00?oinOWob`/;?oclo<00_ooool00ooVi^KoAdM7okno_`03okno_`0;oc/k>ooooooooooo
olc<c?n0P83ooooool?3`oolo?cooooooe5ADOoYjNT00oooool01_nn_[koGEeMokjn__no_kooPX:2
ok>c/`?ooooo00Soo?cloclo?onYZJWoE5ADom3@d?oYjNWoEeMGoogmo@;ooooo00Soe]KFofe]KOoo
oooooooooogmoOnk^k_oGUiNoo7al@;ooooo00Soe]KFofe]KOoooooobl_;ofm_KoooooooCDe=ooGe
m@;ooooo00?oi^KVodM7Aono_kl00ono_kl01_lk>c_oooooooooooooooooi^KVodM7A`Co_kno00Go
>c/kooooooooooooi^KVodM7A`04okno_`06oc/k>ooooooooooooooooooVi^KoAdM71?no_kl01_lk
>c_oooooooooooooooooi^KVodM7A`Co_kno00Ko>c/kooooooooooooooooonKVi_m7AdL4okno_`06
oc/k>ooooooooooooooooooVi^KoAdM71?no_kl01_lk>c_ooooooooooooooooo`l?3ohJ6QP;ooooo
00?oVIVIoeYJF_lg=cL00oooool01oo3`l?oQXJ6ooooooooooooVIVIoeYJF_lg=cL00_ooool01oo3
`l?oQXJ6ooooooooooooVIVIoeYJF_lg=cL07oooool005Sooooo00?ob<S8ojBTY?ooool01?ooool0
0oofm_Koooooooooo`0@ooooo`03ooKfm_oooooooooo00oooooo00?om_Kfooooooooool06Oooool0
0ooXj>Soooooooooo`07ooooo`03oo[jn_oooooooooo00Kooooo00?om_Kfooooooooool0;?ooool0
0ooXj>Soooooooooo`04ooooo`03ooCdm?oclo?ooooo0?oooooo2Oooool00ooBd];o@D51oo;blP02
ooooo`03onOWiol/;2colo?c00;ooooo00?ogmoOogYjN_mjNWX00omjNWX03?lV9RKooooooooooooo
oooog]kNoeADE?oGemOo<30`ok>c/ooclo?o@T92oogmo@;ooooo00Ooa<C4oaHF5_mVIVKoJ6QXodi>
C_le=CGo820P00?ooooo00SocLg=ogQhN?ooooooDe=Con;Rh_ojn_[oCTi>ooCdm0;ooooo00Ooe]KF
ofe]KOoFe]KoN7Qhoclo?omgMgOobl_;00;ooooo00OolO7aoe]KFooXj>SoXj>Sofi^K_n3Ph?oHf=S
00?ooooo00?ogmoOogYjN_mjNWX00omjNWX01OlV9RKooooooooooooooooogmoO00GoNWYj00Go9RHV
ooooooooooooooooomoOg`05ogYjNP05obHV9_oooooooooooooooooOgml01OmjNWX01OlV9RKooooo
oooooooooooogmoO00GoNWYj00Go9RHVooooooooooooooooomoOg`05ogYjNP04obHV9_oooooooooo
omoOg`GoNWYj00_o9RHVooooooooooooooooonCTi?mFEUKog]kNogQhN?mQHF7ono_kocXj>P03oooo
o`07onCTi?mFEUKog]kNogQhN?mQHF7ono_kocXj>P03ooooo`07onCTi?mFEUKog]kNogQhN?mQHF7o
no_kocXj>P0Xooooo`03om;Bd_m1@D7ol_;b00;ooooo00?oinOWob`/;?oclo<00_ooool00ooOgmoo
NWYjogYjNP03ogYjNP0;obHV9_ooooooooooomkNg_mDE5CoemOGoc0`<?nc/k?olo?cod92@_omoOd0
0_ooool01oo4a<Co5QHFofIVI_mXJ6SoCTi>ocDe=OlP82000oooool02?o=cLgoN7QhoooooomCDe?o
h^;Roo[jn_m>CTkom?Cd0_ooool01ooFe]KoKFe]omKFe_mhN7So?cloogMgMoo;bl/00oooool01ooa
lO7oFe]KonSXj?nSXj?oKVi^oh>3PomSHf<00oooool00ooOgmooNWYjogYjNP03ogYjNP05obHV9_oo
oooooooooooooooOgml01OmjNWX01?lV9RKooooooooooooOgml5ogYjNP05obHV9_oooooooooooooo
oooOgml01OmjNWX01OlV9RKooooooooooooooooogmoO00GoNWYj00Go9RHVooooooooooooooooomoO
g`05ogYjNP05obHV9_oooooooooooooooooOgml01OmjNWX02olV9RKoooooooooooooooooi>CToeIF
E_oNg]koN7Qhof5QHOokno_o>SXj00?ooooo00Ooi>CToeIFE_oNg]koN7Qhof5QHOokno_o>SXj00;o
oooo00Ooi>CToeIFE_oNg]koN7Qhof5QHOokno_o>SXj01oooooo001Hooooo`09olS8b?nCTi?o?3`l
odY:B_m1@D7ooOgmoooooom;Bd_oo_kn00;ooooo00KoZJVYoe=CDolg=cOo>CTioeaLG?no_kl3oooo
o`08onGUiOll?3coBTY:od51@OomoOgooooood];Boono_h2ooooo`06ojVYZOmCDe?o=cLgocTi>OmL
G5co_kno0_ooool02?oUiNGo?3`lodY:B_m1@D7ooOgmoooooom;Bd_oo_kn0oooool01_nYZJWoDe=C
ocLg=oli>CWoG5aLokno_`?ooooo00KoZJVYoe=CDolg=cOo>CTioeaLG?no_kl2ooooo`03oo_knom1
@D7ohn?S00;ooooo00?oW9bLo`H61_ooool00_ooool00oolo?coRh^;ooooo`02ooooo`0<oo[jn_m4
A4CooooooooooooUiNGo?3`lodY:B_m1@D7ooOgmoooooom;Bd_oo_kn0_ooool01_o[jn_oJVYZobDU
9OlA4A7oEEEEolC4a0Cooooo00KoOgmooc@d=?nKVi_oFEUIoc@d=?nHV9P3ooooo`07ogYjN_l`<33o
BDU9on3Ph?ooooooXj>SonCTi002ooooo`03oj2PX?oooooooooo00;ooooo00OoTi>Coooooooooooo
oooooo_knom1@D7ohn?S00;ooooo00?oW9bLo`H61_ooool00oooool01?okno_oTI6Aoc`l??n3Ph=6
ooooo`03oiFEUOlh>3Soo_kn01cooooo00?oUIFEocPh>?ono_h06oooool00onEUIGo>3PhooknoP0L
ooooo`03oiFEUOlh>3Soo_kn06Gooooo00KoZJVYoeADE?lg=cOo>CTioeaLG?no_kl9ooooo`03ofQX
J?oooooooooo00;ooooo00KoWIfMoeMGEoo@d=3oBd];ocPh>?n][Jd3ooooo`07oo_knooNg]kog]kN
omkNg_nQXJ7oRHV9og=cL`03ooooo`07olG5aOo;bl_oooooolk>c_m5ADGo=SHfoinOW`03ooooo`04
omkNg_lf=SKoNGUiolk>cPKooooo00Ko]kNgoe9BD_lG5aOo<C4aohN7Qoohn?P9ooooo`03ofQXJ?oo
oooooooo00Oooooo00?oJ6QXooooooooool01oooool00omXJ6Soooooooooo`07ooooo`03ofQXJ?oo
oooooooo00Oooooo00?oJ6QXooooooooool01oooool00omXJ6Soooooooooo`06ooooo`03ofQXJ?oo
oooooooo00;ooooo00KoXJ6QodM7AonHV9Soooooonc/k?ln?Sh4ooooo`06oj6QXOm7AdOoV9RHoooo
ooo/k>co?Shn1?ooool01_nQXJ7oAdM7oiRHV?ooooook>c/ochn?RWooooo00KoZJVYoeADE?lg=cOo
>CTioeaLG?no_kl9ooooo`0:ofQXJ?oooooooooooooooonMWIgoEeMGom3@d?m;Bd_o>3Phojf][@?o
oooo00Oono_komkNg_oNg]kog]kNoj6QXOn9RHWoLg=c00?ooooo00OoaLG5ol_;boooooooc/k>odE5
AOlf=SKoWinO00?ooooo00Cog]kNocHf=_miNGWoc/k>1oooool01_ng]kOoDU9BoaLG5ola<C7oQhN7
ooShn0Wooooo00?oJ6QXooooooooool01oooool00omXJ6Soooooooooo`06ooooo`03ofQXJ?oooooo
oooo00Oooooo00?oJ6QXooooooooool01oooool00omXJ6Soooooooooo`07ooooo`03ofQXJ?oooooo
oooo00Oooooo00?oJ6QXooooooooool00_ooool01_nQXJ7oAdM7oiRHV?ooooook>c/ochn?PCooooo
00KoXJ6QodM7AonHV9Soooooonc/k?ln?Sh3ooooo`06oj6QXOm7AdOoV9RHooooooo/k>co?Shn7ooo
ool005Sooooo00Gob<S8ohV9ROmVIVKooOgmoe1@D002ooooo`06of9RH_oUiNGoooooom;Bd_m1@D7o
l_;b0_ooool00ooWinOo;2`/oo?cl`02ooooo`04omKFe_mVIVKooOgmoe1@D0;ooooo00KoHV9RonGU
iOooooood];Bod51@Oobl_82ooooo`08onOWiol/;2colo?coooooooFe]KoIVIVoogmoOm@D502oooo
o`07of9RH_oUiNGooooooooooooBd];o@D51oo;blP02ooooo`07onOWiol/;2colo?coooooooBd];o
@D51oo;blP02ooooo`06onOWiol/;2colo?cooooooo3`l?oQXJ60_ooool00onIVIWoFUYJocLg=`03
ooooo`0=olc<c?n0P83ooooool?3`oolo?cooooooe5ADOoYjNWoooooomKFe_mVIVKooOgmoe1@D002
ooooo`0;of9RH_oUiNGoooooooclo?lo?cooZJVYoeADE?o@d=3ojNWYoeMGEoomoOd00_ooool05?oJ
f][oMWIfooclo?m<C4coV9RHookno_mFEUKom_KfoooooooFe]KoKFe]ooooooo;bl_oKfm_oooooom=
CDgomOGeoooooooVi^KoAdM71?no_kl01_lk>c_ooooooooooooooooo`l?3ohJ6QP;ooooo00?oVIVI
oeYJF_lg=cL00oooool01_nn_[koGEeMokjn__no_kooPX:2ok>c/dGooooo00?oU9BDocPh>?ono_h0
7?ooool00onDU9Co>3PhooknoP0Kooooo`03oiBDU?lh>3Soo_kn01cooooo00?oU9BDocPh>?ono_h0
oooooooeooooo`00F?ooool03Oo8b<SoRHV9ofIVI_oooooo@d=3oo7alOoclo?oAdM7ookno_oooooo
d];Bod51@Oobl_800_ooool00ooWinOo;2`/oo?cl`02ooooo`0<omKFe_mVIVKooooood=3@ooalO7o
lo?codM7Aoono_koooooom;Bd_m1@D7ol_;b0_ooool03?oWinOo;2`/oo?cloooooooe]KFofIVI_oo
oooo@d=3oo7alOoclo?oAdM7ooknoP;ooooo00?od];Bod51@Oobl_800_ooool01ooWinOo;2`/oo?c
loooooood];Bod51@Oobl_800_ooool02ooWinOo;2`/oo?cloooooooi>CToeIFE_oNg]koN7Qhof5Q
HOokno_o>SXj00?ooooo01[og]kNoeADE?oGemOo<30`ok>c/ooclo?o@T92oogmoOooooooe]KFofIV
I_oooooo@d=3oo7alOoclo?oAdM7ookno_oooooocLg=ogQhN?ooooooDe=Con;Rh_ojn_[oCTi>ooCd
m0;ooooo013ofm_KogIfM_olo?coC4a<oiNGUoono_koEeMGooKfm_oooooolO7aoe]KFooXj>SoXj>S
ofi^K_n3Ph?oHf=S0_ooool00ooOgmooNWYjogYjNP03ogYjNP0;obHV9_oooooooooooooooooTi>Co
EUIFomkNg_mhN7SoHF5Qoo_knolj>SX00_ooool01oo4a<Co5QHFofIVI_mXJ6SoCTi>ocDe=OlP8200
oooooolAooooo`03oo_knoogmoOooooo00Gooooo00?om_Kfooooooooool04Oooool00oofm_Kooooo
ooooo`0Aooooo`03ooKfm_oooooooooo01[ooooo00?oj>SXooooooooool01oooool00oojn_[ooooo
ooooo`07ooooo`03ooKfm_oooooooooo02kooooo00?oj>SXooooooooool01Oooool00oodm?Colo?c
ooooo`0`ooooo`03oo_knoogmoOooooo00Gooooo00?om_Kfooooooooool04?ooool00oofm_Kooooo
ooooo`0Aooooo`03ooKfm_oooooooooo01_ooooo00?oj>SXooooooooool01_ooool00oojn_[ooooo
ooooo`07ooooo`03ooKfm_oooooooooo02oooooo00?oj>SXooooooooool01?ooool00oodm?Colo?c
ooooo`0Oooooo`00F?ooool02?o8b<SoVYZJokFe]Ooooooo^;RhocXj>_lm?Cgo/[:b0oooool01_nY
ZJWoE5ADocLg=oli>CWoG5aLokno_`?ooooo00Ool?3`okFe]Ooooooo^;RhocXj>_lm?Cgo/[:b00?o
oooo00KoZJVYoeADE?lg=cOo>CTioeaLG?no_kl2ooooo`07oo3`l?ne]KGooooookRh^?lj>S[o?Cdm
ok:b/P04ooooo`06ojVYZOmDE5Co=cLgocTi>OmLG5co_kno0oooool01_nYZJWoE5ADocLg=oli>CWo
G5aLokno_`?ooooo00KoXJ6QodM7AonHV9Soooooonc/k?ln?Sh4ooooo`06oifMWOmGEeOod=3@od];
Bolh>3So[Jf]0_ooool01oo`l?3o]KFeoooooonh^;So>SXjocdm?Onb/[800_ooool01oo5aLGobl_;
ooooooo>c/koADE5ocHf=_nOWil01?ooool01_n0P83o<c<coibLW?mIFEWo=3@doiNGU`?ooooo00Ko
]kNgoe9BD_lG5aOo<C4aohN7Qoohn?P8ooooo`03ofQXJ?oooooooooo00;ooooo00KoXJ6QodM7AonH
V9Soooooonc/k?ln?Sh2ooooo`07oo_knooNg]kog]kNomkNg_nQXJ7oRHV9og=cL`3ooooooa7ooooo
00[ob<S8ojBTY?oUiNGo?3`lodY:B_m1@D7ooOgmoooooom;Bd_oo_kn0oooool01_nYZJWoDe=CocLg
=oli>CWoG5aLokno_`?ooooo00SoiNGUoc`l??m:BT[o@D51oogmoOooooooBd];ooknoP?ooooo00Ko
ZJVYoe=CDolg=cOo>CTioeaLG?no_kl3ooooo`08onGUiOll?3coBTY:od51@OomoOgooooood];Boon
o_h2ooooo`06ojVYZOmCDe?o=cLgocTi>OmLG5co_kno1?ooool01_nYZJWoDe=CocLg=oli>CWoG5aL
okno_`?ooooo00?ono_kod51@OoShn<00_ooool00onLW9co1PH6ooooo`02ooooo`03ooclo?n;Rh_o
oooo00;ooooo00?on_[jodA4A?ooool00_ooool02?oUiNGo?3`lodY:B_m1@D7ooOgmoooooom;Bd_o
o_kn0oooool01_o[jn_oJVYZobDU9OlA4A7oEEEEolC4a0Cooooo00KoOgmooc@d=?nKVi_oFEUIoc@d
=?nHV9P3ooooo`07ogYjN_l`<33oBDU9on3Ph?ooooooXj>SonCTi003ooooo`03oj2PX?oooooooooo
00;ooooo00OoTi>Coooooooooooooooooo_knom1@D7ohn?S00;ooooo00?oW9bLo`H61_ooool01?oo
ool01?okno_oTI6Aoc`l??n3Ph<aooooo`0:olS8b?nTY:CoiNGUoc`l??m:BT[o@D51oogmoOoooooo
Bd];ooknoP;ooooo00KoZJVYoe=CDolg=cOo>CTioeaLG?no_kl3ooooo`08onGUiOll?3coBTY:od51
@OomoOgooooood];Boono_h3ooooo`06ojVYZOmCDe?o=cLgocTi>OmLG5co_kno0oooool02?oUiNGo
?3`lodY:B_m1@D7ooOgmoooooom;Bd_oo_kn0oooool01_nYZJWoDe=CocLg=oli>CWoG5aLokno_`Co
oooo00KoZJVYoe=CDolg=cOo>CTioeaLG?no_kl3ooooo`03oo_knom1@D7ohn?S00;ooooo00KoW9bL
o`H61_ooooooooooooclo?n;Rh/3ooooo`03oo[jn_m4A4Cooooo00;ooooo00SoiNGUoc`l??m:BT[o
@D51oogmoOooooooBd];ooknoP?ooooo00Kojn_[ofYZJ_lU9BGo4A4AoeEEEOo4a<@4ooooo`06ogmo
Oold=3CoVi^KoeUIFOld=3CoV9RH1?ooool01omjNW[o<30`odU9BOoPh>3ooooooj>SXooTi>@00ooo
ool00onPX:3oooooooooo`02ooooo`07oi>CTooooooooooooooooookno_o@D51on?Sh`02ooooo`03
oibLW?l61PKooooo00?ooooo00Cono_koi6ATOll?3coPh>38?ooool005Sooooo00?ob<S8ojBTY?oo
ool01_ooool00ookno_omoOgooooo`06ooooo`03oo_knoogmoOooooo00Oooooo00?ono_kooOgmooo
ool01_ooool00ookno_omoOgooooo`06ooooo`03oo_knoogmoOooooo00Oooooo00?ono_kooOgmooo
ool0Woooool00ooXj>Soooooooooo`0Jooooo`03ooCdm?oclo?ooooo0:[ooooo00Kob<S8ojBTY?oF
e]KoIVIVoogmoOm@D502ooooo`07of9RH_oUiNGooooooooooooBd];o@D51oo;blP02ooooo`03onOW
iol/;2colo?c00;ooooo00Coe]KFofIVI_omoOgoD51@0_ooool01omRHV;oiNGUooooooooooood];B
od51@Oobl_800_ooool00ooWinOo;2`/oo?cl`02ooooo`04omKFe_mVIVKooOgmoe1@D0;ooooo00Ko
HV9RonGUiOooooood];Bod51@Oobl_82ooooo`03onOWiol/;2colo?c00;ooooo00?od];Bod51@Oob
l_800_ooool00ooWinOo;2`/oo?cl`02ooooo`07ol?3`on6QXKooooooooooonIVIWoFUYJocLg=`03
ooooo`08olc<c?n0P83ooooool?3`oolo?cooooooe5ADOoYjNT2ooooo`04omKFe_mVIVKooOgmoe1@
D0;ooooo00coHV9RonGUiOooooooooooooclo?lo?cooZJVYoeADE?o@d=3ojNWYoeMGEoomoOd2oooo
o`0Aom[Jf_mfMWKoo?cloda<C?nHV9Soo_knoeIFE_ofm_KoooooomKFe_m]KFgooooool_;bom_Kfoo
ooooode=COoemOD00_ooool00ooVi^KoAdM7okno_`03okno_`06oc/k>oooooooooooooooooo3`l?o
QXJ60_ooool00onIVIWoFUYJocLg=`04ooooo`06okjn__mMGEgo_[jnokno_on2PX;o/k>c<?ooool0
1_o8b<SoY:BTomKFe_mVIVKooOgmoe1@D0;ooooo00KoHV9RonGUiOooooood];Bod51@Oobl_82oooo
o`03onOWiol/;2colo?c00;ooooo00Coe]KFofIVI_omoOgoD51@0_ooool01omRHV;oiNGUoooooooo
ooood];Bod51@Oobl_800_ooool00ooWinOo;2`/oo?cl`02ooooo`04omKFe_mVIVKooOgmoe1@D0;o
oooo00OoHV9RonGUiOooooooooooom;Bd_m1@D7ol_;b00;ooooo00?oinOWob`/;?oclo<00_ooool0
0ooBd];o@D51oo;blP02ooooo`03onOWiol/;2colo?c00;ooooo00Oo`l?3ohJ6Q_oooooooooooiVI
VOmJFU[o=cLg00;ooooo00Soc<c<oh20P?oooooo`l?3ooclo?ooooooDE5AonWYj@;ooooo00Coe]KF
ofIVI_omoOgoD51@0_ooool03?mRHV;oiNGUooooooooooooo?cloclo?onYZJWoE5ADom3@d?oYjNWo
EeMGoogmo@;ooooo00Sof][JogIfM_olo?coC4a<oiRHV?ono_koEUIFooKfmP;ooooo00Soe]KFofe]
KOoooooobl_;ofm_KoooooooCDe=ooGem@;ooooo00?oi^KVodM7Aono_kl00ono_kl01_lk>c_ooooo
oooooooooooo`l?3ohJ6QP;ooooo00?oVIVIoeYJF_lg=cL00oooool01_nn_[koGEeMokjn__no_koo
PX:2ok>c/aoooooo001Booooo`08ohJ6Q_nEUIGoZj^[oj^[Zom9BDWooooooo_knoogmoL7ooooo`03
olS8b?nTY:Cooooo00Kooooo00?ob<S8ojBTY?ooool01oooool00oo8b<SoY:BTooooo`06ooooo`03
olS8b?nTY:Cooooo00Kooooo00?ob<S8ojBTY?ooool01oooool00oo8b<SoY:BTooooo`04ooooo`03
ooKfm_oooooooooo013ooooo00?om_Kfooooooooool03oooool00oofm_Koooooooooo`0@ooooo`03
ooKfm_oooooooooo013ooooo00?om_Kfooooooooool0Aoooool00ookno_o@D51on?Sh`02ooooo`03
oibLW?l61PKooooo01Wooooo00Cono_koi6ATOll?3coPh>36Oooool01_o[jn_oJVYZobDU9OlA4A7o
EEEEolC4a1Wooooo00KoOgmooc@d=?nKVi_oFEUIoc@d=?nHV9Q]ooooo`0:olS8b?nTY:Coe]KFofIV
I_oooooo@d=3oo7alOoclo?oAdM7ooknoP;ooooo00?od];Bod51@Oobl_800_ooool00ooWinOo;2`/
oo?cl`02ooooo`08omKFe_mVIVKooooood=3@ooalO7olo?codM7Aoono_h2ooooo`03om;Bd_m1@D7o
l_;b00;ooooo00?oinOWob`/;?oclo<00_ooool03?oFe]KoIVIVoooooom3@d?olO7aoo?clom7AdOo
o_knoooooooBd];o@D51oo;blP;ooooo00?oinOWob`/;?oclo<00_ooool00ooBd];o@D51oo;blP02
ooooo`03onOWiol/;2colo?c00;ooooo00Ooi>CToeIFE_oNg]koN7Qhof5QHOokno_o>SXj00?ooooo
00Sog]kNoeADE?oGemOo<30`ok>c/ooclo?o@T92oogmo@;ooooo00Soe]KFofIVI_oooooo@d=3oo7a
lOoclo?oAdM7ooknoP;ooooo00SocLg=ogQhN?ooooooDe=Con;Rh_ojn_[oCTi>ooCdm0;ooooo013o
fm_KogIfM_olo?coC4a<oiNGUoono_koEeMGooKfm_oooooolO7aoe]KFooXj>SoXj>Sofi^K_n3Ph?o
Hf=S0oooool00ooOgmooNWYjogYjNP03ogYjNP0;obHV9_oooooooooooooooooTi>CoEUIFomkNg_mh
N7SoHF5Qoo_knolj>SX00oooool01oo4a<Co5QHFofIVI_mXJ6SoCTi>ocDe=OlP8200<?ooool03_o8
b<SoY:BTomKFe_mVIVKooooood=3@ooalO7olo?codM7Aoono_koooooom;Bd_m1@D7ol_;b0_ooool0
0ooWinOo;2`/oo?cl`02ooooo`08omKFe_mVIVKooooood=3@ooalO7olo?codM7Aoono_h2ooooo`03
om;Bd_m1@D7ol_;b00;ooooo00?oinOWob`/;?oclo<00_ooool02?oFe]KoIVIVoooooom3@d?olO7a
oo?clom7AdOoo_kn0_ooool00ooBd];o@D51oo;blP02ooooo`03onOWiol/;2colo?c00;ooooo00?o
d];Bod51@Oobl_800_ooool00ooWinOo;2`/oo?cl`02ooooo`07onCTi?mFEUKog]kNogQhN?mQHF7o
no_kocXj>P02ooooo`08omkNg_mDE5CoemOGoc0`<?nc/k?olo?cod92@_omoOd2ooooo`08omKFe_mV
IVKooooood=3@ooalO7olo?codM7Aoono_h2ooooo`08olg=cOmhN7Sooooooe=CDooRh^;on_[jodi>
C_odm?@2ooooo`08om_KfomfMWKoo?cloda<C?nGUiOoo_knoeMGEoofm_H2ooooo`07oo7alOmKFe_o
j>SXoj>SXom^KVkoPh>3of=SH`03ooooo`03omoOgomjNW[oNWYj00?oNWYj00_o9RHVoooooooooooo
ooooonCTi?mFEUKog]kNogQhN?mQHF7ono_kocXj>P02ooooo`07olC4a?lF5QKoIVIVofQXJ?m>CTko
=CDeob0P800Oooooo`00D_ooool01On>SXkoJ6QXoiVIVOnIVIWo=cLg00[ooooo00?ob<S8ojBTY?oo
ool01_ooool00oo8b<SoY:BTooooo`07ooooo`03olS8b?nTY:Cooooo00Kooooo00?ob<S8ojBTY?oo
ool01_ooool00oo8b<SoY:BTooooo`07ooooo`09olS8b?nCTi?o?3`lodY:B_m1@D7ooOgmoooooom;
Bd_oo_kn00;ooooo00KoZJVYoe=CDolg=cOo>CTioeaLG?no_kl3ooooo`08onGUiOll?3coBTY:od51
@OomoOgooooood];Boono_h2ooooo`06ojVYZOmCDe?o=cLgocTi>OmLG5co_kno0_ooool02?oUiNGo
?3`lodY:B_m1@D7ooOgmoooooom;Bd_oo_kn0oooool01_nYZJWoDe=CocLg=oli>CWoG5aLokno_`;o
oooo00SoiNGUoc`l??m:BT[o@D51oogmoOooooooBd];ooknoP;ooooo00KoZJVYoe=CDolg=cOo>CTi
oeaLG?no_kl3ooooo`08onGUiOll?3coBTY:od51@OomoOgooooood];Boono_h2ooooo`06ojVYZOmC
De?o=cLgocTi>OmLG5co_kno@?ooool01oo3`l?oQXJ6ooooooooooooVIVIoeYJF_lg=cL06Oooool0
1_nn_[koGEeMokjn__no_kooPX:2ok>c/aOooooo00Soo?cloclo?onYZJWoE5ADom3@d?oYjNWoEeMG
oogmoAOooooo00Sof][JogIfM_olo?coC4a<oiRHV?ono_koEUIFooKfmVcooooo00Wob<S8ojBTY?o`
l?3o]KFeoooooonh^;So>SXjocdm?Onb/[801?ooool01_nYZJWoE5ADocLg=oli>CWoG5aLokno_`?o
oooo00Ool?3`okFe]Ooooooo^;RhocXj>_lm?Cgo/[:b00Cooooo00KoZJVYoeADE?lg=cOo>CTioeaL
G?no_kl3ooooo`07oo3`l?ne]KGooooookRh^?lj>S[o?Cdmok:b/P03ooooo`06ojVYZOmDE5Co=cLg
ocTi>OmLG5co_kno1?ooool01_nYZJWoE5ADocLg=oli>CWoG5aLokno_`Cooooo00KoXJ6QodM7AonH
V9Soooooonc/k?ln?Sh4ooooo`06oifMWOmGEeOod=3@od];Bolh>3So[Jf]0oooool01oo`l?3o]KFe
oooooonh^;So>SXjocdm?Onb/[800oooool01oo5aLGobl_;ooooooo>c/koADE5ocHf=_nOWil01?oo
ool01_n0P83o<c<coibLW?mIFEWo=3@doiNGU`?ooooo00Ko]kNgoe9BD_lG5aOo<C4aohN7Qoohn?P9
ooooo`03ofQXJ?oooooooooo00;ooooo00KoXJ6QodM7AonHV9Soooooonc/k?ln?Sh3ooooo`07oo_k
nooNg]kog]kNomkNg_nQXJ7oRHV9og=cL`0`ooooo`09olS8b?nTY:Col?3`okFe]Ooooooo^;RhocXj
>_lm?Cgo/[:b00?ooooo00KoZJVYoeADE?lg=cOo>CTioeaLG?no_kl3ooooo`07oo3`l?ne]KGooooo
okRh^?lj>S[o?Cdmok:b/P04ooooo`06ojVYZOmDE5Co=cLgocTi>OmLG5co_kno0oooool01oo`l?3o
]KFeoooooonh^;So>SXjocdm?Onb/[801?ooool01_nYZJWoE5ADocLg=oli>CWoG5aLokno_`Cooooo
00KoZJVYoeADE?lg=cOo>CTioeaLG?no_kl4ooooo`06oj6QXOm7AdOoV9RHooooooo/k>co?Shn0ooo
ool01_nMWIgoEeMGom3@d?m;Bd_o>3Phojf][@?ooooo00Ool?3`okFe]Ooooooo^;RhocXj>_lm?Cgo
/[:b00?ooooo00OoaLG5ol_;boooooooc/k>odE5AOlf=SKoWinO00Cooooo00KoP820oc<c<onLW9co
FEUIoc@d=?nGUiL4ooooo`06okNg]omBDU;o5aLGoc4a<On7QhOon?Sh2Oooool00omXJ6Sooooooooo
o`02ooooo`06oj6QXOm7AdOoV9RHooooooo/k>co?Shn0_ooool01ookno_og]kNomkNg_oNg]koXJ6Q
ohV9ROmcLg<07oooool005;ooooo00GoKfm_ohJ6Q_nm_Kgo_Kfmol71`@0:ooooo`03olS8b?nTY:Co
oooo00Kooooo00?ob<S8ojBTY?ooool01oooool00oo8b<SoY:BTooooo`06ooooo`03olS8b?nTY:Co
oooo00Kooooo00?ob<S8ojBTY?ooool01oooool01Oo8b<SoRHV9ofIVI_omoOgoD51@00;ooooo00Ko
HV9RonGUiOooooood];Bod51@Oobl_82ooooo`03onOWiol/;2colo?c00;ooooo00Coe]KFofIVI_om
oOgoD51@0_ooool01_mRHV;oiNGUoooooooBd];o@D51oo;blP;ooooo00SoinOWob`/;?oclo?ooooo
omKFe_mVIVKooOgmoe1@D0;ooooo00OoHV9RonGUiOooooooooooom;Bd_m1@D7ol_;b00;ooooo00So
inOWob`/;?oclo?oooooomKFe_mVIVKooOgmoe1@D0;ooooo00KoHV9RonGUiOooooood];Bod51@Oob
l_82ooooo`03onOWiol/;2colo?c00;ooooo00Coe]KFofIVI_omoOgoD51@0_ooool01_mRHV;oiNGU
oooooooBd];o@D51oo;blP;ooooo00?oinOWob`/;?oclo<0?oooool01ooTi>CoEUIFomkNg_mhN7So
HF5Qoo_knolj>SX06?ooool01oo4a<Co5QHFofIVI_mXJ6SoCTi>ocDe=OlP82005oooool02?o=cLgo
N7QhoooooomCDe?oh^;Roo[jn_m>CTkom?Cd5oooool02?oKfm_oMWIfooclo?m<C4coUiNGookno_mG
EeOom_KfK?ooool00oo8b<SoY:BTooooo`3:ooooo`03olS8b?nTY:Cooooo0;Sooooo001Booooo`05
ojf][Om0@43oQ8B4ohN7Qolc<c<02_ooool00oo8b<SoY:BTooooo`06ooooo`03olS8b?nTY:Cooooo
00Oooooo00?ob<S8ojBTY?ooool01_ooool00oo8b<SoY:BTooooo`06ooooo`03olS8b?nTY:Cooooo
00Oooooo00gob<S8ohV9ROmVIVKooooood=3@ooalO7olo?codM7Aoono_koooooom;Bd_m1@D7ol_;b
00;ooooo00?oinOWob`/;?oclo<00_ooool03?oFe]KoIVIVoooooom3@d?olO7aoo?clom7AdOoo_kn
oooooooBd];o@D51oo;blP;ooooo00coinOWob`/;?oclo?oooooomKFe_mVIVKooooood=3@ooalO7o
lo?codM7Aoono_h2ooooo`03om;Bd_m1@D7ol_;b00;ooooo013oinOWob`/;?oclo?oooooomKFe_mV
IVKooooood=3@ooalO7olo?codM7Aoono_koooooom;Bd_m1@D7ol_;b0_ooool00ooWinOo;2`/oo?c
l`02ooooo`0<omKFe_mVIVKooooood=3@ooalO7olo?codM7Aoono_koooooom;Bd_m1@D7ol_;b0_oo
ool00ooWinOo;2`/oo?cl`10ooooo`06oj6QXOm7AdOoV9RHooooooo/k>co?Shn6?ooool01ookno_o
g]kNomkNg_oNg]koXJ6QohV9ROmcLg<05oooool01oo5aLGobl_;ooooooo>c/koADE5ocHf=_nOWil0
6Oooool01_n0P83o<c<coibLW?mIFEWo=3@doiNGUfgooooo00?ob<S8ojBTY?ooool01oooool00ook
no_omoOgooooo`07ooooo`03oo_knoogmoOooooo00Oooooo00?ono_kooOgmoooool01oooool00ook
no_omoOgooooo`07ooooo`03oo_knoogmoOooooo00Kooooo00?ono_kooOgmoooool01Oooool00oof
m_Koooooooooo`0Aooooo`03ooKfm_oooooooooo017ooooo00?om_Kfooooooooool04?ooool00oof
m_Koooooooooo`0Aooooo`03ooKfm_oooooooooo03Sooooo00?ob<S8ojBTY?ooool01oooool00ook
no_omoOgooooo`06ooooo`03oo_knoogmoOooooo00Oooooo00?ono_kooOgmoooool01oooool00ook
no_omoOgooooo`07ooooo`03oo_knoogmoOooooo00Oooooo00?ono_kooOgmoooool01Oooool00oof
m_Koooooooooo`0@ooooo`03ooKfm_oooooooooo017ooooo00?om_Kfooooooooool04Oooool00oof
m_Koooooooooo`0Aooooo`03ooKfm_oooooooooo02Kooooo001Booooo`05ogUiNOnATI7ocLg=olo?
cooFe]H02_ooool00oo8b<SoY:BTooooo`06ooooo`03olS8b?nTY:Cooooo00Oooooo00?ob<S8ojBT
Y?ooool01_ooool00oo8b<SoY:BTooooo`06ooooo`03olS8b?nTY:Cooooo00Oooooo00Sob<S8oiZJ
V_ne]KGooooookRh^?lj>S[o?Cdmok:b/P?ooooo00KoZJVYoeADE?lg=cOo>CTioeaLG?no_kl3oooo
o`07oo3`l?ne]KGooooookRh^?lj>S[o?Cdmok:b/P03ooooo`06ojVYZOmDE5Co=cLgocTi>OmLG5co
_kno0_ooool01oo`l?3o]KFeoooooonh^;So>SXjocdm?Onb/[801?ooool01_nYZJWoE5ADocLg=oli
>CWoG5aLokno_`;ooooo00Ool?3`okFe]Ooooooo^;RhocXj>_lm?Cgo/[:b00?ooooo00KoZJVYoeAD
E?lg=cOo>CTioeaLG?no_kl3ooooo`07oo3`l?ne]KGooooookRh^?lj>S[o?Cdmok:b/P03ooooo`06
ojVYZOmDE5Co=cLgocTi>OmLG5co_knoooooool;ooooo`08ohJ6Q_nEUIGoZj^[oj^[Zom9BDWooooo
oo_knoogmoL8ooooo`03olS8b?nTY:Cooooo00Oooooo00?ob<S8ojBTY?ooool01oooool00oo8b<So
Y:BTooooo`07ooooo`03olS8b?nTY:Cooooo00Oooooo00?ob<S8ojBTY?ooool01_ooool02_o8b<So
Y:BTonGUiOll?3coBTY:od51@OomoOgooooood];Boono_h3ooooo`06ojVYZOmCDe?o=cLgocTi>OmL
G5co_kno0oooool02?oUiNGo?3`lodY:B_m1@D7ooOgmoooooom;Bd_oo_kn0oooool01_nYZJWoDe=C
ocLg=oli>CWoG5aLokno_`?ooooo00SoiNGUoc`l??m:BT[o@D51oogmoOooooooBd];ooknoP?ooooo
00KoZJVYoe=CDolg=cOo>CTioeaLG?no_kl2ooooo`08onGUiOll?3coBTY:od51@OomoOgooooood];
Boono_h3ooooo`06ojVYZOmCDe?o=cLgocTi>OmLG5co_kno0oooool02?oUiNGo?3`lodY:B_m1@D7o
oOgmoooooom;Bd_oo_kn0oooool01_nYZJWoDe=CocLg=oli>CWoG5aLokno_b[ooooo00SoQXJ6oiFE
UOn[Zj_oZj^[odU9BOoooooono_kooOgm`Sooooo00?ob<S8ojBTY?ooool01_ooool00oo8b<SoY:BT
ooooo`07ooooo`03olS8b?nTY:Cooooo00Oooooo00?ob<S8ojBTY?ooool01oooool00oo8b<SoY:BT
ooooo`07ooooo`0:olS8b?nTY:CoiNGUoc`l??m:BT[o@D51oogmoOooooooBd];ooknoP?ooooo00Ko
ZJVYoe=CDolg=cOo>CTioeaLG?no_kl2ooooo`08onGUiOll?3coBTY:od51@OomoOgooooood];Boon
o_h3ooooo`06ojVYZOmCDe?o=cLgocTi>OmLG5co_kno0oooool02?oUiNGo?3`lodY:B_m1@D7ooOgm
oooooom;Bd_oo_kn0oooool01_nYZJWoDe=CocLg=oli>CWoG5aLokno_`?ooooo00SoiNGUoc`l??m:
BT[o@D51oogmoOooooooBd];ooknoP?ooooo00KoZJVYoe=CDolg=cOo>CTioeaLG?no_kl3ooooo`08
onGUiOll?3coBTY:od51@OomoOgooooood];Boono_h2ooooo`06ojVYZOmCDe?o=cLgocTi>OmLG5co
_kno7oooool005;ooooo00Gok>c/oiJFU_meMGGoMGEeob/[:`0:ooooo`03olS8b?nTY:Cooooo00Ko
oooo00?ob<S8ojBTY?ooool01oooool00oo8b<SoY:BTooooo`06ooooo`03olS8b?nTY:Cooooo00Ko
oooo00?ob<S8ojBTY?ooool01oooool00oo8b<SoY:BTooooo`06ooooo`03oo_knoogmoOooooo00Ko
oooo00?ono_kooOgmoooool01oooool00ookno_omoOgooooo`06ooooo`03oo_knoogmoOooooo00Ko
oooo00?ono_kooOgmoooool01oooool00ookno_omoOgooooo`06ooooo`03oo_knoogmoOooooo00Ko
oooo00?ono_kooOgmoooool01oooool00ookno_omoOgooooo`06ooooo`03oo_knoogmoOooooo0?oo
oooo1oooool01On>SXkoJ6QXoiVIVOnIVIWo=cLg00_ooooo00?ob<S8ojBTY?ooool01oooool00oo8
b<SoY:BTooooo`07ooooo`03olS8b?nTY:Cooooo00Oooooo00?ob<S8ojBTY?ooool01oooool00oo8
b<SoY:BTooooo`06ooooo`06olS8b?nTY:Coe]KFofIVI_omoOgoD51@0_ooool01omRHV;oiNGUoooo
ooooooood];Bod51@Oobl_800_ooool00ooWinOo;2`/oo?cl`02ooooo`04omKFe_mVIVKooOgmoe1@
D0;ooooo00OoHV9RonGUiOooooooooooom;Bd_m1@D7ol_;b00;ooooo00?oinOWob`/;?oclo<00_oo
ool01?oFe]KoIVIVoogmoOm@D502ooooo`07of9RH_oUiNGooooooooooooBd];o@D51oo;blP02oooo
o`08onOWiol/;2colo?coooooooFe]KoIVIVoogmoOm@D502ooooo`07of9RH_oUiNGooooooooooooB
d];o@D51oo;blP02ooooo`03onOWiol/;2colo?c00;ooooo00Coe]KFofIVI_omoOgoD51@0_ooool0
1omRHV;oiNGUooooooooooood];Bod51@Oobl_800_ooool00ooWinOo;2`/oo?cl`0Yooooo`05ohj>
S_mXJ6SoVIVIoiVIVOlg=cL02oooool00oo8b<SoY:BTooooo`06ooooo`03olS8b?nTY:Cooooo00Oo
oooo00?ob<S8ojBTY?ooool01oooool00oo8b<SoY:BTooooo`07ooooo`03olS8b?nTY:Cooooo00Oo
oooo00Kob<S8ojBTY?oFe]KoIVIVoogmoOm@D502ooooo`07of9RH_oUiNGooooooooooooBd];o@D51
oo;blP02ooooo`08onOWiol/;2colo?coooooooFe]KoIVIVoogmoOm@D502ooooo`07of9RH_oUiNGo
oooooooooooBd];o@D51oo;blP02ooooo`03onOWiol/;2colo?c00;ooooo00Coe]KFofIVI_omoOgo
D51@0_ooool01omRHV;oiNGUooooooooooood];Bod51@Oobl_800_ooool00ooWinOo;2`/oo?cl`02
ooooo`04omKFe_mVIVKooOgmoe1@D0;ooooo00OoHV9RonGUiOooooooooooom;Bd_m1@D7ol_;b00;o
oooo00?oinOWob`/;?oclo<00_ooool01?oFe]KoIVIVoogmoOm@D502ooooo`06of9RH_oUiNGooooo
om;Bd_m1@D7ol_;b0_ooool00ooWinOo;2`/oo?cl`0Nooooo`00E_ooool00ooShn?oooooooooo`02
ooooo`0;ohJ6Q_nEUIGoZj^[oj^[Zom9BDWooooooo_knoogmoOoooooohJ6Q_nEUID00_n[Zj/01?m9
BDWooooooo_knoogmoL2ooooo`0;ohJ6Q_nEUIGoZj^[oj^[Zom9BDWooooooo_knoogmoOoooooohJ6
Q_nEUID00_n[Zj/01om9BDWooooooo_knoogmoOoooooohJ6Q_nEUID00_n[Zj/01?m9BDWooooooo_k
noogmoL2ooooo`08ohJ6Q_nEUIGoZj^[oj^[Zom9BDWooooooo_knoogmoL7ooooo`03olS8b?nTY:Co
oooo00Kooooo00?ob<S8ojBTY?ooool01oooool00oo8b<SoY:BTooooo`06ooooo`03olS8b?nTY:Co
oooo00Kooooo00?ob<S8ojBTY?ooool01oooool00oo8b<SoY:BTooooo`06ooooo`03olS8b?nTY:Co
oooo00Kooooo00?ob<S8ojBTY?ooool01oooool00oo8b<SoY:BTooooo`06ooooo`03olS8b?nTY:Co
oooo0?oooooo1oooool01Om_KfooQXJ6okfm_Onm_Kgo`L7100_ooooo00?ob<S8ojBTY?ooool01ooo
ool00oo8b<SoY:BTooooo`07ooooo`03olS8b?nTY:Cooooo00Oooooo00?ob<S8ojBTY?ooool01ooo
ool00oo8b<SoY:BTooooo`06ooooo`0:olS8b?nTY:Coe]KFofIVI_oooooo@d=3oo7alOoclo?oAdM7
ooknoP;ooooo00?od];Bod51@Oobl_800_ooool00ooWinOo;2`/oo?cl`02ooooo`08omKFe_mVIVKo
oooood=3@ooalO7olo?codM7Aoono_h2ooooo`03om;Bd_m1@D7ol_;b00;ooooo00?oinOWob`/;?oc
lo<00_ooool02?oFe]KoIVIVoooooom3@d?olO7aoo?clom7AdOoo_kn0_ooool00ooBd];o@D51oo;b
lP02ooooo`0<onOWiol/;2colo?coooooooFe]KoIVIVoooooom3@d?olO7aoo?clom7AdOoo_kn0_oo
ool00ooBd];o@D51oo;blP02ooooo`03onOWiol/;2colo?c00;ooooo00Soe]KFofIVI_oooooo@d=3
oo7alOoclo?oAdM7ooknoP;ooooo00?od];Bod51@Oobl_800_ooool00ooWinOo;2`/oo?cl`0Yoooo
o`05ofm_Kon6QXKo_Kfmokfm_Oo1`L402oooool00oo8b<SoY:BTooooo`06ooooo`03olS8b?nTY:Co
oooo00Oooooo00?ob<S8ojBTY?ooool01oooool00oo8b<SoY:BTooooo`07ooooo`03olS8b?nTY:Co
oooo00Oooooo00[ob<S8ojBTY?oFe]KoIVIVoooooom3@d?olO7aoo?clom7AdOoo_kn0_ooool00ooB
d];o@D51oo;blP02ooooo`0<onOWiol/;2colo?coooooooFe]KoIVIVoooooom3@d?olO7aoo?clom7
AdOoo_kn0_ooool00ooBd];o@D51oo;blP02ooooo`03onOWiol/;2colo?c00;ooooo00Soe]KFofIV
I_oooooo@d=3oo7alOoclo?oAdM7ooknoP;ooooo00?od];Bod51@Oobl_800_ooool00ooWinOo;2`/
oo?cl`02ooooo`08omKFe_mVIVKooooood=3@ooalO7olo?codM7Aoono_h2ooooo`03om;Bd_m1@D7o
l_;b00;ooooo00?oinOWob`/;?oclo<00_ooool03?oFe]KoIVIVoooooom3@d?olO7aoo?clom7AdOo
o_knoooooooBd];o@D51oo;blP;ooooo00?oinOWob`/;?oclo<07_ooool005;ooooo00Go];BdonWY
jOoooooooooooe=CD`04ooooo`05ohj>S_mXJ6SoVIVIoiVIVOlg=cL01?ooool01On>SXkoJ6QXoiVI
VOnIVIWo=cLg00Gooooo00GoSXj>ofQXJ?nIVIWoVIVIocLg=`04ooooo`05ohj>S_mXJ6SoVIVIoiVI
VOlg=cL01?ooool01On>SXkoJ6QXoiVIVOnIVIWo=cLg00Gooooo00GoSXj>ofQXJ?nIVIWoVIVIocLg
=`0:ooooo`03olS8b?nTY:Cooooo00Kooooo00?ob<S8ojBTY?ooool01oooool00oo8b<SoY:BToooo
o`06ooooo`03olS8b?nTY:Cooooo00Kooooo00?ob<S8ojBTY?ooool01oooool00oo8b<SoY:BToooo
o`06ooooo`03olS8b?nTY:Cooooo00Kooooo00?ob<S8ojBTY?ooool01oooool00oo8b<SoY:BToooo
o`06ooooo`03olS8b?nTY:Cooooo0?oooooo1oooool01On][Jgo@410ohB4Q?n7QhOo<c<c00_ooooo
00?ob<S8ojBTY?ooool01oooool00oo8b<SoY:BTooooo`07ooooo`03olS8b?nTY:Cooooo00Oooooo
00?ob<S8ojBTY?ooool01oooool00oo8b<SoY:BTooooo`06ooooo`09olS8b?nTY:Col?3`okFe]Ooo
oooo^;RhocXj>_lm?Cgo/[:b00Cooooo00KoZJVYoeADE?lg=cOo>CTioeaLG?no_kl3ooooo`07oo3`
l?ne]KGooooookRh^?lj>S[o?Cdmok:b/P04ooooo`06ojVYZOmDE5Co=cLgocTi>OmLG5co_kno0ooo
ool01oo`l?3o]KFeoooooonh^;So>SXjocdm?Onb/[801?ooool01_nYZJWoE5ADocLg=oli>CWoG5aL
okno_`;ooooo00Ool?3`okFe]Ooooooo^;RhocXj>_lm?Cgo/[:b00Cooooo00KoZJVYoeADE?lg=cOo
>CTioeaLG?no_kl3ooooo`07oo3`l?ne]KGooooookRh^?lj>S[o?Cdmok:b/P04ooooo`06ojVYZOmD
E5Co=cLgocTi>OmLG5co_kno:_ooool01On][Jgo@410ohB4Q?n7QhOo<c<c00_ooooo00?ob<S8ojBT
Y?ooool01_ooool00oo8b<SoY:BTooooo`07ooooo`03olS8b?nTY:Cooooo00Oooooo00?ob<S8ojBT
Y?ooool01oooool00oo8b<SoY:BTooooo`07ooooo`09olS8b?nTY:Col?3`okFe]Ooooooo^;RhocXj
>_lm?Cgo/[:b00Cooooo00KoZJVYoeADE?lg=cOo>CTioeaLG?no_kl2ooooo`07oo3`l?ne]KGooooo
okRh^?lj>S[o?Cdmok:b/P04ooooo`06ojVYZOmDE5Co=cLgocTi>OmLG5co_kno0oooool01oo`l?3o
]KFeoooooonh^;So>SXjocdm?Onb/[801?ooool01_nYZJWoE5ADocLg=oli>CWoG5aLokno_`?ooooo
00Ool?3`okFe]Ooooooo^;RhocXj>_lm?Cgo/[:b00Cooooo00KoZJVYoeADE?lg=cOo>CTioeaLG?no
_kl3ooooo`07oo3`l?ne]KGooooookRh^?lj>S[o?Cdmok:b/P03ooooo`06ojVYZOmDE5Co=cLgocTi
>OmLG5co_kno7oooool0053ooooo00Co_knool_;bommOGgoU9BD0_ne]KD00olh>3Soooooooooo`02
ooooo`05ofm_Kon6QXKo_Kfmokfm_Oo1`L401?ooool01Om_KfooQXJ6okfm_Onm_Kgo`L7100Gooooo
00GoKfm_ohJ6Q_nm_Kgo_Kfmol71`@04ooooo`05ofm_Kon6QXKo_Kfmokfm_Oo1`L401?ooool01Om_
KfooQXJ6okfm_Onm_Kgo`L7100Gooooo00GoKfm_ohJ6Q_nm_Kgo_Kfmol71`@0:ooooo`03olS8b?nT
Y:Cooooo00Kooooo00?ob<S8ojBTY?ooool01oooool00oo8b<SoY:BTooooo`06ooooo`03olS8b?nT
Y:Cooooo00Kooooo00?ob<S8ojBTY?ooool01oooool00oo8b<SoY:BTooooo`06ooooo`03olS8b?nT
Y:Cooooo00Kooooo00?ob<S8ojBTY?ooool01oooool00oo8b<SoY:BTooooo`06ooooo`03olS8b?nT
Y:Cooooo0?oooooo1oooool01OmiNGWoTI6Aolg=cOo?clooe]KF00_ooooo00?ob<S8ojBTY?ooool0
1oooool00oo8b<SoY:BTooooo`07ooooo`03olS8b?nTY:Cooooo00Oooooo00?ob<S8ojBTY?ooool0
1oooool00oo8b<SoY:BTooooo`06ooooo`03olS8b?nTY:Cooooo08Wooooo00GoNGUioi6ATOo=cLgo
clo?omKFeP0;ooooo`03olS8b?nTY:Cooooo00Kooooo00?ob<S8ojBTY?ooool01oooool00oo8b<So
Y:BTooooo`07ooooo`03olS8b?nTY:Cooooo00Oooooo00?ob<S8ojBTY?ooool01oooool00oo8b<So
Y:BTooooo`1mooooo`00D?ooool00onZZZ[o_[jnolS8b003ohb<S003ob/[:ooooooooooo00;ooooo
00Go[Jf]od10@?n4Q8CoQhN7oc<c<`04ooooo`05ojf][Om0@43oQ8B4ohN7Qolc<c<01Oooool01On]
[Jgo@410ohB4Q?n7QhOo<c<c00Cooooo00Go[Jf]od10@?n4Q8CoQhN7oc<c<`04ooooo`05ojf][Om0
@43oQ8B4ohN7Qolc<c<01Oooool01On][Jgo@410ohB4Q?n7QhOo<c<c00[ooooo00?ob<S8ojBTY?oo
ool01_ooool00oo8b<SoY:BTooooo`07ooooo`03olS8b?nTY:Cooooo00Kooooo00?ob<S8ojBTY?oo
ool01_ooool00oo8b<SoY:BTooooo`07ooooo`03olS8b?nTY:Cooooo00Kooooo00?ob<S8ojBTY?oo
ool01_ooool00oo8b<SoY:BTooooo`07ooooo`03olS8b?nTY:Cooooo00Kooooo00?ob<S8ojBTY?oo
ool0ooooool7ooooo`05onc/k?nFUYKoMGEeogEeMOl[:b/02oooool00oo8b<SoY:BTooooo`07oooo
o`03olS8b?nTY:Cooooo00Oooooo00?ob<S8ojBTY?ooool01oooool00oo8b<SoY:BTooooo`07oooo
o`03olS8b?nTY:Cooooo00Kooooo00?ob<S8ojBTY?ooool01oooool00ookno_omoOgooooo`07oooo
o`03oo_knoogmoOooooo00Oooooo00?ono_kooOgmoooool01oooool00ookno_omoOgooooo`07oooo
o`03oo_knoogmoOooooo00Oooooo00?ono_kooOgmoooool01_ooool00ookno_omoOgooooo`07oooo
o`03oo_knoogmoOooooo00Oooooo00?ono_kooOgmoooool01oooool00ookno_omoOgooooo`0Voooo
o`05onc/k?nFUYKoMGEeogEeMOl[:b/02oooool00oo8b<SoY:BTooooo`06ooooo`03olS8b?nTY:Co
oooo00Oooooo00?ob<S8ojBTY?ooool01oooool00oo8b<SoY:BTooooo`07ooooo`03olS8b?nTY:Co
oooo00Oooooo00?ob<S8ojBTY?ooool01oooool00ookno_omoOgooooo`07ooooo`03oo_knoogmoOo
oooo00Kooooo00?ono_kooOgmoooool01oooool00ookno_omoOgooooo`07ooooo`03oo_knoogmoOo
oooo00Oooooo00?ono_kooOgmoooool01oooool00ookno_omoOgooooo`07ooooo`03oo_knoogmoOo
oooo00Oooooo00?ono_kooOgmoooool01_ooool00ookno_omoOgooooo`0Kooooo`00E_ooool00om?
Cdooooooooooo`02ooooo`05ogUiNOnATI7ocLg=olo?cooFe]H01?ooool01OmiNGWoTI6Aolg=cOo?
clooe]KF00Gooooo00GoNGUioi6ATOo=cLgoclo?omKFeP04ooooo`05ogUiNOnATI7ocLg=olo?cooF
e]H01?ooool01OmiNGWoTI6Aolg=cOo?clooe]KF00Gooooo00GoNGUioi6ATOo=cLgoclo?omKFeP0:
ooooo`03olS8b?nTY:Cooooo00Kooooo00?ob<S8ojBTY?ooool01oooool00oo8b<SoY:BTooooo`06
ooooo`03olS8b?nTY:Cooooo00Kooooo00?ob<S8ojBTY?ooool01oooool00oo8b<SoY:BTooooo`06
ooooo`03olS8b?nTY:Cooooo00Kooooo00?ob<S8ojBTY?ooool01oooool00oo8b<SoY:BTooooo`06
ooooo`03olS8b?nTY:Cooooo0?oooooo2oooool00ooShn?oooooooooo`03ooooo`08ohJ6Q_nEUIGo
Zj^[oj^[Zom9BDWooooooo_knoogmoL2ooooo`08ohJ6Q_nEUIGoZj^[oj^[Zom9BDWooooooo_knoog
moL2ooooo`08ohJ6Q_nEUIGoZj^[oj^[Zom9BDWooooooo_knoogmoL2ooooo`08ohJ6Q_nEUIGoZj^[
oj^[Zom9BDWooooooo_knoogmoL2ooooo`0;ohJ6Q_nEUIGoZj^[oj^[Zom9BDWooooooo_knoogmoOo
ooooohJ6Q_nEUID00_n[Zj/01?m9BDWooooooo_knoogmoL8ooooo`03olS8b?nTY:Cooooo00Oooooo
00?ob<S8ojBTY?ooool01oooool00oo8b<SoY:BTooooo`07ooooo`03olS8b?nTY:Cooooo00Oooooo
00?ob<S8ojBTY?ooool01oooool00oo8b<SoY:BTooooo`06ooooo`03olS8b?nTY:Cooooo00Oooooo
00?ob<S8ojBTY?ooool01oooool00oo8b<SoY:BTooooo`07ooooo`03olS8b?nTY:Cooooo02[ooooo
00?ohn?Sooooooooool00oooool02on6QXKoUIFEoj^[Zon[Zj_oBDU9oooooookno_omoOgoooooon6
QXKoUIFE00;oZj^[00CoBDU9oooooookno_omoOg0_ooool02?n6QXKoUIFEoj^[Zon[Zj_oBDU9oooo
oookno_omoOg0_ooool02?n6QXKoUIFEoj^[Zon[Zj_oBDU9oooooookno_omoOg0_ooool02?n6QXKo
UIFEoj^[Zon[Zj_oBDU9oooooookno_omoOg0_ooool02?n6QXKoUIFEoj^[Zon[Zj_oBDU9oooooook
no_omoOg2?ooool00oo8b<SoY:BTooooo`07ooooo`03olS8b?nTY:Cooooo00Kooooo00?ob<S8ojBT
Y?ooool01oooool00oo8b<SoY:BTooooo`07ooooo`03olS8b?nTY:Cooooo00Oooooo00?ob<S8ojBT
Y?ooool01oooool00oo8b<SoY:BTooooo`07ooooo`03olS8b?nTY:Cooooo00Oooooo00?ob<S8ojBT
Y?ooool01_ooool00oo8b<SoY:BTooooo`0Kooooo`00E_ooool00oo:b/[oooooooooo`02ooooo`05
onc/k?nFUYKoMGEeogEeMOl[:b/01?ooool01Oo/k>coUYJFogEeMOmeMGGo:b/[00Gooooo00Gok>c/
oiJFU_meMGGoMGEeob/[:`04ooooo`05onc/k?nFUYKoMGEeogEeMOl[:b/01?ooool01Oo/k>coUYJF
ogEeMOmeMGGo:b/[00Gooooo00Gok>c/oiJFU_meMGGoMGEeob/[:`0:ooooo`03olS8b?nTY:Cooooo
00Kooooo00?ob<S8ojBTY?ooool01oooool00oo8b<SoY:BTooooo`06ooooo`03olS8b?nTY:Cooooo
00Kooooo00?ob<S8ojBTY?ooool01oooool00oo8b<SoY:BTooooo`06ooooo`03olS8b?nTY:Cooooo
00Kooooo00?ob<S8ojBTY?ooool01oooool00oo8b<SoY:BTooooo`06ooooo`03olS8b?nTY:Cooooo
0?oooooo1oooool01Ond];CojNWYooooooooooooDe=C00Gooooo00GoSXj>ofQXJ?nIVIWoVIVIocLg
=`05ooooo`05ohj>S_mXJ6SoVIVIoiVIVOlg=cL01Oooool01On>SXkoJ6QXoiVIVOnIVIWo=cLg00Go
oooo00GoSXj>ofQXJ?nIVIWoVIVIocLg=`05ooooo`05ohj>S_mXJ6SoVIVIoiVIVOlg=cL01?ooool0
1On>SXkoJ6QXoiVIVOnIVIWo=cLg00_ooooo00?ob<S8ojBTY?ooool01oooool00oo8b<SoY:BToooo
o`07ooooo`03olS8b?nTY:Cooooo00Oooooo00?ob<S8ojBTY?ooool01oooool00oo8b<SoY:BToooo
o`07ooooo`03olS8b?nTY:Cooooo00Kooooo00?ob<S8ojBTY?ooool01oooool00oo8b<SoY:BToooo
o`07ooooo`03olS8b?nTY:Cooooo00Oooooo00?ob<S8ojBTY?ooool09_ooool01Ond];CojNWYoooo
ooooooooDe=C00Gooooo00GoSXj>ofQXJ?nIVIWoVIVIocLg=`04ooooo`05ohj>S_mXJ6SoVIVIoiVI
VOlg=cL01Oooool01On>SXkoJ6QXoiVIVOnIVIWo=cLg00Gooooo00GoSXj>ofQXJ?nIVIWoVIVIocLg
=`05ooooo`05ohj>S_mXJ6SoVIVIoiVIVOlg=cL01Oooool01On>SXkoJ6QXoiVIVOnIVIWo=cLg00_o
oooo00?ob<S8ojBTY?ooool01oooool00oo8b<SoY:BTooooo`06ooooo`03olS8b?nTY:Cooooo00Oo
oooo00?ob<S8ojBTY?ooool01oooool00oo8b<SoY:BTooooo`07ooooo`03olS8b?nTY:Cooooo00Oo
oooo00?ob<S8ojBTY?ooool01oooool00oo8b<SoY:BTooooo`07ooooo`03olS8b?nTY:Cooooo00Ko
oooo00?ob<S8ojBTY?ooool06oooool005;ooooo00Gob/[:oo;bl_oooooooooookfm_@08ooooo`03
on?Shooooooooooo00Kooooo00?ohn?Sooooooooool01oooool00ooShn?oooooooooo`06ooooo`03
on?Shooooooooooo00Kooooo00?ohn?Sooooooooool01oooool00ooShn?oooooooooo`02ooooo`0;
ohJ6Q_nEUIGoZj^[oj^[Zom9BDWooooooo_knoogmoOoooooohJ6Q_nEUID00_n[Zj/01?m9BDWooooo
oo_knoogmoL2ooooo`0;ohJ6Q_nEUIGoZj^[oj^[Zom9BDWooooooo_knoogmoOoooooohJ6Q_nEUID0
0_n[Zj/01om9BDWooooooo_knoogmoOoooooohJ6Q_nEUID00_n[Zj/01?m9BDWooooooo_knoogmoL2
ooooo`0;ohJ6Q_nEUIGoZj^[oj^[Zom9BDWooooooo_knoogmoOoooooohJ6Q_nEUID00_n[Zj/01om9
BDWooooooo_knoogmoOoooooohJ6Q_nEUID00_n[Zj/01?m9BDWooooooo_knoogmoL2ooooo`0;ohJ6
Q_nEUIGoZj^[oj^[Zom9BDWooooooo_knoogmoOoooooohJ6Q_nEUID00_n[Zj/01?m9BDWooooooo_k
noogmoOoooooo`Kooooo00Co_knool_;bommOGgoU9BD0_ne]KD00olh>3Soooooooooo`03ooooo`05
ofm_Kon6QXKo_Kfmokfm_Oo1`L401Oooool01Om_KfooQXJ6okfm_Onm_Kgo`L7100Gooooo00GoKfm_
ohJ6Q_nm_Kgo_Kfmol71`@05ooooo`05ofm_Kon6QXKo_Kfmokfm_Oo1`L401Oooool01Om_KfooQXJ6
okfm_Onm_Kgo`L7100Cooooo00GoKfm_ohJ6Q_nm_Kgo_Kfmol71`@0;ooooo`03olS8b?nTY:Cooooo
00Oooooo00?ob<S8ojBTY?ooool01oooool00oo8b<SoY:BTooooo`07ooooo`03olS8b?nTY:Cooooo
00Oooooo00?ob<S8ojBTY?ooool01oooool00oo8b<SoY:BTooooo`06ooooo`03olS8b?nTY:Cooooo
00Oooooo00?ob<S8ojBTY?ooool01oooool00oo8b<SoY:BTooooo`07ooooo`03olS8b?nTY:Cooooo
02Cooooo00Co_knool_;bommOGgoU9BD0_ne]KD00olh>3Soooooooooo`03ooooo`05ofm_Kon6QXKo
_Kfmokfm_Oo1`L401?ooool01Om_KfooQXJ6okfm_Onm_Kgo`L7100Gooooo00GoKfm_ohJ6Q_nm_Kgo
_Kfmol71`@05ooooo`05ofm_Kon6QXKo_Kfmokfm_Oo1`L401Oooool01Om_KfooQXJ6okfm_Onm_Kgo
`L7100Gooooo00GoKfm_ohJ6Q_nm_Kgo_Kfmol71`@0;ooooo`03olS8b?nTY:Cooooo00Oooooo00?o
b<S8ojBTY?ooool01_ooool00oo8b<SoY:BTooooo`07ooooo`03olS8b?nTY:Cooooo00Oooooo00?o
b<S8ojBTY?ooool01oooool00oo8b<SoY:BTooooo`07ooooo`03olS8b?nTY:Cooooo00Oooooo00?o
b<S8ojBTY?ooool01oooool00oo8b<SoY:BTooooo`06ooooo`03olS8b?nTY:Cooooo01_ooooo001B
ooooo`05oh^;RolV9RKo?clood=3@olE5AD01?ooool01Ond];CojNWYooooooooooooDe=C00Cooooo
00Go];BdonWYjOoooooooooooe=CD`05ooooo`05okBd]?oYjNWooooooooooomCDe<01?ooool01Ond
];CojNWYooooooooooooDe=C00Cooooo00Go];BdonWYjOoooooooooooe=CD`05ooooo`05okBd]?oY
jNWooooooooooomCDe<01?ooool01On>SXkoJ6QXoiVIVOnIVIWo=cLg00Cooooo00GoSXj>ofQXJ?nI
VIWoVIVIocLg=`05ooooo`05ohj>S_mXJ6SoVIVIoiVIVOlg=cL01?ooool01On>SXkoJ6QXoiVIVOnI
VIWo=cLg00Cooooo00GoSXj>ofQXJ?nIVIWoVIVIocLg=`05ooooo`05ohj>S_mXJ6SoVIVIoiVIVOlg
=cL01?ooool01On>SXkoJ6QXoiVIVOnIVIWo=cLg00Cooooo00GoSXj>ofQXJ?nIVIWoVIVIocLg=`05
ooooo`05ohj>S_mXJ6SoVIVIoiVIVOlg=cL01?ooool01On>SXkoJ6QXoiVIVOnIVIWo=cLg0?oooooo
2Oooool00onZZZ[o_[jnolS8b003ohb<S003ob/[:ooooooooooo00?ooooo00Go[Jf]od10@?n4Q8Co
QhN7oc<c<`05ooooo`05ojf][Om0@43oQ8B4ohN7Qolc<c<01Oooool01On][Jgo@410ohB4Q?n7QhOo
<c<c00Gooooo00Go[Jf]od10@?n4Q8CoQhN7oc<c<`05ooooo`05ojf][Om0@43oQ8B4ohN7Qolc<c<0
1?ooool01On][Jgo@410ohB4Q?n7QhOo<c<c00_ooooo00?ob<S8ojBTY?ooool01oooool00oo8b<So
Y:BTooooo`07ooooo`03olS8b?nTY:Cooooo00Oooooo00?ob<S8ojBTY?ooool01oooool00oo8b<So
Y:BTooooo`07ooooo`03olS8b?nTY:Cooooo00Kooooo00?ob<S8ojBTY?ooool01oooool00oo8b<So
Y:BTooooo`07ooooo`03olS8b?nTY:Cooooo00Oooooo00?ob<S8ojBTY?ooool09?ooool00onZZZ[o
_[jnolS8b003ohb<S003ob/[:ooooooooooo00?ooooo00Go[Jf]od10@?n4Q8CoQhN7oc<c<`04oooo
o`05ojf][Om0@43oQ8B4ohN7Qolc<c<01Oooool01On][Jgo@410ohB4Q?n7QhOo<c<c00Gooooo00Go
[Jf]od10@?n4Q8CoQhN7oc<c<`05ooooo`05ojf][Om0@43oQ8B4ohN7Qolc<c<01Oooool01On][Jgo
@410ohB4Q?n7QhOo<c<c00_ooooo00?ob<S8ojBTY?ooool01oooool00oo8b<SoY:BTooooo`06oooo
o`03olS8b?nTY:Cooooo00Oooooo00?ob<S8ojBTY?ooool01oooool00oo8b<SoY:BTooooo`07oooo
o`03olS8b?nTY:Cooooo00Oooooo00?ob<S8ojBTY?ooool01oooool00oo8b<SoY:BTooooo`07oooo
o`03olS8b?nTY:Cooooo00Kooooo00?ob<S8ojBTY?ooool06oooool005;ooooo00GoYZJVohf=SOoo
ooooooooojZZZP02ooooo`04okno_oo;bl_oOGemoiBDU0;o]KFe00Oo>3Phoooooooooooo_knool_;
bommOGgoU9BD00;o]KFe00So>3Phoooooooooooooooookno_oo;bl_oOGemoiBDU0;o]KFe00Oo>3Ph
oooooooooooo_knool_;bommOGgoU9BD00;o]KFe00Oo>3Phoooooooooooo_knool_;bommOGgoU9BD
00;o]KFe00So>3Phoooooooooooooooookno_oo;bl_oOGemoiBDU0;o]KFe00?o>3Phooooooooool0
0_ooool01Om_KfooQXJ6okfm_Onm_Kgo`L7100Cooooo00GoKfm_ohJ6Q_nm_Kgo_Kfmol71`@05oooo
o`05ofm_Kon6QXKo_Kfmokfm_Oo1`L401?ooool01Om_KfooQXJ6okfm_Onm_Kgo`L7100Cooooo00Go
Kfm_ohJ6Q_nm_Kgo_Kfmol71`@05ooooo`05ofm_Kon6QXKo_Kfmokfm_Oo1`L401?ooool01Om_Kfoo
QXJ6okfm_Onm_Kgo`L7100Cooooo00GoKfm_ohJ6Q_nm_Kgo_Kfmol71`@05ooooo`05ofm_Kon6QXKo
_Kfmokfm_Oo1`L401?ooool01Om_KfooQXJ6okfm_Onm_Kgo`L710?oooooo3oooool00om?Cdoooooo
ooooo`03ooooo`05ogUiNOnATI7ocLg=olo?cooFe]H01Oooool01OmiNGWoTI6Aolg=cOo?clooe]KF
00Gooooo00GoNGUioi6ATOo=cLgoclo?omKFeP05ooooo`05ogUiNOnATI7ocLg=olo?cooFe]H01Ooo
ool01OmiNGWoTI6Aolg=cOo?clooe]KF00Cooooo00GoNGUioi6ATOo=cLgoclo?omKFeP0;ooooo`03
olS8b?nTY:Cooooo00Oooooo00?ob<S8ojBTY?ooool01oooool00oo8b<SoY:BTooooo`07ooooo`03
olS8b?nTY:Cooooo00Oooooo00?ob<S8ojBTY?ooool01oooool00oo8b<SoY:BTooooo`06ooooo`03
olS8b?nTY:Cooooo00Oooooo00?ob<S8ojBTY?ooool01oooool00oo8b<SoY:BTooooo`07ooooo`03
olS8b?nTY:Cooooo02[ooooo00?oCdm?ooooooooool00oooool01OmiNGWoTI6Aolg=cOo?clooe]KF
00Cooooo00GoNGUioi6ATOo=cLgoclo?omKFeP05ooooo`05ogUiNOnATI7ocLg=olo?cooFe]H01Ooo
ool01OmiNGWoTI6Aolg=cOo?clooe]KF00Gooooo00GoNGUioi6ATOo=cLgoclo?omKFeP05ooooo`05
ogUiNOnATI7ocLg=olo?cooFe]H02oooool00oo8b<SoY:BTooooo`07ooooo`03olS8b?nTY:Cooooo
00Kooooo00?ob<S8ojBTY?ooool01oooool00oo8b<SoY:BTooooo`07ooooo`03olS8b?nTY:Cooooo
00Oooooo00?ob<S8ojBTY?ooool01oooool00oo8b<SoY:BTooooo`07ooooo`03olS8b?nTY:Cooooo
00Oooooo00?ob<S8ojBTY?ooool01_ooool00oo8b<SoY:BTooooo`0Kooooo`00D_ooool01OmgMgOo
_[jnoooooooooooo_[jn00;ooooo00?oZZZZokjn__o8b<P00on<S8`01_l[:b_ooooooooooonZZZ[o
_[jnolS8b0?oS8b<00Oo:b/[ooooooooooooooooojZZZ_nn_[kob<S800?oS8b<00Ko:b/[oooooooo
ooooZZZZokjn__o8b<P3ohb<S006ob/[:oooooooooooojZZZ_nn_[kob<S80on<S8`01ol[:b_ooooo
ooooooooooooZZZZokjn__o8b<P00on<S8`00ol[:b_oooooooooo`02ooooo`05ojf][Om0@43oQ8B4
ohN7Qolc<c<01?ooool01On][Jgo@410ohB4Q?n7QhOo<c<c00Gooooo00Go[Jf]od10@?n4Q8CoQhN7
oc<c<`04ooooo`05ojf][Om0@43oQ8B4ohN7Qolc<c<01?ooool01On][Jgo@410ohB4Q?n7QhOo<c<c
00Gooooo00Go[Jf]od10@?n4Q8CoQhN7oc<c<`04ooooo`05ojf][Om0@43oQ8B4ohN7Qolc<c<01?oo
ool01On][Jgo@410ohB4Q?n7QhOo<c<c00Gooooo00Go[Jf]od10@?n4Q8CoQhN7oc<c<`04ooooo`05
ojf][Om0@43oQ8B4ohN7Qolc<c<0ooooool?ooooo`03ol[:b_oooooooooo00?ooooo00Gok>c/oiJF
U_meMGGoMGEeob/[:`05ooooo`05onc/k?nFUYKoMGEeogEeMOl[:b/01Oooool01Oo/k>coUYJFogEe
MOmeMGGo:b/[00Gooooo00Gok>c/oiJFU_meMGGoMGEeob/[:`05ooooo`05onc/k?nFUYKoMGEeogEe
MOl[:b/01?ooool01Oo/k>coUYJFogEeMOmeMGGo:b/[00_ooooo00?ob<S8ojBTY?ooool01oooool0
0oo8b<SoY:BTooooo`07ooooo`03olS8b?nTY:Cooooo00Oooooo00?ob<S8ojBTY?ooool01oooool0
0oo8b<SoY:BTooooo`07ooooo`03olS8b?nTY:Cooooo00Kooooo00?ob<S8ojBTY?ooool01oooool0
0oo8b<SoY:BTooooo`07ooooo`03olS8b?nTY:Cooooo00Oooooo00?ob<S8ojBTY?ooool0:_ooool0
0oo:b/[oooooooooo`03ooooo`05onc/k?nFUYKoMGEeogEeMOl[:b/01?ooool01Oo/k>coUYJFogEe
MOmeMGGo:b/[00Gooooo00Gok>c/oiJFU_meMGGoMGEeob/[:`05ooooo`05onc/k?nFUYKoMGEeogEe
MOl[:b/01Oooool01Oo/k>coUYJFogEeMOmeMGGo:b/[00Gooooo00Gok>c/oiJFU_meMGGoMGEeob/[
:`0;ooooo`03olS8b?nTY:Cooooo00Oooooo00?ob<S8ojBTY?ooool01_ooool00oo8b<SoY:BToooo
o`07ooooo`03olS8b?nTY:Cooooo00Oooooo00?ob<S8ojBTY?ooool01oooool00oo8b<SoY:BToooo
o`07ooooo`03olS8b?nTY:Cooooo00Oooooo00?ob<S8ojBTY?ooool01oooool00oo8b<SoY:BToooo
o`06ooooo`03olS8b?nTY:Cooooo01_ooooo001Booooo`05om_Kfom9BDWo?clood51@OlD51@02?oo
ool00om?Cdooooooooooo`06ooooo`03odm?Cooooooooooo00Oooooo00?oCdm?ooooooooool01_oo
ool00om?Cdooooooooooo`06ooooo`03odm?Cooooooooooo00Oooooo00?oCdm?ooooooooool00_oo
ool01OmiNGWoTI6Aolg=cOo?clooe]KF00Cooooo00GoNGUioi6ATOo=cLgoclo?omKFeP05ooooo`05
ogUiNOnATI7ocLg=olo?cooFe]H01?ooool01OmiNGWoTI6Aolg=cOo?clooe]KF00Cooooo00GoNGUi
oi6ATOo=cLgoclo?omKFeP05ooooo`05ogUiNOnATI7ocLg=olo?cooFe]H01?ooool01OmiNGWoTI6A
olg=cOo?clooe]KF00Cooooo00GoNGUioi6ATOo=cLgoclo?omKFeP05ooooo`05ogUiNOnATI7ocLg=
olo?cooFe]H01?ooool01OmiNGWoTI6Aolg=cOo?clooe]KF0?oooooo2oooool01Oo:b/[ol_;boooo
oooooooo_Kfm00Wooooo00?ohn?Sooooooooool01oooool00ooShn?oooooooooo`07ooooo`03on?S
hooooooooooo00Oooooo00?ohn?Sooooooooool01oooool00ooShn?oooooooooo`06ooooo`03on?S
hooooooooooo00?ooooo00SoQXJ6oiFEUOn[Zj_oZj^[odU9BOoooooono_kooOgm`;ooooo00SoQXJ6
oiFEUOn[Zj_oZj^[odU9BOoooooono_kooOgm`;ooooo00SoQXJ6oiFEUOn[Zj_oZj^[odU9BOoooooo
no_kooOgm`;ooooo00SoQXJ6oiFEUOn[Zj_oZj^[odU9BOoooooono_kooOgm`;ooooo00SoQXJ6oiFE
UOn[Zj_oZj^[odU9BOoooooono_kooOgm`;ooooo00_oQXJ6oiFEUOn[Zj_oZj^[odU9BOoooooono_k
ooOgmoooooooQXJ6oiFEU@02oj^[Z`04odU9BOoooooono_kooOgm`;ooooo00SoQXJ6oiFEUOn[Zj_o
Zj^[odU9BOoooooono_kooOgm`;ooooo00SoQXJ6oiFEUOn[Zj_oZj^[odU9BOoooooono_kooOgm`;o
oooo00SoQXJ6oiFEUOn[Zj_oZj^[odU9BOoooooono_kooOgmbOooooo00Gob/[:oo;bl_oooooooooo
okfm_@09ooooo`03on?Shooooooooooo00Kooooo00?ohn?Sooooooooool01oooool00ooShn?ooooo
ooooo`07ooooo`03on?Shooooooooooo00Oooooo00?ohn?Sooooooooool01oooool00ooShn?ooooo
ooooo`03ooooo`08ohJ6Q_nEUIGoZj^[oj^[Zom9BDWooooooo_knoogmoL2ooooo`0;ohJ6Q_nEUIGo
Zj^[oj^[Zom9BDWooooooo_knoogmoOoooooohJ6Q_nEUID00_n[Zj/01?m9BDWooooooo_knoogmoL2
ooooo`08ohJ6Q_nEUIGoZj^[oj^[Zom9BDWooooooo_knoogmoL2ooooo`08ohJ6Q_nEUIGoZj^[oj^[
Zom9BDWooooooo_knoogmoL2ooooo`08ohJ6Q_nEUIGoZj^[oj^[Zom9BDWooooooo_knoogmoL2oooo
o`08ohJ6Q_nEUIGoZj^[oj^[Zom9BDWooooooo_knoogmoL2ooooo`08ohJ6Q_nEUIGoZj^[oj^[Zom9
BDWooooooo_knoogmoL2ooooo`0;ohJ6Q_nEUIGoZj^[oj^[Zom9BDWooooooo_knoogmoOoooooohJ6
Q_nEUID00_n[Zj/01?m9BDWooooooo_knoogmoLLooooo`00E_ooool00onVYZKoooooooooo`06oooo
o`03ol[:b_oooooooooo00Kooooo00?ob/[:ooooooooool01oooool00oo:b/[oooooooooo`06oooo
o`03ol[:b_oooooooooo00Kooooo00?ob/[:ooooooooool01oooool00oo:b/[oooooooooo`02oooo
o`05onc/k?nFUYKoMGEeogEeMOl[:b/01?ooool01Oo/k>coUYJFogEeMOmeMGGo:b/[00Gooooo00Go
k>c/oiJFU_meMGGoMGEeob/[:`04ooooo`05onc/k?nFUYKoMGEeogEeMOl[:b/01?ooool01Oo/k>co
UYJFogEeMOmeMGGo:b/[00Gooooo00Gok>c/oiJFU_meMGGoMGEeob/[:`04ooooo`05onc/k?nFUYKo
MGEeogEeMOl[:b/01?ooool01Oo/k>coUYJFogEeMOmeMGGo:b/[00Gooooo00Gok>c/oiJFU_meMGGo
MGEeob/[:`04ooooo`05onc/k?nFUYKoMGEeogEeMOl[:b/0ooooool;ooooo`05oh^;RolV9RKo?clo
od=3@olE5AD01Oooool01Ond];CojNWYooooooooooooDe=C00Gooooo00Go];BdonWYjOoooooooooo
oe=CD`05ooooo`05okBd]?oYjNWooooooooooomCDe<01Oooool01Ond];CojNWYooooooooooooDe=C
00Gooooo00Go];BdonWYjOoooooooooooe=CD`04ooooo`05okBd]?oYjNWooooooooooomCDe<01Ooo
ool01On>SXkoJ6QXoiVIVOnIVIWo=cLg00Gooooo00GoSXj>ofQXJ?nIVIWoVIVIocLg=`05ooooo`05
ohj>S_mXJ6SoVIVIoiVIVOlg=cL01Oooool01On>SXkoJ6QXoiVIVOnIVIWo=cLg00Gooooo00GoSXj>
ofQXJ?nIVIWoVIVIocLg=`05ooooo`05ohj>S_mXJ6SoVIVIoiVIVOlg=cL01?ooool01On>SXkoJ6QX
oiVIVOnIVIWo=cLg00Gooooo00GoSXj>ofQXJ?nIVIWoVIVIocLg=`05ooooo`05ohj>S_mXJ6SoVIVI
oiVIVOlg=cL01Oooool01On>SXkoJ6QXoiVIVOnIVIWo=cLg02[ooooo00GoRh^;obHV9_lo?coo@d=3
oaDE5@05ooooo`05okBd]?oYjNWooooooooooomCDe<01?ooool01Ond];CojNWYooooooooooooDe=C
00Gooooo00Go];BdonWYjOoooooooooooe=CD`05ooooo`05okBd]?oYjNWooooooooooomCDe<01Ooo
ool01Ond];CojNWYooooooooooooDe=C00Gooooo00Go];BdonWYjOoooooooooooe=CD`05ooooo`05
ohj>S_mXJ6SoVIVIoiVIVOlg=cL01Oooool01On>SXkoJ6QXoiVIVOnIVIWo=cLg00Cooooo00GoSXj>
ofQXJ?nIVIWoVIVIocLg=`05ooooo`05ohj>S_mXJ6SoVIVIoiVIVOlg=cL01Oooool01On>SXkoJ6QX
oiVIVOnIVIWo=cLg00Gooooo00GoSXj>ofQXJ?nIVIWoVIVIocLg=`05ooooo`05ohj>S_mXJ6SoVIVI
oiVIVOlg=cL01Oooool01On>SXkoJ6QXoiVIVOnIVIWo=cLg00Gooooo00GoSXj>ofQXJ?nIVIWoVIVI
ocLg=`04ooooo`05ohj>S_mXJ6SoVIVIoiVIVOlg=cL07oooool005_ooooo00Gob/[:oo;bl_oooooo
oooookfm_@04ooooo`05ol[:b_obl_;ooooooooooonm_Kd01Oooool01Oo:b/[ol_;boooooooooooo
_Kfm00Cooooo00Gob/[:oo;bl_oooooooooookfm_@04ooooo`05ol[:b_obl_;ooooooooooonm_Kd0
1Oooool01Oo:b/[ol_;boooooooooooo_Kfm00Sooooo00?ohn?Sooooooooool01_ooool00ooShn?o
ooooooooo`07ooooo`03on?Shooooooooooo00Kooooo00?ohn?Sooooooooool01_ooool00ooShn?o
ooooooooo`07ooooo`03on?Shooooooooooo00Kooooo00?ohn?Sooooooooool01_ooool00ooShn?o
ooooooooo`07ooooo`03on?Shooooooooooo00Kooooo00?ohn?Sooooooooool0ooooool9ooooo`05
ojJVY_n=SHgooooooooooonZZZX00oooool01?no_koobl_;ogemOOnDU9@2okFe]@08ocPh>?oooooo
oooooooooono_koobl_;ogemOOnDU9@2okFe]@08ocPh>?oooooooooooooooono_koobl_;ogemOOnD
U9@2okFe]@08ocPh>?oooooooooooooooono_koobl_;ogemOOnDU9@2okFe]@08ocPh>?oooooooooo
oooooono_koobl_;ogemOOnDU9@2okFe]@07ocPh>?oooooooooookno_oo;bl_oOGemoiBDU002okFe
]@03ocPh>?oooooooooo00?ooooo00GoKfm_ohJ6Q_nm_Kgo_Kfmol71`@05ooooo`05ofm_Kon6QXKo
_Kfmokfm_Oo1`L401Oooool01Om_KfooQXJ6okfm_Onm_Kgo`L7100Gooooo00GoKfm_ohJ6Q_nm_Kgo
_Kfmol71`@05ooooo`05ofm_Kon6QXKo_Kfmokfm_Oo1`L401Oooool01Om_KfooQXJ6okfm_Onm_Kgo
`L7100Cooooo00GoKfm_ohJ6Q_nm_Kgo_Kfmol71`@05ooooo`05ofm_Kon6QXKo_Kfmokfm_Oo1`L40
1Oooool01Om_KfooQXJ6okfm_Onm_Kgo`L7100Gooooo00GoKfm_ohJ6Q_nm_Kgo_Kfmol71`@0Zoooo
o`05ojJVY_n=SHgooooooooooonZZZX00oooool01?no_koobl_;ogemOOnDU9@2okFe]@07ocPh>?oo
oooooooookno_oo;bl_oOGemoiBDU002okFe]@08ocPh>?oooooooooooooooono_koobl_;ogemOOnD
U9@2okFe]@08ocPh>?oooooooooooooooono_koobl_;ogemOOnDU9@2okFe]@08ocPh>?oooooooooo
oooooono_koobl_;ogemOOnDU9@2okFe]@08ocPh>?oooooooooooooooono_koobl_;ogemOOnDU9@2
okFe]@03ocPh>?oooooooooo00?ooooo00GoKfm_ohJ6Q_nm_Kgo_Kfmol71`@05ooooo`05ofm_Kon6
QXKo_Kfmokfm_Oo1`L401?ooool01Om_KfooQXJ6okfm_Onm_Kgo`L7100Gooooo00GoKfm_ohJ6Q_nm
_Kgo_Kfmol71`@05ooooo`05ofm_Kon6QXKo_Kfmokfm_Oo1`L401Oooool01Om_KfooQXJ6okfm_Onm
_Kgo`L7100Gooooo00GoKfm_ohJ6Q_nm_Kgo_Kfmol71`@05ooooo`05ofm_Kon6QXKo_Kfmokfm_Oo1
`L401Oooool01Om_KfooQXJ6okfm_Onm_Kgo`L7100Cooooo00GoKfm_ohJ6Q_nm_Kgo_Kfmol71`@0O
ooooo`00Foooool01On;Rh_o9RHVoclo?om3@d?o5ADE00Cooooo00GoRh^;obHV9_lo?coo@d=3oaDE
5@05ooooo`05oh^;RolV9RKo?clood=3@olE5AD01?ooool01On;Rh_o9RHVoclo?om3@d?o5ADE00Co
oooo00GoRh^;obHV9_lo?coo@d=3oaDE5@05ooooo`05oh^;RolV9RKo?clood=3@olE5AD01?ooool0
1Ond];CojNWYooooooooooooDe=C00Cooooo00Go];BdonWYjOoooooooooooe=CD`05ooooo`05okBd
]?oYjNWooooooooooomCDe<01?ooool01Ond];CojNWYooooooooooooDe=C00Cooooo00Go];BdonWY
jOoooooooooooe=CD`05ooooo`05okBd]?oYjNWooooooooooomCDe<01?ooool01Ond];CojNWYoooo
ooooooooDe=C00Cooooo00Go];BdonWYjOoooooooooooe=CD`05ooooo`05okBd]?oYjNWooooooooo
oomCDe<01?ooool01Ond];CojNWYooooooooooooDe=C0?oooooo2oooool01OmgMgOo_[jnoooooooo
oooo_[jn00?ooooo00?oZZZZokjn__o8b<P00on<S8`01ol[:b_oooooooooooooooooZZZZokjn__o8
b<P00on<S8`01ol[:b_oooooooooooooooooZZZZokjn__o8b<P00on<S8`01ol[:b_ooooooooooooo
ooooZZZZokjn__o8b<P00on<S8`01ol[:b_oooooooooooooooooZZZZokjn__o8b<P00on<S8`01_l[
:b_ooooooooooonZZZ[o_[jnolS8b0?oS8b<00?o:b/[ooooooooool00oooool01On][Jgo@410ohB4
Q?n7QhOo<c<c00Gooooo00Go[Jf]od10@?n4Q8CoQhN7oc<c<`05ooooo`05ojf][Om0@43oQ8B4ohN7
Qolc<c<01Oooool01On][Jgo@410ohB4Q?n7QhOo<c<c00Gooooo00Go[Jf]od10@?n4Q8CoQhN7oc<c
<`05ooooo`05ojf][Om0@43oQ8B4ohN7Qolc<c<01?ooool01On][Jgo@410ohB4Q?n7QhOo<c<c00Go
oooo00Go[Jf]od10@?n4Q8CoQhN7oc<c<`05ooooo`05ojf][Om0@43oQ8B4ohN7Qolc<c<01Oooool0
1On][Jgo@410ohB4Q?n7QhOo<c<c02[ooooo00GoMgMgokjn__oooooooooookjn_P03ooooo`03ojZZ
Z_nn_[kob<S800?oS8b<00Ko:b/[ooooooooooooZZZZokjn__o8b<P3ohb<S007ob/[:ooooooooooo
oooooonZZZ[o_[jnolS8b003ohb<S007ob/[:ooooooooooooooooonZZZ[o_[jnolS8b003ohb<S007
ob/[:ooooooooooooooooonZZZ[o_[jnolS8b003ohb<S007ob/[:ooooooooooooooooonZZZ[o_[jn
olS8b003ohb<S003ob/[:ooooooooooo00?ooooo00Go[Jf]od10@?n4Q8CoQhN7oc<c<`05ooooo`05
ojf][Om0@43oQ8B4ohN7Qolc<c<01?ooool01On][Jgo@410ohB4Q?n7QhOo<c<c00Gooooo00Go[Jf]
od10@?n4Q8CoQhN7oc<c<`05ooooo`05ojf][Om0@43oQ8B4ohN7Qolc<c<01Oooool01On][Jgo@410
ohB4Q?n7QhOo<c<c00Gooooo00Go[Jf]od10@?n4Q8CoQhN7oc<c<`05ooooo`05ojf][Om0@43oQ8B4
ohN7Qolc<c<01Oooool01On][Jgo@410ohB4Q?n7QhOo<c<c00Cooooo00Go[Jf]od10@?n4Q8CoQhN7
oc<c<`0Oooooo`00Foooool01OnVYZKoSHf=ooooooooooooZZZZ00Cooooo00GoYZJVohf=SOoooooo
ooooojZZZP05ooooo`05ojJVY_n=SHgooooooooooonZZZX01?ooool01OnVYZKoSHf=oooooooooooo
ZZZZ00Cooooo00GoYZJVohf=SOooooooooooojZZZP05ooooo`05ojJVY_n=SHgooooooooooonZZZX0
0_ooool01?no_koobl_;ogemOOnDU9@2okFe]@07ocPh>?oooooooooookno_oo;bl_oOGemoiBDU002
okFe]@08ocPh>?oooooooooooooooono_koobl_;ogemOOnDU9@2okFe]@07ocPh>?oooooooooookno
_oo;bl_oOGemoiBDU002okFe]@07ocPh>?oooooooooookno_oo;bl_oOGemoiBDU002okFe]@08ocPh
>?oooooooooooooooono_koobl_;ogemOOnDU9@2okFe]@07ocPh>?oooooooooookno_oo;bl_oOGem
oiBDU002okFe]@07ocPh>?oooooooooookno_oo;bl_oOGemoiBDU002okFe]@08ocPh>?oooooooooo
oooooono_koobl_;ogemOOnDU9@2okFe]@07ocPh>?oooooooooookno_oo;bl_oOGemoiBDU002okFe
]@03ocPh>?oooooooooo0?oooooo2Oooool01OoKfm_oBDU9oclo?om1@D7o51@D00Wooooo00?oCdm?
ooooooooool01oooool00om?Cdooooooooooo`07ooooo`03odm?Cooooooooooo00Oooooo00?oCdm?
ooooooooool01oooool00om?Cdooooooooooo`06ooooo`03odm?Cooooooooooo00?ooooo00GoNGUi
oi6ATOo=cLgoclo?omKFeP05ooooo`05ogUiNOnATI7ocLg=olo?cooFe]H01Oooool01OmiNGWoTI6A
olg=cOo?clooe]KF00Gooooo00GoNGUioi6ATOo=cLgoclo?omKFeP05ooooo`05ogUiNOnATI7ocLg=
olo?cooFe]H01Oooool01OmiNGWoTI6Aolg=cOo?clooe]KF00Cooooo00GoNGUioi6ATOo=cLgoclo?
omKFeP05ooooo`05ogUiNOnATI7ocLg=olo?cooFe]H01Oooool01OmiNGWoTI6Aolg=cOo?clooe]KF
00Gooooo00GoNGUioi6ATOo=cLgoclo?omKFeP0Zooooo`05om_Kfom9BDWo?clood51@OlD51@02Ooo
ool00om?Cdooooooooooo`06ooooo`03odm?Cooooooooooo00Oooooo00?oCdm?ooooooooool01ooo
ool00om?Cdooooooooooo`07ooooo`03odm?Cooooooooooo00Oooooo00?oCdm?ooooooooool00ooo
ool01OmiNGWoTI6Aolg=cOo?clooe]KF00Gooooo00GoNGUioi6ATOo=cLgoclo?omKFeP04ooooo`05
ogUiNOnATI7ocLg=olo?cooFe]H01Oooool01OmiNGWoTI6Aolg=cOo?clooe]KF00Gooooo00GoNGUi
oi6ATOo=cLgoclo?omKFeP05ooooo`05ogUiNOnATI7ocLg=olo?cooFe]H01Oooool01OmiNGWoTI6A
olg=cOo?clooe]KF00Gooooo00GoNGUioi6ATOo=cLgoclo?omKFeP05ooooo`05ogUiNOnATI7ocLg=
olo?cooFe]H01?ooool01OmiNGWoTI6Aolg=cOo?clooe]KF01oooooo001Kooooo`05ogMgMonn_[ko
oooooooooonn_[h01?ooool01OmgMgOo_[jnoooooooooooo_[jn00Gooooo00GoMgMgokjn__oooooo
oooookjn_P04ooooo`05ogMgMonn_[kooooooooooonn_[h01?ooool01OmgMgOo_[jnoooooooooooo
_[jn00Gooooo00GoMgMgokjn__oooooooooookjn_P02ooooo`03ojZZZ_nn_[kob<S800?oS8b<00Ko
:b/[ooooooooooooZZZZokjn__o8b<P3ohb<S007ob/[:ooooooooooooooooonZZZ[o_[jnolS8b003
ohb<S006ob/[:oooooooooooojZZZ_nn_[kob<S80on<S8`01_l[:b_ooooooooooonZZZ[o_[jnolS8
b0?oS8b<00Oo:b/[ooooooooooooooooojZZZ_nn_[kob<S800?oS8b<00Ko:b/[ooooooooooooZZZZ
okjn__o8b<P3ohb<S006ob/[:oooooooooooojZZZ_nn_[kob<S80on<S8`01ol[:b_ooooooooooooo
ooooZZZZokjn__o8b<P00on<S8`01_l[:b_ooooooooooonZZZ[o_[jnolS8b0?oS8b<00?o:b/[oooo
ooooool0ooooool=ooooo`03ojJVY_oooooooooo00Oooooo00?ob/[:ooooooooool01oooool00oo:
b/[oooooooooo`07ooooo`03ol[:b_oooooooooo00Oooooo00?ob/[:ooooooooool01oooool00oo:
b/[oooooooooo`06ooooo`03ol[:b_oooooooooo00?ooooo00Gok>c/oiJFU_meMGGoMGEeob/[:`05
ooooo`05onc/k?nFUYKoMGEeogEeMOl[:b/01Oooool01Oo/k>coUYJFogEeMOmeMGGo:b/[00Gooooo
00Gok>c/oiJFU_meMGGoMGEeob/[:`05ooooo`05onc/k?nFUYKoMGEeogEeMOl[:b/01Oooool01Oo/
k>coUYJFogEeMOmeMGGo:b/[00Cooooo00Gok>c/oiJFU_meMGGoMGEeob/[:`05ooooo`05onc/k?nF
UYKoMGEeogEeMOl[:b/01Oooool01Oo/k>coUYJFogEeMOmeMGGo:b/[00Gooooo00Gok>c/oiJFU_me
MGGoMGEeob/[:`0^ooooo`03ojJVY_oooooooooo00Oooooo00?ob/[:ooooooooool01_ooool00oo:
b/[oooooooooo`07ooooo`03ol[:b_oooooooooo00Oooooo00?ob/[:ooooooooool01oooool00oo:
b/[oooooooooo`07ooooo`03ol[:b_oooooooooo00?ooooo00Gok>c/oiJFU_meMGGoMGEeob/[:`05
ooooo`05onc/k?nFUYKoMGEeogEeMOl[:b/01?ooool01Oo/k>coUYJFogEeMOmeMGGo:b/[00Gooooo
00Gok>c/oiJFU_meMGGoMGEeob/[:`05ooooo`05onc/k?nFUYKoMGEeogEeMOl[:b/01Oooool01Oo/
k>coUYJFogEeMOmeMGGo:b/[00Gooooo00Gok>c/oiJFU_meMGGoMGEeob/[:`05ooooo`05onc/k?nF
UYKoMGEeogEeMOl[:b/01Oooool01Oo/k>coUYJFogEeMOmeMGGo:b/[00Cooooo00Gok>c/oiJFU_me
MGGoMGEeob/[:`0Oooooo`00Foooool01OoKfm_oBDU9oclo?om1@D7o51@D00Cooooo00Gofm_KodU9
BOlo?coo@D51oa@D5005ooooo`05om_Kfom9BDWo?clood51@OlD51@01?ooool01OoKfm_oBDU9oclo
?om1@D7o51@D00Cooooo00Gofm_KodU9BOlo?coo@D51oa@D5005ooooo`05om_Kfom9BDWo?clood51
@OlD51@02?ooool00om?Cdooooooooooo`06ooooo`03odm?Cooooooooooo00Oooooo00?oCdm?oooo
ooooool01_ooool00om?Cdooooooooooo`06ooooo`03odm?Cooooooooooo00Oooooo00?oCdm?oooo
ooooool01_ooool00om?Cdooooooooooo`06ooooo`03odm?Cooooooooooo00Oooooo00?oCdm?oooo
ooooool01_ooool00om?Cdooooooooooo`3ooooooa?ooooo00Gob/[:oo;bl_oooooooooookfm_@05
ooooo`05ol[:b_obl_;ooooooooooonm_Kd01Oooool01Oo:b/[ol_;boooooooooooo_Kfm00Gooooo
00Gob/[:oo;bl_oooooooooookfm_@05ooooo`05ol[:b_obl_;ooooooooooonm_Kd01?ooool01Oo:
b/[ol_;boooooooooooo_Kfm00Wooooo00?ohn?Sooooooooool01oooool00ooShn?oooooooooo`07
ooooo`03on?Shooooooooooo00Oooooo00?ohn?Sooooooooool01oooool00ooShn?oooooooooo`07
ooooo`03on?Shooooooooooo00Kooooo00?ohn?Sooooooooool01oooool00ooShn?oooooooooo`07
ooooo`03on?Shooooooooooo00Oooooo00?ohn?Sooooooooool0<_ooool01Oo:b/[ol_;boooooooo
oooo_Kfm00Cooooo00Gob/[:oo;bl_oooooooooookfm_@05ooooo`05ol[:b_obl_;ooooooooooonm
_Kd01Oooool01Oo:b/[ol_;boooooooooooo_Kfm00Gooooo00Gob/[:oo;bl_oooooooooookfm_@05
ooooo`05ol[:b_obl_;ooooooooooonm_Kd02Oooool00ooShn?oooooooooo`07ooooo`03on?Shooo
oooooooo00Kooooo00?ohn?Sooooooooool01oooool00ooShn?oooooooooo`07ooooo`03on?Shooo
oooooooo00Oooooo00?ohn?Sooooooooool01oooool00ooShn?oooooooooo`07ooooo`03on?Shooo
oooooooo00Oooooo00?ohn?Sooooooooool01_ooool00ooShn?oooooooooo`0Mooooo`00Goooool0
0onVYZKoooooooooo`06ooooo`03ojJVY_oooooooooo00Oooooo00?oYZJVooooooooool01_ooool0
0onVYZKoooooooooo`06ooooo`03ojJVY_oooooooooo00Oooooo00?oYZJVooooooooool01_ooool0
0oo:b/[oooooooooo`06ooooo`03ol[:b_oooooooooo00Oooooo00?ob/[:ooooooooool01_ooool0
0oo:b/[oooooooooo`06ooooo`03ol[:b_oooooooooo00Oooooo00?ob/[:ooooooooool01_ooool0
0oo:b/[oooooooooo`06ooooo`03ol[:b_oooooooooo00Oooooo00?ob/[:ooooooooool01_ooool0
0oo:b/[oooooooooo`3ooooooa?ooooo00GoRh^;obHV9_lo?coo@d=3oaDE5@05ooooo`05oh^;RolV
9RKo?clood=3@olE5AD01Oooool01On;Rh_o9RHVoclo?om3@d?o5ADE00Gooooo00GoRh^;obHV9_lo
?coo@d=3oaDE5@05ooooo`05oh^;RolV9RKo?clood=3@olE5AD01?ooool01On;Rh_o9RHVoclo?om3
@d?o5ADE00Gooooo00Go];BdonWYjOoooooooooooe=CD`05ooooo`05okBd]?oYjNWooooooooooomC
De<01Oooool01Ond];CojNWYooooooooooooDe=C00Gooooo00Go];BdonWYjOoooooooooooe=CD`05
ooooo`05okBd]?oYjNWooooooooooomCDe<01Oooool01Ond];CojNWYooooooooooooDe=C00Cooooo
00Go];BdonWYjOoooooooooooe=CD`05ooooo`05okBd]?oYjNWooooooooooomCDe<01Oooool01Ond
];CojNWYooooooooooooDe=C00Gooooo00Go];BdonWYjOoooooooooooe=CD`0dooooo`05oh^;RolV
9RKo?clood=3@olE5AD01?ooool01On;Rh_o9RHVoclo?om3@d?o5ADE00Gooooo00GoRh^;obHV9_lo
?coo@d=3oaDE5@05ooooo`05oh^;RolV9RKo?clood=3@olE5AD01Oooool01On;Rh_o9RHVoclo?om3
@d?o5ADE00Gooooo00GoRh^;obHV9_lo?coo@d=3oaDE5@05ooooo`05okBd]?oYjNWooooooooooomC
De<01Oooool01Ond];CojNWYooooooooooooDe=C00Cooooo00Go];BdonWYjOoooooooooooe=CD`05
ooooo`05okBd]?oYjNWooooooooooomCDe<01Oooool01Ond];CojNWYooooooooooooDe=C00Gooooo
00Go];BdonWYjOoooooooooooe=CD`05ooooo`05okBd]?oYjNWooooooooooomCDe<01Oooool01Ond
];CojNWYooooooooooooDe=C00Gooooo00Go];BdonWYjOoooooooooooe=CD`04ooooo`05okBd]?oY
jNWooooooooooomCDe<07oooool009?ooooo00Gob/[:oo;bl_oooooooooookfm_@04ooooo`05ol[:
b_obl_;ooooooooooonm_Kd01Oooool01Oo:b/[ol_;boooooooooooo_Kfm00Cooooo00Gob/[:oo;b
l_oooooooooookfm_@04ooooo`05ol[:b_obl_;ooooooooooonm_Kd01Oooool01Oo:b/[ol_;boooo
oooooooo_Kfm00Cooooo00Gob/[:oo;bl_oooooooooookfm_@04ooooo`05ol[:b_obl_;ooooooooo
oonm_Kd01Oooool01Oo:b/[ol_;boooooooooooo_Kfm00Cooooo00Gob/[:oo;bl_oooooooooookfm
_@3ooooooaGooooo00GoYZJVohf=SOooooooooooojZZZP05ooooo`05ojJVY_n=SHgooooooooooonZ
ZZX01Oooool01OnVYZKoSHf=ooooooooooooZZZZ00Gooooo00GoYZJVohf=SOooooooooooojZZZP05
ooooo`05ojJVY_n=SHgooooooooooonZZZX01?ooool01OnVYZKoSHf=ooooooooooooZZZZ00?ooooo
00Co_knool_;bommOGgoU9BD0_ne]KD02?lh>3Sooooooooooooooooo_knool_;bommOGgoU9BD0_ne
]KD02?lh>3Sooooooooooooooooo_knool_;bommOGgoU9BD0_ne]KD02?lh>3Sooooooooooooooooo
_knool_;bommOGgoU9BD0_ne]KD02?lh>3Sooooooooooooooooo_knool_;bommOGgoU9BD0_ne]KD0
2?lh>3Sooooooooooooooooo_knool_;bommOGgoU9BD0_ne]KD01olh>3Sooooooooooono_koobl_;
ogemOOnDU9@00_ne]KD02?lh>3Sooooooooooooooooo_knool_;bommOGgoU9BD0_ne]KD02?lh>3So
oooooooooooooooo_knool_;bommOGgoU9BD0_ne]KD02?lh>3Sooooooooooooooooo_knool_;bomm
OGgoU9BD0_ne]KD00olh>3Soooooooooo`0booooo`05ojJVY_n=SHgooooooooooonZZZX01?ooool0
1OnVYZKoSHf=ooooooooooooZZZZ00Gooooo00GoYZJVohf=SOooooooooooojZZZP05ooooo`05ojJV
Y_n=SHgooooooooooonZZZX01Oooool01OnVYZKoSHf=ooooooooooooZZZZ00Gooooo00GoYZJVohf=
SOooooooooooojZZZP03ooooo`04okno_oo;bl_oOGemoiBDU0;o]KFe00So>3Phoooooooooooooooo
okno_oo;bl_oOGemoiBDU0;o]KFe00Oo>3Phoooooooooooo_knool_;bommOGgoU9BD00;o]KFe00So
>3Phoooooooooooooooookno_oo;bl_oOGemoiBDU0;o]KFe00So>3Phoooooooooooooooookno_oo;
bl_oOGemoiBDU0;o]KFe00So>3Phoooooooooooooooookno_oo;bl_oOGemoiBDU0;o]KFe00So>3Ph
oooooooooooooooookno_oo;bl_oOGemoiBDU0;o]KFe00So>3Phoooooooooooooooookno_oo;bl_o
OGemoiBDU0;o]KFe00So>3Phoooooooooooooooookno_oo;bl_oOGemoiBDU0;o]KFe00Oo>3Phoooo
oooooooo_knool_;bommOGgoU9BD00;o]KFe00?o>3Phooooooooool07Oooool009?ooooo00GoRh^;
obHV9_lo?coo@d=3oaDE5@04ooooo`05oh^;RolV9RKo?clood=3@olE5AD01Oooool01On;Rh_o9RHV
oclo?om3@d?o5ADE00Cooooo00GoRh^;obHV9_lo?coo@d=3oaDE5@04ooooo`05oh^;RolV9RKo?clo
od=3@olE5AD01Oooool01On;Rh_o9RHVoclo?om3@d?o5ADE00Cooooo00GoRh^;obHV9_lo?coo@d=3
oaDE5@04ooooo`05oh^;RolV9RKo?clood=3@olE5AD01Oooool01On;Rh_o9RHVoclo?om3@d?o5ADE
00Cooooo00GoRh^;obHV9_lo?coo@d=3oaDE5@3ooooooaGooooo00GoMgMgokjn__oooooooooookjn
_P05ooooo`05ogMgMonn_[kooooooooooonn_[h01Oooool01OmgMgOo_[jnoooooooooooo_[jn00Go
oooo00GoMgMgokjn__oooooooooookjn_P05ooooo`05ogMgMonn_[kooooooooooonn_[h01?ooool0
1OmgMgOo_[jnoooooooooooo_[jn00?ooooo00?oZZZZokjn__o8b<P00on<S8`01ol[:b_ooooooooo
ooooooooZZZZokjn__o8b<P00on<S8`01ol[:b_oooooooooooooooooZZZZokjn__o8b<P00on<S8`0
1ol[:b_oooooooooooooooooZZZZokjn__o8b<P00on<S8`01ol[:b_oooooooooooooooooZZZZokjn
__o8b<P00on<S8`01ol[:b_oooooooooooooooooZZZZokjn__o8b<P00on<S8`01_l[:b_ooooooooo
oonZZZ[o_[jnolS8b0?oS8b<00Oo:b/[ooooooooooooooooojZZZ_nn_[kob<S800?oS8b<00Oo:b/[
ooooooooooooooooojZZZ_nn_[kob<S800?oS8b<00Oo:b/[ooooooooooooooooojZZZ_nn_[kob<S8
00?oS8b<00?o:b/[ooooooooool0<_ooool01OmgMgOo_[jnoooooooooooo_[jn00Cooooo00GoMgMg
okjn__oooooooooookjn_P05ooooo`05ogMgMonn_[kooooooooooonn_[h01Oooool01OmgMgOo_[jn
oooooooooooo_[jn00Gooooo00GoMgMgokjn__oooooooooookjn_P05ooooo`05ogMgMonn_[kooooo
oooooonn_[h00oooool00onZZZ[o_[jnolS8b003ohb<S007ob/[:ooooooooooooooooonZZZ[o_[jn
olS8b003ohb<S006ob/[:oooooooooooojZZZ_nn_[kob<S80on<S8`01ol[:b_ooooooooooooooooo
ZZZZokjn__o8b<P00on<S8`01ol[:b_oooooooooooooooooZZZZokjn__o8b<P00on<S8`01ol[:b_o
ooooooooooooooooZZZZokjn__o8b<P00on<S8`01ol[:b_oooooooooooooooooZZZZokjn__o8b<P0
0on<S8`01ol[:b_oooooooooooooooooZZZZokjn__o8b<P00on<S8`01ol[:b_ooooooooooooooooo
ZZZZokjn__o8b<P00on<S8`01_l[:b_ooooooooooonZZZ[o_[jnolS8b0?oS8b<00?o:b/[oooooooo
ool07Oooool009?ooooo00GoYZJVohf=SOooooooooooojZZZP04ooooo`05ojJVY_n=SHgooooooooo
oonZZZX01Oooool01OnVYZKoSHf=ooooooooooooZZZZ00Cooooo00GoYZJVohf=SOooooooooooojZZ
ZP04ooooo`05ojJVY_n=SHgooooooooooonZZZX01Oooool01OnVYZKoSHf=ooooooooooooZZZZ00Co
oooo00GoYZJVohf=SOooooooooooojZZZP04ooooo`05ojJVY_n=SHgooooooooooonZZZX01Oooool0
1OnVYZKoSHf=ooooooooooooZZZZ00Cooooo00GoYZJVohf=SOooooooooooojZZZP3ooooooaGooooo
00Gofm_KodU9BOlo?coo@D51oa@D5005ooooo`05om_Kfom9BDWo?clood51@OlD51@01Oooool01OoK
fm_oBDU9oclo?om1@D7o51@D00Gooooo00Gofm_KodU9BOlo?coo@D51oa@D5005ooooo`05om_Kfom9
BDWo?clood51@OlD51@01?ooool01OoKfm_oBDU9oclo?om1@D7o51@D00Wooooo00?oCdm?oooooooo
ool01oooool00om?Cdooooooooooo`07ooooo`03odm?Cooooooooooo00Oooooo00?oCdm?oooooooo
ool01oooool00om?Cdooooooooooo`07ooooo`03odm?Cooooooooooo00Kooooo00?oCdm?oooooooo
ool01oooool00om?Cdooooooooooo`07ooooo`03odm?Cooooooooooo00Oooooo00?oCdm?oooooooo
ool0<_ooool01OoKfm_oBDU9oclo?om1@D7o51@D00Cooooo00Gofm_KodU9BOlo?coo@D51oa@D5005
ooooo`05om_Kfom9BDWo?clood51@OlD51@01Oooool01OoKfm_oBDU9oclo?om1@D7o51@D00Gooooo
00Gofm_KodU9BOlo?coo@D51oa@D5005ooooo`05om_Kfom9BDWo?clood51@OlD51@02Oooool00om?
Cdooooooooooo`07ooooo`03odm?Cooooooooooo00Kooooo00?oCdm?ooooooooool01oooool00om?
Cdooooooooooo`07ooooo`03odm?Cooooooooooo00Oooooo00?oCdm?ooooooooool01oooool00om?
Cdooooooooooo`07ooooo`03odm?Cooooooooooo00Oooooo00?oCdm?ooooooooool01_ooool00om?
Cdooooooooooo`0Mooooo`00Toooool01OmgMgOo_[jnoooooooooooo_[jn00Cooooo00GoMgMgokjn
__oooooooooookjn_P05ooooo`05ogMgMonn_[kooooooooooonn_[h01?ooool01OmgMgOo_[jnoooo
oooooooo_[jn00Cooooo00GoMgMgokjn__oooooooooookjn_P05ooooo`05ogMgMonn_[kooooooooo
oonn_[h01?ooool01OmgMgOo_[jnoooooooooooo_[jn00Cooooo00GoMgMgokjn__oooooooooookjn
_P05ooooo`05ogMgMonn_[kooooooooooonn_[h01?ooool01OmgMgOo_[jnoooooooooooo_[jn0?oo
oooo6Oooool00onVYZKoooooooooo`07ooooo`03ojJVY_oooooooooo00Oooooo00?oYZJVoooooooo
ool01oooool00onVYZKoooooooooo`07ooooo`03ojJVY_oooooooooo00Kooooo00?oYZJVoooooooo
ool01oooool00oo:b/[oooooooooo`07ooooo`03ol[:b_oooooooooo00Oooooo00?ob/[:oooooooo
ool01oooool00oo:b/[oooooooooo`07ooooo`03ol[:b_oooooooooo00Oooooo00?ob/[:oooooooo
ool01_ooool00oo:b/[oooooooooo`07ooooo`03ol[:b_oooooooooo00Oooooo00?ob/[:oooooooo
ool01oooool00oo:b/[oooooooooo`0fooooo`03ojJVY_oooooooooo00Kooooo00?oYZJVoooooooo
ool01oooool00onVYZKoooooooooo`07ooooo`03ojJVY_oooooooooo00Oooooo00?oYZJVoooooooo
ool01oooool00onVYZKoooooooooo`07ooooo`03ol[:b_oooooooooo00Oooooo00?ob/[:oooooooo
ool01_ooool00oo:b/[oooooooooo`07ooooo`03ol[:b_oooooooooo00Oooooo00?ob/[:oooooooo
ool01oooool00oo:b/[oooooooooo`07ooooo`03ol[:b_oooooooooo00Oooooo00?ob/[:oooooooo
ool01oooool00oo:b/[oooooooooo`06ooooo`03ol[:b_oooooooooo01gooooo002Cooooo`05om_K
fom9BDWo?clood51@OlD51@01?ooool01OoKfm_oBDU9oclo?om1@D7o51@D00Gooooo00Gofm_KodU9
BOlo?coo@D51oa@D5004ooooo`05om_Kfom9BDWo?clood51@OlD51@01?ooool01OoKfm_oBDU9oclo
?om1@D7o51@D00Gooooo00Gofm_KodU9BOlo?coo@D51oa@D5004ooooo`05om_Kfom9BDWo?clood51
@OlD51@01?ooool01OoKfm_oBDU9oclo?om1@D7o51@D00Gooooo00Gofm_KodU9BOlo?coo@D51oa@D
5004ooooo`05om_Kfom9BDWo?clood51@OlD51@0oooooom@ooooo`05ol[:b_obl_;ooooooooooonm
_Kd01Oooool01Oo:b/[ol_;boooooooooooo_Kfm00Gooooo00Gob/[:oo;bl_oooooooooookfm_@05
ooooo`05ol[:b_obl_;ooooooooooonm_Kd01Oooool01Oo:b/[ol_;boooooooooooo_Kfm00Gooooo
00Gob/[:oo;bl_oooooooooookfm_@04ooooo`05ol[:b_obl_;ooooooooooonm_Kd01Oooool01Oo:
b/[ol_;boooooooooooo_Kfm00Gooooo00Gob/[:oo;bl_oooooooooookfm_@05ooooo`05ol[:b_ob
l_;ooooooooooonm_Kd0Koooool01Oo:b/[ol_;boooooooooooo_Kfm00Gooooo00Gob/[:oo;bl_oo
oooooooookfm_@04ooooo`05ol[:b_obl_;ooooooooooonm_Kd01Oooool01Oo:b/[ol_;boooooooo
oooo_Kfm00Gooooo00Gob/[:oo;bl_oooooooooookfm_@05ooooo`05ol[:b_obl_;ooooooooooonm
_Kd01Oooool01Oo:b/[ol_;boooooooooooo_Kfm00Gooooo00Gob/[:oo;bl_oooooooooookfm_@05
ooooo`05ol[:b_obl_;ooooooooooonm_Kd01?ooool01Oo:b/[ol_;boooooooooooo_Kfm01oooooo
002Gooooo`03ojJVY_oooooooooo00Kooooo00?oYZJVooooooooool01oooool00onVYZKooooooooo
o`06ooooo`03ojJVY_oooooooooo00Kooooo00?oYZJVooooooooool01oooool00onVYZKooooooooo
o`06ooooo`03ojJVY_oooooooooo00Kooooo00?oYZJVooooooooool01oooool00onVYZKooooooooo
o`06ooooo`03ojJVY_oooooooooo0?ooooooC_ooool01On;Rh_o9RHVoclo?om3@d?o5ADE00Gooooo
00GoRh^;obHV9_lo?coo@d=3oaDE5@05ooooo`05oh^;RolV9RKo?clood=3@olE5AD01Oooool01On;
Rh_o9RHVoclo?om3@d?o5ADE00Gooooo00GoRh^;obHV9_lo?coo@d=3oaDE5@05ooooo`05oh^;RolV
9RKo?clood=3@olE5AD01?ooool01On;Rh_o9RHVoclo?om3@d?o5ADE00Gooooo00GoRh^;obHV9_lo
?coo@d=3oaDE5@05ooooo`05oh^;RolV9RKo?clood=3@olE5AD01Oooool01On;Rh_o9RHVoclo?om3
@d?o5ADE06oooooo00GoRh^;obHV9_lo?coo@d=3oaDE5@05ooooo`05oh^;RolV9RKo?clood=3@olE
5AD01?ooool01On;Rh_o9RHVoclo?om3@d?o5ADE00Gooooo00GoRh^;obHV9_lo?coo@d=3oaDE5@05
ooooo`05oh^;RolV9RKo?clood=3@olE5AD01Oooool01On;Rh_o9RHVoclo?om3@d?o5ADE00Gooooo
00GoRh^;obHV9_lo?coo@d=3oaDE5@05ooooo`05oh^;RolV9RKo?clood=3@olE5AD01Oooool01On;
Rh_o9RHVoclo?om3@d?o5ADE00Cooooo00GoRh^;obHV9_lo?coo@d=3oaDE5@0Oooooo`00oooooom:
ooooo`?o0000koooool01OnVYZKoSHf=ooooooooooooZZZZ00Gooooo00GoYZJVohf=SOoooooooooo
ojZZZP05ooooo`05ojJVY_n=SHgooooooooooonZZZX01Oooool01OnVYZKoSHf=ooooooooooooZZZZ
00Gooooo00GoYZJVohf=SOooooooooooojZZZP05ooooo`05ojJVY_n=SHgooooooooooonZZZX01?oo
ool01OnVYZKoSHf=ooooooooooooZZZZ00Gooooo00GoYZJVohf=SOooooooooooojZZZP05ooooo`05
ojJVY_n=SHgooooooooooonZZZX01Oooool01OnVYZKoSHf=ooooooooooooZZZZ06oooooo00GoYZJV
ohf=SOooooooooooojZZZP05ooooo`05ojJVY_n=SHgooooooooooonZZZX01?ooool01OnVYZKoSHf=
ooooooooooooZZZZ00Gooooo00GoYZJVohf=SOooooooooooojZZZP05ooooo`05ojJVY_n=SHgooooo
oooooonZZZX01Oooool01OnVYZKoSHf=ooooooooooooZZZZ00Gooooo00GoYZJVohf=SOoooooooooo
ojZZZP05ooooo`05ojJVY_n=SHgooooooooooonZZZX01Oooool01OnVYZKoSHf=ooooooooooooZZZZ
00Cooooo00GoYZJVohf=SOooooooooooojZZZP0Oooooo`00oooooom;ooooo`03o`000?oooooooooo
0>kooooo00GoMgMgokjn__oooooooooookjn_P05ooooo`05ogMgMonn_[kooooooooooonn_[h01Ooo
ool01OmgMgOo_[jnoooooooooooo_[jn00Gooooo00GoMgMgokjn__oooooooooookjn_P05ooooo`05
ogMgMonn_[kooooooooooonn_[h01Oooool01OmgMgOo_[jnoooooooooooo_[jn00Cooooo00GoMgMg
okjn__oooooooooookjn_P05ooooo`05ogMgMonn_[kooooooooooonn_[h01Oooool01OmgMgOo_[jn
oooooooooooo_[jn00Gooooo00GoMgMgokjn__oooooooooookjn_P1_ooooo`05ogMgMonn_[kooooo
oooooonn_[h01Oooool01OmgMgOo_[jnoooooooooooo_[jn00Cooooo00GoMgMgokjn__oooooooooo
okjn_P05ooooo`05ogMgMonn_[kooooooooooonn_[h01Oooool01OmgMgOo_[jnoooooooooooo_[jn
00Gooooo00GoMgMgokjn__oooooooooookjn_P05ooooo`05ogMgMonn_[kooooooooooonn_[h01Ooo
ool01OmgMgOo_[jnoooooooooooo_[jn00Gooooo00GoMgMgokjn__oooooooooookjn_P04ooooo`05
ogMgMonn_[kooooooooooonn_[h07oooool00?ooooooBoooool00ol0003oooooooooo`3^ooooo`05
om_Kfom9BDWo?clood51@OlD51@01Oooool01OoKfm_oBDU9oclo?om1@D7o51@D00Gooooo00Gofm_K
odU9BOlo?coo@D51oa@D5005ooooo`05om_Kfom9BDWo?clood51@OlD51@01Oooool01OoKfm_oBDU9
oclo?om1@D7o51@D00Gooooo00Gofm_KodU9BOlo?coo@D51oa@D5004ooooo`05om_Kfom9BDWo?clo
od51@OlD51@01Oooool01OoKfm_oBDU9oclo?om1@D7o51@D00Gooooo00Gofm_KodU9BOlo?coo@D51
oa@D5005ooooo`05om_Kfom9BDWo?clood51@OlD51@0Koooool01OoKfm_oBDU9oclo?om1@D7o51@D
00Gooooo00Gofm_KodU9BOlo?coo@D51oa@D5004ooooo`05om_Kfom9BDWo?clood51@OlD51@01Ooo
ool01OoKfm_oBDU9oclo?om1@D7o51@D00Gooooo00Gofm_KodU9BOlo?coo@D51oa@D5005ooooo`05
om_Kfom9BDWo?clood51@OlD51@01Oooool01OoKfm_oBDU9oclo?om1@D7o51@D00Gooooo00Gofm_K
odU9BOlo?coo@D51oa@D5005ooooo`05om_Kfom9BDWo?clood51@OlD51@01?ooool01OoKfm_oBDU9
oclo?om1@D7o51@D01oooooo003oooooodCooooo1?l00002ooooo`;o00002_ooool4o`0000Wooooo
0_l00004ooooo`03o`000?oooooooooo00?ooooo0_l00003ooooo`;o0000b_ooool00onVYZKooooo
ooooo`07ooooo`03ojJVY_oooooooooo00Oooooo00?oYZJVooooooooool01oooool00onVYZKooooo
ooooo`07ooooo`03ojJVY_oooooooooo00Oooooo00?oYZJVooooooooool01_ooool00onVYZKooooo
ooooo`07ooooo`03ojJVY_oooooooooo00Oooooo00?oYZJVooooooooool01oooool00onVYZKooooo
ooooo`1aooooo`03ojJVY_oooooooooo00Oooooo00?oYZJVooooooooool01_ooool00onVYZKooooo
ooooo`07ooooo`03ojJVY_oooooooooo00Oooooo00?oYZJVooooooooool01oooool00onVYZKooooo
ooooo`07ooooo`03ojJVY_oooooooooo00Oooooo00?oYZJVooooooooool01oooool00onVYZKooooo
ooooo`06ooooo`03ojJVY_oooooooooo01gooooo003ooooood?ooooo00Co0000oooooooooooo0000
6oooool01?l0003oooooooooool00008ooooo`04o`000?ooooooooooo`0000Cooooo00?o0000oooo
ooooool0ooooooooooooo`kooooo003ooooood?ooooo00Co0000oooooooooooo00003oooool4o`00
00Sooooo00Co0000oooooooooooo00002?ooool01?l0003oooooooooool00005ooooo`03o`000?oo
oooooooo0?ooooooooooool=ooooo`00oooooom3ooooo`04o`000?ooooooooooo`0000;ooooo00?o
0000ooooooooool05_ooool01?l0003oooooooooool00008ooooo`04o`000?ooooooooooo`0000;o
oooo1?l0003ooooooooooooo3oooool00?ooooooA?ooool3o`0000;ooooo00?o0000ooooooooool0
5_ooool01?l0003oooooooooool00008ooooo`06o`000?ooooooooooo`000?oooooo00000oooool0
0ol0003oooooooooo`3ooooooooooooo3Oooool00?ooooooA_ooool01Ol0003ooooooooooooooooo
000001Oooooo00Co0000oooooooooooo00002?ooool01_l0003oooooooooool0003oooooo`0000?o
oooo00?o0000ooooooooool0ooooooooooooo`gooooo003oooooodGooooo0_l0000Looooo`;o0000
2_ooool2o`0000?ooooo0ol0003ooooooooooooo4?ooool00?ooooooooooooooooooohOooooo003o
oooooooooooooooooon7ooooo`00ooooooooooooooooooooQoooool00?ooooooooooooooooooohOo
oooo0024ooooo`03o`000?oooooooooo00Kooooo00?o0000ooooooooool08?ooool3o`0005[ooooo
00?o0000ooooooooool01_ooool00ol0003oooooooooo`0Eooooo`?o00006_ooool3o`000=oooooo
00?o0000ooooooooool01_ooool00ol0003oooooooooo`0Pooooo`?o0000W_ooool00ol0003ooooo
ooooo`06ooooo`03o`000?oooooooooo023ooooo0ol0001Kooooo`00Poooool00ol0003ooooooooo
o`08ooooo`03o`000?oooooooooo023ooooo00?o0000ooooooooool0F?ooool00ol0003ooooooooo
o`08ooooo`03o`000?oooooooooo01Oooooo00?o0000ooooooooool06?ooool00ol0003ooooooooo
o`3Mooooo`03o`000?oooooooooo00Sooooo00?o0000ooooooooool08?ooool00ol0003ooooooooo
o`2Looooo`03o`000?oooooooooo00Sooooo00?o0000ooooooooool08?ooool00ol0003ooooooooo
o`1Jooooo`00P_ooool00ol0003oooooooooo`02ooooo`Co00001?ooool00ol0003oooooooooo`06
ooooo`;o000000?oooooo`000?l000001?l00003ooooo`?o00001?ooool4o`0000?ooooo00Co0000
oooooooooooooooo1?l0001Aooooo`04o`000?ooooooooooooooo`Co00001Oooool00ol0003ooooo
ooooo`06ooooo`Go000000?oooooo`000?l000000ol00002ooooo`Co00000_ooool3o`0000;ooooo
0ol000001?oooooo0000o`000?ooool3o`0000;ooooo0_l000000ooooooo0000o`000002ooooo`?o
00000_ooool3o`0000Cooooo0ol00002ooooo`Co00000_ooool4o`0000;ooooo1Ol00002ooooo`?o
00000_ooool3o`000003ooooool0003o000000Kooooo0ol00003ooooo`?o00001?ooool4o`0000;o
oooo0ol00004ooooo`;o00000_ooool5o`0000;ooooo0ol00002ooooo`?o000000?oooooo`000?l0
0000N_ooool00ol0003oooooooooo`02ooooo`?o00001Oooool00ol0003oooooooooo`06ooooo`;o
000000?oooooo`000?l000001?l00003ooooo`?o00001?ooool4o`0000?ooooo00Co0000oooooooo
oooooooo1?l0002Eooooo`03o`000?oooooooooo00;ooooo1?l00004ooooo`03o`000?oooooooooo
00Kooooo0_l000000ooooooo0000o`000004o`0000?ooooo0ol00004ooooo`Co00000oooool01?l0
003oooooooooooooool4o`0005Cooooo0022ooooo`05o`000?ooooooooooooooool000000_ooool0
0ol0003oooooooooo`03ooooo`03o`000?oooooooooo00Kooooo00Go0000ooooooooooooooooo`00
0002ooooo`03o`000?oooooooooo00?ooooo00?o0000ooooooooool00_ooool01?l0003ooooooooo
ool00004ooooo`03o`000?oooooooooo00Gooooo00?o0000ooooooooool0C_ooool00ol0003ooooo
ooooo`02ooooo`04o`000?ooooooooooo`0000Cooooo00?o0000ooooooooool01oooool01?l0003o
ooooooooool00003ooooo`05o`000?ooooooooooooooool000000oooool00ol0003oooooo`000006
ooooo`06o`000?ooooooooooo`000?oooooo00001_ooool00ol0003oooooo`000003ooooo`04o`00
0?ooooooooooo`0000;ooooo00?o0000ooooooooool00_ooool00ol0003oooooooooo`07ooooo`03
o`000?oooooooooo00?ooooo00Go0000ooooooooooooooooo`000003ooooo`05o`000?oooooooooo
ooooool000000_ooool01?l0003oooooooooool00008ooooo`03o`000?oooooooooo00?ooooo00?o
0000ooooooooool00_ooool01?l0003oooooooooool00002ooooo`05o`000?ooooooooooooooool0
00000_ooool01?l0003oooooooooool00003ooooo`05o`000?ooooooooooooooool000000oooool0
1?l0003oooooooooool00002ooooo`03o`000?oooooooooo07Wooooo00Go0000oooooooooooooooo
o`000003ooooo`03o`000?oooooooooo00;ooooo00?o0000ooooooooool01_ooool01Ol0003ooooo
oooooooooooo000000;ooooo00?o0000ooooooooool00oooool00ol0003oooooooooo`02ooooo`04
o`000?ooooooooooo`0000Cooooo00?o0000ooooooooool01Oooool00ol0003oooooooooo`2Boooo
o`05o`000?ooooooooooooooool000000_ooool00ol0003oooooooooo`03ooooo`03o`000?oooooo
oooo00Kooooo00Go0000ooooooooooooooooo`000002ooooo`03o`000?oooooooooo00?ooooo00?o
0000ooooooooool00_ooool01?l0003oooooooooool00004ooooo`03o`000?oooooooooo00Gooooo
00?o0000ooooooooool0DOooool008;ooooo00?o0000ooooooooool00_ooool3o`0000Gooooo00?o
0000ooooooooool01_ooool5o`0000;ooooo00?o0000ooooooooool00oooool00ol0003ooooooooo
o`03ooooo`?o00000oooool00ol0003oooooo`000003ooooo`?o0000DOooool00ol0003ooooooooo
o`02ooooo`04o`000?ooooooooooo`0000Cooooo00?o0000ooooooooool01oooool00ol0003ooooo
ooooo`04ooooo`05o`000?ooooooooooooooool000000oooool00ol0003oooooo`000004o`0000;o
oooo00Go0000oooooooooooo0000ooooo`05o`0000?ooooo00?o0000ooooooooool00_ooool01?l0
003oooooooooool00002ooooo`03o`000?oooooooooo00;ooooo1Ol00002ooooo`?o00000oooool3
o`0000Cooooo00Go0000ooooooooooooooooo`000003ooooo`04o`000?ooooooooooo`0000;ooooo
00?o0000ooooooooool01_ooool00ol0003oooooooooo`03ooooo`03o`000?oooooooooo00?ooooo
0ol00002ooooo`03o`000?oooooooooo00Cooooo00?o0000ooooooooool01?ooool01Ol0003ooooo
oooooooooooo000000?ooooo00Co0000oooooooooooo00000_ooool00ol0003oooooooooo`1ioooo
o`05o`000?ooooooooooooooool000002?ooool00ol0003oooooooooo`06ooooo`Go00000_ooool0
0ol0003oooooooooo`03ooooo`03o`000?oooooooooo00?ooooo0ol00003ooooo`03o`000?oooooo
000000?ooooo0ol0002Eooooo`05o`000?ooooooooooooooool000000_ooool00ol0003ooooooooo
o`03ooooo`03o`000?oooooooooo00Kooooo1Ol00002ooooo`03o`000?oooooooooo00?ooooo00?o
0000ooooooooool00oooool3o`0000?ooooo00?o0000ooooool000000oooool3o`0005Cooooo0022
ooooo`05o`000?ooooooooooooooool000000_ooool00ol0003oooooooooo`03ooooo`03o`000?oo
oooooooo00Oooooo00?o0000ooooool000000oooool2o`0000Cooooo0_l00003ooooo`04o`000?oo
ooooooooo`0000?ooooo00?o0000ooooool000000_ooool00ol0003oooooooooo`1Booooo`03o`00
0?oooooooooo00;ooooo00Co0000oooooooooooo00001?ooool00ol0003oooooooooo`07ooooo`?o
00001?ooool01Ol0003ooooooooooooooooo000000?ooooo00?o0000ooooool000000oooool01?l0
003oooooooooool00002ooooo`03o`000?oooooo000000?ooooo00Ko0000oooooooooooo0000oooo
ool00003ooooo`04o`000?ooooooooooo`0000;ooooo0_l00003ooooo`07o`000?oooooooooooooo
ool0003oooooo`000005ooooo`03o`000?oooooooooo00Gooooo00Go0000ooooooooooooooooo`00
0003ooooo`04o`000?ooooooooooo`0000;ooooo00?o0000ooooooooool01_ooool3o`0000?ooooo
0_l00003ooooo`04o`000?ooooooooooo`0000;ooooo00Go0000ooooooooooooooooo`000002oooo
o`03o`000?oooooooooo00Cooooo00Go0000ooooooooooooooooo`000003ooooo`04o`000?oooooo
ooooo`0000;ooooo00?o0000ooooooooool0NOooool01Ol0003ooooooooooooooooo000000?ooooo
00?o0000ooooooooool00_ooool00ol0003oooooooooo`07ooooo`03o`000?oooooo000000?ooooo
0_l00004ooooo`;o00000oooool01?l0003oooooooooool00003ooooo`03o`000?oooooo000000;o
oooo00?o0000ooooooooool0U_ooool01Ol0003ooooooooooooooooo000000;ooooo00?o0000oooo
ooooool00oooool00ol0003oooooooooo`07ooooo`03o`000?oooooo000000?ooooo0_l00004oooo
o`;o00000oooool01?l0003oooooooooool00003ooooo`03o`000?oooooo000000;ooooo00?o0000
ooooooooool0EOooool008?ooooo00Co0000oooooooooooooooo0_l00005ooooo`03o`000?oooooo
oooo00Sooooo00?o0000ooooool000000_ooool2o`000004ooooool0003o0000ooooo`;o000000?o
ooooo`000?l000000_ooool2o`0000?ooooo0_l000000ooooooo0000o`000002ooooo`Co0000DOoo
ool01?l0003oooooooooooooool3o`0000Cooooo00?o0000ooooooooool02?ooool00ol0003ooooo
ooooo`02ooooo`?o00001?ooool5o`000004ooooool0003o0000o`0000;ooooo1?l00003ooooo`?o
00000_ooool2o`000004ooooool0003o0000ooooo`Co00000_ooool2o`000003ooooool0003o0000
00;ooooo0ol00003ooooo`Co00000_ooool4o`000004ooooool0003o0000o`0000Cooooo0ol00002
ooooo`Co00002Oooool00ol0003oooooooooo`02ooooo`;o000000?oooooo`000?l000000_ooool2
o`0000Cooooo0ol00002ooooo`Co00000_ooool3o`0000Cooooo0ol00002ooooo`Co0000OOooool0
1?l0003oooooooooooooool3o`0000Cooooo00?o0000ooooooooool02?ooool00ol0003oooooo`00
0002ooooo`;o000000Coooooo`000?l0003ooooo0_l000000ooooooo0000o`000002ooooo`;o0000
0oooool2o`000003ooooool0003o000000;ooooo1?l0002Eooooo`04o`000?ooooooooooooooo`?o
00001?ooool00ol0003oooooooooo`08ooooo`03o`000?oooooo000000;ooooo0_l000001?oooooo
0000o`000?ooool2o`000003ooooool0003o000000;ooooo0_l00003ooooo`;o000000?oooooo`00
0?l000000_ooool4o`0005?ooooo0024ooooo`03o`000?oooooooooo00Kooooo00?o0000oooooooo
ool02_ooool00ol0003oooooooooo`1`ooooo`04o`000?ooooooooooo`0000Gooooo00?o0000oooo
ooooool02Oooool01?l0003oooooooooool0001Looooo`04o`000?ooooooooooo`0001Cooooo00?o
0000ooooooooool0T?ooool00ol0003oooooooooo`06ooooo`03o`000?oooooooooo00[ooooo00?o
0000ooooooooool0]?ooool00ol0003oooooooooo`02ooooo`05o`000?ooooooooooooooool00000
3?ooool00ol0003oooooooooo`1aooooo`00VOooool2o`0007Cooooo0_l0000@ooooo`Go00000ooo
ool00ol0003oooooooooo`0oooooo`03o`000?oooooooooo01?ooooo1Ol0000Dooooo`03o`000?oo
oooooooo00Cooooo00?o0000ooooooooool0W_ooool2o`000;[ooooo0_l0000?ooooo`;o0000Looo
ool00?ooooooooooooooooooohOooooo003ooooooooooooooooooon7ooooo`00oooooooooooooooo
ooooQoooool00?ooooooooooooooooooohOooooo003ooooooooooooooooooon7ooooo`00oooooooo
ooooooooooooQoooool00?ooooooooooooooooooohOooooo003ooooooooooooooooooon7ooooo`00
\
\>"],
  ImageRangeCache->{{{-11.375, 707.875}, {723.812, 511.812}} -> {-0.0406241, \
2.96946, 0.00468773, 0.00468773}, {{6.875, 199.188}, {718.75, 516.812}} -> \
{-7.02314, 63.3458, 0.107146, 0.101506}, {{170.375, 362.625}, {718.75, \
516.812}} -> {-1.70326, 61.5761, 0.00657505, 0.0972179}, {{219.375, 326.438}, \
{713.75, 591.125}} -> {-0.0564443, 53.0456, 0.000189432, 0.0841834}, \
{{333.812, 526.062}, {718.75, 516.812}} -> {-49.8166, 6.40424, 0.101554, \
0.0118883}, {{497.25, 689.562}, {718.75, 516.812}} -> {-70.5416, 6.40214, \
0.101519, 0.0118842}}]
}, Open  ]],

Cell[BoxData[
    StyleBox[\( (*\ Choose\ Subset\ of\ Eigengenes\ for\ Estimation\ *) \),
      FontColor->RGBColor[1, 0, 0]]], "Input",
  PageBreakAbove->True,
  PageBreakWithin->False,
  PageBreakBelow->False,
  GroupPageBreakWithin->False],

Cell[BoxData[
    \(\(eigengenes = TakeRows[eigengenes, {1, 5}];\)\)], "Input",
  PageBreakAbove->False,
  PageBreakWithin->False,
  PageBreakBelow->False,
  GroupPageBreakWithin->False],

Cell[BoxData[
    StyleBox[\( (*\ Estimate\ Missing\ Data\ *) \),
      FontColor->RGBColor[0, 0, 1]]], "Input",
  PageBreakAbove->False,
  PageBreakWithin->False,
  PageBreakBelow->False,
  GroupPageBreakWithin->False],

Cell[BoxData[
    \(Do[\[IndentingNewLine]missingmatrix1[\([a, 
            locator1[\([a, 1]\)]]\)] = \[IndentingNewLine]N[
          Round[\(Flatten[
                    Dot[Dot[\[IndentingNewLine]Transpose[
                          Drop[\[IndentingNewLine]Transpose[{missingmatrix1[\(\
[a]\)]}], \[IndentingNewLine]{locator1[\([a, 
                                  1]\)]}]], \[IndentingNewLine]PseudoInverse[
                          Transpose[
                            Drop[\[IndentingNewLine]Transpose[
                                eigengenes], \
\[IndentingNewLine]{locator1[\([a, 
                                    1]\)]}]]]], \
\[IndentingNewLine]eigengenes]]\)[\([locator1[\([a, 1]\)]]\)]*100]/
            100], \[IndentingNewLine]{a, 1, numbers[\([2]\)]}]\)], "Input",
  PageBreakAbove->False,
  PageBreakWithin->False,
  PageBreakBelow->False,
  GroupPageBreakWithin->False],

Cell[BoxData[
    \(Do[Do[\[IndentingNewLine]missingmatrix2[\([a, 
              locator2[\([a, b]\)]]\)] = \[IndentingNewLine]\ 
          N[Round[\(Flatten[
                      Dot[Dot[\[IndentingNewLine]Transpose[
                            Drop[Drop[\[IndentingNewLine]Transpose[{\
missingmatrix2[\([a]\)]}], \[IndentingNewLine]{locator2[\([a, 
                                      2]\)]}], {locator2[\([a, 
                                    1]\)]}]], \
\[IndentingNewLine]PseudoInverse[
                            Transpose[
                              Drop[Drop[\[IndentingNewLine]Transpose[
                                    eigengenes], \
\[IndentingNewLine]{locator2[\([a, 2]\)]}], {locator2[\([a, 
                                      1]\)]}]]]], \
\[IndentingNewLine]eigengenes]]\)[\([locator2[\([a, b]\)]]\)]*100]/
              100], \[IndentingNewLine]{b, 1, 2}], \[IndentingNewLine]{a, 1, 
        numbers[\([3]\)]}]\)], "Input",
  PageBreakAbove->False,
  PageBreakWithin->False,
  PageBreakBelow->False,
  GroupPageBreakWithin->False],

Cell[BoxData[
    \(Do[Do[\[IndentingNewLine]missingmatrix3[\([a, 
              locator3[\([a, b]\)]]\)] = \[IndentingNewLine]N[
            Round[\(Flatten[
                      Dot[Dot[\[IndentingNewLine]Transpose[
                            Drop[Drop[
                                Drop[\[IndentingNewLine]Transpose[{\
missingmatrix3[\([a]\)]}], \[IndentingNewLine]{locator3[\([a, 
                                        3]\)]}], {locator3[\([a, 
                                      2]\)]}], {locator3[\([a, 
                                    1]\)]}]], \
\[IndentingNewLine]PseudoInverse[
                            Transpose[
                              Drop[Drop[
                                  Drop[\[IndentingNewLine]Transpose[
                                      eigengenes], \
\[IndentingNewLine]{locator3[\([a, 3]\)]}], {locator3[\([a, 
                                        2]\)]}], {locator3[\([a, 
                                      1]\)]}]]]], \
\[IndentingNewLine]eigengenes]]\)[\([locator3[\([a, b]\)]]\)]*100]/
              100], \[IndentingNewLine]{b, 1, 3}], \[IndentingNewLine]{a, 1, 
        numbers[\([4]\)]}]\)], "Input",
  PageBreakAbove->False,
  PageBreakWithin->False,
  PageBreakBelow->False,
  GroupPageBreakWithin->False],

Cell[CellGroupData[{

Cell[BoxData[{
    \(\(genenames = 
        AppendColumns[\ \[IndentingNewLine]fullgenenames, \
\[IndentingNewLine]missinggenenames1, \[IndentingNewLine]missinggenenames2, \
\[IndentingNewLine]missinggenenames3];\)\), "\n", 
    \(\(matrix = 
        AppendColumns[\[IndentingNewLine]fullmatrix, \
\[IndentingNewLine]missingmatrix1, \[IndentingNewLine]missingmatrix2, \
\[IndentingNewLine]missingmatrix3];\)\), "\n", 
    \(\({genes, arrays} = Dimensions[matrix];\)\), "\[IndentingNewLine]", 
    \(\(matrix1 = matrix;\)\), "\n", 
    \(\(genenames1 = genenames;\)\), "\n", 
    \(\(arraynames1 = arraynames;\)\), "\n", 
    \({genes1, arrays1} = Dimensions[matrix1]\)}], "Input",
  PageBreakAbove->False,
  PageBreakWithin->False,
  PageBreakBelow->False,
  GroupPageBreakWithin->False],

Cell[BoxData[
    \({3167, 17}\)], "Output"]
}, Open  ]],

Cell[BoxData[
    StyleBox[\( (*\ 
        Examine\ S . \ pombe\ Data\ After\ Missing\ Data\ Estimation\ *) \),
      FontColor->RGBColor[1, 0, 0]]], "Input",
  PageBreakAbove->True,
  PageBreakWithin->False,
  PageBreakBelow->False,
  GroupPageBreakWithin->False],

Cell[BoxData[
    StyleBox[\( (*\ Calculate\ SVD\ *) \),
      FontColor->RGBColor[0, 0, 1]]], "Input",
  PageBreakAbove->False,
  PageBreakWithin->False,
  PageBreakBelow->False,
  GroupPageBreakWithin->False],

Cell[CellGroupData[{

Cell[BoxData[{
    \(\({eigenarrays, eigenexpressions, eigengenes} = 
        SingularValues[matrix];\)\), "\[IndentingNewLine]", 
    \(\(eigenarrays = Transpose[eigenarrays];\)\), "\n", 
    \(\(fractions = 
        eigenexpressions^2/
          Sum[eigenexpressions[\([a]\)]^2, {a, 1, arrays}];\)\), "\n", 
    \(\(entropy = \(-N[
            Sum[fractions[\([a]\)]*Log[fractions[\([a]\)]], {a, 1, arrays}]/
              Log[arrays]]\);\)\), "\n", 
    \(entropy = N[Round[100*entropy]/100]\)}], "Input",
  PageBreakAbove->False,
  PageBreakWithin->False,
  PageBreakBelow->False,
  GroupPageBreakWithin->False],

Cell[BoxData[
    \(0.08`\)], "Output"]
}, Open  ]],

Cell[BoxData[
    \( (*\ Create\ Fractions\ Bar\ Charts\ Displays\ *) \)], "Input",
  PageBreakAbove->False,
  PageBreakWithin->False,
  PageBreakBelow->False,
  GroupPageBreakWithin->False,
  FontColor->RGBColor[0, 0, 1]],

Cell[CellGroupData[{

Cell[BoxData[
    \(fractions[\([2]\)]\)], "Input",
  PageBreakAbove->False,
  PageBreakWithin->False,
  PageBreakBelow->False,
  GroupPageBreakWithin->False],

Cell[BoxData[
    \(0.015114963429250871`\)], "Output"]
}, Open  ]],

Cell[BoxData[{
    \(\(limit = 0.018;\)\), "\[IndentingNewLine]", 
    \(\(Clear[gridx, framex, framey];\)\), "\n", 
    \(\(gridx = Table[a, {a, 0, limit, N[limit/3]}];\)\), "\n", 
    \(\(framex = gridx;\)\), "\n", 
    \(\(framex = 
        Table[{gridx[\([a]\)], framex[\([a]\)]}, {a, 1, 4}];\)\), "\n", 
    \(\(gridx = 
        Table[{gridx[\([a]\)], RGBColor[0, 0, 0]}, {a, 1, 4}];\)\), "\n", 
    \(\(framey = Table[{a + 1, arrays - a - 6}, {a, 0, 12 - 3}];\)\), "\n", 
    \(\(table = 
        Table[fractions[\([arrays - a]\)], {a, 6, arrays - 2}];\)\), "\n", 
    \(\(g = 
        BarChart[
          table, \[IndentingNewLine]BarOrientation -> 
            Horizontal, \[IndentingNewLine]PlotRange -> {{0, 
                limit*1.0001}, {0.5, 
                12 - 2 + 0.5}}, \[IndentingNewLine]AspectRatio -> 
            1, \[IndentingNewLine]Axes -> False, \[IndentingNewLine]Frame -> 
            True, \[IndentingNewLine]FrameTicks -> {None, framey, framex, 
              None}, \[IndentingNewLine]FrameLabel -> {None, None, None, 
              None}, \[IndentingNewLine]GridLines -> {gridx, 
              None}, \[IndentingNewLine]DisplayFunction -> 
            Identity];\)\), "\n", 
    \(\(g = FullGraphics[g];\)\), "\n", 
    \(\(g[\([1, 2]\)] = 
        g[\([1, 2]\)] /. \[IndentingNewLine]Text[
              a_, {b_, c_}, {0. , \(-1. \)}] -> \[IndentingNewLine]Text[
              a, {b, c}, {0, \(-1\)}, {0, 1}];\)\), "\n", 
    \(\(g1 = 
        Show[g, \[IndentingNewLine]AspectRatio -> 
            1.25, \[IndentingNewLine]PlotRange -> 
            All, \[IndentingNewLine]DisplayFunction -> 
            Identity];\)\)}], "Input",
  PageBreakAbove->False,
  PageBreakWithin->False,
  PageBreakBelow->False,
  GroupPageBreakWithin->False],

Cell[BoxData[{
    \(\(gridx = Table[a, {a, 0, 1, 0.2}];\)\), "\n", 
    \(\(framex = gridx;\)\), "\n", 
    \(\(framex = 
        Table[{gridx[\([a]\)], framex[\([a]\)]}, {a, 1, 6}];\)\), "\n", 
    \(\(framex[\([6]\)] = {1, "\<1\>"};\)\), "\[IndentingNewLine]", 
    \(\(gridx = 
        Table[{gridx[\([a]\)], RGBColor[0, 0, 0]}, {a, 1, 6}];\)\), "\n", 
    \(\(framey = 
        Table[{a + 1, arrays - a}, {a, 0, 
            arrays - 1}];\)\), "\[IndentingNewLine]", 
    \(\(labelx = 
        ColumnForm[\[IndentingNewLine]{"\<(b) Eigenexpression Fraction\>", 
            StringJoin[\*"\"\<\!\(d\_1\) = \>\"", 
              ToString[
                entropy]], "\< \>"}, \[IndentingNewLine]Center];\)\), "\n", 
    \(\(g = 
        BarChart[\[IndentingNewLine]Table[
            fractions[\([arrays - a]\)], {a, 0, 
              arrays - 1}], \[IndentingNewLine]BarOrientation -> 
            Horizontal, \[IndentingNewLine]PlotRange -> {{0, 1.0001}, {0.5, 
                arrays + 0.5}}, \[IndentingNewLine]AspectRatio -> 
            1, \[IndentingNewLine]Axes -> False, \[IndentingNewLine]Frame -> 
            True, \[IndentingNewLine]FrameTicks -> {None, framey, framex, 
              None}, \[IndentingNewLine]FrameLabel -> {None, None, labelx, 
              None}, \[IndentingNewLine]GridLines -> {gridx, 
              None}, \[IndentingNewLine]DisplayFunction -> 
            Identity];\)\)}], "Input",
  PageBreakAbove->False,
  PageBreakWithin->False,
  PageBreakBelow->False,
  GroupPageBreakWithin->False],

Cell[BoxData[{
    \(\(g = FullGraphics[g];\)\), "\n", 
    \(\(g[\([1, 2]\)] = 
        g[\([1, 2]\)] /. \[IndentingNewLine]Text[
              labelx, {b_, c_}, {0. , \(-1. \)}] -> \[IndentingNewLine]Text[
              labelx, {b, c + 3}, {0, \(-1\)}, {1, 0}];\)\), "\n", 
    \(\(g[\([1, 2]\)] = 
        g[\([1, 2]\)] /. \[IndentingNewLine]Text[
              a_, {b_, c_}, {0. , \(-1. \)}] -> \[IndentingNewLine]Text[
              a, {b, c}, {0, \(-1\)}, {0, 1}];\)\), "\n", 
    \(\(g2 = 
        Show[{g, \[IndentingNewLine]Graphics[{RGBColor[1, 1, 0.8], 
                Rectangle[{0.1, 0.6}, {0.98, 
                    15.5}]}], \[IndentingNewLine]Graphics[{Rectangle[{0.1, 
                    0.6}, {0.98, 15.5}, 
                  g1]}]}, \[IndentingNewLine]AspectRatio -> 
            1.35, \[IndentingNewLine]PlotRange -> 
            All, \[IndentingNewLine]DisplayFunction -> 
            Identity];\)\)}], "Input",
  PageBreakAbove->True,
  PageBreakBelow->False],

Cell[BoxData[
    \( (*\ \(Create\ Eigengenes\ 2  
            D\ Red\  &\)\ Green\ Raster\ Display\ *) \)], "Input",
  PageBreakAbove->False,
  PageBreakWithin->False,
  PageBreakBelow->False,
  GroupPageBreakWithin->False,
  FontColor->RGBColor[0, 0, 1]],

Cell[BoxData[{
    \(\(contrast = 3.5;\)\), "\n", 
    \(\(displaying = 
        Table[\[IndentingNewLine]If[
            contrast*eigengenes[\([i, j]\)] > 0, \[IndentingNewLine]If[
              contrast*eigengenes[\([i, j]\)] < 
                1, {contrast*eigengenes[\([i, j]\)], 0}, {1, 
                0}], \[IndentingNewLine]If[
              contrast*eigengenes[\([i, j]\)] > \(-1\), {0, \(-contrast\)*
                  eigengenes[\([i, j]\)]}, {0, 1}]], \[IndentingNewLine]{i, 
            1, arrays}, {j, 1, arrays}];\)\), "\n", 
    \(\(framex = 
        Table[{a - 0.5, arraynames[\([1, a]\)]}, {a, 1, arrays}];\)\), "\n", 
    \(\(framey = 
        Table[{a + 1 - 0.5, arrays - a}, {a, 0, arrays - 1}];\)\), "\n", 
    \(\(labely = "\<Eigengenes\>";\)\), "\n", 
    \(\(labelx = 
        ColumnForm[{"\<(a) Arrays\>", "\< \>", "\< \>"}, 
          Center];\)\)}], "Input",
  PageBreakAbove->False,
  PageBreakWithin->False,
  PageBreakBelow->False,
  GroupPageBreakWithin->False],

Cell[BoxData[{
    \(\(g = 
        Show[\[IndentingNewLine]Graphics[\[IndentingNewLine]RasterArray[\
\[IndentingNewLine]Table[\[IndentingNewLine]RGBColor[
                  displaying[\([i, j, 1]\)], displaying[\([i, j, 2]\)], 
                  0], \[IndentingNewLine]{i, arrays, 1, \(-1\)}, {j, 1, 
                  arrays}]]], \[IndentingNewLine]AspectRatio -> 
            1, \[IndentingNewLine]Frame -> 
            True, \[IndentingNewLine]FrameTicks -> {None, framey, framex, 
              None}, \[IndentingNewLine]FrameLabel -> {None, labely, labelx, 
              None}, \[IndentingNewLine]DisplayFunction -> 
            Identity];\)\), "\n", 
    \(\(g = FullGraphics[g];\)\), "\n", 
    \(\(g[\([1, 2]\)] = 
        g[\([1, 2]\)] /. \[IndentingNewLine]Text[
              labely, {b_, c_}, {1. , 0. }] -> \[IndentingNewLine]Text[
              labely, {b - 3, c}, {0, 0}, {0, 1}];\)\), "\n", 
    \(\(g[\([1, 2]\)] = 
        g[\([1, 2]\)] /. \[IndentingNewLine]Text[
              labelx, {b_, c_}, {0. , \(-1. \)}] -> \[IndentingNewLine]Text[
              labelx, {b, c + 3}, {0, \(-1\)}, {1, 0}];\)\), "\n", 
    \(\(g[\([1, 2]\)] = 
        g[\([1, 2]\)] /. \[IndentingNewLine]Text[
              a_, {b_, c_}, {0. , \(-1. \)}] -> \[IndentingNewLine]Text[
[truncated: 16,123,190 more chars]
