# Supplementary material for: A Higher-Order Generalized Singular Value Decomposition for Comparison of Global mRNA Expression from Multiple Organisms
Source: PLoS One. 2011 Dec 22;6(12):e28072. doi: 10.1371/journal.pone.0028072 (PMC3245232; doi:10.1371/journal.pone.0028072)
Supplement: Dataset S1 — S. pombe global mRNA expression. A tab-delimited text format file, readable by both Mathematica and Microsoft Excel, reproducing the relative mRNA expression levels of = 3167 S. pombe gene clones at = 17 time points during about two cell-cycle periods from Rustici et al. [15] with the cell-cycle classifications of Rustici et al. or Oliva et al. [16]. (TXT) [file pone.0028072.s004.txt]

SYSTEMATIC_NAME	REPORTER_ID	GENE_NAME	RUSTICI_and_OLIVA_CLASSIFICATION	0_min	15_min	30_min	45_min	60_min	75_min	90_min	105_min	120_min	135_min	150_min	165_min	180_min	195_min	210_min	225_min	240_min
ars3002	R:A-SNGR-11:10917	ars3002	None	Null	Null	0.596364	0.728198	0.769448	0.659218	0.746988	0.835871	0.734317	0.867704	0.824027	0.998214	0.968799	1.01278	0.896761	0.828571	0.73224
dg.cen.repeat.RC	R:A-SNGR-11:8418	dg.cen.repeat.RC	None	0.973333	0.552	0.681511	0.805769	0.826896	0.709524	0.791045	0.780366	0.684096	0.653251	0.755486	1.09987	1.03041	1.1114	0.934122	0.820359	0.867099
dg.cen.repeat.RC	R:A-SNGR-11:2274	dg.cen.repeat.RC	None	Null	0.757969	0.74392	0.92645	0.916976	0.922302	0.824438	1.06154	0.894737	0.878788	0.88537	1.05687	1.08006	Null	0.959938	0.846154	0.989097
misc_RNA_1.1.46.RC	R:A-SNGR-11:9634	misc_RNA_1.1.46.RC	None	0.656051	0.69708	0.786895	1.0065	1.01284	0.938491	1.04027	1.15029	1.22293	0.950492	1.1528	1.35891	1.40135	1.4298	1.18068	1.09391	0.888661
misc_RNA_2.2.48.RC	R:A-SNGR-11:2946	misc_RNA_2.2.48.RC	None	1.05331	0.499836	0.489149	0.409266	0.365504	0.490768	0.707608	0.850279	1.08556	1.19805	1.45131	1.8382	1.55083	1.82573	1.36715	1.12196	1.18505
misc_RNA_2.2.48.RC	R:A-SNGR-11:9090	misc_RNA_2.2.48.RC	None	0.879173	0.328992	0.506542	0.30589	0.350271	0.455214	0.660456	0.67484	1.02648	1.01985	1.27411	1.68275	1.48834	0.718866	1.18125	1.04402	1.02193
misc_RNA_2.2.51.RC	R:A-SNGR-11:3970	misc_RNA_2.2.51.RC	None	1.51495	0.929479	0.907052	0.815544	0.830597	0.965435	1.10219	1.11273	1.48933	1.25683	1.13174	1.58135	1.51401	1.52529	1.42944	1.11485	1.71691
misc_RNA_2.2.51.RC	R:A-SNGR-11:10114	misc_RNA_2.2.51.RC	None	1.10544	0.627274	0.861891	0.746778	0.725652	0.837676	0.993916	1.01073	1.23783	1.168	1.01355	1.41517	1.35753	1.24582	1.20754	1.05838	1.42662
None	R:A-SNGR-11:34	C1399.02	None	0.660742	0.472603	0.455224	0.452987	0.412364	0.637966	0.75996	0.811622	0.877116	0.886675	0.870419	1.07506	0.921439	0.769602	1.02941	0.67749	0.732673
None	R:A-SNGR-11:35	rps5-2	None	0.586207	0.200653	0.451682	0.616539	0.54825	0.559596	0.685597	0.67155	0.771685	0.778846	0.741893	0.91039	0.71179	0.675411	0.861074	0.752908	0.72001
None	R:A-SNGR-11:38	arg7	None	0.974508	0.485605	0.691044	0.902197	0.659389	0.687737	0.784058	0.86009	1.05251	0.758713	0.949423	1.08748	1.00744	0.922414	1.15707	0.913867	1.00227
None	R:A-SNGR-11:39	act1|cps8|pi012	None	0.747211	0.417621	0.57807	0.774849	0.706841	0.787756	1.00749	0.959828	1.08753	0.912144	0.975385	1.13123	1.01475	0.782207	1.24529	0.91882	1.11319
None	R:A-SNGR-11:40	sec9	None	0.941842	0.585498	0.78318	0.855895	0.765258	0.798999	0.873339	1.17178	1.28983	0.976166	1.03242	1.2464	1.25647	0.987478	1.12315	0.822137	1.1059
None	R:A-SNGR-11:1525	rpa3	None	0.648417	0.458086	0.487012	0.558016	0.613546	0.547281	0.624789	0.630636	0.643671	0.74302	0.804021	0.924299	0.782973	0.798602	0.793968	0.744438	0.677124
None	R:A-SNGR-11:3203	prp43.B	None	0.747672	0.536494	0.738228	0.516834	0.638568	0.473737	0.624064	0.821329	0.989071	0.876295	0.67498	0.825982	0.699253	0.644082	0.710109	0.628555	0.742444
None	R:A-SNGR-11:4390	rpl16c.B	None	0.903743	0.461614	0.611355	0.681121	0.735749	0.632288	0.707221	0.704712	0.881103	0.825986	0.84643	1.07073	1.11387	0.8625	0.881769	0.795719	0.895
None	R:A-SNGR-11:5170	rRNA	None	2.58932	2.01692	3.02954	4.44439	4.2602	2.95431	3.18581	2.52825	3.79635	3.36913	2.46579	3.23184	2.98753	2.33401	2.26704	1.63265	2.02275
None	R:A-SNGR-11:5242	C1223.14.B	None	0.501215	0.344584	0.604986	0.385135	0.606531	0.508844	0.880283	0.699512	0.957552	0.946966	1.05402	1.15253	1.03657	1.14944	0.944349	0.764253	0.982922
None	R:A-SNGR-11:7765	C29A3.07c	None	0.789519	0.512289	0.668505	0.731445	0.670648	0.590181	0.759799	0.756175	0.709514	0.699168	0.819509	1.06987	1.08807	1.19244	0.944051	0.869729	0.826274
None	R:A-SNGR-11:7881	obr1	None	0.185944	0.14343	0.184225	0.179306	0.198018	0.221504	0.323704	0.388968	0.411297	0.393537	0.468624	0.595486	0.57231	0.687547	0.569763	0.534627	0.524315
None	R:A-SNGR-11:9347	prp43.B	None	0.761791	0.67029	0.813803	0.755461	0.729412	0.641104	0.840534	0.888487	1.06304	0.762243	0.632199	0.867925	0.759355	0.61708	0.764452	0.646101	0.76484
None	R:A-SNGR-11:10534	rpl16c.B	None	0.723291	0.516661	0.653123	0.702415	0.72397	0.593622	0.753332	0.820007	0.831816	0.624656	0.751646	1.00144	1.08763	1.04213	0.899827	0.826042	0.743986
None	R:A-SNGR-11:11314	rRNA	None	3.14142	2.05187	2.53038	3.4762	4.43143	2.77927	3.5888	3.16631	3.6081	2.86281	2.31194	3.71762	3.56475	2.70392	2.7962	2.32195	2.05134
None	R:A-SNGR-11:11386	C1223.14.B	None	0.514689	0.38848	0.57686	0.581964	0.868344	0.817956	1.06244	1.04706	0.923418	0.82834	1.08093	1.27768	1.2607	1.12139	1.10357	1.03809	0.982682
None	R:A-SNGR-11:11799	C8D2.01.A	None	0.438456	0.418269	0.627828	0.750513	0.685606	0.601885	0.68948	0.837209	0.786022	0.756044	0.815261	1.08017	1.12865	0.96085	1.00815	0.889169	0.922634
None	R:A-SNGR-11:5655	C8D2.01.A	None	0.675283	Null	0.795848	0.975217	0.786765	0.863696	0.82786	0.85061	0.961874	0.908602	0.835866	1.23977	1.28556	1.25685	1.14469	1.15706	1.01759
None	R:A-SNGR-11:7669	rpa3	None	0.590854	0.328615	0.464788	0.557893	0.541612	0.466017	0.602764	0.601843	0.63238	0.596739	0.666275	0.859121	0.880112	0.941236	0.778173	0.709928	Null
None	R:A-SNGR-11:7884	C23C11.14	None	0.674521	Null	0.668249	0.577465	0.611433	0.628729	0.734187	0.736742	0.645656	0.676667	0.721537	0.930802	0.8711	0.969079	0.760705	0.809261	0.654405
None	R:A-SNGR-11:7767	C17G8.08c	None	Null	Null	0.99031	1.01034	0.998976	0.857963	1.08874	1.04608	0.94761	0.871003	1.11406	1.36688	1.42838	1.47147	1.06061	0.943712	0.919728
P21534	R:A-SNGR-11:4179	P21534	None	Null	1.38941	1.75985	1.50718	1.50858	1.34673	1.45833	1.37282	2.3433	1.86146	2.08969	2.22482	2.33275	1.83333	1.93564	1.48112	2.76183
P22190	R:A-SNGR-11:5715	P22190	None	Null	Null	4.92988	4.73485	3.75654	4.51128	3.85599	3.72431	5.39286	3.86092	3.73902	Null	4.54386	3.78541	3.69272	3.53719	4.63819
P22191	R:A-SNGR-11:5203	P22191	None	2.47502	2.04586	3.48235	2.45588	2.59645	2.42543	2.69434	2.10731	2.78357	2.51528	2.22986	2.42965	2.314	1.95926	1.60465	1.38889	1.73136
P22191	R:A-SNGR-11:11347	P22191	None	2.83511	2.72681	3.40914	2.77267	3.41565	2.59694	2.95783	2.64589	2.87126	1.95933	2.33747	2.54443	2.49478	2.02874	2.45885	1.86775	2.12136
PB2B4.05	R:A-SNGR-11:11122	PB2B4.05	None	0.589266	Null	0.679245	0.592199	0.641485	0.631094	0.735372	1.09314	0.65252	0.483176	0.672222	1.26233	0.908108	0.980769	1.00873	0.720183	0.659332
PB2B4.05	R:A-SNGR-11:4978	PB2B4.05	None	0.896494	Null	0.791753	0.742424	0.688272	0.909509	0.850659	0.836323	0.930876	0.778169	0.874214	Null	Null	1.46641	0.969048	0.780034	0.929771
rpl16c.A	R:A-SNGR-11:3194	rpl16c.A	None	0.52465	0.377859	0.553706	0.526922	0.513586	0.407986	0.49791	0.506875	0.712504	0.689348	0.716044	0.849705	0.757481	0.675042	0.690952	0.620296	0.665575
rpl16c.A	R:A-SNGR-11:9338	rpl16c.A	None	0.532366	0.392286	0.564334	0.496954	0.524509	0.454599	0.518613	0.587463	0.690975	0.610999	0.657575	0.8246	0.824012	0.766973	0.708861	0.608636	0.615138
SPAC1002.01	R:A-SNGR-11:4023	C1002.01	None	1.10321	Null	0.914545	0.867953	0.926471	1.00754	1.08227	1.11931	1.16348	0.95098	1.07346	1.4061	1.246	1.43038	1.10584	0.908795	1.08089
SPAC1002.03C	R:A-SNGR-11:5351	C1002.03c	None	0.946943	0.570833	1.02123	0.616822	0.693016	0.577932	0.780203	0.71076	0.904324	0.823105	0.86839	1.16259	1.15544	0.850592	1.00394	0.804657	0.997677
SPAC1002.03C	R:A-SNGR-11:11495	C1002.03c	None	0.947242	0.735491	0.877537	0.885378	1.04216	0.85239	1.15689	1.04665	0.989311	0.746718	0.850064	1.15451	1.21083	1.22547	1.10135	0.97389	0.769417
SPAC1002.07C	R:A-SNGR-11:3285	ats1	None	1.65714	1.21992	1.13127	1.28489	1.25461	0.941032	0.960674	0.851908	0.928463	0.796424	0.843267	0.980952	0.914651	Null	0.806394	0.72351	0.838938
SPAC1002.07C	R:A-SNGR-11:9429	ats1	None	1.48197	1.01978	1.21182	1.44803	1.28451	0.924703	0.949785	0.953177	0.851252	0.576244	0.713202	0.97188	Null	1.05489	0.866242	0.730263	0.66787
SPAC1002.09C	R:A-SNGR-11:592	dld1|dldh	None	0.909968	0.615075	0.589883	0.79253	0.703271	0.722927	0.869811	0.893645	0.859192	0.923651	0.929374	1.16517	1.0969	1.2137	1.19601	1.07496	1.11631
SPAC1002.09C	R:A-SNGR-11:6736	dld1|dldh	None	0.87797	0.541971	0.641921	0.768075	0.771731	0.7162	0.77786	0.809706	0.761665	0.841452	0.778764	1.09718	1.15122	1.27446	1.11925	1.19423	Null
SPAC1002.12C	R:A-SNGR-11:112	C1002.12c	M	0.939547	0.615137	Null	0.698795	0.868468	0.747393	0.749667	0.847269	0.745432	0.727414	0.781893	Null	1.13043	Null	1.27561	0.897124	0.930769
SPAC1002.13C	R:A-SNGR-11:624	psu1	G2	0.588732	0.343319	0.270543	0.211393	0.306964	0.608392	0.999539	1.09323	1.12579	1.09482	0.882585	0.740476	0.58269	0.669883	0.864851	0.960532	1.15004
SPAC1002.13C	R:A-SNGR-11:6768	psu1	G2	0.495392	0.316922	0.249686	0.204323	0.315467	0.544152	0.899644	1.03564	0.948508	Null	0.710687	0.731523	0.619218	0.714647	0.854279	1.02463	1.21108
SPAC1006.01	R:A-SNGR-11:6035	C1006.01	M	0.839104	Null	0.804175	0.864185	1.04587	1.12786	1.0462	0.886628	0.895115	0.823224	0.95122	1.47374	1.597	1.66737	1.25632	0.887443	1.21258
SPAC1006.01	R:A-SNGR-11:12179	C1006.01	M	0.564241	Null	0.72188	0.886222	1.11469	1.18224	Null	1.02577	0.865156	0.749559	1.04587	1.50983	1.56572	Null	1.25241	1.12352	1.03786
SPAC1006.05C	R:A-SNGR-11:2253	C1006.05c	None	0.882911	0.675573	0.733529	0.836066	0.926221	0.872367	0.740918	0.912429	1.0142	0.686056	0.802632	0.945837	0.980118	0.813877	1.00659	0.750232	0.947368
SPAC1006.05C	R:A-SNGR-11:8397	C1006.05c	None	0.604198	0.508491	0.776768	0.757746	0.884	0.741265	0.902778	0.843337	0.806151	0.562847	0.667233	0.883322	1.02257	1.13752	0.823091	0.61047	0.717287
SPAC1006.07	R:A-SNGR-11:2269	tif1	None	0.8547	0.617495	0.653012	0.715749	0.83533	0.730342	0.838796	0.827566	1.012	0.893237	0.830862	1.02159	0.95189	0.768728	0.853267	0.734031	0.841781
SPAC1006.07	R:A-SNGR-11:8413	tif1	None	0.60972	0.48039	0.703389	0.978487	0.8131	0.588367	0.819721	0.888191	0.90517	0.76588	0.814248	0.930758	0.943864	1.02795	0.825609	0.556405	0.794916
SPAC1039.02	R:A-SNGR-11:5309	C1039.02	G2	0.750314	0.470631	0.394493	0.193073	0.341841	0.430958	0.859484	0.755328	0.993098	0.724249	0.611753	0.513062	0.380507	0.451072	0.523786	0.486414	0.578836
SPAC1039.02	R:A-SNGR-11:11453	C1039.02	G2	0.807094	0.525688	0.475446	0.246846	0.58907	0.738469	1.2744	1.12421	1.07882	0.700444	0.62525	0.532783	0.458293	0.539305	0.544424	0.647225	0.433359
SPAC1039.06	R:A-SNGR-11:4253	C1039.06	None	0.816901	Null	0.67637	0.720183	0.686502	0.550948	0.715206	0.663594	0.945671	0.784375	0.813861	Null	1.21565	1.19386	1.10039	1.01345	0.997863
SPAC105.02C	R:A-SNGR-11:3269	C105.02c	None	0.993386	0.799238	0.975638	0.893509	1.03426	0.887805	1.03766	0.989595	1.13282	0.98627	0.915374	1.1016	1.09741	0.893333	0.995962	0.789793	0.950122
SPAC105.02C	R:A-SNGR-11:9413	C105.02c	None	0.932068	0.657997	0.870388	1.20844	0.977947	0.795902	1.04864	1.04093	1.04247	0.655689	0.709139	1.06302	1.01724	1.1517	0.782168	0.74	0.634069
SPAC1071.03C	R:A-SNGR-11:3215	C1071.03c	None	0.75817	Null	0.925743	0.976027	0.865497	0.706226	0.850446	0.843713	1.0589	0.805589	0.947559	1.07009	1.05386	1.0736	0.895726	0.694335	1.00412
SPAC1071.03C	R:A-SNGR-11:9359	C1071.03c	None	0.803987	Null	0.826503	1.09912	0.950588	0.789575	1.01079	1.06864	1.03912	0.843191	0.949329	1.20588	1.1471	1.06736	0.955117	0.866538	0.886364
SPAC1071.05	R:A-SNGR-11:3231	C1071.05	None	0.908257	0.688982	0.961071	1.15815	1.13584	0.92474	1.08105	1.09446	1.3859	1.2593	1.21273	1.38311	1.369	1.17295	1.16667	1.01524	1.27372
SPAC1071.05	R:A-SNGR-11:9375	C1071.05	None	0.918919	0.777038	0.945796	1.307	1.20021	1.0112	1.16266	1.26362	1.22746	0.957207	1.10875	1.45527	1.42714	1.23748	1.24603	1.11131	1.20325
SPAC1071.07C	R:A-SNGR-11:852	rps15-2	None	0.860182	0.445177	0.65101	0.684965	0.616089	0.656113	0.859591	0.805462	0.844287	0.98342	0.863524	1.05794	0.962089	1.14029	1.01935	0.932231	0.852681
SPAC1071.07C	R:A-SNGR-11:6996	rps15-2	None	0.743347	0.436916	0.640255	0.725112	0.733572	0.674739	0.742497	0.772506	0.881099	0.798487	0.769421	1.04883	1.0398	1.091	0.9597	0.873914	0.885994
SPAC1071.08	R:A-SNGR-11:2007	rpp2-3|rla6	None	0.666508	0.44437	0.585758	0.65858	0.514492	0.544393	0.720584	0.775216	0.809357	0.773455	0.766551	0.98741	0.965623	0.962537	0.937099	0.795387	0.800604
SPAC1071.08	R:A-SNGR-11:8151	rpp2-3|rla6	None	0.575443	0.364759	0.567955	0.597588	0.600756	0.50947	0.650123	0.716447	0.743014	0.744449	0.711963	0.946738	0.901505	0.989086	0.779282	0.511276	0.685014
SPAC1071.10C	R:A-SNGR-11:1511	pma1	G2	0.945914	0.552633	0.607359	0.670761	0.625571	0.675877	0.748262	0.764818	0.91016	0.905338	1.01744	1.15147	1.04062	1.02819	0.899014	0.827571	0.887162
SPAC1071.10C	R:A-SNGR-11:7655	pma1	G2	0.657154	0.465753	0.534181	0.670214	0.574964	0.569854	0.788432	0.752851	0.884971	0.874948	0.898306	1.10564	1.10637	1.03956	0.877091	0.819593	0.894209
SPAC1093.05	R:A-SNGR-11:4487	C1093.05	G2	1.09049	Null	1.01979	0.69914	0.732816	0.625	0.860702	0.953593	1.17092	0.995117	0.935673	0.991337	0.833191	0.955947	0.743322	0.707838	0.804918
SPAC10F6.01C	R:A-SNGR-11:4307	C10F6.01c	None	0.706043	0.534724	0.754934	0.844909	0.794531	0.553343	0.664434	0.626473	0.832574	0.752145	0.716086	0.87113	0.898637	0.916461	0.82309	0.68278	0.842862
SPAC10F6.01C	R:A-SNGR-11:10451	C10F6.01c	None	0.698187	0.513103	0.730762	0.95212	0.814293	0.63117	0.762863	0.801369	0.79558	0.56293	0.650137	0.863039	0.896455	0.828088	0.833869	0.743486	0.836533
SPAC10F6.02C	R:A-SNGR-11:9279	prp22	None	0.850891	0.67075	1.10935	1.1127	1.05898	0.888753	1.01244	1.0214	1.13177	0.934959	0.961404	1.39299	1.4645	1.11676	0.97973	0.880086	0.917829
SPAC10F6.02C	R:A-SNGR-11:3135	prp22	None	0.888614	0.713805	1.02727	1.21273	1.03602	0.873864	0.936118	0.944012	1.22926	1.09283	1.10976	Null	Null	Null	0.950139	0.884228	1.01923
SPAC10F6.03C	R:A-SNGR-11:3647	C10F6.03c	None	1.16369	0.779989	1.0989	1.49369	1.48295	1.17554	1.207	1.27024	1.28677	1.33689	1.24837	1.62813	1.46656	1.38797	1.08117	1.00391	0.994938
SPAC10F6.03C	R:A-SNGR-11:9791	C10F6.03c	None	1.08973	0.804408	1.02484	1.61187	1.47237	1.24482	1.20493	1.37652	1.25055	1.22721	1.22125	1.53552	1.46144	1.2697	1.03048	1.04233	0.921624
SPAC10F6.06	R:A-SNGR-11:2079	vip1	G2	0.616039	0.443521	0.515038	0.624249	0.646487	0.644942	0.815267	0.905425	0.961973	0.819208	0.772658	0.785639	0.889313	0.869867	0.929606	0.936304	1.10276
SPAC10F6.06	R:A-SNGR-11:8223	vip1	G2	0.595924	0.419758	0.549397	0.597004	0.671833	0.678896	0.799268	0.841621	0.860457	0.718633	0.677942	0.902395	0.881935	1.03442	0.948224	0.974499	1.03687
SPAC10F6.13C	R:A-SNGR-11:2167	C10F6.13c	None	0.721498	0.536178	0.608842	0.593433	0.742306	0.675108	0.659699	0.85247	1.09192	0.839428	0.876475	0.944546	1.07047	0.973273	1.11759	0.940582	1.23758
SPAC10F6.13C	R:A-SNGR-11:8311	C10F6.13c	None	0.70519	0.418669	0.685607	0.676839	0.712682	0.661656	0.890537	0.874239	0.975448	0.625692	0.800982	1.0317	1.11836	0.890119	0.99676	0.877569	1.04496
SPAC10F6.16	R:A-SNGR-11:1157	C10F6.16	None	0.878341	0.591709	0.5175	0.552151	0.673644	0.735943	0.761728	1.07275	0.957701	0.793203	0.944069	1.18119	0.99673	0.962295	1.22937	1.02559	1.15214
SPAC10F6.16	R:A-SNGR-11:7301	C10F6.16	None	0.583183	0.326766	0.555619	0.441658	0.5	0.543383	0.812409	0.747469	0.777498	0.64899	0.77162	1.05022	1.12944	1.38027	1.26779	0.839261	0.935786
SPAC110.03	R:A-SNGR-11:6818	cdc42	None	1.01576	Null	0.981073	1.10059	1.03317	0.927723	0.904027	0.968193	0.952762	0.870588	0.977667	1.37809	1.45856	1.42635	1.17238	1.1312	1.01694
SPAC110.04C	R:A-SNGR-11:1241	pss1|ssp1	None	1.04082	0.879328	0.804199	0.813499	0.82154	0.811205	0.685437	0.825221	0.798306	0.756795	0.689358	0.883264	0.741786	0.6092	0.728798	0.579432	0.725221
SPAC110.04C	R:A-SNGR-11:7385	pss1|ssp1	None	1.04153	0.623837	0.804108	0.96735	0.812848	0.6912	0.779079	0.713141	0.779048	0.786566	0.672901	0.902974	0.819488	0.820603	0.743844	0.569699	0.735101
SPAC1142.02C	R:A-SNGR-11:3512	C1142.02c	S	0.842009	Null	0.848384	0.96057	1.09643	0.944853	0.980427	0.932934	0.91404	0.767884	0.898524	1.19013	1.14537	1.35776	1.00465	0.879833	0.905379
SPAC1142.02C	R:A-SNGR-11:9656	C1142.02c	S	0.619814	Null	0.725191	1.08933	1.09164	1.04803	0.973529	1.08676	0.915822	0.586869	0.800477	1.09154	1.07092	1.18605	1.02639	0.921687	0.742801
SPAC1142.04	R:A-SNGR-11:7375	C1142.04	None	0.86422	Null	1.22422	0.972187	0.917303	0.782955	1.05803	1.22069	1.21884	0.935681	0.89729	1.12963	0.895666	1.07519	0.869981	0.773266	0.776515
SPAC1142.04	R:A-SNGR-11:1231	C1142.04	None	1.07416	0.938517	1.19038	1.15152	1.08545	1.03404	1.10399	1.5283	1.50601	1.1756	1.13564	Null	0.934256	Null	0.906874	0.816635	1.11128
SPAC1142.06	R:A-SNGR-11:1247	C1142.06	None	0.762631	0.647737	0.732156	0.835	0.901571	0.902403	0.859341	1.08	1.02778	0.985853	1.01973	1.17229	1.04205	1.1571	1.01709	0.896262	1.00661
SPAC1142.06	R:A-SNGR-11:7391	C1142.06	None	0.729844	0.542017	0.652934	0.876048	0.783282	0.694092	0.846792	0.952596	0.951659	0.85533	0.884642	1.15086	1.13338	1.34297	1.03989	0.887336	0.966368
SPAC11D3.02C	R:A-SNGR-11:6745	C11D3.02c	None	1.33979	Null	0.98313	0.809615	Null	0.701363	0.896028	0.987203	0.976722	1.10223	1.05507	1.41931	1.43322	1.58704	1.61407	1.40337	1.38852
SPAC11E3.04C	R:A-SNGR-11:1381	ubc13	None	0.841105	0.830015	0.74407	0.768205	0.883212	0.78727	0.758303	0.770903	0.884028	0.932817	0.992754	1.32609	1.03832	Null	0.989505	0.903811	0.858763
SPAC11E3.04C	R:A-SNGR-11:7525	ubc13	None	0.695955	Null	0.626008	0.765217	0.75772	0.712121	0.827633	0.768608	0.853114	0.851811	0.856774	1.22865	1.14787	1.3565	0.987069	0.856448	0.825885
SPAC11E3.07	R:A-SNGR-11:11085	C11E3.07	None	0.729285	0.523508	0.799022	0.68356	0.757187	0.684088	0.841785	0.935707	0.903294	0.788107	0.898669	1.18735	1.13184	1.36011	1.14286	1.05304	1.00775
SPAC11E3.07	R:A-SNGR-11:4941	C11E3.07	None	1.08954	Null	0.857561	0.860465	0.808969	0.803347	0.826052	0.940534	0.945874	0.895238	0.95421	1.26829	1.28115	1.29715	1.24816	0.976482	1.12511
SPAC11E3.10	R:A-SNGR-11:8037	C11E3.10	G1	0.937397	Null	0.922013	0.796565	0.83269	0.831386	0.777916	0.815603	0.711699	0.615085	0.763514	1.21768	Null	1.47128	1.19099	0.680982	0.743163
SPAC11E3.13C	R:A-SNGR-11:4973	C11E3.13c	M	1.26361	1.73825	3.50524	3.23751	2.08958	1.41789	1.04237	0.900338	0.885745	1.16369	2.12526	3.36941	2.93178	2.10262	1.25882	0.6916	0.702397
SPAC11E3.13C	R:A-SNGR-11:11117	C11E3.13c	M	0.836515	1.33136	3.06559	2.48297	1.7431	1.17405	0.975017	0.781695	0.751087	0.856039	1.96769	3.00118	2.48436	1.99666	1.07185	0.824257	0.593875
SPAC11E3.15	R:A-SNGR-11:1877	rpl22	None	0.761164	0.421043	0.564196	0.72382	0.539684	0.551093	0.649091	0.737884	0.763953	0.89762	0.792588	0.914743	0.949164	1.07505	0.963293	0.890222	0.82088
SPAC11E3.15	R:A-SNGR-11:8021	rpl22	None	0.617397	0.490219	0.561898	0.623324	0.591901	0.515175	0.619829	0.670286	0.720163	0.690958	0.697644	0.941888	0.91006	0.914254	0.881493	0.795016	0.721638
SPAC11G7.02	R:A-SNGR-11:2023	pub1	None	1.27438	0.845216	1.21053	1.22489	1.21808	1.26856	1.38942	1.30982	1.28491	1.12175	1.16445	1.51542	1.61181	1.67514	1.46357	1.19614	1.34764
SPAC11G7.02	R:A-SNGR-11:8167	pub1	None	0.946006	0.627867	1.10173	1.02502	1.11039	1.14318	1.1441	0.910678	1.02217	0.930246	0.953383	1.41563	1.5023	1.62021	1.23211	0.841942	1.12009
SPAC11G7.02	R:A-SNGR-11:5519	pub1	None	0.928187	Null	1.03529	1.40881	1.32036	1.1351	1.19803	1.08527	1.19641	1.10586	1.05556	1.52139	1.67535	1.64337	1.34831	1.28072	1.28721
SPAC11G7.03	R:A-SNGR-11:12175	C11G7.03	None	1.10128	0.85782	0.879581	1.27025	1.17368	1.03125	1.42533	1.21074	0.991888	0.992092	1.12456	1.44434	1.57449	1.74419	1.4199	1.31034	1.24926
SPAC11G7.03	R:A-SNGR-11:6031	C11G7.03	None	1.12559	Null	0.944349	1.01302	1.12988	1.14145	1.14815	1.13185	1.12015	0.908547	1.04294	1.47088	1.52498	1.53159	1.4612	1.0878	1.24015
SPAC11G7.04	R:A-SNGR-11:628	ubi1	None	0.932648	0.424829	0.684929	0.833972	0.669043	0.739514	0.901876	0.878307	0.890287	0.985983	1.09175	1.17543	1.02783	1.16955	1.16651	1.03171	0.972723
SPAC11G7.04	R:A-SNGR-11:6772	ubi1	None	0.677709	0.498918	0.599286	0.791198	0.750072	0.687829	0.812904	0.898367	0.915257	0.948975	0.88027	1.11451	1.0591	1.14354	1.06023	1.17357	0.957657
SPAC11H11.06	R:A-SNGR-11:3527	arp2	None	0.877596	0.558389	0.670455	0.751733	0.905712	0.874913	1.00348	0.995516	0.937564	0.778098	0.910145	1.24795	1.21778	1.38925	1.17334	1.14187	1.09358
SPAC11H11.06	R:A-SNGR-11:9671	arp2	None	0.652293	Null	0.656303	0.889764	0.963727	0.926443	1.02014	1.12545	1.00959	0.688095	0.830796	1.21658	1.196	1.29952	1.13986	1.09988	0.875994
SPAC1250.05	R:A-SNGR-11:6501	rpl30-2	None	0.622871	0.622807	0.585091	0.637432	0.552694	0.363347	0.470174	0.486911	0.760454	0.73122	0.740519	1.02234	0.930998	1.07863	0.682399	0.601351	0.673109
SPAC1250.05	R:A-SNGR-11:7397	rpl30-2	None	0.621768	0.401943	0.577493	0.620106	0.554391	0.368397	0.507804	0.48647	0.609027	0.695496	0.702029	0.943396	0.941428	0.986607	0.648707	0.547792	0.635047
SPAC1250.05	R:A-SNGR-11:1253	rpl30-2	None	0.883436	0.690798	0.607673	0.671721	0.634091	0.526858	0.489946	0.629652	0.664634	0.698893	0.800236	1.02821	0.845734	Null	0.646799	0.522436	0.617228
SPAC1250.05	R:A-SNGR-11:357	rpl30-2	None	0.869494	0.370546	0.680169	0.653403	Null	Null	0.634051	0.657868	0.629657	0.737245	1.00744	1.03488	0.9514	Null	0.868323	0.752961	0.747895
SPAC1296.01C	R:A-SNGR-11:4316	C1296.01c	None	1.10747	Null	0.696401	0.745358	0.816327	0.713004	0.826667	0.790808	0.968545	0.891626	0.922414	0.971284	1.0584	1.13333	0.915625	0.88871	0.947067
SPAC1296.01C	R:A-SNGR-11:10460	C1296.01c	None	1.1165	0.722474	0.667149	0.74717	0.830012	0.802752	1.02523	1.06018	0.942556	0.700434	0.8125	Null	1.10266	1.12593	0.951638	0.9274	0.831055
SPAC1296.02	R:A-SNGR-11:3750	cox4	None	0.820513	Null	0.745026	0.845735	0.788679	0.634615	0.770583	0.825581	0.832127	0.746923	0.857422	1.12694	1.05779	1.32143	1.02393	0.975815	0.934901
SPAC1296.02	R:A-SNGR-11:9894	cox4	None	0.704963	Null	0.610863	0.791764	0.73991	0.727011	0.782132	0.802353	0.735189	0.652801	0.781893	0.977436	1.00554	1.10665	0.986111	0.994521	0.903913
SPAC12B10.01C	R:A-SNGR-11:4007	C12B10.01c	None	1.00576	Null	0.803758	0.722741	0.872059	1.05325	1.11676	1.05415	1.01872	0.942611	1.17734	Null	1.50179	1.66292	1.37284	1.021	1.35769
SPAC12B10.02C	R:A-SNGR-11:4251	C12B10.02c	None	0.621185	Null	0.495935	0.575829	0.681761	0.513026	0.729053	0.680608	1.03662	0.792908	0.88972	0.895522	1.03958	0.944154	0.806988	0.87292	0.837736
SPAC12G12.02	R:A-SNGR-11:2277	C12G12.02	None	0.96334	0.791103	0.937943	0.905097	0.975	0.801303	0.78374	1.12879	1.14495	1.1155	0.985591	1.09312	0.925706	Null	0.749533	0.773424	0.822378
SPAC12G12.02	R:A-SNGR-11:8421	C12G12.02	None	0.907869	Null	0.940299	0.994688	0.951359	0.78553	0.887387	0.93299	1.0315	0.819218	0.874598	Null	Null	1.17636	0.848936	0.89272	0.704192
SPAC12G12.03	R:A-SNGR-11:3721	C12G12.03	None	1.066	Null	0.934132	1.1312	1.0976	1.03165	1.16466	1.22996	1.16554	1.05341	1.19668	1.56604	1.43337	1.80896	1.392	1.29217	1.2469
SPAC12G12.04	R:A-SNGR-11:3209	hsp60|mcp60	None	0.542052	0.331609	0.355168	0.310587	0.297438	0.231531	0.326551	0.38104	0.496324	0.47324	0.509463	0.634227	0.587166	0.497627	0.571931	0.545961	0.799732
SPAC12G12.04	R:A-SNGR-11:9353	hsp60|mcp60	None	0.496697	0.295128	0.339086	0.27588	0.286581	0.261038	0.310692	0.367681	0.468054	0.381425	0.452879	0.620981	0.564316	0.521948	0.626585	0.526785	0.756166
SPAC12G12.06C	R:A-SNGR-11:4281	C12G12.06c	None	1.11787	0.902507	1.18491	1.44323	1.30439	0.832272	0.920869	0.825893	1.1382	0.991773	1.16689	1.4389	1.44561	1.18916	0.934537	0.831579	0.877934
SPAC12G12.07C	R:A-SNGR-11:4777	C12G12.07c	S	1.28109	Null	1.03896	1.05921	1.01974	0.955742	1.10588	0.984877	0.995446	0.921053	0.979821	1.48281	1.42304	1.62145	1.29508	1.14348	1.05926
SPAC12G12.07C	R:A-SNGR-11:10921	C12G12.07c	S	1.24208	Null	1.02235	1.11778	1.09836	1.06061	Null	1.1278	0.870219	0.916667	0.915187	1.39566	1.39777	Null	1.26374	1.125	1.0229
SPAC12G12.10	R:A-SNGR-11:4249	C12G12.10	None	1.02098	Null	0.887097	0.967972	0.776147	0.672965	0.728333	0.815972	1.08696	1.12869	1.02247	Null	1.20896	Null	0.905512	0.869396	0.908873
SPAC1348.10C	R:A-SNGR-11:11061	C1348.10c	S	1.01824	0.836265	1.29314	1.22683	1.26179	1.39464	1.43038	1.67972	1.4322	1.33388	1.43629	Null	Null	2.0268	1.97131	1.77127	1.40117
SPAC1348.10C	R:A-SNGR-11:4917	C1348.10c	S	1.85955	1.16705	1.51816	1.61867	1.54298	1.65835	1.71922	1.64615	1.57907	1.46193	1.57432	Null	Null	Null	1.94611	1.58701	1.59946
SPAC1348.13	R:A-SNGR-11:11154	C1348.13	None	3.82158	Null	5.11553	3.48628	3.76977	4.05563	3.8197	3.89793	4.62631	3.72855	3.68169	4.44805	4.36925	3.86735	3.76421	2.90583	4.33058
SPAC139.01C	R:A-SNGR-11:2327	C139.01c	None	1.2541	0.943694	1.18557	1.05825	1.03756	0.825	0.8125	0.89576	1	1.00836	Null	Null	1.30616	Null	0.935547	0.862403	1.01258
SPAC139.02C	R:A-SNGR-11:5120	C139.02c	G2	1.18822	0.641445	0.805785	0.77452	0.732976	0.777432	0.971349	1.11563	1.19933	1.14347	1.0112	1.33251	1.26742	1.30066	1.26582	1.01845	1.29433
SPAC139.02C	R:A-SNGR-11:11264	C139.02c	G2	0.76555	0.587688	0.662116	0.592318	0.618615	0.740604	0.854707	1.0876	1.12267	0.890821	0.961943	1.19706	1.12598	1.26297	1.12957	1.0371	1.05957
SPAC1399.02	R:A-SNGR-11:6178	C1399.02	None	0.492982	0.346129	0.441569	0.394167	0.394097	0.438973	0.593525	0.599483	0.685292	0.592656	0.720334	0.854185	0.905442	0.7948	0.672925	0.456693	0.585129
SPAC1399.03	R:A-SNGR-11:5155	fur4	None	0.816733	0.568856	1.0055	0.419689	0.447084	0.459392	0.571634	0.513051	0.662873	0.553009	0.646356	0.611342	0.746418	0.841667	0.472325	0.35132	0.503226
SPAC1399.03	R:A-SNGR-11:11299	fur4	None	0.882088	0.471347	0.929994	1.11326	0.775165	0.720785	0.761875	0.766502	0.84749	0.434291	0.792619	0.800218	0.785507	0.840633	0.7949	0.569136	0.706612
SPAC13A11.02C	R:A-SNGR-11:1372	cyp51	None	0.920712	0.813892	1.05031	1.1222	1.17832	1.1388	1.11878	1.01709	1.07595	0.972251	1.12401	1.41386	1.26629	1.26283	1.16089	0.909253	0.904231
SPAC13A11.02C	R:A-SNGR-11:7516	cyp51	None	0.743405	0.611507	0.910157	1.20083	1.23363	1.09067	1.18922	1.0718	1.11026	1.00519	1.04438	1.4755	1.44854	1.65108	1.18951	0.98123	0.863885
SPAC13A11.05	R:A-SNGR-11:1900	C13A11.05	None	1.38547	0.804536	0.957219	0.96562	0.971689	1.01835	1.15652	1.22234	1.27215	1.14788	1.14669	1.55501	1.42172	1.68488	1.57869	1.35862	1.44963
SPAC13A11.05	R:A-SNGR-11:8044	C13A11.05	None	1.1008	0.739184	0.907266	0.682731	0.823333	0.884578	0.892573	0.907667	0.859517	0.818294	0.854885	1.37931	1.36364	1.45184	1.22271	0.776416	1.07189
SPAC13C5.01C	R:A-SNGR-11:5529	C13C5.01c	None	0.74813	Null	0.834483	1.03248	1.07283	0.996525	1.03652	0.91989	1.04796	0.905645	0.96371	1.33704	1.3777	1.42857	1.21842	1.17874	1.04558
SPAC13D1.02C	R:A-SNGR-11:1458	tf2-9	G2	1.10101	0.835459	0.780739	0.88744	0.943925	1.19448	1.4683	1.51688	1.52537	1.63816	1.447	1.77189	1.54473	Null	2.64429	3.01989	3.00518
SPAC13D1.02C	R:A-SNGR-11:7602	tf2-9	G2	0.920612	Null	0.714754	0.887032	0.979786	1.04691	1.43869	1.43675	1.45977	1.36204	1.24664	1.70101	1.80065	2.50583	2.59198	2.99727	2.8633
SPAC13D6.02C	R:A-SNGR-11:4588	byr3	None	0.736936	0.45825	1.02327	1.12535	1.03047	1.00141	1.03882	1.00115	1.07449	1.00519	1.03076	1.25849	1.14716	1.26693	0.971087	0.883205	0.835152
SPAC13D6.02C	R:A-SNGR-11:10732	byr3	None	0.712141	0.649529	1.20994	1.16591	1.16249	1.01511	1.08238	1.36387	1.0855	0.886455	1.00167	1.24373	1.21112	1.29733	1.11303	0.921851	0.880959
SPAC13G6.02C	R:A-SNGR-11:1814	rps3a-1|rps1-1	None	0.845155	0.491509	0.639074	0.818204	0.619838	0.643107	0.776114	0.796642	0.854008	0.910594	0.844428	1.03169	0.982046	1.18103	1.01132	0.939143	0.885837
SPAC13G6.02C	R:A-SNGR-11:7958	rps3a-1|rps1-1	None	0.694513	0.470857	0.648758	0.648868	0.636755	0.608535	0.707173	0.691697	0.739728	0.751741	0.75335	1.00375	0.98977	1.02205	0.894107	0.881497	0.749136
SPAC13G6.04	R:A-SNGR-11:2789	tim8	None	0.808845	Null	0.798765	0.920382	0.881295	0.885563	0.961433	1.01698	1.02018	1.07087	1.0344	1.25	1.12482	1.3913	1.06891	0.984402	0.910683
SPAC13G6.04	R:A-SNGR-11:8933	tim8	None	0.79538	Null	0.840504	0.817432	0.856072	0.859574	0.998322	0.966732	1.11972	0.864286	0.9125	1.17813	1.15742	1.31466	1.02416	1.16168	0.903101
SPAC13G6.06C	R:A-SNGR-11:3433	C13G6.06c	None	0.869048	0.53082	0.764524	0.920035	0.974969	0.897788	0.930125	0.99376	1.14134	1.05652	1.08183	1.47344	1.41946	1.44642	1.10455	0.953608	1.03244
SPAC13G6.06C	R:A-SNGR-11:9577	C13G6.06c	None	0.600698	0.635672	0.885038	0.90766	0.921027	0.893928	0.934554	1.17866	1.12249	0.815272	1.05861	1.4175	1.33277	1.38749	1.14387	0.97772	0.876927
SPAC13G6.07C	R:A-SNGR-11:3287	rps6-1	None	0.634528	0.460794	0.495113	0.608012	0.626427	0.54012	0.581629	0.675765	0.792412	0.744855	0.782224	0.897905	0.881011	0.792361	0.782848	0.685957	0.803134
SPAC13G6.07C	R:A-SNGR-11:3945	rps6-1	None	0.721948	0.458434	0.645811	0.666792	0.643967	0.606128	0.704107	0.784344	0.854681	0.847293	0.784662	0.989034	0.980197	1.06808	0.957825	0.868115	0.866136
SPAC13G6.07C	R:A-SNGR-11:9431	rps6-1	None	0.550498	0.398554	0.487666	0.576108	0.6421	0.520584	0.630337	0.715032	0.752146	0.633407	0.732631	0.904588	0.941928	0.82308	0.811157	0.688271	0.725341
SPAC13G6.07C	R:A-SNGR-11:10089	rps6-1	None	0.67252	0.392287	0.585799	0.647316	0.624385	0.553142	0.671626	0.783231	0.818951	0.796062	0.746147	0.984642	0.975009	0.948801	0.865058	0.847029	0.793817
SPAC13G6.10C	R:A-SNGR-11:2377	C13G6.10c	G2	0.616489	0.318625	0.275168	0.227232	0.345036	0.450502	0.627622	0.748552	1.02467	0.913012	0.808284	0.77054	0.662435	0.688474	0.65818	0.739143	0.951999
SPAC13G6.10C	R:A-SNGR-11:8521	C13G6.10c	G2	0.461719	0.290527	0.24441	0.24047	0.309159	0.403469	0.661655	0.831185	0.918517	0.711508	0.75534	0.804316	0.645702	0.742446	0.653944	0.724778	0.870762
SPAC13G6.11C	R:A-SNGR-11:2889	C13G6.11c	None	0.763441	Null	0.777778	0.813924	0.662614	0.705512	0.77624	0.745455	0.777077	0.666255	0.848485	1.20242	1.15655	1.33441	0.882897	0.811024	0.814751
SPAC13G6.11C	R:A-SNGR-11:9033	C13G6.11c	None	0.830159	Null	0.766097	0.756714	0.756458	0.695652	0.773266	0.739051	0.683155	0.676996	0.81	1.21523	Null	1.33883	1.03043	0.734161	0.748754
SPAC13G7.02C	R:A-SNGR-11:4674	C13G7.02c.B	None	0.659989	0.284578	0.236746	0.142994	0.0943905	0.0640745	0.0754038	0.0992813	0.130394	0.160056	0.184855	0.274902	0.266431	0.316441	0.315627	0.403563	0.470158
SPAC13G7.02C	R:A-SNGR-11:10818	C13G7.02c.B	None	0.596502	0.306684	0.212085	0.154169	0.10143	0.068198	0.086504	0.111609	0.127282	0.149503	0.176976	0.256229	0.273756	0.28282	0.332983	0.399306	0.470303
SPAC13G7.04C	R:A-SNGR-11:2556	C13G7.04c	M	1.32553	Null	1.77186	1.75563	1.20874	0.89404	0.822097	0.725248	0.880775	1.14358	1.50508	2.21842	1.8974	Null	0.949672	0.807339	0.731105
SPAC13G7.06	R:A-SNGR-11:1484	C13G7.06	None	1.12339	0.84517	1.0492	0.874732	0.85567	0.741214	0.646204	0.695779	0.699625	0.760101	0.94321	1.10283	0.85618	Null	0.83591	0.787197	0.729433
SPAC13G7.06	R:A-SNGR-11:7628	C13G7.06	None	0.817436	Null	0.838622	0.853112	0.933971	0.680628	0.796519	0.777259	0.75	0.684	0.790448	1.06842	1.03173	1.11034	0.839372	0.730812	0.672312
SPAC13G7.08C	R:A-SNGR-11:1996	crb3	None	1.37653	Null	1.13859	0.976071	0.731322	0.937082	0.934386	1.02513	1.09015	1.03935	1.05777	1.27154	0.977029	1.14174	0.826389	0.680743	0.866864
SPAC13G7.08C	R:A-SNGR-11:8140	crb3	None	1.17515	Null	1.00431	0.766626	0.663133	0.700384	0.834387	0.752959	0.870101	0.841197	0.802326	1.27606	Null	1.00129	0.67753	0.496314	0.69441
SPAC13G7.13C	R:A-SNGR-11:6971	C13G7.13c	None	0.828358	Null	0.649826	0.570888	0.650407	0.862385	0.962766	1.01261	1.04318	0.876611	0.987952	Null	Null	1.15638	0.990868	0.74463	0.90767
SPAC140.01	R:A-SNGR-11:184	sdh2	None	1.43336	0.802649	1.11098	1.12154	1.5098	1.46352	1.34478	1.51949	1.24357	1.26863	1.4919	1.89717	1.79536	1.51078	1.85254	1.27529	1.42361
SPAC140.01	R:A-SNGR-11:6328	sdh2	None	1.11074	0.831705	1.15281	1.25654	1.20514	1.02877	1.29459	1.072	1.26994	1.17534	1.40212	1.81602	2.01448	1.32315	1.60405	1.16726	1.36209
SPAC140.02	R:A-SNGR-11:696	gar2	None	1.05718	0.945326	1.5206	1.37998	1.34697	1.33045	1.64608	1.91206	1.5677	1.82635	1.63942	1.68654	1.18203	1.19496	0.995893	0.854398	0.798605
SPAC140.02	R:A-SNGR-11:6840	gar2	None	1.03227	0.919937	1.38913	1.40461	1.39703	1.16839	1.2942	1.57807	1.64314	1.58637	1.34271	1.60605	1.26468	1.14482	0.885341	0.756106	0.887479
SPAC1420.01C	R:A-SNGR-11:3879	C1420.01c	None	1.79104	Null	1.1144	0.989222	0.94636	1.03308	1.11931	1.08818	1.10279	1.04271	1.03829	1.33732	1.27448	1.44803	1.19886	0.97	1.15331
SPAC1420.02C	R:A-SNGR-11:63	cct5	None	1.27443	0.886546	0.941214	1.22499	1.11983	1.07173	1.09771	1.21572	1.18869	1.14856	1.00233	1.32141	1.13273	0.886201	1.13561	0.895401	1.01006
SPAC1420.02C	R:A-SNGR-11:6207	cct5	None	0.778792	0.655231	0.93728	1.11358	1.02917	0.944035	1.02455	0.968336	1.07805	0.946988	0.955668	1.24372	1.24656	1.27653	1.15926	0.811821	1.03558
SPAC1420.03	R:A-SNGR-11:575	rpn5	None	1.02181	0.770867	0.722056	0.88684	0.857388	0.930435	1.12455	1.08616	0.974145	1.05877	1.14222	1.40992	1.20721	1.40819	1.20251	1.17032	1.06902
SPAC1420.03	R:A-SNGR-11:6719	rpn5	None	0.871321	0.624843	0.834154	0.858225	0.876787	0.778872	0.989038	0.972992	0.862069	1.06894	0.932756	1.28013	1.30034	1.35573	1.18377	Null	1.22087
SPAC1420.04C	R:A-SNGR-11:2839	C1420.04c	None	1.1964	Null	1.12221	1.00897	1.03596	1.08974	1.24159	1.21708	1.19322	1.15226	1.28293	1.64901	1.57102	1.87297	1.4918	1.28428	1.20423
SPAC1420.04C	R:A-SNGR-11:8983	C1420.04c	None	1.31525	Null	1.18621	0.908609	1.03241	1.04878	1.19936	1.19795	1.1196	1.00379	1.08824	1.51591	Null	1.69328	1.34183	1.08673	1.02646
SPAC144.03	R:A-SNGR-11:5391	ade2|min10	None	0.692185	0.501235	0.568829	0.852394	0.82296	0.762785	0.929746	0.850826	0.997357	0.927221	0.854333	1.14682	1.10086	0.843871	1.04079	0.992229	1.06477
SPAC144.03	R:A-SNGR-11:11535	ade2|min10	None	0.604044	0.525911	0.62143	0.856489	0.861706	0.836407	1.02365	0.994295	0.924735	0.832432	0.873333	1.13658	1.04507	1.08905	1.11653	1.04155	1.01844
SPAC144.04C	R:A-SNGR-11:5903	spe1	None	1.40351	0.742733	Null	0.842608	0.828526	0.919627	1.13822	1.26434	1.26871	Null	0.95502	1.14372	1.09247	1.06789	1.06493	1.14272	1.20985
SPAC144.04C	R:A-SNGR-11:12047	spe1	None	1.28395	0.834559	0.716194	0.822785	0.788732	Null	1.23077	1.284	1.14659	1.07291	1.03009	1.13641	1.09246	Null	1.13877	1.1365	1.13577
SPAC144.11	R:A-SNGR-11:2098	rps11-2	None	0.59961	0.431073	0.562841	0.603745	0.552977	0.454732	0.506038	0.761459	0.886698	0.794714	0.811381	0.890979	0.762454	0.663833	0.847842	0.771361	0.806532
SPAC144.11	R:A-SNGR-11:8242	rps11-2	None	0.592144	0.354063	0.595212	0.794152	0.593354	0.570824	0.719388	0.693268	0.775455	0.744162	0.746644	0.858726	0.864521	0.943532	0.918725	0.784214	0.798569
SPAC144.12	R:A-SNGR-11:5951	C144.12	None	1.01903	0.648148	0.817838	0.887151	0.713321	0.77265	0.809045	0.892962	1.09829	1.00619	1.06691	1.3547	1.25799	1.20206	1.06514	1.03766	1.04116
SPAC144.12	R:A-SNGR-11:12095	C144.12	None	0.867784	0.659681	0.795367	0.897997	0.812656	0.678843	0.986453	1.00115	0.984766	0.96176	1.01617	1.26954	1.24034	1.24743	1.08413	1.05165	0.91207
SPAC144.18	R:A-SNGR-11:11055	C144.18	None	0.655462	Null	0.559569	0.595787	0.712912	0.701717	0.859961	0.891892	0.851699	0.763736	0.754688	0.995343	1.01137	1.18605	1.02652	0.919383	0.914007
SPAC144.18	R:A-SNGR-11:4911	C144.18	None	0.914191	Null	Null	0.800797	0.781598	0.855621	0.883087	0.915171	0.944553	0.865212	0.819838	1.06684	1.15531	1.18357	1.06231	0.904915	1.01996
SPAC1486.01	R:A-SNGR-11:186	sod2|C1486.01	None	1.2818	0.694444	0.76971	0.75722	0.88451	0.774545	0.87156	1.05548	0.883571	0.798255	0.808219	0.958644	0.77494	0.739186	0.778259	0.781109	0.828821
SPAC1486.01	R:A-SNGR-11:6330	sod2|C1486.01	None	0.928842	0.602541	0.797229	0.760986	0.746092	0.650646	0.753439	0.679144	0.851268	0.675219	0.745139	0.890452	0.86879	0.70102	0.872617	0.71056	0.891753
SPAC1486.04C	R:A-SNGR-11:6026	alm1	None	1.2397	Null	0.98893	0.885932	0.861386	0.911302	1.05637	1.12567	1.324	1.092	1.03417	Null	Null	1.23544	1.07269	0.811111	1.10145
SPAC1486.05	R:A-SNGR-11:12003	C1486.05	None	0.46817	0.481028	0.737521	0.688474	0.724371	0.815018	0.837416	0.968144	0.735537	0.701228	0.870091	1.18423	1.1454	1.18985	1.05414	1.00551	0.825945
SPAC1486.05	R:A-SNGR-11:5859	C1486.05	None	0.942568	Null	0.921975	0.913741	0.833163	0.891784	0.961718	0.95953	1.06865	0.9947	0.973479	1.27086	1.17207	1.12962	1.06258	Null	1.06915
SPAC1486.06	R:A-SNGR-11:6042	C1486.06	None	0.971751	Null	0.831056	0.80704	0.849699	0.883188	1.04049	1.17594	1.26698	1.05394	0.98503	1.25606	Null	1.24561	1.11792	1.03583	1.27746
SPAC14C4.04	R:A-SNGR-11:7805	b22918-2	None	0.805085	Null	0.785614	0.609524	0.676471	0.773585	0.903587	0.85	0.704374	0.586626	0.70017	0.916168	Null	1.11055	0.993603	0.764877	0.733645
SPAC14C4.11	R:A-SNGR-11:125	C14C4.11	None	1.17389	0.693046	0.802883	0.884753	0.950372	0.934976	1.00514	1.35122	1.19287	0.953683	0.991714	1.20387	0.995662	0.836538	0.933545	0.849637	0.931694
SPAC14C4.11	R:A-SNGR-11:6269	C14C4.11	None	0.730404	0.55821	0.872465	0.82684	0.75546	0.726505	1.01287	1.05851	1.01949	0.841204	0.832487	1.04539	1.06441	0.97766	0.958355	0.630977	0.936057
SPAC1556.02C	R:A-SNGR-11:367	C1556.02c	None	1.32534	0.891771	0.874298	1.12086	1.06377	1.10048	1.27955	1.3748	1.19293	1.39736	1.39937	1.72022	1.46773	1.25702	1.48557	1.43053	1.40336
SPAC1556.02C	R:A-SNGR-11:6511	C1556.02c	None	0.974251	0.796984	0.780563	0.948978	0.985457	0.855368	1.04693	1.07042	1.14417	1.14746	1.13355	1.59085	1.51496	1.78043	1.43685	1.50043	1.42802
SPAC1556.05C	R:A-SNGR-11:10341	C1556.05c	None	0.90597	Null	0.855403	0.94171	0.980296	0.813861	1.04871	1.16937	1.23563	0.913408	1.01074	1.17367	1.06218	Null	0.951965	0.895288	0.919355
SPAC1565.01	R:A-SNGR-11:2244	C1565.01	None	1.54172	1.04767	1.06865	0.8106	1.08446	0.919022	0.988515	1.13707	1.16343	0.868263	1.12758	1.30674	1.29673	1.14123	1.10275	0.856244	0.796923
SPAC1565.01	R:A-SNGR-11:8388	C1565.01	None	1.26063	0.859356	1.07598	1.05593	0.930122	0.747216	1.00962	0.803357	0.903141	0.717373	1.00318	1.49789	1.46485	1.65858	0.944503	0.829746	0.611374
SPAC1565.05	R:A-SNGR-11:2276	C1565.05	G2	1.32456	0.994949	1.0972	0.958333	0.919421	0.773352	0.963504	1.21287	1.20906	0.984752	1.02813	1.03758	0.859756	Null	0.774194	0.795198	0.906011
SPAC1565.05	R:A-SNGR-11:8420	C1565.05	G2	1.16667	Null	1.02174	0.836164	0.791531	0.666354	0.913415	0.889685	1.07729	0.72252	0.773099	0.998578	0.815625	1.03864	0.727731	0.86014	0.739903
SPAC1565.08	R:A-SNGR-11:1220	C6F12.01	None	0.988801	0.738602	0.733036	0.763773	0.932224	0.87403	0.778116	0.88643	0.842496	0.702611	0.772552	1.12742	1.0761	0.915423	1.02775	0.847401	0.994741
SPAC1565.08	R:A-SNGR-11:7364	C6F12.01	None	0.669721	0.417189	0.746275	0.532228	0.598906	0.45163	0.758289	0.69379	0.725566	0.556772	0.610539	0.910883	1.00164	1.15392	0.901124	0.63308	0.762315
SPAC15A10.04C	R:A-SNGR-11:12239	zpr1	G2	0.975643	0.816479	1.00356	1.09972	0.884906	0.816245	1.00862	1.02468	1.02255	0.917271	0.869514	0.958094	0.821828	0.785839	0.668242	0.708114	0.709022
SPAC15A10.04C	R:A-SNGR-11:6095	zpr1	G2	1.02732	Null	0.97372	0.896389	0.747181	0.782772	0.829255	0.814869	Null	0.800442	0.764799	0.965106	0.752888	0.699824	0.629004	0.507792	0.713135
SPAC15A10.11	R:A-SNGR-11:6355	C15A10.11	None	0.701559	0.56799	0.724434	0.754703	0.738451	0.640535	0.873541	0.743276	0.863976	0.661151	0.813051	1.13949	1.06022	0.927632	0.857588	0.737207	0.957797
SPAC15A10.11	R:A-SNGR-11:211	C15A10.11	None	0.990596	0.405761	0.644835	0.498723	0.690544	0.760858	0.779483	1.0239	0.973721	0.711443	1.00211	1.22583	1.05959	Null	1.09745	0.895817	0.790072
SPAC15E1.03	R:A-SNGR-11:7254	rpl36a	None	0.396896	0.27501	0.449684	0.617439	0.537113	0.554473	0.58273	0.590959	0.721979	0.687709	0.748534	0.871581	0.883768	0.659709	0.83429	0.666015	0.69011
SPAC15E1.03	R:A-SNGR-11:1110	rpl36a	None	0.624523	0.45801	0.385481	0.666427	0.530761	0.548758	0.662288	0.780455	0.73634	0.741149	0.82211	Null	0.816472	0.527078	0.830993	0.689065	0.711297
SPAC15E1.09	R:A-SNGR-11:2165	C15E1.09	None	0.666667	Null	0.566295	0.449192	0.515362	0.486139	0.422	0.637351	0.726611	0.586984	0.697466	0.68982	0.746319	0.850374	0.546851	0.556893	0.690844
SPAC15E1.09	R:A-SNGR-11:8309	C15E1.09	None	0.627393	Null	0.584994	0.436343	0.491952	0.432479	0.503864	0.461039	0.494614	0.630787	0.560503	0.80112	0.76824	0.680445	0.570461	0.533993	0.561974
SPAC15F9.03C	R:A-SNGR-11:677	C15F9.03c	None	0.843769	0.568415	0.77767	0.788633	0.697872	Null	1.05682	0.86963	0.76212	0.8435	1.00308	1.07863	0.998093	1.26998	1.03452	0.970803	0.741911
SPAC15F9.03C	R:A-SNGR-11:6821	C15F9.03c	None	0.662214	Null	Null	0.774424	0.795213	0.757913	0.778184	0.956446	0.811282	Null	0.8065	1.06762	1.09108	1.10155	1.02038	0.932477	0.87377
SPAC16.02C	R:A-SNGR-11:4971	srp2	None	0.655038	0.414239	0.637877	0.688501	0.684001	0.745001	0.891508	1.00702	1.1011	1.05712	1.07529	1.38155	1.34321	1.3474	1.1504	0.986514	1.11865
SPAC16.02C	R:A-SNGR-11:11115	srp2	None	0.43942	0.345871	0.554004	0.630963	0.635482	0.630144	0.766071	0.925257	1.01195	0.874571	0.991113	1.28498	1.14557	1.33333	1.12548	1.03612	1.03533
SPAC16.03C	R:A-SNGR-11:4475	C16.03c	None	0.755515	Null	0.910015	0.77425	0.915074	0.791271	0.894	0.913514	1.02573	1.03172	1.05556	1.24236	1.17788	1.39855	1.08835	0.971491	0.858696
SPAC16.04	R:A-SNGR-11:11131	C16.04	None	0.679012	Null	0.811618	0.658859	0.719072	0.798701	0.86836	1.08284	0.939791	0.652725	0.782114	1.05644	0.814433	Null	0.939509	0.891026	0.776302
SPAC16.05C	R:A-SNGR-11:9547	C16.05c	None	0.576602	0.872685	1.05107	0.914186	0.936735	0.926142	1.07034	1.26357	1.00798	0.689619	0.765782	1.04818	1.09101	1.15193	0.984733	0.900844	0.713493
SPAC16.05C	R:A-SNGR-11:3403	C16.05c	None	0.839069	Null	0.887405	0.847347	0.905782	0.889785	0.996457	1.0501	1.03629	0.844249	0.891228	1.14191	1.07133	1.07841	1.00728	0.861524	0.976158
SPAC1635.01	R:A-SNGR-11:5047	C1635.01	None	1.33495	0.760259	0.880013	0.943905	0.895701	0.911062	0.950848	0.940226	0.98869	0.833684	0.776742	0.985644	0.993166	1.05571	0.97076	0.704044	1.04153
SPAC1635.01	R:A-SNGR-11:11191	C1635.01	None	0.700127	0.584639	0.756342	0.63083	0.832109	0.772401	0.754972	0.841905	0.751748	0.632648	0.71757	0.93537	0.812915	0.856582	0.917299	0.917804	0.849073
SPAC1639.01C	R:A-SNGR-11:10951	C1639.01c	S	0.707207	0.611511	1.01719	1.47067	1.45884	1.14944	1.11442	1.08087	0.922794	0.882258	1.13123	1.61456	1.73274	1.71721	1.31083	1.06901	1.00627
SPAC1639.01C	R:A-SNGR-11:4807	C1639.01c	S	0.744862	Null	1.20273	1.39657	1.30476	1.10238	1.0041	0.920619	0.96882	0.940577	1.20109	1.79137	1.82093	1.84981	1.31649	1.02292	0.951515
SPAC167.08	R:A-SNGR-11:10116	tf2-3|tf2-4	G2	0.906454	0.55248	0.868238	0.715891	0.863378	1.06546	1.36033	1.51861	1.55549	1.24063	1.21803	1.65669	1.64244	2.27516	2.76681	2.44437	2.75438
SPAC167.08	R:A-SNGR-11:3972	tf2-3|tf2-4	G2	1.04595	Null	0.854352	0.74223	0.897623	1.12633	1.58296	1.57877	1.72021	1.23225	1.32384	1.74334	1.69791	2.53468	2.94234	2.68672	3.13607
SPAC1687.01	R:A-SNGR-11:7317	rpc19|rpa17	None	0.585921	Null	0.893266	0.62931	0.577396	0.44473	0.614537	0.641679	0.871753	0.717993	0.711986	0.833049	0.754747	0.935088	0.708804	0.516791	0.600739
SPAC1687.01	R:A-SNGR-11:1173	rpc19|rpa17	None	0.901442	0.73945	0.793478	0.800693	0.811133	0.733333	0.714976	1.0104	0.963359	0.80414	0.96729	Null	0.66721	Null	0.677489	0.655405	0.734622
SPAC1687.03C	R:A-SNGR-11:7564	rfc4	None	0.910714	Null	0.773196	1.00714	1.00992	0.769068	0.856838	0.842995	0.906764	0.842478	Null	1.27195	1.35993	1.31986	0.893764	0.826531	0.780854
SPAC1687.06C	R:A-SNGR-11:1948	rpl44|rpl28	None	0.754409	0.436573	0.546899	0.614019	0.597768	0.583426	0.711383	0.749345	0.844221	0.89458	0.781482	0.96488	0.874142	0.98299	0.919246	0.78697	0.728636
SPAC1687.06C	R:A-SNGR-11:8092	rpl44|rpl28	None	0.62112	0.368217	0.576916	0.630261	0.631845	0.511657	0.651706	0.743191	0.762692	0.777824	0.634391	0.949909	0.917876	0.84923	0.795054	0.617197	0.644603
SPAC1687.11	R:A-SNGR-11:7612	pmt2	None	Null	Null	1.41449	1.51937	1.34722	1.18095	1.47877	1.5	1.62694	1.17037	1.09623	1.34216	1.25243	1.4096	1.1133	1.03448	1.03234
SPAC1687.15	R:A-SNGR-11:6540	skp1	None	Null	Null	0.690083	0.775665	0.805556	0.662558	0.776398	0.677876	0.716907	0.669799	0.757674	1.15978	1.12518	1.36051	1.05902	0.903874	0.923535
SPAC1687.18C	R:A-SNGR-11:10099	C1687.18c	None	0.746858	Null	0.789352	0.571631	0.581363	0.623656	0.655807	0.609907	0.66123	0.57707	0.689552	0.993884	Null	0.902013	0.847195	0.556338	0.639594
SPAC1687.19C	R:A-SNGR-11:6572	C1687.19c	M	1.34322	Null	1.48455	1.39124	1.14587	0.733871	0.773092	0.728426	0.839864	0.889076	1.07819	Null	1.38225	1.33455	0.88764	0.837524	0.758145
SPAC1687.21	R:A-SNGR-11:6806	C222.01	None	1.14569	Null	0.9391	1.11053	1.0931	1.00136	0.99514	1.12434	0.990674	1.00122	0.943425	1.26065	1.29327	1.42702	1.12915	1.10622	1.05143
SPAC16C9.02C	R:A-SNGR-11:5516	C16C9.02c	None	0.728283	Null	0.771242	0.958094	0.93372	0.853128	0.859912	0.878966	1.09228	1.14334	0.93932	1.23566	1.18394	1.16131	0.944849	0.868866	0.778941
SPAC16C9.02C	R:A-SNGR-11:11660	C16C9.02c	None	0.69944	0.680961	0.799161	0.980911	1.02207	0.935275	1.15	1.17355	1.00727	1.00504	1.07429	1.3095	1.26091	Null	1.04235	Null	0.793498
SPAC16C9.03	R:A-SNGR-11:6028	C16C9.03	G2	1.21359	Null	1.15031	0.918557	0.850324	0.97407	1.13736	1.31093	1.54131	1.21764	0.918699	0.991935	0.90029	0.902948	0.824719	0.709184	1.05432
SPAC16C9.03	R:A-SNGR-11:12172	C16C9.03	G2	1.09017	0.890344	1.11736	1.04966	0.957576	0.917062	1.4265	1.56432	1.3991	1.14177	0.977358	0.989701	0.878049	Null	0.865711	0.847195	0.871734
SPAC16E8.07C	R:A-SNGR-11:415	C16E8.07c	None	1.14913	0.727273	0.689069	0.925539	0.849112	0.832248	1.14333	1.16505	0.983311	1.15291	1.10265	1.38163	1.13673	Null	1.13696	1.11532	1.10236
SPAC16E8.07C	R:A-SNGR-11:6559	C16E8.07c	None	0.908705	0.644013	0.724473	0.74261	0.773307	0.728005	0.94519	0.934102	0.953773	0.926866	0.878944	1.21994	1.20284	1.36499	1.12782	1.17262	Null
SPAC16E8.15	R:A-SNGR-11:2645	tif45|tif1	None	1.25261	0.866316	1.18913	1.22994	1.12348	0.987627	1.12112	1.19739	1.18505	1.38634	1.25823	1.38895	1.21379	1.46833	1.15023	1.08114	1.04413
SPAC16E8.15	R:A-SNGR-11:3778	tif45|tif1	None	1.14818	0.717185	1.10107	1.3412	1.15764	1.08364	1.15743	1.2199	1.29713	1.27757	1.29444	1.5331	1.34333	1.4654	1.21578	1.07255	1.07874
SPAC16E8.15	R:A-SNGR-11:9922	tif45|tif1	None	1.08358	Null	1.09182	1.25047	1.13188	0.992526	1.13917	1.21059	1.16432	1.19297	1.14286	1.4392	1.41841	1.33635	1.11143	1.04771	0.967456
SPAC16E8.15	R:A-SNGR-11:8789	tif45|tif1	None	1.02885	Null	1.06899	1.25652	1.16582	1.05938	1.12715	1.19538	1.17716	1.10748	Null	1.44579	1.35413	1.393	1.2129	1.12837	0.945609
SPAC16E8.17C	R:A-SNGR-11:11487	C16E8.17c	None	0.629857	0.5	0.640909	0.76246	0.921329	0.788298	0.984466	0.883303	0.770543	0.699557	0.878505	1.15625	1.17783	Null	1.06522	1.00408	0.607325
SPAC16E8.17C	R:A-SNGR-11:5343	C16E8.17c	None	0.580858	Null	0.579078	0.469048	0.592593	0.530769	0.733822	0.634807	0.717087	0.660028	0.766257	Null	1.02589	1.06325	0.941075	0.9232	0.915134
SPAC1705.02	R:A-SNGR-11:884	C1705.02	None	0.892857	Null	0.830874	0.786184	0.754974	0.725076	0.95864	1.05615	0.895078	0.926633	1.02056	1.08832	0.988121	1.14559	1.0254	0.930468	0.809648
SPAC1705.02	R:A-SNGR-11:7028	C1705.02	None	0.774834	Null	0.769697	0.71729	0.784925	0.690184	0.706439	0.739675	0.842512	0.757919	0.8	1.0542	1.05915	1.0894	0.80291	0.683931	0.776062
SPAC1705.03C	R:A-SNGR-11:4873	C23H4.19	M	1.15428	1.06652	2.0441	1.8774	1.15514	0.841645	0.802176	0.813265	0.915169	1.21237	1.67137	2.33995	2.04915	1.53458	0.912472	0.704046	0.674587
SPAC1705.03C	R:A-SNGR-11:11017	C23H4.19	M	0.771351	0.940718	1.68844	1.60928	1.0782	0.701795	0.737176	0.788633	0.791596	1.00259	1.57462	2.15402	1.78591	1.34909	0.872285	0.69888	0.65182
SPAC1751.03	R:A-SNGR-11:3799	csn7b	None	0.935853	0.662651	0.97708	1.09498	1.13388	0.9886	1.07815	1.07973	1.1164	1.0924	1.01692	1.3553	1.22609	1.31783	1.08637	0.961869	0.917549
SPAC1751.03	R:A-SNGR-11:9943	csn7b	None	0.805907	0.574523	0.969269	0.984868	1.0517	1.01152	1.0691	1.08974	1.09607	0.942352	0.985626	1.27188	1.17987	1.17485	1.00324	0.940699	0.866868
SPAC1782.01	R:A-SNGR-11:4551	C1782.01	None	1.12167	Null	1.15078	1.01186	1.0749	1.02027	1.09777	1.14876	1.23602	1.02525	Null	Null	1.44793	1.41634	1.15859	1.04455	1.10417
SPAC1782.02C	R:A-SNGR-11:10293	C1782.02c	None	0.737219	0.496304	0.800194	0.881926	0.890669	0.745787	0.856861	0.919836	0.84897	0.687831	0.798458	1.05882	1.14495	1.06785	0.929712	0.819095	0.863333
SPAC1782.02C	R:A-SNGR-11:4149	C1782.02c	None	0.708812	Null	0.844291	0.89233	0.866162	0.709313	0.786621	0.728192	0.940323	0.984848	0.981728	1.14934	1.11624	1.2408	0.89234	0.747155	0.9
SPAC1782.06C	R:A-SNGR-11:5079	C1782.06c	None	0.947581	Null	1.03478	0.981742	0.961326	0.977778	1.04968	1.00299	1.08878	0.870056	0.924296	1.26821	1.32159	1.43329	1.19765	0.890988	1.15066
SPAC1782.06C	R:A-SNGR-11:11223	C1782.06c	None	0.483146	Null	0.732688	0.649327	0.773694	0.875764	0.843487	0.839142	0.81448	0.669632	0.804916	1.23964	1.07191	1.32658	1	0.9904	0.874083
SPAC1782.07	R:A-SNGR-11:4085	qcr8	None	0.755944	0.506092	0.704231	0.640493	0.595584	0.583906	0.713669	0.692986	0.708535	0.717016	0.713756	1.003	0.954688	1.14341	0.912762	0.719021	0.899925
SPAC1782.07	R:A-SNGR-11:10229	qcr8	None	0.642473	0.420156	0.583008	0.523775	0.60688	0.563257	0.605905	0.678472	0.686106	0.663399	0.626506	0.938468	0.881333	0.886494	0.859526	0.588855	0.803361
SPAC1782.08C	R:A-SNGR-11:4583	C1782.08c	None	1.07033	Null	1.06274	0.98289	0.904977	0.814885	0.923274	0.919298	0.980983	0.937611	Null	Null	1.34276	1.27938	0.968889	0.890476	0.933735
SPAC1782.10C	R:A-SNGR-11:4599	nhp2	None	0.727686	Null	0.675152	0.84383	0.832416	0.808499	0.919335	0.952252	1.07459	1.00045	1.00805	1.22157	1.06566	1.17638	0.91052	0.943888	0.908551
SPAC1782.10C	R:A-SNGR-11:10743	nhp2	None	0.6	Null	0.774154	0.870409	0.92283	0.820084	0.929577	1.20481	1.03969	0.920455	1.00862	1.11848	1.0615	0.989011	1.03606	0.980237	1.00335
SPAC1782.11	R:A-SNGR-11:5111	C1782.11	None	0.872174	0.530394	0.824281	0.768732	0.724099	0.67272	0.740262	0.791849	0.924126	0.850528	0.827957	1.0735	1.05569	0.956493	0.834114	0.599558	0.76611
SPAC1782.11	R:A-SNGR-11:11255	C1782.11	None	0.427093	0.378643	0.646198	0.670231	0.621238	0.576276	0.536187	0.695258	0.763224	0.651643	0.677755	0.948478	0.847665	0.866315	0.803229	0.743693	0.622101
SPAC1783.05	R:A-SNGR-11:2371	hrp1	None	1.23787	0.81162	0.87234	0.74812	0.850526	0.833566	0.80531	0.82996	0.902085	0.800467	0.75067	0.948805	0.745963	Null	0.800687	0.693651	0.796731
SPAC1783.05	R:A-SNGR-11:8515	hrp1	None	1.02353	Null	0.857143	0.772254	0.733167	0.725968	0.797753	0.820643	0.889205	0.622348	0.70195	1.05313	0.908683	0.944681	0.793499	0.784278	0.67827
SPAC1783.07C	R:A-SNGR-11:6396	pap1	None	Null	Null	Null	0.643678	0.764165	0.712025	0.836007	0.707216	0.798828	0.733884	0.786307	1.08451	1.07576	1.27562	1.08705	0.960905	1.14618
SPAC1783.08C	R:A-SNGR-11:2420	rpl15-2	None	0.819608	0.507628	0.548931	0.691691	0.682644	0.602633	0.627469	0.671242	0.792507	0.880771	0.819324	0.965192	0.947476	1.00289	0.857521	0.829131	0.903613
SPAC1783.08C	R:A-SNGR-11:2594	rpl15-2	None	0.739259	0.488389	0.575173	0.627238	0.655437	0.602991	0.65832	0.67623	0.754843	0.869632	0.825213	0.955271	0.906862	1.07069	0.8725	0.796368	0.799594
SPAC1783.08C	R:A-SNGR-11:2932	rpl15-2	None	0.785822	0.493708	0.59229	0.713267	0.621075	0.623831	0.741207	0.817624	0.820542	0.876546	0.825711	1.03804	0.979188	1.05652	0.968223	0.869214	0.891985
SPAC1783.08C	R:A-SNGR-11:8564	rpl15-2	None	0.572418	0.41966	0.530394	0.627986	0.62721	0.566078	0.62947	0.673715	0.748534	0.687997	0.739921	0.973683	0.973731	1.01494	0.898293	0.883543	0.811248
SPAC1783.08C	R:A-SNGR-11:8738	rpl15-2	None	0.57085	0.380113	0.526441	0.617782	0.622327	0.537475	0.647945	0.712815	0.722119	0.640385	0.734878	1.04375	0.92938	0.987855	0.884298	0.817329	0.73333
SPAC1783.08C	R:A-SNGR-11:9076	rpl15-2	None	0.63006	0.366713	0.633638	0.610251	0.62406	0.591486	0.672937	0.741077	0.800126	0.754937	0.747262	0.978929	0.982934	1.01107	0.871002	0.783191	0.757821
SPAC1786.01C	R:A-SNGR-11:6007	C1786.01c	None	0.665169	Null	0.890558	0.720455	0.890664	1.09179	1.13107	0.886861	0.721998	0.505239	0.533512	0.741507	0.797727	0.775044	0.825521	0.492439	0.765556
SPAC1786.01C	R:A-SNGR-11:12151	C1786.01c	None	0.536217	Null	0.925067	0.931864	1.15525	1.20968	Null	1.13783	0.747919	0.58676	0.622066	0.774272	0.849332	Null	0.867188	0.798898	0.655574
SPAC1786.02	R:A-SNGR-11:6795	C1786.02	None	0.793943	0.733236	1.37006	1.15254	0.942244	0.715078	0.73288	0.981053	1.09041	1.04487	1.0792	1.27202	1.00926	0.963339	0.914326	0.763341	0.955682
SPAC1786.02	R:A-SNGR-11:651	C1786.02	None	0.902498	0.809594	1.34152	1.21533	0.830709	Null	0.950764	1.18298	1.10737	1.21328	1.20541	1.20187	0.933569	Null	0.825693	0.810651	0.854159
SPAC17A2.01	R:A-SNGR-11:5103	car1|sod1	None	0.415288	0.242764	0.454231	0.427812	0.374324	0.443311	0.576842	0.631504	0.793646	0.754717	0.810882	1.08575	0.987456	0.9131	0.786214	0.608028	0.715629
SPAC17A2.01	R:A-SNGR-11:11247	car1|sod1	None	0.263192	0.230428	0.353225	0.328488	0.293719	0.397001	0.464315	0.6042	0.708379	0.618753	0.76203	1.01247	0.881769	0.9327	0.639141	0.680683	0.619775
SPAC17A2.02C	R:A-SNGR-11:12031	C17A2.02c	None	0.491386	0.67471	1.09578	0.992608	1.12955	1.07928	1.43315	1.34763	0.925215	0.851762	0.862464	0.977528	0.971122	1.02179	1.00996	0.924908	0.748106
SPAC17A2.03C	R:A-SNGR-11:4303	C17A2.03c	None	0.866352	Null	0.673342	0.6907	0.755266	0.615859	0.871992	0.760722	1	0.918708	0.830028	1.07945	1.13992	1.04677	1.02136	0.920097	1.00123
SPAC17A2.03C	R:A-SNGR-11:10447	C17A2.03c	None	0.809372	Null	0.662971	0.830168	0.876777	0.759505	1.04503	1.11707	0.982036	0.768098	0.821809	1.10938	1.2015	1.29529	1.07177	1.00752	1.00258
SPAC17A2.05	R:A-SNGR-11:10463	C17A2.05	G2	1.32749	Null	0.492877	0.652757	0.795608	0.846926	1.19284	1.14385	0.955556	0.722719	0.773077	1.01623	0.98827	Null	0.997685	0.929961	0.863147
SPAC17A2.05	R:A-SNGR-11:4319	C17A2.05	G2	1.35551	Null	Null	0.615873	0.731788	0.79319	0.968481	0.846154	0.978689	0.966325	0.854167	Null	0.968944	0.961957	0.905983	0.858657	0.93086
SPAC17A2.09C	R:A-SNGR-11:4351	csx1	G2	0.889991	0.5	0.577119	0.715484	0.795031	0.887877	1.04078	0.913004	1.2608	1.24793	1.12544	1.19091	1.28657	1.18352	1.25738	1.12458	1.23803
SPAC17A2.09C	R:A-SNGR-11:10495	csx1	G2	0.857919	0.601496	0.590345	0.774563	0.862803	0.926845	1.19492	1.22454	1.20305	0.904918	1.07084	1.19145	1.31755	1.37393	1.37013	1.17534	1.0914
SPAC17A2.13C	R:A-SNGR-11:471	rad25	S	0.939384	0.490994	0.75342	0.903584	0.998062	0.976159	1.10955	1.25452	0.834154	0.865139	0.994677	1.18692	1.15097	1.22242	1.29975	1.08048	0.95574
SPAC17A2.13C	R:A-SNGR-11:6615	rad25	S	0.540617	0.59265	0.685542	0.85666	0.879974	0.821535	0.86629	0.882991	0.926001	0.879654	0.810918	1.16099	1.17028	1.3173	1.12478	1.07823	0.972842
SPAC17A3.01C	R:A-SNGR-11:3560	pi044	None	1.06211	Null	0.865145	0.81471	1.04076	0.900398	1.0641	1.088	1.1879	1.05663	Null	1.51131	1.41477	Null	1.22581	1.17925	1.22
SPAC17A5.03	R:A-SNGR-11:4393	rpl3-1	None	0.645371	0.369674	0.59235	0.607757	0.580901	0.459298	0.562834	0.603371	0.790516	0.817327	0.789557	0.923488	0.909594	0.628857	0.780578	0.717867	0.754086
SPAC17A5.03	R:A-SNGR-11:10537	rpl3-1	None	0.619621	0.422139	0.473949	0.585542	0.564898	0.468093	0.591093	0.659893	0.752314	0.644145	0.761198	0.941533	0.960029	0.884943	0.826241	0.726908	0.803011
SPAC17A5.08	R:A-SNGR-11:1943	C17A5.08	None	1.09565	0.708114	0.884016	0.857561	0.808081	0.814234	0.893232	0.930946	0.914309	0.871046	0.9699	1.21474	1.18667	1.34307	1.09392	1.06545	1.02792
SPAC17A5.08	R:A-SNGR-11:8087	C17A5.08	None	0.805732	Null	0.866094	0.552533	0.590164	0.686094	0.755501	0.623894	0.560594	0.536705	0.660302	1.11483	1.14397	1.2509	1.16913	0.589011	0.779327
SPAC17A5.13	R:A-SNGR-11:6902	C17A5.13	None	0.850365	Null	1.04881	1.06845	1.10676	1.10989	1.18855	1.20426	1.11705	0.902022	1.00978	Null	Null	1.31974	1.0156	0.973147	0.850103
SPAC17A5.15C	R:A-SNGR-11:903	C17A5.15c	None	0.901425	0.565634	0.826738	0.880612	0.771087	0.90967	1.13167	1.10327	1.03075	1.02202	1.01314	1.15618	1.1146	1.30362	1.07159	0.971226	0.882745
SPAC17A5.15C	R:A-SNGR-11:7047	C17A5.15c	None	0.874096	0.550983	0.839695	0.778224	0.769125	0.890443	0.948603	0.947421	0.9512	0.851033	0.819316	1.18807	1.19193	1.20477	1.06081	0.6552	0.868978
SPAC17C9.03	R:A-SNGR-11:4	tif471	None	0.662893	0.309578	0.624101	0.794613	0.643295	0.701821	0.705675	0.81945	0.940659	0.835721	0.773648	1.08165	0.893853	0.64003	0.881685	0.624726	0.738833
SPAC17C9.03	R:A-SNGR-11:1076	tif471	None	0.779146	0.588083	0.663566	0.711616	0.771874	0.698182	0.723074	0.924198	0.972397	0.72879	0.849047	1.07393	0.921	0.661845	0.787909	0.595741	0.751326
SPAC17C9.03	R:A-SNGR-11:1588	tif471	None	1.00642	0.610788	0.812273	0.825074	0.823105	0.780584	0.745353	0.844503	0.850263	1.0029	1.03348	1.22253	1.04204	0.958333	0.942315	0.836449	0.740214
SPAC17C9.03	R:A-SNGR-11:5540	tif471	None	0.667576	0.495084	0.751115	0.920118	0.774899	0.770078	0.805532	0.749388	1.07023	1.0983	0.860849	1.18276	1.08264	0.893855	0.832994	0.821053	0.804857
SPAC17C9.03	R:A-SNGR-11:6148	tif471	None	0.518586	0.342385	0.680827	0.725915	0.623347	0.626945	0.725751	0.69304	0.916895	0.563153	1.0511	1.26545	1.25408	0.740983	0.984432	0.79744	0.90949
SPAC17C9.03	R:A-SNGR-11:7220	tif471	None	0.50927	0.325538	0.731161	0.613097	0.506764	0.573925	0.735212	0.647346	0.746933	0.573234	0.723574	0.918668	0.921479	0.883333	0.702083	0.415419	0.54717
SPAC17C9.03	R:A-SNGR-11:7732	tif471	None	0.731722	0.473973	0.828056	0.780679	0.784302	0.735008	0.789877	0.865665	0.835366	0.843829	0.845124	1.14155	Null	1.03515	0.841929	0.75305	0.881782
SPAC17C9.03	R:A-SNGR-11:11684	tif471	None	0.547103	Null	0.719069	0.851752	0.89921	0.747136	0.872051	1.06187	0.983437	0.846866	0.762721	1.1413	1.14848	1.04984	0.946192	0.786297	0.748919
SPAC17C9.09C	R:A-SNGR-11:5317	tim13	None	0.3833	Null	0.560938	0.413089	0.472241	0.347333	0.687304	0.48296	0.813592	0.647645	0.754237	0.828482	0.858782	0.955577	0.699115	0.65444	0.69697
SPAC17C9.09C	R:A-SNGR-11:11461	tim13	None	0.3932	Null	0.496058	0.568823	0.742181	0.549084	0.849348	0.898897	0.697743	0.460389	0.763397	0.808473	0.917555	1.06839	0.802403	0.829317	0.556314
SPAC17C9.10	R:A-SNGR-11:2995	stm1	None	0.576766	0.465237	0.836799	0.859876	0.673967	0.802755	0.887344	0.881507	0.898185	0.824038	0.995134	1.37758	1.31755	1.59396	0.976399	0.787953	0.979826
SPAC17C9.10	R:A-SNGR-11:9139	stm1	None	0.579354	Null	0.828933	0.563315	0.754244	0.882832	0.873713	0.745098	0.695178	0.675121	0.812983	1.26714	1.4402	0.985698	0.882791	0.381999	0.759063
SPAC17C9.12	R:A-SNGR-11:2939	C17C9.12	None	0.776543	Null	0.809788	0.589981	0.676208	0.825926	0.904297	0.928328	0.858108	0.68	0.799486	1.05436	0.973436	1.28362	0.943796	0.816901	0.944564
SPAC17C9.12	R:A-SNGR-11:8627	C17C9.12	None	0.679245	Null	0.575035	0.547235	0.674451	0.687619	0.848421	0.874	0.850606	0.702504	0.708725	1.02055	1.0381	1.15047	0.983425	0.984402	0.835584
SPAC17C9.12	R:A-SNGR-11:9083	C17C9.12	None	0.719858	Null	0.726719	0.653714	0.790776	0.839426	0.898361	0.964417	0.878351	0.685973	0.723788	1.11063	1.09004	1.22291	1.02195	0.742248	0.871732
SPAC17C9.12	R:A-SNGR-11:2483	C17C9.12	None	0.805714	Null	0.824818	0.556041	0.77027	0.770701	0.825581	0.877712	0.882061	0.930159	Null	1.0272	1.01788	Null	1.00773	1.01811	1.09227
SPAC17C9.13C	R:A-SNGR-11:8571	cut8	None	0.78836	Null	0.725888	0.74553	0.819033	0.803738	0.991649	0.936306	0.944068	0.697632	0.835616	1.05368	0.984032	1.18879	0.995238	0.90201	0.84058
SPAC17C9.13C	R:A-SNGR-11:2427	cut8	None	1.07752	Null	0.752294	0.663126	0.942643	0.835671	0.946768	0.936575	1.01778	0.837838	0.963333	1.05242	0.916418	Null	0.89876	0.956989	0.972565
SPAC17C9.16C	R:A-SNGR-11:3894	C17C9.16c	None	0.994297	Null	0.944785	1.03584	1.10961	1.00187	1.08453	1.07843	1.1179	1.04085	1.19169	Null	Null	1.54394	1.18421	0.986371	1.13732
SPAC17G6.02C	R:A-SNGR-11:3295	C17G6.02c	None	1.65817	1.14706	1.18615	1.35224	1.47421	1.34611	1.50701	1.48519	1.56982	1.37947	1.21951	1.4058	1.46063	Null	1.22759	1	1.29346
SPAC17G6.02C	R:A-SNGR-11:9439	C17G6.02c	None	1.61252	1.26897	1.10535	1.32645	1.58847	1.42809	1.71489	1.71217	1.47118	1.06056	1.14394	1.44876	Null	Null	1.3327	1.19048	1.18624
SPAC17G6.04C	R:A-SNGR-11:3311	cpp1	None	1	Null	0.800633	0.873077	0.964964	0.803805	0.926489	0.955705	1.05728	0.969914	0.992665	1.2375	1.25312	Null	1.03515	0.901716	1.09807
SPAC17G6.04C	R:A-SNGR-11:9455	cpp1	None	0.986864	Null	0.763478	0.931436	0.975904	0.834279	1.05808	1.07692	0.973611	0.78869	0.890966	1.22	Null	Null	1.10056	0.994398	0.9353
SPAC17G6.06	R:A-SNGR-11:3794	rps24a	None	0.87772	0.5013	0.702976	0.823012	0.791831	0.656968	0.749501	0.72753	0.77099	0.797167	0.698775	0.874808	0.897727	1.06251	0.964399	0.85033	0.866826
SPAC17G6.06	R:A-SNGR-11:9938	rps24a	None	0.824474	0.657549	0.670148	0.873097	0.740933	0.632307	0.663041	0.695797	0.687888	0.705198	0.632124	0.844908	0.881482	0.8828	0.832229	0.853859	0.789005
SPAC17G6.09	R:A-SNGR-11:8399	sec62	None	0.919793	0.793162	1.05889	1.10096	1.16457	0.829489	1.14497	1.10563	1.15115	0.84897	1.01952	1.31061	1.39136	1.60265	1.17006	0.948872	1.09383
SPAC17G6.09	R:A-SNGR-11:2255	sec62	None	1.11003	0.951104	1.09305	0.996648	1.22846	1.02111	1.07734	1.25383	1.34348	1.12081	1.17178	Null	1.30319	1.19881	1.2238	1.07701	1.12471
SPAC17G6.11C	R:A-SNGR-11:2271	C17G6.11c	None	1.21544	1.09214	1.20799	1.08185	1.13761	0.949772	0.777411	0.986008	1.1281	1.02667	1.03492	1.17356	1.09329	0.856725	0.865705	0.797371	0.907477
SPAC17G6.11C	R:A-SNGR-11:8415	C17G6.11c	None	1.06217	1.01915	1.15385	1.2931	1.15238	0.769987	0.914956	0.932876	0.953909	0.916819	0.901993	1.18353	1.14485	1.11245	0.845946	0.793743	0.826621
SPAC17G6.14C	R:A-SNGR-11:2799	uap56	None	0.952471	0.631579	0.848699	0.923575	0.910292	0.888725	0.999115	1.02436	1.06175	1.06917	1.06483	1.34823	1.23435	1.47815	1.28397	1.13582	1.23186
SPAC17G6.14C	R:A-SNGR-11:8943	uap56	None	0.930948	0.601549	0.828773	0.93359	0.879392	0.836461	1.00894	1.03876	1.02971	0.929907	0.938277	1.28302	1.30984	1.33306	1.15985	1.06215	1.09294
SPAC17G8.04C	R:A-SNGR-11:1205	C17G8.04c	None	0.891167	0.711683	0.585714	0.683157	0.731148	0.724895	0.736458	0.896092	0.787478	0.7	0.906195	1.05387	0.86191	Null	0.848606	0.788776	0.859804
SPAC17G8.04C	R:A-SNGR-11:7349	C17G8.04c	None	0.570131	Null	0.64623	0.529365	0.565476	0.372347	0.712308	0.561245	0.703061	0.564547	0.709365	0.802752	0.829665	1.18952	0.828604	0.694013	0.76
SPAC17G8.06C	R:A-SNGR-11:1020	ilv3	None	1.12521	0.79513	1.00127	1.18381	1.06124	1.22734	1.55674	1.47838	1.45445	1.4361	1.39711	1.63868	1.6127	1.81378	1.63697	1.43588	1.57196
SPAC17G8.06C	R:A-SNGR-11:7164	ilv3	None	0.938458	0.664569	1.03163	1.06509	1.06143	1.09855	1.1616	1.12352	1.38554	1.14434	1.06678	1.60711	1.55446	1.63035	1.25622	1.14665	1.30384
SPAC17G8.07	R:A-SNGR-11:11275	C17G8.07	None	0.53211	Null	0.566219	Null	0.512153	0.553532	0.72119	0.792066	0.730088	0.551435	0.830311	0.906907	0.841843	1.06712	0.988196	0.750455	Null
SPAC17G8.08C	R:A-SNGR-11:1623	C17G8.08c	None	1.12245	0.777136	1.12615	1.16879	1.06266	0.901879	1.07105	1.05755	1.03485	1.14721	1.31863	1.47333	1.3	Null	1.12772	1.0497	0.869313
SPAC17G8.11C	R:A-SNGR-11:11291	C17G8.11c	None	0.82338	0.57476	1.17134	0.844471	1.11111	1.13889	1.11717	1.05539	0.829384	0.481529	0.783133	0.892416	0.948916	0.970359	0.85259	0.753684	Null
SPAC17H9.04C	R:A-SNGR-11:5833	C17H9.04c	None	1.2859	Null	1.21499	1.27862	0.906907	0.96071	1.22805	1.30645	1.41676	1.31447	1.11089	Null	1.17177	0.996917	0.966361	Null	1.09904
SPAC17H9.05	R:A-SNGR-11:5337	C17H9.05	G2	0.79834	0.542531	1.03094	0.847674	0.602994	0.537851	0.851613	0.750552	1.23487	1.01655	0.944202	0.970365	0.846352	0.895203	0.756803	0.717656	0.853002
SPAC17H9.05	R:A-SNGR-11:11481	C17H9.05	G2	0.785757	0.723288	0.804585	0.947696	0.988299	0.816327	1.22785	1.26504	1.28222	1.00261	0.987817	1.12673	0.930781	1.03741	0.834973	0.910515	0.859689
SPAC17H9.07	R:A-SNGR-11:1269	C17H9.07	None	0.971193	0.937233	0.819519	0.857343	0.836518	0.784024	0.828402	0.905972	0.951315	0.862518	0.964835	1.19072	0.970326	Null	0.931994	0.76676	0.902074
SPAC17H9.07	R:A-SNGR-11:7413	C17H9.07	None	0.801688	Null	0.849077	0.717996	0.757018	0.598619	0.814201	0.792683	0.822052	0.792079	0.737589	1.09318	1.0775	1.37395	0.899846	0.792727	0.749304
SPAC17H9.10C	R:A-SNGR-11:11513	C17H9.10c	None	0.616561	Null	0.782974	0.759748	0.827044	0.722861	0.998016	1.03514	0.927083	0.837109	0.985849	1.3201	1.23398	Null	0.886538	0.912351	0.723842
SPAC17H9.12C	R:A-SNGR-11:1907	C17H9.12c	None	1.18937	0.816562	1.02941	1.22871	1.08444	1.14286	1.28876	1.16589	1.06956	1.01488	0.946565	0.991848	0.861714	1.00377	0.898769	0.843243	0.824765
SPAC17H9.12C	R:A-SNGR-11:4297	C17H9.12c	None	0.769767	Null	0.835073	0.854225	1.02149	0.865772	0.973321	0.760848	0.965863	0.687047	0.746575	0.763636	0.721554	0.654003	0.617756	0.52376	0.723026
SPAC17H9.12C	R:A-SNGR-11:8051	C17H9.12c	None	0.86149	Null	1.01926	0.911585	1.01353	1.01498	0.951282	0.743781	0.778731	0.466786	0.553128	0.825666	0.735616	0.845907	0.663252	0.467029	0.618859
SPAC17H9.14C	R:A-SNGR-11:4313	C17H9.14c	None	0.69281	0.418989	0.588989	0.690355	0.729077	0.521929	0.783052	0.679945	0.957534	0.782778	0.890519	0.957613	1.0759	0.957684	0.856588	0.788243	0.900307
SPAC17H9.16	R:A-SNGR-11:4086	C17H9.16	None	0.799865	0.557276	0.840875	0.825027	0.81696	0.830264	0.998727	0.984958	0.928776	0.917647	0.897381	1.22823	1.15442	1.32424	1.05169	0.775239	0.974088
SPAC17H9.16	R:A-SNGR-11:10230	C17H9.16	None	0.625432	0.430874	0.723894	0.639292	0.68741	0.793478	0.747007	0.851711	0.771739	0.779977	0.845752	1.18143	1.06109	1.18899	0.857046	0.655696	0.853836
SPAC1805.02C	R:A-SNGR-11:2841	C1805.02c	None	1.08187	0.649619	0.968939	0.868156	0.77023	0.761668	0.810345	0.795897	0.812921	0.736111	0.785381	1.05468	1.0039	1.24032	0.879931	0.793578	0.778334
SPAC1805.02C	R:A-SNGR-11:8985	C1805.02c	None	1.00345	Null	0.86725	0.735345	0.774115	0.736672	0.836005	0.844933	0.780026	0.718508	0.775587	1.03232	1.03153	1.11668	0.847854	0.720792	0.670148
SPAC1805.05	R:A-SNGR-11:2361	cki3	None	1.04217	0.734671	0.678358	0.597454	0.693569	0.742167	0.780072	0.915619	0.98227	0.933083	0.981516	1.06778	0.952381	1.03831	0.886673	0.905146	1.05075
SPAC1805.05	R:A-SNGR-11:8505	cki3	None	0.76796	Null	0.594178	0.609804	0.616305	0.616027	0.852362	0.924804	0.981682	0.734498	0.860095	1.07301	1.08939	1.10368	0.878301	0.899504	0.910886
SPAC1805.06C	R:A-SNGR-11:2873	hem2	None	0.749141	0.578141	0.883633	0.955418	0.908805	0.972197	1.00499	1.01913	0.948827	0.862166	0.867769	1.18421	1.09343	1.29235	1.03635	0.91	0.903516
SPAC1805.06C	R:A-SNGR-11:9017	hem2	None	0.849088	Null	0.847075	0.878177	0.922013	0.911111	0.986755	0.98847	0.912096	0.90276	0.891323	1.25492	1.24447	1.29918	1.0578	0.924955	0.857884
SPAC1805.08	R:A-SNGR-11:3090	dlc1	None	0.614667	0.448845	0.783813	0.470703	0.635242	0.608255	0.652072	0.648006	0.956213	0.743618	0.930032	0.910987	0.747967	1.01749	0.564626	0.808405	0.642336
SPAC1805.08	R:A-SNGR-11:9234	dlc1	None	0.684982	0.504762	0.827762	0.643434	0.675139	0.704149	0.742722	0.809883	0.672238	0.606604	0.64733	0.962963	0.826942	0.988636	0.751289	0.500521	0.769439
SPAC1805.11C	R:A-SNGR-11:2245	rps26-2	None	0.754384	0.538699	0.519348	0.738558	0.731963	0.685818	0.675698	0.853166	0.84304	0.796489	0.813526	0.858431	0.8585	0.644226	0.807586	0.75427	0.776188
SPAC1805.11C	R:A-SNGR-11:8389	rps26-2	None	0.661112	0.451042	0.568223	0.803873	0.732136	0.632089	0.701496	0.68583	0.761147	0.657567	0.723046	0.8861	0.915363	0.942177	0.802209	0.805127	0.710957
SPAC1805.12C	R:A-SNGR-11:2326	uep1|ubi2	None	0.764429	0.523328	0.669071	0.651402	0.660974	0.592589	0.626657	0.734641	0.813163	0.850746	0.814395	0.959744	0.907865	0.745476	0.845978	0.806498	0.858574
SPAC1805.12C	R:A-SNGR-11:8470	uep1|ubi2	None	0.556317	0.426373	0.501986	0.644469	0.615984	0.519924	0.668192	0.674693	0.763634	0.576419	0.693854	0.967273	0.922059	1.03234	0.868042	0.841565	0.757512
SPAC1805.13	R:A-SNGR-11:2757	rpl14	None	0.634073	0.450048	0.5767	0.662068	0.593311	0.583383	0.694162	0.747703	0.76807	0.793757	0.835284	0.990674	0.923373	1.07107	0.865819	0.767825	0.741393
SPAC1805.13	R:A-SNGR-11:8901	rpl14	None	0.590874	0.382154	0.613596	0.641021	0.635584	0.55877	0.689071	0.739492	0.746884	0.722148	0.75726	0.984735	0.951312	1.06613	0.846272	0.743026	0.757225
SPAC1805.17	R:A-SNGR-11:4851	crm1|caf2	None	0.899673	Null	0.874446	0.96219	0.846377	0.877642	0.863636	0.761989	0.820714	0.689162	0.844612	1.34436	1.32445	1.31682	1.04576	0.802632	0.806683
SPAC1834.01	R:A-SNGR-11:4415	sup45	None	0.904235	0.566879	1.05729	0.888023	0.853476	0.840897	0.929511	0.908101	1.17402	1.21739	1.03764	1.17627	1.15168	1.11884	0.90516	0.952443	0.972919
SPAC1834.01	R:A-SNGR-11:10559	sup45	None	0.910364	0.771975	0.810894	0.923815	0.930441	0.814022	1.04008	1.19258	1.09839	0.854661	0.997617	1.22035	1.18772	1.15974	0.978979	0.970205	0.872026
SPAC1834.02	R:A-SNGR-11:6899	aro1	None	0.892038	Null	0.842418	0.631409	0.611692	0.691184	0.779337	0.853933	0.762966	0.615702	0.713605	1.14119	1.18129	1.09524	0.984158	0.866075	0.985602
SPAC1834.02	R:A-SNGR-11:755	aro1	None	0.921019	0.630973	0.86924	0.493992	0.582064	Null	Null	0.830332	0.695209	0.592778	0.871795	1.10009	0.945856	Null	1.01652	1.01913	0.866792
SPAC1834.03C	R:A-SNGR-11:2196	h4.1|hhf1	S	0.21517	0.193851	0.452121	0.999566	1.68761	1.47918	0.956508	0.656149	0.441658	0.322541	0.425767	0.915907	1.66503	2.09477	2.00901	1.48227	1.05489
SPAC1834.03C	R:A-SNGR-11:8340	h4.1|hhf1	S	0.18456	0.163493	0.461498	0.989053	1.6875	1.13105	1.06082	0.576217	0.366374	0.285412	0.358067	0.922236	1.63195	2.50496	2.04584	1.71449	1.03748
SPAC1834.04	R:A-SNGR-11:2310	h3.1|hht1	S	0.424258	0.31423	0.575254	0.840971	1.37839	1.18893	0.890637	0.710429	0.604236	0.50785	0.515308	0.916029	1.44779	1.50241	1.69052	1.30212	1.09032
SPAC1834.04	R:A-SNGR-11:8454	h3.1|hht1	S	0.296024	0.248696	0.42811	0.932072	1.28763	1.22478	0.95885	0.643939	0.551751	0.398692	0.479489	0.959306	1.43231	2.12199	1.73846	1.36334	0.960143
SPAC1834.05	R:A-SNGR-11:3343	C1834.05	None	1.18218	Null	1.1288	1.03634	1.03125	0.867419	0.959821	1	1.18156	1.06897	1.11717	1.37523	1.43286	Null	1.11355	1.00355	1.19055
SPAC1834.11C	R:A-SNGR-11:3887	sec18	None	1.22992	Null	0.95283	0.965306	1.12881	1.20131	1.23729	1.21429	1.18302	1.15831	1.06111	Null	1.64687	1.74062	1.80492	1.39864	1.49176
SPAC1834.12	R:A-SNGR-11:5108	pex7	None	0.632969	0.381501	0.604789	0.59596	0.622647	0.63167	0.73	0.827636	0.933985	0.85028	0.934094	1.23855	1.24877	1.23801	1.04732	0.815596	1.2308
SPAC1834.12	R:A-SNGR-11:11252	pex7	None	0.340932	0.293061	0.467291	0.482851	0.53588	0.543206	0.676492	0.644245	0.762179	0.667357	0.856742	1.09953	1.01219	1.1116	0.806803	0.786154	0.900076
SPAC1851.02	R:A-SNGR-11:331	C1851.02	None	1.00685	0.60728	0.789427	1.11396	Null	1.15468	1.18621	1.20099	0.890347	0.933407	0.883784	1.07429	0.915103	Null	0.831107	0.746562	0.75017
SPAC1851.02	R:A-SNGR-11:6475	C1851.02	None	0.579858	Null	0.704516	0.904288	1.00147	0.833459	0.899486	0.769936	0.818116	Null	0.750725	0.942214	0.910207	1.072	0.811647	0.728814	0.775297
SPAC1851.03	R:A-SNGR-11:2262	ckb1	None	0.995946	0.756827	0.760593	0.864258	0.722646	0.693878	0.674125	0.936889	1.04649	0.880359	0.901119	1.02119	0.988796	0.878906	0.880048	0.843907	0.963537
SPAC1851.03	R:A-SNGR-11:8406	ckb1	None	0.883103	Null	0.748264	0.766798	0.726027	0.604338	0.847964	0.783644	0.956098	0.720365	0.771593	1.10023	0.997819	1.24207	0.865359	0.900131	0.831169
SPAC18B11.08C	R:A-SNGR-11:8437	C18B11.08c	None	0.635488	Null	0.541203	0.699634	0.709834	0.580325	0.660164	0.585253	0.725857	0.544576	0.620763	0.951697	0.932147	1.09364	0.709677	0.816276	0.660862
SPAC18B11.08C	R:A-SNGR-11:2293	C18B11.08c	None	0.70765	Null	0.679501	0.731597	0.75487	0.616318	0.632653	0.716304	0.7553	0.638593	0.74031	0.812997	0.834213	Null	0.73913	0.632439	0.716404
SPAC18G6.03	R:A-SNGR-11:12236	ypt3	None	0.628037	0.558858	0.860269	1.01723	1.03033	0.948143	1.18106	1.15319	0.948598	0.862671	0.927391	1.32663	1.26527	1.39942	1.31298	1.03638	0.938582
SPAC18G6.03	R:A-SNGR-11:6092	ypt3	None	0.739239	0.466429	0.809437	0.907877	0.90281	0.921875	0.933743	0.899323	0.95824	0.784063	Null	1.2864	1.23295	1.26135	1.02213	0.76012	1.0417
SPAC18G6.04C	R:A-SNGR-11:11740	shm2	None	0.581581	0.48088	0.619774	0.694025	0.671875	0.659891	0.840847	0.818084	0.749153	0.749254	0.817753	1.04936	1.09415	1.0466	0.970041	0.953216	0.661682
SPAC18G6.04C	R:A-SNGR-11:5596	shm2	None	0.638947	Null	0.628218	0.840069	0.752347	Null	0.769784	0.812564	0.909609	0.861446	0.752747	Null	1.12523	1.09247	0.935634	0.938033	0.98645
SPAC18G6.05C	R:A-SNGR-11:12252	C18G6.05c	None	1.09592	0.785538	0.936493	1.04194	0.909571	0.912558	1.11463	1.16231	1.18809	1.03651	1.03125	1.32813	1.19507	1.17592	1.01856	0.867008	0.918876
SPAC18G6.05C	R:A-SNGR-11:6108	C18G6.05c	None	1.15194	Null	0.946168	0.825977	0.81996	0.893333	0.899495	0.974076	1.15231	0.927386	0.958333	1.33079	1.18758	1.00969	0.844343	0.684352	0.918157
SPAC18G6.07C	R:A-SNGR-11:5612	mra1	None	0.777339	Null	0.82206	1.09326	1.04372	1.00374	1.0025	1.04708	1.14351	Null	0.910035	1.20757	1.15584	1.15595	0.967302	0.929957	0.979167
SPAC18G6.11C	R:A-SNGR-11:6140	C18G6.11c	G2	1.36252	Null	1.01838	0.653188	0.713563	0.919736	1.11013	1.12092	1.17485	0.891336	0.894188	0.970435	Null	1.00703	0.930636	0.713253	1.13812
SPAC18G6.14C	R:A-SNGR-11:5068	rps7	None	0.769968	0.41944	0.682773	0.725533	0.675692	0.652338	0.754961	0.866368	0.935774	0.891788	0.807301	1.06146	1.02205	1.01252	0.93718	0.869659	0.857232
SPAC18G6.14C	R:A-SNGR-11:11212	rps7	None	0.638589	0.397088	0.59819	0.715907	0.72086	0.619873	0.733439	0.83629	0.905543	0.871737	0.749131	1.00114	0.902734	0.951824	0.880775	0.833281	0.802225
SPAC1952.02	R:A-SNGR-11:1949	C1952.02	None	1.28912	0.944915	1.3051	1.25772	1.13325	1.21931	1.44044	1.43626	1.39703	1.21003	1.20253	1.35635	1.26329	1.38706	1.14719	1.08385	1.16978
SPAC1952.02	R:A-SNGR-11:8093	C1952.02	None	1.03145	0.757528	1.16271	1.05327	0.979945	1.09449	1.18975	0.959959	0.926389	0.847243	1	1.1683	1.12794	1.12078	0.881037	0.593087	0.828916
SPAC1952.09C	R:A-SNGR-11:397	C1952.09c	None	1.60398	1.01512	1.13298	0.828295	0.912065	0.847059	1.00315	1.12821	1.02202	0.93099	1.29116	1.64597	1.32955	Null	1.3126	1.17943	0.976401
SPAC1952.11C	R:A-SNGR-11:6557	ure2	None	Null	Null	0.931072	0.996988	0.940476	0.731618	0.873518	0.81348	0.832594	0.743392	0.860927	1.34573	1.22169	1.23626	1.13353	0.970516	0.915716
SPAC1952.12C	R:A-SNGR-11:925	csn7a	None	1.14325	Null	1.05828	0.831081	0.820994	0.971623	1.16188	1.17005	1.16276	1.17362	1.22506	1.47784	1.45285	1.76523	1.53352	1.3125	1.29718
SPAC1952.12C	R:A-SNGR-11:7069	csn7a	None	1.18861	Null	1.12154	0.883028	0.797723	0.872188	1.07911	0.919944	1.03393	0.889898	0.989962	1.38736	1.41566	1.52184	1.22003	0.809949	1.23326
SPAC19A8.01C	R:A-SNGR-11:299	sec7c	None	0.736058	0.453379	0.711465	0.763586	0.795522	0.861667	1.02927	1.14238	0.973312	1.02145	0.975334	1.16356	0.962676	0.969502	0.957702	0.954719	0.854386
SPAC19A8.01C	R:A-SNGR-11:6443	sec7c	None	0.469195	0.481962	0.511666	0.586801	0.664818	0.504528	0.822262	0.765812	0.814906	Null	0.755416	1.02584	0.903644	1.19212	0.853723	0.762565	0.917231
SPAC19A8.04	R:A-SNGR-11:1595	C19A8.04	None	1.13099	0.788688	1.05379	0.959254	1.00684	1.00864	1.08866	1.07076	1.0776	1.03229	1.19297	1.38055	1.27441	1.5813	1.25967	1.13959	1.11827
SPAC19A8.04	R:A-SNGR-11:7739	C19A8.04	None	0.922533	0.710588	0.977111	0.907357	1.04919	0.979871	1.14238	1.13793	1.06172	0.952331	1.07073	1.43545	1.41519	1.50352	1.26129	1.10167	1.04725
SPAC19A8.07C	R:A-SNGR-11:1067	C19A8.07c	None	1.04251	0.886333	0.90873	0.6	0.703704	0.609208	1.01722	1.21628	1.18252	0.958609	0.942268	Null	0.675	Null	0.67004	0.707853	0.82397
SPAC19A8.07C	R:A-SNGR-11:7211	C19A8.07c	None	0.935725	0.594631	1.01495	0.565943	0.546322	0.767652	0.840671	0.777328	0.888446	0.819421	0.801527	Null	Null	0.864686	0.712042	0.419753	0.612691
SPAC19A8.13	R:A-SNGR-11:1035	C19A8.13	None	0.73125	0.648686	0.687755	0.526976	0.668148	0.58209	0.673147	0.799193	0.934174	0.75974	0.855462	0.809174	Null	Null	0.692718	0.633399	0.813008
SPAC19A8.13	R:A-SNGR-11:7179	C19A8.13	None	0.659091	Null	0.694118	0.527273	0.448529	0.515612	0.648321	0.596577	0.644182	0.467509	0.673105	Null	0.772652	0.937677	0.670702	0.473422	0.610526
SPAC19A8.15	R:A-SNGR-11:2107	C19A8.15	None	0.575999	0.423172	0.567922	0.463574	0.542155	0.367741	0.605808	0.732257	0.816706	0.509262	0.61806	0.866704	0.846884	0.765838	0.869155	0.553783	0.884622
SPAC19A8.15	R:A-SNGR-11:8251	C19A8.15	None	0.613404	0.374407	0.610144	0.475684	0.500618	0.48256	0.648952	0.638854	0.696051	0.676502	0.613151	0.85085	0.78105	0.705833	0.584838	0.529778	0.860781
SPAC19B12.02C	R:A-SNGR-11:4036	C19B12.02c	M	1.19673	1.28459	1.95231	1.12073	0.753841	0.56214	0.639774	0.562681	0.774415	0.985145	1.7162	2.49382	1.58401	1.28012	0.711675	0.438226	0.535169
SPAC19B12.02C	R:A-SNGR-11:10180	C19B12.02c	M	1.04647	1.14741	1.86049	1.31457	0.696783	0.557396	0.524144	0.549887	0.694367	1.0221	1.49087	2.32225	1.58479	1.03281	0.677782	0.394638	0.488038
SPAC19B12.03	R:A-SNGR-11:3540	bgs3	None	1.29436	0.946691	1.06865	1.09249	1.12082	1.13976	1.20093	1.32362	1.31519	1.20594	1.24038	1.58438	1.41165	1.34249	1.11847	0.997179	1.0934
SPAC19B12.03	R:A-SNGR-11:9684	bgs3	None	1.05747	Null	0.994278	1.10148	1.09364	1.11339	1.18775	1.34655	1.30474	0.970994	1.10732	1.52129	1.41971	1.2651	1.11171	0.981544	1.00739
SPAC19B12.04	R:A-SNGR-11:1396	rps30-1	None	0.779456	0.676087	0.638775	0.793137	0.755278	0.706009	0.719145	0.725429	0.875067	0.971868	0.976932	1.16688	0.948815	0.77618	0.981964	0.864458	0.839395
SPAC19B12.04	R:A-SNGR-11:2642	rps30-1	None	0.69118	0.542942	0.724309	0.695278	0.669341	0.5851	0.670299	0.682025	0.750386	0.85728	0.825226	0.985288	0.931369	1.17234	0.904294	0.803337	0.769954
SPAC19B12.04	R:A-SNGR-11:2658	rps30-1	None	0.667942	0.520492	0.680326	0.61586	0.66139	0.635401	0.687559	0.725238	0.749277	0.798523	0.844625	1.02011	0.883403	1.20428	0.897785	0.825308	0.754231
SPAC19B12.04	R:A-SNGR-11:7540	rps30-1	None	0.576406	0.449888	0.550371	0.735373	0.712891	0.591644	0.717913	0.726618	0.813009	0.883927	0.855157	1.12012	1.01651	1.17142	0.935457	0.85338	0.850514
SPAC19B12.04	R:A-SNGR-11:8786	rps30-1	None	0.543284	0.343169	0.526176	0.674348	0.721802	0.572704	0.712896	0.727101	0.724227	0.655079	0.798769	1.05326	1.00501	1.09033	0.959917	0.850702	0.690564
SPAC19B12.04	R:A-SNGR-11:8802	rps30-1	None	0.515464	0.384646	0.698829	0.673952	0.708394	0.591042	0.720305	0.728769	0.725334	0.630406	0.790732	1.04522	0.974128	1.10562	1.07373	0.893706	0.734023
SPAC19B12.05C	R:A-SNGR-11:4052	C19B12.05c	None	1.10398	Null	0.98234	0.776147	0.893455	0.959627	1.0755	1.16008	1.23946	1.02653	1.04872	Null	Null	1.45122	1.18554	0.902214	1.20279
SPAC19B12.06C	R:A-SNGR-11:3556	C19B12.06c	None	0.884921	Null	0.800515	0.92069	0.943249	0.815603	0.897989	0.971264	0.894316	0.84289	0.959627	1.17437	1.17277	1.32389	1.01635	0.991045	0.951768
SPAC19B12.06C	R:A-SNGR-11:9700	C19B12.06c	None	0.628159	Null	0.719054	0.938675	0.922114	0.854093	0.8825	0.945946	0.889706	0.653479	0.903888	1.18155	1.12252	1.2385	1.00749	1.03295	0.845247
SPAC19B12.11C	R:A-SNGR-11:11188	C19B12.11c	G2	0.706813	Null	0.841163	0.514039	0.645604	0.764912	1.02708	1.01818	1.04485	0.808889	0.877049	0.929091	Null	0.744715	0.855046	0.577909	0.800939
SPAC19B12.11C	R:A-SNGR-11:5044	C19B12.11c	G2	1.2	Null	0.972222	0.68254	0.70607	0.816716	1.03321	1.28668	1.48243	1.18072	0.997006	Null	Null	0.836957	0.807122	0.604491	0.936823
SPAC19D5.04	R:A-SNGR-11:5091	C19D5.04	None	1.08608	0.685306	0.970018	0.782007	0.772184	0.778656	0.817506	0.92629	1.18888	0.967583	0.913978	1.25222	1.07337	1.1556	0.871134	0.629226	0.87247
SPAC19D5.04	R:A-SNGR-11:11235	C19D5.04	None	0.579034	0.476939	0.731343	1.20688	0.492958	0.619632	0.585593	0.630388	0.785714	0.5819	0.649891	1.05859	0.873031	0.922523	0.606742	0.48495	0.621374
SPAC19D5.05C	R:A-SNGR-11:3191	C19D5.05c	None	0.805139	Null	1.06951	0.830252	0.752122	0.683492	0.79676	0.8512	1.15299	1.01181	1.00257	Null	0.866906	Null	0.712644	0.6688	0.961224
SPAC19E9.03	R:A-SNGR-11:951	pas1	S	1.32714	0.544854	0.62766	0.711027	0.838017	1.19298	1.46679	1.80653	1.59873	1.4058	1.50861	2.15496	2.37554	2.76538	2.25955	2.02137	1.77673
SPAC19E9.03	R:A-SNGR-11:7095	pas1	S	1.11035	0.506814	0.711989	0.699346	0.873874	1.11872	1.22964	1.52146	1.43432	1.03439	1.19986	2.03584	2.32333	2.44787	1.85888	1.25319	1.70977
SPAC19G12.05	R:A-SNGR-11:7853	C19G12.05	None	0.852615	Null	0.704762	0.607513	0.547712	0.554475	0.772581	0.84381	0.756193	0.80137	0.824128	0.936275	0.85042	0.908178	0.791071	0.687954	0.689342
SPAC19G12.06C	R:A-SNGR-11:2884	hta2	S	0.301636	0.261157	0.603203	1.16985	1.74709	1.68313	1.26841	0.801699	0.548591	0.463275	0.575964	1.20494	1.93276	2.79906	2.4447	1.66727	1.20074
SPAC19G12.06C	R:A-SNGR-11:9028	hta2	S	0.263145	0.198684	0.593483	1.03808	1.67296	1.50131	1.17466	0.74728	0.494739	0.397444	0.513207	1.14768	1.86251	2.62359	2.15387	1.47706	1.04874
SPAC19G12.09	R:A-SNGR-11:6285	C19G12.09	G2	Null	Null	Null	0.343169	0.454456	0.536566	0.666081	0.547053	0.669383	0.392222	0.379802	0.52561	0.648796	0.763485	0.860918	0.585973	0.843913
SPAC19G12.10C	R:A-SNGR-11:6797	pcy1|cpy1	None	0.812554	0.616962	0.881579	0.759871	Null	0.896804	1.04205	1.12379	0.981493	0.973775	0.953543	1.26537	1.26475	1.32436	1.22867	1.1008	Null
SPAC19G12.10C	R:A-SNGR-11:653	pcy1|cpy1	None	0.799602	0.708973	0.956068	0.99346	0.947544	1.0553	1.3004	1.34945	1.10364	1.09532	1.09153	Null	Null	1.25376	Null	1.12771	0.896461
SPAC19G12.11	R:A-SNGR-11:157	C19G12.11	None	1.13865	0.74548	0.739362	0.833333	0.855288	0.781596	0.856599	0.977667	0.810437	0.802153	0.860853	1.13105	0.932225	Null	0.866216	0.802301	0.816555
SPAC19G12.11	R:A-SNGR-11:6301	C19G12.11	None	0.740187	Null	0.753459	0.791722	0.758486	0.632754	0.753641	0.608483	0.767705	0.663842	0.829412	1.01893	1.00455	0.903042	1.0105	0.623044	0.801939
SPAC19G12.15C	R:A-SNGR-11:6819	tpp1	None	1.16041	Null	0.932099	1.01404	1.12821	1.07298	1.12443	1.1028	0.933589	0.848175	0.997942	Null	1.56979	1.47836	1.36804	1.3212	1.24012
SPAC19G12.16C	R:A-SNGR-11:5005	C19G12.17c	G1	0.417284	1.12298	3.64541	4.24518	2.99378	1.57453	0.928403	0.658796	0.446732	0.477812	1.53835	3.71465	3.8279	2.66693	1.71266	0.724689	0.624606
SPAC19G12.16C	R:A-SNGR-11:11149	C19G12.17c	G1	Null	0.705028	2.86164	2.81146	2.17976	1.15453	0.705197	0.675626	0.318464	0.308219	1.19121	3.2424	2.92862	2.61148	1.21615	0.805085	0.53482
SPAC1A6.02	R:A-SNGR-11:31	C1A6.02	None	1.30628	0.944191	0.892458	1.1593	1.03647	0.90009	0.926655	1.00855	1.04505	1.09549	1.13431	1.40541	1.23577	Null	1.12065	0.842064	0.984353
SPAC1A6.02	R:A-SNGR-11:6175	C1A6.02	None	0.896194	0.65526	0.966129	1.17298	0.975357	0.765186	0.803141	0.817333	1.00598	0.909091	1.06803	Null	1.27982	1.2536	1.07634	0.765244	0.976261
SPAC1A6.03C	R:A-SNGR-11:2070	C1A6.03c	None	0.785576	0.6052	0.868932	0.623499	0.819816	1.2106	1.52224	1.30172	1.79572	1.31473	1.35842	1.61865	1.65477	1.4983	1.36	1.27922	1.4926
SPAC1A6.03C	R:A-SNGR-11:8214	C1A6.03c	None	0.73566	0.533618	0.896807	0.731031	0.911842	0.919245	1.21303	1.19384	1.14482	0.807834	1.175	1.60069	1.43352	1.56367	1.65186	0.925	1.5764
SPAC1A6.04C	R:A-SNGR-11:1488	C1A6.04c	None	1.15227	0.75622	0.837549	0.878887	1.02979	1.16748	1.24764	1.26752	1.41848	1.64377	1.48505	1.63965	1.76216	1.79936	1.85186	1.48748	1.68332
SPAC1A6.04C	R:A-SNGR-11:7632	C1A6.04c	None	0.797182	0.57268	0.768324	0.890083	1.07285	1.02432	1.27927	1.2798	1.39582	1.37176	1.32202	1.69303	1.87748	2.004	1.91659	1.72121	1.63082
SPAC1A6.09C	R:A-SNGR-11:1520	lag1	None	1.15455	0.864348	1.14612	1.1812	1.05882	1.04734	1.13636	1.10959	1.18172	1.32482	1.18639	1.32649	1.24964	Null	1.0798	0.92735	0.991505
SPAC1A6.09C	R:A-SNGR-11:7664	lag1	None	0.823954	Null	0.953586	1.18324	1.09894	0.934066	1.16399	1.16194	1.16184	1.01239	1.10065	1.36972	1.34269	1.30243	1.13333	1.05178	0.956842
SPAC1B1.03C	R:A-SNGR-11:12015	C1B1.03c	None	0.658601	0.704475	1.01948	0.890588	0.875823	0.83559	0.969834	0.941507	0.809203	0.729821	0.862952	1.16853	1.11209	1.0175	0.975705	0.905222	0.694648
SPAC1B1.03C	R:A-SNGR-11:5871	C1B1.03c	None	1.11869	0.867647	1.15666	1.15634	0.969747	0.953927	0.991971	Null	1.01006	0.965372	0.941606	1.18595	1.1648	1.00508	0.99784	0.799836	1.02621
SPAC1B2.03C	R:A-SNGR-11:1833	C1B2.03c	None	1.0678	0.753861	1.021	1.23176	1.16944	1.12153	1.36096	1.35727	1.39089	1.38886	1.33863	1.69645	1.54538	1.7113	1.43957	1.24491	1.23772
SPAC1B2.03C	R:A-SNGR-11:7977	C1B2.03c	None	0.921719	0.725909	1.04027	0.915733	0.967314	1.05135	1.18883	1.18717	1.03226	1.12715	1.04322	1.62512	1.46943	1.57969	1.08207	0.924423	1.07315
SPAC1B2.04	R:A-SNGR-11:2261	C1B2.04	None	0.598613	0.459734	0.514781	0.431833	0.60118	0.555758	0.590361	0.69003	0.756787	0.572222	0.678135	0.781225	0.771877	0.794964	0.776968	0.670862	0.715235
SPAC1B2.04	R:A-SNGR-11:8405	C1B2.04	None	0.565743	0.377976	0.535057	0.581301	0.579914	0.476476	0.612147	0.604068	0.644567	0.484925	0.601813	0.866391	0.843934	1.11533	0.772239	0.794481	0.634434
SPAC1B3.01C	R:A-SNGR-11:3501	C1B3.01c	None	1.11453	Null	1.08736	0.841978	0.939587	0.745014	0.859249	0.970827	0.948553	0.913832	0.997625	1.24214	1.15376	1.27023	0.916545	0.888712	0.918085
SPAC1B3.01C	R:A-SNGR-11:9645	C1B3.01c	None	0.829298	Null	0.9129	0.898249	0.88625	0.797101	0.856855	1.00606	0.896473	0.764869	0.918782	1.2071	1.0442	1.12652	1.00613	0.921909	0.758359
SPAC1B3.02C	R:A-SNGR-11:6981	C1B3.02c	None	0.7584	Null	0.818425	0.872286	0.889683	0.910224	1.00102	1.05316	1.01309	0.840062	0.885965	1.28031	1.25171	1.33675	1.07255	0.827038	0.900535
SPAC1B3.02C	R:A-SNGR-11:837	C1B3.02c	None	0.779927	Null	0.741453	0.880522	0.816609	Null	1.2233	1.18375	1.18427	1.20382	1.10759	1.36388	1.19848	Null	1.23776	1.12051	1.00692
SPAC1B3.06C	R:A-SNGR-11:2957	C1B3.06c	None	1.28908	1.20046	1.55865	1.04201	1.22695	1.41346	1.44027	1.33333	1.33922	0.987738	1.21396	1.77811	1.66766	2.11819	1.50088	1.12479	1.20189
SPAC1B3.06C	R:A-SNGR-11:9101	C1B3.06c	None	1.19967	Null	1.44672	1.2488	1.40069	1.51178	1.47929	1.36	1.18713	1.02977	1.15663	Null	Null	1.84404	1.48221	0.764045	0.941893
SPAC1B3.08	R:A-SNGR-11:2973	C1B3.08	G2	0.984102	Null	0.626911	0.586777	0.737089	1.1262	1.30448	1.22698	1.17039	0.941943	0.964215	1.25772	1.19534	1.58085	1.40034	1.20213	1.3662
SPAC1B3.08	R:A-SNGR-11:9117	C1B3.08	G2	0.877429	Null	0.593861	0.536036	0.806723	1	1.32007	1.26804	1.02038	0.948193	0.905449	1.2048	Null	1.44541	1.3444	0.865629	1.148
SPAC1B3.09C	R:A-SNGR-11:8621	C1B3.09c	None	0.894325	Null	0.889065	0.943197	0.908007	0.889583	1.00667	1.01166	1.00337	0.790566	0.87801	1.2563	1.09034	1.18555	0.964953	0.965986	0.828534
SPAC1B3.09C	R:A-SNGR-11:2477	C1B3.09c	None	1.20805	Null	0.956023	1.03067	1.01232	0.960784	0.979401	1.01636	1.05531	0.976415	0.990132	1.18502	1.14472	Null	0.982379	1.08293	0.993506
SPAC1B3.12C	R:A-SNGR-11:4964	rpb10	None	1.08158	0.722455	0.952191	1.10654	1.13989	1.10453	1.15745	1.18471	1.24033	1.03566	1.08475	1.35963	1.3212	1.32996	1.09613	0.891066	0.945748
SPAC1B3.12C	R:A-SNGR-11:11108	rpb10	None	0.777918	0.535714	0.957235	0.883232	1.09868	0.980512	1.06432	1.1219	1.08639	0.864823	0.997658	1.3067	1.13823	1.18449	1.07544	0.943831	0.881579
SPAC1B3.14	R:A-SNGR-11:3606	vma3	None	0.932537	0.482807	0.655474	0.867588	0.866638	0.727302	0.850659	0.937421	0.900719	0.820064	0.924667	1.17196	1.11148	1.2798	0.969878	0.900935	0.903737
SPAC1B3.14	R:A-SNGR-11:9750	vma3	None	0.743156	0.521008	0.607516	0.845497	0.790574	0.759443	0.829696	0.922191	0.841593	0.722633	0.901092	1.13781	1.04449	1.0881	0.946514	0.941499	0.825718
SPAC1B3.16C	R:A-SNGR-11:1421	C1B3.16c	None	0.556012	0.526497	0.677939	0.772046	0.981103	1.00374	1.10771	1.0905	1.05137	0.813693	0.687333	0.695688	0.644657	0.607477	0.826794	0.772847	0.900119
SPAC1B3.16C	R:A-SNGR-11:7565	C1B3.16c	None	0.391883	0.363331	0.60812	0.871632	0.949975	0.935093	1.06969	1.11932	1.01116	0.64691	0.578234	0.808384	0.668963	0.843416	0.78282	0.745408	0.846982
SPAC1B9.02C	R:A-SNGR-11:10299	sck1	None	1.21659	0.682464	1.1084	0.993007	1.16529	0.98167	1.02219	1.04295	0.998457	0.604685	0.701812	1.09751	1.34846	Null	1.02232	0.864929	0.893333
SPAC1B9.02C	R:A-SNGR-11:4155	sck1	None	1.02723	0.662692	1.20742	0.871705	0.902941	0.731111	0.760054	0.893651	0.797441	0.749451	0.837037	Null	1.2139	Null	0.882521	0.810855	1.03514
SPAC1B9.03C	R:A-SNGR-11:4667	C1B9.03c	None	1.08053	Null	1.34394	1.08031	0.958955	0.840237	0.930836	0.967105	1.10229	0.94686	0.926471	1.17988	0.990408	1.03195	0.8	0.75398	0.819892
SPAC1D4.04	R:A-SNGR-11:5308	cct2	None	0.76647	0.508816	0.856983	0.472655	0.542645	0.418496	0.71641	0.754274	0.886433	0.710598	0.822955	1.07747	1.04097	1.06956	0.973615	0.762465	0.827218
SPAC1D4.04	R:A-SNGR-11:11452	cct2	None	0.697821	0.43941	0.792434	0.713799	0.938276	0.831989	1.07344	0.933579	0.908436	0.685562	0.792314	1.10803	1.1457	1.08657	0.897715	0.909941	0.536139
SPAC1D4.08	R:A-SNGR-11:4252	C1D4.08	None	0.75	0.540984	0.699834	0.633046	0.756839	0.547634	0.709141	0.794002	1.1114	0.938003	1.02564	1.04361	1.1608	1.04412	0.901768	0.876404	0.968254
SPAC1D4.11C	R:A-SNGR-11:10924	C1D4.11c	None	1.36162	0.783708	1.10696	1.1871	1.34548	1.20345	1.34286	1.38026	1.1174	0.970476	1.14324	1.50175	1.47191	1.59029	1.26531	1.08744	0.979542
SPAC1D4.11C	R:A-SNGR-11:4780	C1D4.11c	None	1.32448	Null	1.1712	1.17203	1.12126	1.23745	1.25859	1.27139	1.30521	1.10288	1.17147	1.59711	1.5683	1.62079	1.26215	1.0257	1.069
SPAC1E11.01C	R:A-SNGR-11:5739	tif33	None	0.87417	0.558666	0.88837	1.15351	1.05586	0.966529	0.950437	1.08345	1.14843	1.12806	0.9233	1.23121	1.2261	1.15801	1.05096	1.05692	1.03221
SPAC1E11.01C	R:A-SNGR-11:11883	tif33	None	0.557821	0.602415	0.879738	0.966736	0.933647	0.8125	0.974803	1.11489	0.922214	0.934012	0.915918	1.27015	1.219	1.19975	1.1245	0.945525	0.855897
SPAC1E11.02	R:A-SNGR-11:5956	C823.02	None	0.783383	Null	0.798439	0.829446	0.688667	0.773927	0.80762	0.858782	0.922186	0.70098	0.921765	1.17014	1.19943	1.15819	0.907641	0.642978	0.903614
SPAC1E11.02	R:A-SNGR-11:12100	C823.02	None	0.736635	Null	0.822802	0.810573	0.832675	0.765487	0.849638	0.972222	0.879566	0.684685	0.998492	1.13151	1.10711	1.22374	1	0.959664	0.8573
SPAC1F12.02C	R:A-SNGR-11:5263	C1F12.02c	None	0.496928	0.358325	0.56819	0.391104	0.472589	0.446468	0.577017	0.630994	0.656377	0.64554	0.726591	0.874196	0.819996	0.859489	0.76698	0.60781	0.68
SPAC1F12.02C	R:A-SNGR-11:11407	C1F12.02c	None	0.607569	0.438544	0.554464	0.629083	0.692814	0.650554	0.773316	0.855989	0.8045	0.758386	0.862985	1.05204	0.932496	0.893624	0.904534	0.843932	0.817956
SPAC1F12.03C	R:A-SNGR-11:5268	C1F12.03c	None	1.05769	0.825532	1.34793	0.692128	1.01792	0.824106	1.06054	1.05217	1.72876	1.41067	1.59808	1.78365	1.73125	1.44378	1.41319	1.26654	1.60828
SPAC1F12.03C	R:A-SNGR-11:11412	C1F12.03c	None	0.858186	0.696682	1.20688	0.742466	1.14686	0.871362	1.35942	1.32	1.69377	0.890909	1.6264	1.75643	1.95105	1.45005	1.45116	1.61051	1.66871
SPAC1F12.05	R:A-SNGR-11:11423	C1F12.05	G2	0.838755	Null	0.397146	0.412204	0.688581	0.880402	1.2069	1.16786	1.11044	0.859216	0.827586	0.921986	0.920354	Null	0.97549	0.992248	0.858255
SPAC1F12.07	R:A-SNGR-11:11935	C1F12.07	None	0.649779	0.690141	0.846052	0.973453	0.919184	0.894837	1.144	1.16054	0.995773	1.005	1.04342	1.26748	1.28198	1.30109	1.22063	1.15158	0.989609
SPAC1F12.07	R:A-SNGR-11:5791	C1F12.07	None	0.979084	0.587518	0.871013	1.01297	Null	0.96245	1.03235	1.15945	1.15041	1.07924	0.948848	1.21084	1.26175	1.19311	1.12569	Null	1.1887
SPAC1F3.01	R:A-SNGR-11:3276	C3H8.11	None	0.997727	Null	0.976879	0.621311	0.887348	0.663974	0.794833	0.871575	1.2415	1.11296	0.98892	Null	1.00877	Null	0.888393	0.736082	0.972222
SPAC1F3.01	R:A-SNGR-11:9420	C3H8.11	None	1.07438	Null	1.01502	0.976534	0.998285	0.835244	0.990494	1.09963	1.17003	0.688	0.77027	Null	1.49361	Null	0.765625	0.808989	0.892344
SPAC1F3.05	R:A-SNGR-11:7036	C1F3.05	None	1.09717	Null	1.2	1.06217	1.03064	0.949387	0.878672	0.857143	0.899408	0.691756	0.895038	Null	Null	1.31625	1.05435	0.836493	0.912975
SPAC1F3.06C	R:A-SNGR-11:5260	C1F3.06c	None	0.764286	0.520958	0.963649	0.419516	0.538708	0.302566	0.753715	0.549603	0.722988	0.673995	0.928687	1.23324	1.34679	1.16308	0.884579	0.624909	0.984342
SPAC1F3.06C	R:A-SNGR-11:11404	C1F3.06c	None	0.928395	0.636831	0.923077	0.508794	0.822816	0.722337	0.824947	0.828789	0.806354	0.633943	0.92614	1.30787	1.22997	1.1547	1.02255	0.866319	0.759603
SPAC1F3.09	R:A-SNGR-11:11420	C1F3.09	None	0.68803	0.460407	0.600172	0.439526	0.708791	0.599765	0.767261	0.727829	0.693976	0.507113	0.678281	0.924303	1.09469	1.15772	1.05714	1.00243	0.679924
SPAC1F3.09	R:A-SNGR-11:5276	C1F3.09	None	0.588855	Null	0.611607	0.408705	0.512195	0.342409	0.556466	0.493743	0.607798	0.621394	0.71835	0.992038	1.00569	1.14029	0.863985	0.718266	Null
SPAC1F5.02	R:A-SNGR-11:1875	C1F5.02	None	0.925422	0.648797	0.862275	0.788629	0.875686	1.01921	1.1237	1.06229	0.969673	0.919239	1.00434	1.25154	1.14333	1.5155	1.27775	1.08018	1.12968
SPAC1F5.02	R:A-SNGR-11:8019	C1F5.02	None	0.676724	0.684385	0.800098	0.687054	0.79867	0.92269	0.772874	0.747781	0.808998	0.580122	0.731985	1.14996	1.06509	1.33533	1.12542	0.574417	0.886993
SPAC1F5.03C	R:A-SNGR-11:6521	C1F5.03c	None	0.803254	Null	0.80375	0.901024	0.777377	0.642857	0.797362	0.749585	0.962963	0.847727	0.76175	1.11111	0.992434	1.07657	0.857143	0.795103	0.916946
SPAC1F5.06	R:A-SNGR-11:857	C1F5.06	None	0.997915	0.684097	1.03823	0.825314	0.789583	0.922958	1.14522	1.0524	0.838785	0.889571	1.04439	1.26602	1.23815	1.46674	1.13503	0.98419	0.930782
SPAC1F5.06	R:A-SNGR-11:7001	C1F5.06	None	1.17831	0.873476	1.11693	1.06905	1.03628	1.0804	0.998728	0.996432	1.04485	0.927914	1.00909	1.39056	1.40278	1.46455	1.23636	0.886998	1.03177
SPAC1F5.10	R:A-SNGR-11:8057	tif412	None	0.694407	Null	0.729381	0.665385	0.60114	0.651335	0.667406	0.686478	0.71665	0.677489	0.789267	Null	Null	1.04575	0.830579	0.58733	0.741935
SPAC1F7.01C	R:A-SNGR-11:4810	C1F7.01c	None	1.30325	Null	1.12288	0.973966	0.978626	0.991881	1.10872	1.06977	1.13122	0.962199	0.995951	1.38704	1.37484	1.6054	1.22601	1.10845	1.25868
SPAC1F7.02C	R:A-SNGR-11:3514	C1F7.02c	None	1.30422	Null	1.31266	1.02723	1.10766	0.972121	1.19652	1.23496	1.47236	1.24376	1.19003	1.22956	1.03881	1.07021	0.908847	0.921095	1.02537
SPAC1F7.02C	R:A-SNGR-11:9658	C1F7.02c	None	0.981579	Null	1.03566	1.2442	1.11195	1.002	1.15089	1.54013	1.36133	0.992537	1.0125	1.16216	Null	Null	0.872951	0.883077	0.774899
SPAC1F7.03	R:A-SNGR-11:4026	C1F7.03	S	0.967168	Null	1.06921	1.12528	1.17822	1.13094	1.11018	1.0524	0.978261	0.815094	0.947368	1.51852	Null	1.74946	1.43627	0.923232	1.06363
SPAC1F7.04	R:A-SNGR-11:6023	rho1	None	0.841834	0.544079	0.874249	0.863435	0.937889	0.962503	1.00685	1.0168	1.08871	0.830142	0.931595	1.22292	1.20123	1.13654	1.0797	0.769741	1.05873
SPAC1F7.04	R:A-SNGR-11:12167	rho1	None	0.661348	0.640788	0.847322	1.04368	1.09644	0.978008	1.10855	1.09778	1.02481	0.823902	0.958122	1.21433	1.25184	1.26739	1.11888	0.96054	0.830983
SPAC1F7.05	R:A-SNGR-11:2442	cdc22	G1	0.841837	1.69375	3.67609	4.25358	3.23569	1.48566	0.806751	0.586507	0.57411	0.99211	2.09235	3.75242	3.44995	2.76585	1.44598	0.855605	0.555339
SPAC1F7.05	R:A-SNGR-11:8586	cdc22	G1	0.641436	1.4972	3.20009	4.12972	2.87128	1.42271	0.817751	0.580624	0.521578	0.791726	1.87159	3.99334	3.42019	2.83048	1.48448	0.852872	0.48366
SPAC1F7.07C	R:A-SNGR-11:8602	fip1	None	0.133041	Null	0.123168	0.154887	0.198912	0.229407	0.203759	0.143921	0.108599	Null	0.0953958	0.14167	0.161546	0.203068	0.200577	0.21238	0.213878
SPAC1F7.12	R:A-SNGR-11:4298	C1F7.12	None	0.63967	0.385344	0.762055	0.623054	0.912789	0.820928	0.830061	0.726675	1.02076	0.763701	0.920421	0.964982	1.00105	0.926377	0.894554	0.639286	0.873675
SPAC1F7.12	R:A-SNGR-11:10442	C1F7.12	None	0.731893	Null	0.778335	0.843485	0.959588	0.740914	1.05183	1.04401	0.914684	0.709168	0.701149	1.05948	1.11715	1.13769	0.916887	0.856771	0.672566
SPAC1F7.13C	R:A-SNGR-11:11860	rpl8-1|rpk5a|rpl2-1|rpk5	None	0.491582	0.433589	0.531214	0.66071	0.688342	0.558953	0.662403	0.784744	0.70364	0.722998	0.765621	0.913232	0.987416	0.983997	0.936859	0.906205	0.773582
SPAC1F7.13C	R:A-SNGR-11:5716	rpl8-1|rpk5a|rpl2-1|rpk5	None	0.60135	0.380482	0.490061	0.696021	0.584328	0.676431	0.62963	0.699509	0.861626	0.803421	0.779149	0.983513	0.963417	0.962902	0.853731	Null	0.842105
SPAC1F8.07C	R:A-SNGR-11:89	C1F8.07c	None	1.72916	1.03089	1.12707	1.28246	1.30839	1.17712	1.09897	1.25025	1.20501	1.05245	1.12566	1.24509	0.893327	0.773783	1.02159	0.899551	0.975011
SPAC1F8.07C	R:A-SNGR-11:6233	C1F8.07c	None	1.32242	0.889695	1.35782	1.6128	1.28167	1.20742	1.22526	1.18102	1.2767	1.19566	1.11919	1.27327	1.21292	1.06231	1.10599	0.844753	0.97227
SPAC20G4.06C	R:A-SNGR-11:1634	cof1	None	0.740126	0.521635	0.598037	0.650994	0.70944	0.655617	0.763322	0.839216	0.817961	0.873842	1.02767	1.15094	1.06318	1.23897	1.09547	1.05407	0.903231
SPAC20G4.06C	R:A-SNGR-11:7778	cof1	None	0.54044	0.43687	0.644003	0.64437	0.695503	0.608591	0.747546	0.721523	0.70429	0.715678	0.806422	1.12743	1.05616	1.32849	1.04535	1.01984	1.20739
SPAC20G4.07C	R:A-SNGR-11:7016	sts1	None	0.983784	Null	0.856256	0.635095	0.647943	0.855117	0.876137	0.798985	0.909164	0.704989	0.822826	1.05825	1.06243	1.25452	0.938826	0.667214	0.897127
SPAC20G4.07C	R:A-SNGR-11:872	sts1	None	0.794495	Null	0.795075	0.585678	0.601852	Null	1.04679	1.05268	0.881556	1.08175	0.896307	1.00283	0.915254	1.2267	1.10282	0.877688	0.827758
SPAC20G8.03	R:A-SNGR-11:218	itr2	None	1.45436	0.869966	1.14817	0.923873	1.11655	1.0582	1.10355	1.18448	1.13598	0.920405	0.977093	1.34506	1.24108	1.26799	1.50777	1.1196	1.25096
SPAC20G8.03	R:A-SNGR-11:6362	itr2	None	1.13017	0.920755	1.21377	1.11207	1.04722	0.898434	1.15101	0.903226	0.981838	0.847905	0.953146	1.39317	1.43548	1.63968	1.28897	1.10504	1.37589
SPAC20G8.04C	R:A-SNGR-11:6874	C20G8.04c	None	Null	1.02075	1.01113	0.815091	0.812175	0.765625	0.860484	0.930622	0.960265	0.893298	0.951244	1.43372	1.37238	1.45485	1.37916	1.05758	1.16515
SPAC20G8.04C	R:A-SNGR-11:730	C20G8.04c	None	1.51795	0.937223	1.03938	0.793222	Null	Null	0.901478	1.04035	0.842822	0.909091	1.11089	1.31028	1.32724	Null	1.26502	1.12796	1.12874
SPAC20G8.05C	R:A-SNGR-11:6378	cdc15	M	Null	Null	2.09857	1.8915	1.05507	0.542466	0.50431	0.416388	0.642857	0.871201	1.74194	2.65116	2.03094	1.6723	0.888438	0.50165	0.578298
SPAC20G8.05C	R:A-SNGR-11:234	cdc15	M	1.66533	1.48511	2.1074	1.47619	1.18217	0.591455	Null	0.540289	0.630137	1.02177	1.88333	Null	1.86649	Null	0.825521	0.602428	0.552361
SPAC20G8.07C	R:A-SNGR-11:250	C20G8.07c	None	0.960432	0.543586	0.672332	0.733984	0.823529	0.796355	0.811016	0.940767	0.806472	0.821918	0.844156	1.03696	0.840563	Null	0.786577	0.698605	0.679854
SPAC20G8.09C	R:A-SNGR-11:5578	C20G8.09c	None	1.15798	Null	1.19761	1.20866	1.03155	1.08378	1.1231	1.27574	1.5172	1.38955	0.992874	1.12014	0.97225	Null	0.89966	0.836526	1.01606
SPAC20H4.11C	R:A-SNGR-11:740	C20H4.11c	None	0.834337	0.621604	0.971241	0.78454	0.912487	Null	1.24911	1.08557	0.860697	0.858307	1.07553	1.30412	1.15085	1.4236	1.11453	1.0696	0.824838
SPAC20H4.11C	R:A-SNGR-11:6884	C20H4.11c	None	0.801775	0.623989	0.982255	1.05863	0.961173	Null	1.04964	1.0618	0.950584	0.815401	0.990794	1.33666	1.3266	1.37838	1.15567	0.933182	0.957617
SPAC212.01C	R:A-SNGR-11:2518	C212.01c	None	0.87848	0.774899	0.931805	1.02424	1.06772	0.97683	0.979025	1.05979	1.16266	1.37409	1.19771	1.30684	1.08549	1.08915	0.879976	0.855412	0.857487
SPAC212.01C	R:A-SNGR-11:8662	C212.01c	None	0.688838	0.561356	0.781599	0.926299	0.897307	0.847686	0.976294	1.0083	1.10672	1.07385	1.01805	1.31424	1.092	1.07513	0.893797	0.884449	0.752461
SPAC212.09C	R:A-SNGR-11:388	C212.09c	None	0.41437	0.245934	0.458495	0.750946	0.591793	0.709214	0.808884	0.78074	0.699871	0.703322	0.893907	0.994843	0.987788	0.836415	1.15881	0.974026	1.01538
SPAC212.09C	R:A-SNGR-11:6532	C212.09c	None	0.331851	0.340972	0.439209	0.535571	0.594713	0.502127	0.643959	0.572439	0.724816	Null	0.647131	0.929217	0.933469	1.14748	0.944244	0.835248	Null
SPAC212.10	R:A-SNGR-11:1460	C212.10	G2	0.919506	0.523824	0.514766	0.429774	0.63796	0.776579	1.04002	1.11915	1.20816	1.22881	1.11872	1.24327	1.05434	1.02301	1.22931	1.14504	1.18928
SPAC212.10	R:A-SNGR-11:7604	C212.10	G2	0.735843	0.383648	0.462873	0.483878	0.60973	0.687557	1.01974	1.14115	1.20234	1.0206	0.912921	1.19657	1.11186	1.27652	1.1525	1.1101	1.16551
SPAC21E11.06	R:A-SNGR-11:7578	tif224	None	Null	Null	0.88697	1.01717	1.00949	0.828974	1.06191	1.03361	0.986418	0.889058	0.948882	1.17659	1.24092	1.24295	0.995565	0.89071	0.865805
SPAC21E11.08	R:A-SNGR-11:6839	lcb2	None	0.96962	Null	1.01372	1.11615	1.15767	1.15676	1.20118	1.30866	1.19179	1.01742	0.973719	1.43777	1.6187	1.73218	1.55617	1.37147	1.32471
SPAC21E11.08	R:A-SNGR-11:695	lcb2	None	1.0691	0.672414	1.15874	1.02469	0.971875	Null	1.55439	1.53565	1.07325	1.12179	1.28157	1.51731	1.47022	Null	1.69027	1.39418	1.29167
SPAC222.03C	R:A-SNGR-11:2212	C222.03c	None	Null	0.584219	0.7477	0.617607	0.846995	0.689273	0.569314	0.943079	0.995157	0.743066	0.982927	1.06215	1.0755	Null	0.91196	0.787709	0.791908
SPAC222.03C	R:A-SNGR-11:8356	C222.03c	None	0.583663	Null	0.812291	0.543053	0.629237	0.514953	0.67893	0.74711	0.806223	0.68331	0.815718	1.04401	Null	1.32891	0.784672	0.829889	0.949942
SPAC222.06	R:A-SNGR-11:956	C222.06	None	1.30401	Null	1.1859	0.85119	0.763057	0.861032	1.22234	1.32722	1.17358	0.998824	0.949301	1.04762	0.915404	1.09244	0.955022	0.969631	0.946309
SPAC222.06	R:A-SNGR-11:7100	C222.06	None	1.16239	Null	1.28753	1.06726	0.866745	0.81932	0.905495	0.975575	0.982434	0.705026	0.730594	1.01686	Null	0.870023	1.01375	0.559411	0.866464
SPAC222.08C	R:A-SNGR-11:5836	C222.08c	None	0.981651	Null	Null	0.715108	0.599034	0.660107	0.963016	Null	1.06096	0.998594	0.920771	1.16381	1.3794	1.39977	1.33532	1.40318	1.36571
SPAC222.09	R:A-SNGR-11:5340	C222.09	G2	0.794212	0.626808	0.947923	0.52179	0.505726	0.717883	0.690078	0.690884	0.993369	0.858472	0.789384	0.923887	0.791135	0.58762	0.726098	0.66793	0.793292
SPAC222.09	R:A-SNGR-11:11484	C222.09	G2	0.902331	0.753294	0.82238	0.807892	0.804528	0.72022	1.05515	1.1036	1.04736	0.859774	0.840678	0.95593	0.905263	0.865031	0.845371	0.814882	0.543634
SPAC222.11	R:A-SNGR-11:5356	C222.11	None	0.603154	Null	0.966933	0.856739	0.806132	0.832215	1.06055	0.842047	1.00732	0.983281	1.05811	1.55729	1.45924	1.54483	1.08832	0.837766	0.827667
SPAC222.11	R:A-SNGR-11:11500	C222.11	None	0.680887	0.771585	0.863424	1.02131	1.24566	1.22186	1.58785	1.31235	1.02902	0.842466	1.19548	1.65789	1.66542	Null	1.1532	1	0.688755
SPAC222.12C	R:A-SNGR-11:5868	atp2	None	0.720779	0.471135	0.685233	0.807777	0.712274	0.739656	0.842969	0.887939	0.872077	0.882135	0.809174	1.08705	1.18532	1.12654	1.05463	1.19759	1.18839
SPAC222.12C	R:A-SNGR-11:12012	atp2	None	0.437528	0.425898	0.598712	0.734372	0.694461	0.687758	0.855322	0.86554	0.698134	0.764045	0.80501	1.04244	1.04834	1.13589	1.13401	1.07848	0.997592
SPAC227.06	R:A-SNGR-11:11100	C227.06	M	0.636933	Null	0.926596	0.820273	0.898936	0.952278	1.00543	1.00353	0.709476	0.664516	0.848958	1.2155	Null	Null	1.21748	1.05353	0.884277
SPAC227.07C	R:A-SNGR-11:4460	pab1	None	0.871921	Null	1.02195	0.970346	0.938614	0.973118	1.00904	0.947743	1.02604	0.955267	1.05263	1.22495	1.28675	1.38829	1.11111	0.985047	0.931164
SPAC227.09	R:A-SNGR-11:11116	C227.09	None	1.07292	0.899068	0.988858	0.78618	0.767407	0.894531	0.950276	1.01075	0.923345	0.792123	1.03409	Null	Null	Null	1.17778	1.04348	1.08703
SPAC227.13C	R:A-SNGR-11:3404	C227.13c	None	0.404804	0.277877	0.512456	0.500611	0.592493	0.49395	0.462877	0.455487	0.489345	0.414096	0.382736	0.504739	0.490142	0.56867	0.607036	0.568367	0.654589
SPAC227.13C	R:A-SNGR-11:9548	C227.13c	None	0.302981	0.360473	0.577076	0.503395	0.58152	0.533575	0.507152	0.58502	0.465179	0.284664	0.321812	0.48459	0.495448	0.602627	0.60104	0.581121	0.489719
SPAC227.16C	R:A-SNGR-11:9397	C227.16c	None	0.68784	Null	0.576797	0.559105	0.528701	0.469051	0.592775	0.647266	0.78479	0.481416	0.679487	0.94501	Null	Null	0.663848	0.748815	0.703704
SPAC227.18	R:A-SNGR-11:10988	lys3	None	0.756516	0.607937	0.720654	0.869452	0.885189	0.744919	0.901012	1.03202	0.911127	0.910035	0.903751	1.16243	1.10162	1.34366	1.19408	1.12679	1.3096
SPAC227.18	R:A-SNGR-11:4844	lys3	None	0.823341	0.518187	0.707385	0.814115	0.747977	0.781782	0.83788	Null	1.01973	0.872087	0.919442	1.15507	1.1279	1.27061	1.23094	1.06115	1.20234
SPAC22A12.04C	R:A-SNGR-11:2628	rps15a-1|rps22-1	None	0.692519	0.524987	0.560407	0.619912	0.662793	0.581516	0.659169	0.69652	0.737838	0.841271	0.83354	0.982929	0.914666	1.14637	0.872592	0.792994	0.809147
SPAC22A12.04C	R:A-SNGR-11:8772	rps15a-1|rps22-1	None	0.60859	0.386191	0.567969	0.606825	0.653413	0.560577	0.655404	0.6992	0.715986	0.629486	0.757112	0.969467	0.965463	1.06468	0.890857	0.861331	0.730217
SPAC22A12.06C	R:A-SNGR-11:4127	C22A12.06c	None	1.51042	1.44633	1.88169	1.67463	1.35458	0.948291	0.833333	0.653886	0.71261	0.657444	0.805526	0.956815	0.856041	0.857531	0.615523	0.494612	0.648649
SPAC22A12.06C	R:A-SNGR-11:10271	C22A12.06c	None	1.74473	1.40659	1.83428	1.38344	1.31583	0.934154	0.866791	0.78475	0.675573	0.5	0.720111	0.827828	0.862576	0.674317	0.647497	0.55794	0.549894
SPAC22A12.07C	R:A-SNGR-11:4639	C22A12.07c	None	1.49031	Null	0.671866	1.08806	0.956081	1.01393	1.0219	1.00968	1.21828	1.05417	1.05342	1.31085	1.3498	1.32839	1.14325	1.16647	1.2121
SPAC22A12.07C	R:A-SNGR-11:10783	C22A12.07c	None	1.31623	Null	0.828974	1.01326	0.915094	0.918367	Null	1.22022	1.05149	0.953397	1.05484	1.28683	1.2998	Null	1.22022	1.15589	1.08637
SPAC22A12.08C	R:A-SNGR-11:10287	C22A12.08c	None	1.17104	0.643105	0.807074	0.83619	1.02846	0.938383	1.0761	1.0951	1.09005	0.86859	1.05	1.35105	1.60757	1.50712	1.46216	1.27289	1.24055
SPAC22A12.08C	R:A-SNGR-11:4143	C22A12.08c	None	0.926126	0.617117	0.842288	1.0234	1.02902	0.904181	1.04767	0.99399	1.19406	1.02866	1.13333	Null	1.5937	1.72774	1.35088	1.13874	1.31218
SPAC22A12.10	R:A-SNGR-11:4655	C22A12.10	None	1.08796	Null	1.11155	1.10478	1.04474	1.0426	1.01935	0.95315	1.11419	0.941176	0.974104	1.15953	1.21983	1.2576	1.02937	1.05635	1.04861
SPAC22A12.10	R:A-SNGR-11:10799	C22A12.10	None	1.04435	Null	0.792627	1.09898	1.11065	0.989247	Null	1.21677	1.01115	0.887072	0.953908	1.15347	1.1756	Null	1.11224	1.06593	0.955329
SPAC22A12.11	R:A-SNGR-11:4159	dak1	None	0.696237	0.495256	0.638554	0.907992	0.935219	0.902324	0.861983	0.787982	0.947047	0.861197	0.973609	1.24895	1.40168	1.15149	1.23684	1.12999	1.11936
SPAC22A12.11	R:A-SNGR-11:10303	dak1	None	0.840462	0.494923	0.620845	0.786682	0.907681	0.85155	0.957321	0.946984	0.856247	0.700838	0.859733	1.17276	1.39739	1.44086	1.31995	1.19571	1.0657
SPAC22A12.15C	R:A-SNGR-11:2582	bip	None	0.985133	0.524218	0.63736	0.488507	0.489209	0.433189	0.489682	0.506314	0.530419	0.631057	0.580571	0.713518	0.660572	0.784532	0.690041	0.688894	0.825664
SPAC22A12.15C	R:A-SNGR-11:8726	bip	None	0.779263	0.4381	0.588508	0.509052	0.443569	0.414502	0.489984	0.501682	0.507201	0.489687	0.522334	0.732984	0.698488	0.741899	0.714449	0.686918	0.794346
SPAC22A12.16	R:A-SNGR-11:3103	C22A12.16	None	0.850072	0.553959	0.766828	0.884058	0.859173	0.782518	0.893927	0.829836	1.01093	0.936042	0.933765	1.04022	1.10408	0.943816	0.912069	0.833515	0.998098
SPAC22A12.16	R:A-SNGR-11:9247	C22A12.16	None	0.867302	0.581898	0.742722	0.821704	0.912136	0.81708	0.879715	0.896804	0.976684	0.823161	0.834418	1.09954	1.12745	0.83058	0.976023	0.836885	0.921655
SPAC22E12.04	R:A-SNGR-11:5373	C22E12.04	None	0.92228	0.650927	0.900738	0.740827	0.764253	0.528531	0.746885	0.643721	0.883319	0.772184	0.864198	1.20088	1.14072	0.938624	0.877238	0.787671	0.870036
SPAC22E12.04	R:A-SNGR-11:11517	C22E12.04	None	0.949377	0.778923	0.865595	0.928423	1.10681	0.92	1.13772	1.03763	0.925799	0.771223	0.982315	1.20227	1.31694	Null	1.01878	0.889222	0.575196
SPAC22E12.07	R:A-SNGR-11:4813	rna1	None	1.44981	Null	1.425	1.57945	1.51792	1.28937	1.26064	1.20669	1.20957	1.09564	1.12798	Null	1.53628	1.65224	1.26829	1.07642	1.10511
SPAC22E12.09C	R:A-SNGR-11:4317	krp1|krp	None	1.17611	Null	1.29764	1.29805	1.15729	0.928066	1.1742	1.11846	1.35008	1.2066	1.24773	1.36105	1.47487	1.44386	1.14763	1.10376	1.16103
SPAC22E12.09C	R:A-SNGR-11:10461	krp1|krp	None	1.12864	Null	1.11077	1.46131	1.26667	1.02411	1.3544	1.50839	1.2969	0.917448	1.04297	Null	1.61237	Null	1.29008	1.19643	1.03381
SPAC22E12.10C	R:A-SNGR-11:4829	cox15	None	1.41905	Null	1.37093	1.38649	1.37593	1.28344	1.32588	1.33333	1.43907	1.35673	1.35845	1.79549	1.6827	1.7448	1.46509	1.28914	1.44756
SPAC22E12.10C	R:A-SNGR-11:10973	cox15	None	1.2527	1.04525	1.2835	1.38483	1.37644	1.18638	Null	1.51843	1.36225	1.28571	1.32731	1.72803	1.70514	Null	1.54817	1.35598	1.36838
SPAC22E12.13C	R:A-SNGR-11:4845	rpl24-3	G2	1.36063	Null	1.33208	1.23866	1.0441	1.04918	1.17273	1.30522	1.38137	1.18694	1.05634	1.07578	0.921546	1.0219	0.891709	0.858601	1.00308
SPAC22E12.13C	R:A-SNGR-11:10989	rpl24-3	G2	1.16206	Null	1.25686	1.12308	1.07565	0.930091	Null	1.48387	1.2879	1.10638	1.02584	1.03424	0.898531	Null	0.93038	0.938824	0.956479
SPAC22E12.17C	R:A-SNGR-11:3277	C22E12.17c	None	0.880688	0.665901	0.807068	0.873701	0.928636	0.705539	0.823299	0.901099	1.06213	1.01771	0.949246	1.09281	1.11161	0.921938	0.827122	0.740341	0.932751
SPAC22E12.17C	R:A-SNGR-11:9421	C22E12.17c	None	0.909579	0.669096	0.81704	0.882126	0.935929	0.773572	1.02613	1.04426	1.03904	0.724481	0.841242	1.11619	1.0904	0.912874	0.93573	0.808542	0.7358
SPAC22F3.06C	R:A-SNGR-11:9900	C22F3.06c	None	1.01224	0.607407	0.945026	0.930094	0.899814	0.915158	0.809392	0.96973	1.00343	0.820166	0.880726	1.13892	1.13696	1.13095	1.08652	1.03967	1.03877
SPAC22F3.06C	R:A-SNGR-11:3756	C22F3.06c	None	1.05214	0.609223	1.03468	1.12584	1.06613	1.08528	1.125	Null	1.12006	1.07137	0.908778	1.40361	1.33478	1.4869	1.27408	1.12347	1.10067
SPAC22F3.07C	R:A-SNGR-11:2693	C22F3.07c	None	0.768519	Null	0.664935	0.743646	0.74424	Null	0.846043	0.901879	0.858696	0.983432	1.0285	1.11927	1.00476	1.42468	1.02381	1.02037	0.88821
SPAC22F3.07C	R:A-SNGR-11:8837	C22F3.07c	None	0.58466	Null	0.688967	0.68046	0.743402	0.704017	0.844444	0.873134	0.855596	0.781182	Null	1.16535	1.13056	1.31894	1.08772	1.00326	0.851253
SPAC22F3.10C	R:A-SNGR-11:3228	gcs1	None	0.761233	0.543426	0.715611	0.711141	0.788591	0.732362	0.851051	0.854678	1.06984	0.82542	0.918017	0.907015	0.916054	0.947368	0.781343	0.690301	0.849145
SPAC22F3.10C	R:A-SNGR-11:9372	gcs1	None	0.741365	0.609298	0.712707	0.716018	0.795483	0.710776	0.957756	1.0194	1.03919	0.844492	0.764589	0.98581	0.99175	0.962935	0.883278	0.802974	0.629593
SPAC22F8.04	R:A-SNGR-11:7496	C22F8.04	G1	0.665823	Null	0.818182	0.717909	0.816047	0.719086	0.612624	0.61203	0.634518	0.543839	0.633835	1.01868	1.1066	1.16529	0.921405	0.654206	0.744548
SPAC22F8.06	R:A-SNGR-11:1368	pam1	None	0.770015	0.573248	0.591563	0.741553	0.699571	0.80104	0.781013	0.738799	0.748974	0.73899	0.816832	1.07169	0.83993	Null	0.943993	0.900662	0.884457
SPAC22F8.06	R:A-SNGR-11:7512	pam1	None	0.726815	Null	0.499228	Null	Null	0.835023	0.974468	0.698695	0.870354	0.763303	0.760218	1.06589	1.11241	1.58907	0.980989	1.04798	0.970943
SPAC22F8.08	R:A-SNGR-11:1384	sec24	None	0.973154	0.682279	0.818262	0.66825	0.847636	0.87473	0.896896	0.866149	0.950623	0.831784	0.921191	1.32799	1.05534	Null	1.13546	1.03474	1.05831
SPAC22F8.08	R:A-SNGR-11:7528	sec24	None	0.912736	Null	0.732347	0.749191	0.814286	0.862249	0.997843	0.920792	1.0113	0.884689	0.867546	1.20765	1.29274	1.42414	1.1532	1.04769	0.917657
SPAC22F8.09	R:A-SNGR-11:8040	C22F8.09	None	1.51568	Null	1.36364	0.895565	0.931721	1.05684	1.2554	1.27442	1.08617	0.977728	0.940625	1.16641	Null	1.13358	1.06711	0.680785	0.993789
SPAC22G7.01C	R:A-SNGR-11:4812	C22G7.01c	S	0.827292	Null	0.936095	1.14066	1.19697	1.1408	0.984161	0.908907	0.800363	0.701249	0.841379	1.23019	1.431	1.56877	1.33161	1.09325	1.04617
SPAC22G7.06C	R:A-SNGR-11:723	ura1	None	1.10542	0.759205	1.12801	0.796005	0.795863	0.855556	0.929	0.841782	0.709137	0.819574	0.861828	1.03151	0.849501	0.898678	0.725077	0.624154	0.635542
SPAC22G7.06C	R:A-SNGR-11:6867	ura1	None	1.03916	0.748865	1.11908	1.05639	0.964047	0.919141	0.900199	Null	0.871201	0.79906	0.851012	1.06218	1.01085	0.905193	0.750643	0.609381	0.710513
SPAC22G7.10	R:A-SNGR-11:1212	C22G7.10	None	0.905882	0.839404	0.882445	0.824713	0.898113	0.823317	0.768309	1.13301	1.21669	0.878917	1.11695	1.21196	1.06657	Null	0.855918	0.82853	1.00543
SPAC22G7.10	R:A-SNGR-11:7356	C22G7.10	None	0.885315	Null	0.861146	0.7294	0.652445	0.528286	0.709314	0.73678	0.927696	0.846452	0.828931	1.10355	1.07088	1.2327	0.897314	0.900298	0.825721
SPAC22H10.04	R:A-SNGR-11:8230	C22H10.04	M	0.703214	Null	0.840198	0.79017	0.927184	0.757094	0.746228	0.708405	0.798354	0.731161	0.809689	Null	0.998358	Null	1.01099	0.75803	0.799574
SPAC22H10.05C	R:A-SNGR-11:5179	C22H10.05c	None	0.763195	0.356464	0.854188	0.47482	0.42963	0.444997	0.54069	0.516183	0.541436	0.536176	0.740521	0.905054	0.917492	1.15248	0.710392	0.587814	0.693487
SPAC22H10.05C	R:A-SNGR-11:11323	C22H10.05c	None	0.606767	0.303459	0.793893	0.611184	0.841597	0.781208	0.916612	0.818588	0.904667	0.540458	0.805774	0.990599	1.10602	1.14614	1.07475	0.78239	Null
SPAC22H10.12C	R:A-SNGR-11:4139	gdi1|sec19	None	0.727074	0.325	0.554299	0.976783	0.572932	0.911044	0.607843	0.737463	0.877778	0.828415	0.740272	0.895377	1.49909	1.41745	0.919283	0.725724	0.880416
SPAC22H10.12C	R:A-SNGR-11:10283	gdi1|sec19	None	0.638003	0.286629	0.554201	0.378301	0.721474	0.660645	0.713648	0.661029	0.647399	0.534321	0.658261	0.945205	1.10745	1.1742	1.09244	0.786121	0.790563
SPAC22H12.04C	R:A-SNGR-11:2566	rps3a-2|rps1-2	None	0.661083	0.47484	0.629799	0.611179	0.629461	0.57762	0.651836	0.698343	0.737223	0.862859	0.82475	0.961993	0.889498	1.06735	0.876025	0.830065	0.823706
SPAC22H12.04C	R:A-SNGR-11:8710	rps3a-2|rps1-2	None	0.559292	0.352772	0.619846	0.642521	0.594556	0.555148	0.67729	0.702643	0.726554	0.66728	0.716963	0.97645	0.942048	1.03075	0.91882	0.916582	0.760678
SPAC23A1.02C	R:A-SNGR-11:685	C23A1.02c	M	1.37987	0.951987	1.07384	1.19565	1.1358	Null	1.30871	1.24466	1.04396	1.04595	1.17703	1.75875	1.44171	Null	1.44597	1.29032	1.19114
SPAC23A1.03	R:A-SNGR-11:189	C23A1.03	None	0.791349	0.519203	0.662488	0.652976	0.746067	0.663415	0.784254	0.900833	0.877621	0.878937	0.972114	1.16657	0.852174	0.751738	0.657762	0.621809	0.624454
SPAC23A1.03	R:A-SNGR-11:6333	C23A1.03	None	0.500623	0.421053	0.637105	0.737129	0.694983	0.584742	0.716697	0.649281	0.861212	0.794981	0.873329	1.05519	0.911663	0.843677	0.751233	0.530591	0.664994
SPAC23A1.08C	R:A-SNGR-11:3156	rpl34	None	0.495122	0.371284	0.526632	0.54303	0.597466	0.575202	0.656444	0.728511	0.817168	0.775157	0.801689	0.840766	0.850772	0.754003	0.738115	0.68584	0.783169
SPAC23A1.08C	R:A-SNGR-11:9300	rpl34	None	0.451298	0.386868	0.52996	0.552889	0.562926	0.570652	0.645799	0.689078	0.806318	0.665402	0.714331	0.846831	0.924624	0.617664	0.749825	0.700083	0.708772
SPAC23A1.11	R:A-SNGR-11:6029	rpl13a-2|rpl16-2	None	0.683238	0.38228	0.581388	0.591347	0.512559	0.561636	0.540654	0.659466	0.75313	0.708021	0.660584	0.828437	0.873748	0.841579	0.749123	0.571529	0.65359
SPAC23A1.11	R:A-SNGR-11:12173	rpl13a-2|rpl16-2	None	0.545046	0.441463	0.550325	0.615682	0.593792	0.493377	0.714137	0.707538	0.723445	0.731675	0.667957	0.87906	0.787938	0.787092	0.697083	0.669273	0.55347
SPAC23A1.12C	R:A-SNGR-11:11677	C23A1.12c	None	0.494017	0.610738	0.799851	0.789371	0.907864	0.815708	1.0806	1.06265	0.793893	0.762637	0.869748	1.09025	1.04975	1.12076	0.926813	0.97609	0.599225
SPAC23A1.12C	R:A-SNGR-11:5533	C23A1.12c	None	0.737745	0.57462	0.76648	0.858545	0.842289	0.732388	0.848547	0.848123	1.01806	0.885762	0.811534	1.12787	Null	1.08476	0.913514	0.859641	0.849839
SPAC23A1.17	R:A-SNGR-11:3011	C23A1.17	None	0.863354	0.747917	1.03364	0.980085	0.710074	0.934211	0.955724	0.92663	0.964072	0.858831	0.792638	1.19546	1.00714	1.38868	0.740891	0.651665	0.875376
SPAC23A1.17	R:A-SNGR-11:9155	C23A1.17	None	0.750269	Null	0.994323	0.786017	0.777898	1.08387	0.780059	0.77027	0.673747	0.672269	0.72028	1.22106	1.12541	1.08563	0.806409	0.86371	0.688323
SPAC23A1.17	R:A-SNGR-11:11709	C23A1.17	None	0.841503	1.06068	1.24144	1.27569	1.16266	1.26386	1.46131	1.30957	1.20516	0.997371	1.13881	1.59756	1.70379	Null	1.35443	1.1399	1.24639
SPAC23A1.17	R:A-SNGR-11:5565	C23A1.17	None	1.32861	Null	1.27728	1.51241	1.45859	1.41022	1.32555	1.20762	1.43052	1.24965	1.11574	1.66667	Null	Null	1.41667	1.40796	1.58902
SPAC23A6.14C	R:A-SNGR-11:9332	C23A6.14c	None	0.793057	0.586098	0.725944	0.96066	0.830971	0.692494	0.783296	0.729352	0.82783	0.568212	0.729017	1.08052	1.24615	0.837728	0.971235	0.817699	0.762598
SPAC23A6.14C	R:A-SNGR-11:3188	C23A6.14c	None	0.764103	Null	0.777305	0.716526	0.838057	0.75725	0.613586	0.7343	0.890261	0.827273	0.934263	0.99469	1.0816	0.966597	0.963178	0.651753	0.870778
SPAC23C11.02C	R:A-SNGR-11:2359	rps23	None	0.771872	0.525747	0.595096	0.660947	0.649366	0.618389	0.620488	0.695583	0.80014	0.829232	0.777894	0.937276	0.949781	0.779186	0.843994	0.80649	0.859057
SPAC23C11.02C	R:A-SNGR-11:8503	rps23	None	0.538789	0.418378	0.442208	0.684389	0.622827	0.606241	0.658468	0.686782	0.751507	0.671457	0.704272	0.904884	0.976157	1.04601	0.864082	0.91637	0.73723
SPAC23C11.03	R:A-SNGR-11:2871	C23C11.03	None	1.05414	0.769419	1.05618	1.12933	0.987312	0.916477	0.933571	0.991438	1.01474	1.0464	1.02765	1.33826	1.13771	1.38392	1.17088	1.03197	0.922326
SPAC23C11.03	R:A-SNGR-11:9015	C23C11.03	None	1.04526	0.619534	1.07528	0.98464	1.01771	0.877724	0.943894	0.959895	1.09001	0.971196	0.963474	1.34408	1.28147	1.26372	1.05524	0.883052	0.855211
SPAC23C11.05	R:A-SNGR-11:182	ppa	None	0.579628	0.344796	0.443012	0.620967	0.621481	0.708591	0.752922	0.865828	0.874981	0.816117	0.910941	1.0306	0.88033	0.674363	1.00554	0.80201	0.920549
SPAC23C11.05	R:A-SNGR-11:1799	ppa	None	0.789357	0.466876	0.703985	0.803257	0.593007	0.653872	0.797043	0.877066	0.933532	0.961712	0.925612	1.08421	1.02562	1.21908	1.03875	0.964365	0.855493
SPAC23C11.05	R:A-SNGR-11:6326	ppa	None	0.497147	0.4337	0.501329	0.594183	0.619489	0.5472	0.685413	0.650609	0.810543	0.808828	0.804339	0.995707	0.897967	0.58995	0.860755	0.780118	0.885576
SPAC23C11.05	R:A-SNGR-11:7943	ppa	None	0.646622	0.497344	0.641002	0.690651	0.633083	0.601386	0.749893	0.783868	0.774249	0.752438	0.760331	1.07782	0.986686	1.1297	0.958514	0.991537	0.827678
SPAC23C11.09	R:A-SNGR-11:2812	C23C11.09	None	1.145	0.744753	1.02153	1.13363	1.20609	1.17043	1.20864	1.16643	1.12663	1.00219	1.0041	1.3252	1.15123	1.4222	1.1704	1.00258	1.04019
SPAC23C11.09	R:A-SNGR-11:8956	C23C11.09	None	1.07987	0.696203	1.07032	1.06955	1.1863	1.09437	1.1656	1.1758	1.05847	1.04473	0.9	1.37882	1.32787	1.32158	1.13058	0.986248	0.838939
SPAC23C11.11	R:A-SNGR-11:5510	cka1|orb5	None	0.789474	Null	0.851149	0.824439	0.804856	0.735245	0.925189	0.912162	1.0416	1.01277	0.961756	Null	1.18247	1.24224	1.00891	1.00316	0.917905
SPAC23C11.11	R:A-SNGR-11:11654	cka1|orb5	None	0.450133	Null	0.836364	0.768661	0.905449	0.766409	0.977143	1.00797	0.888784	0.777628	0.962637	1.18706	1.19242	Null	1.09437	Null	0.760237
SPAC23C11.13C	R:A-SNGR-11:7372	C23C11.13c	None	0.573782	0.453968	0.6989	0.550999	0.582641	0.404137	0.64356	0.592926	0.736811	0.664469	0.679768	0.946338	0.907307	1.17175	0.851485	0.680691	0.744078
SPAC23C11.13C	R:A-SNGR-11:1228	C23C11.13c	None	0.595074	0.567631	0.707391	0.47372	0.703373	0.557832	0.687661	0.797912	0.884324	0.731725	0.871595	1.05619	0.81728	Null	0.681004	0.674452	0.744079
SPAC23C11.14	R:A-SNGR-11:1740	C23C11.14	None	0.792746	0.594192	0.694094	0.571912	0.595647	0.642105	0.722222	0.756303	0.74608	0.688432	0.795181	0.968241	0.822443	0.964532	0.867647	0.79926	0.775616
SPAC23C4.02	R:A-SNGR-11:2311	crn1	None	1.51278	1.06589	1.28358	1.12797	1.16837	1.11123	1.05444	1.12948	1.25801	1.16436	1.08986	1.3456	1.34815	1.28243	1.25222	1.12485	1.37787
SPAC23C4.02	R:A-SNGR-11:4064	crn1	None	1.73289	1.14481	1.40375	1.18305	1.28942	1.27321	1.36852	1.37386	1.40628	1.16717	1.19002	1.73202	1.67867	1.59744	1.50455	1.09574	1.54918
SPAC23C4.02	R:A-SNGR-11:10208	crn1	None	1.52709	1.13158	1.23542	1.24468	1.2839	1.22102	1.27706	1.36729	1.4222	1.19769	1.11816	1.63165	1.56782	1.62372	1.43492	1.14048	1.37076
SPAC23C4.02	R:A-SNGR-11:8455	crn1	None	0.959958	Null	0.934016	0.981293	1.13987	0.905914	1.10213	1.03995	1.13327	0.920382	0.886481	1.42575	1.45232	1.5689	1.32226	1.12862	1.28849
SPAC23C4.03	R:A-SNGR-11:5763	C23C4.03	None	1.17869	Null	0.881077	1.12868	0.97994	1.06009	1.04785	1.0494	1.18321	1.09319	1.09407	1.35872	1.33355	1.30718	1.14929	1.02095	1.06196
SPAC23C4.03	R:A-SNGR-11:11907	C23C4.03	None	0.738432	Null	0.953242	0.951549	0.904762	0.916914	Null	1.07807	0.913779	0.904889	1.02165	1.31297	1.3703	Null	1.17071	1.04969	0.89125
SPAC23C4.05C	R:A-SNGR-11:11411	C23C4.05c	None	0.325758	Null	Null	0.317104	0.529491	0.556925	0.811502	0.810465	0.772222	0.519481	0.607727	0.789264	0.964138	Null	1.11173	1.02128	0.912667
SPAC23C4.09C	R:A-SNGR-11:2197	C23C4.09c	None	0.659898	Null	0.638601	0.767596	0.797578	0.651422	0.603261	0.840483	0.951407	0.765193	0.899083	0.97482	0.948787	Null	0.84514	0.700887	0.759628
SPAC23C4.09C	R:A-SNGR-11:8341	C23C4.09c	None	0.563011	Null	0.694915	0.757541	0.743619	0.585742	0.682578	0.708966	0.802759	0.633894	0.758344	1.0066	Null	1.20185	0.726103	0.937807	0.682051
SPAC23C4.15	R:A-SNGR-11:3040	rpb5	None	1.04792	0.763708	0.966435	0.908484	0.878136	0.817143	0.989028	1.06884	1.21487	1.14189	1.1063	1.2703	1.16885	1.21917	1.06604	0.864278	1.02506
SPAC23C4.15	R:A-SNGR-11:9184	rpb5	None	0.973717	Null	0.974641	0.898551	0.851809	0.741104	0.899646	1.10219	1.14873	1.09342	1.01583	1.27307	1.10074	1.12432	0.972466	0.8262	0.917845
SPAC23C4.17	R:A-SNGR-11:3056	C23C4.17	G2	1.69883	1.26087	1.27785	0.973241	0.934974	0.870042	1.06667	1.22848	1.35508	1.28372	1.21859	1.37927	1.17702	1.14769	1.00287	0.816648	1.03707
SPAC23C4.17	R:A-SNGR-11:9200	C23C4.17	G2	1.54015	0.988938	1.27986	1.05381	0.877315	0.80875	1.00115	1.21355	1.32778	1.26916	1.12189	1.36396	1.10747	1.06526	0.971539	0.722222	0.938532
SPAC23D3.03C	R:A-SNGR-11:4842	C23D3.03c	None	1.05613	0.626984	1.01164	0.881486	0.813275	0.86806	0.894086	0.965863	0.903528	0.908454	0.997041	1.28274	1.15287	1.27171	1.07875	0.881638	0.974909
SPAC23D3.04C	R:A-SNGR-11:4346	gpd2	G2	0.743	0.393087	0.50574	0.529336	0.541992	0.429961	0.660624	0.670146	0.969994	0.877083	0.923771	0.939953	0.9497	0.916861	0.889746	0.849581	0.944511
SPAC23D3.04C	R:A-SNGR-11:10490	gpd2	G2	0.696068	0.448185	0.460988	0.553287	0.538676	0.5	0.757688	0.875491	0.951803	0.694359	0.820768	1.02327	1.04601	1.06781	0.980918	0.975877	0.966331
SPAC23D3.06C	R:A-SNGR-11:4858	C23D3.06c	None	0.928866	Null	0.816489	0.781818	0.815756	0.879775	0.942652	0.963072	0.956162	0.963068	1.00198	1.32932	1.25204	1.29114	1.06336	1.03256	0.923981
SPAC23D3.07	R:A-SNGR-11:3274	C23D3.07	None	0.638442	0.450154	0.637863	0.543945	0.783708	0.749306	0.831461	0.697842	0.903803	0.725863	0.646778	0.946179	0.882038	0.897467	0.870937	0.678333	0.830899
SPAC23D3.07	R:A-SNGR-11:6132	C23D3.07	None	0.833039	0.468619	0.795047	0.630807	0.633576	0.731602	0.792326	0.758691	0.760494	0.673225	0.761646	1.09502	1.13475	1.18249	0.841505	0.596491	0.863974
SPAC23D3.07	R:A-SNGR-11:12276	C23D3.07	None	0.794366	0.501622	0.71105	0.761985	0.830538	0.88993	0.950237	0.985093	0.836195	0.695755	0.862763	1.16448	1.13285	1.30443	1.14041	0.877682	0.858718
SPAC23D3.07	R:A-SNGR-11:9418	C23D3.07	None	0.615748	Null	0.581114	0.651868	0.780488	0.611607	0.804695	0.79174	0.81552	0.598798	0.724671	0.967099	0.873351	0.945913	0.916497	0.715385	0.76087
SPAC23D3.09	R:A-SNGR-11:9434	C23D3.09	None	0.707214	Null	0.582857	0.715777	0.766154	0.635602	0.74851	0.820313	0.858921	0.629339	0.7638	1.12742	Null	1.06699	0.872517	0.743833	0.80222
SPAC23D3.12	R:A-SNGR-11:6039	C23D3.12	None	3.47738	0.890918	0.683046	0.410331	0.544948	0.801047	0.798817	0.66306	0.723366	0.557241	0.510964	0.551838	0.577309	0.608321	0.623828	0.400508	0.644137
SPAC23D3.12	R:A-SNGR-11:12183	C23D3.12	None	1.85104	0.773002	0.589188	0.48437	0.581844	0.78244	0.753291	0.726084	0.642084	0.548636	0.541794	0.628254	0.692021	0.843497	0.659256	0.635537	0.516425
SPAC23G3.01	R:A-SNGR-11:3804	rpb2	None	1.27228	Null	1.05095	1.12689	1.13378	1.11774	1.11641	1.14226	1.1406	1.02487	Null	1.55152	1.38896	1.51774	1.35387	1.088	1.14198
SPAC23G3.01	R:A-SNGR-11:9948	rpb2	None	1.24191	Null	1.12352	1.13397	1.13051	1.09009	1.11848	1.13752	1.13718	1.03237	0.930657	1.35815	Null	Null	1.25862	1.16152	1.10926
SPAC23G3.06	R:A-SNGR-11:2214	C23G3.06	None	0.838749	0.712335	0.744864	1.01863	0.978012	0.884608	0.884783	1.02567	1.12115	0.964279	0.937047	0.973657	0.975265	0.902996	0.889353	0.750613	0.915841
SPAC23G3.06	R:A-SNGR-11:3516	C23G3.06	None	0.916634	0.601834	0.979789	0.784211	0.988939	0.915548	0.923181	1.1307	1.06881	0.908991	1.01588	1.26194	1.10906	1.15813	0.904412	0.846183	0.888152
SPAC23G3.06	R:A-SNGR-11:8358	C23G3.06	None	0.739485	0.608181	0.775765	0.905906	0.926181	0.752989	0.857211	0.908708	1.01415	0.885272	0.832448	1.05169	0.961356	1.07614	0.875203	0.759317	0.799876
SPAC23G3.06	R:A-SNGR-11:9660	C23G3.06	None	0.726838	0.625995	0.819939	0.967879	1.03825	0.95302	0.94682	1.11265	1.0357	0.800611	0.911118	1.19297	1.03384	1.04803	0.958809	0.851207	0.792063
SPAC23G3.11	R:A-SNGR-11:2972	rpn6	None	1.02307	Null	0.822746	0.711808	0.869838	0.918644	1.05393	0.995758	0.920188	0.79107	0.85906	1.26509	1.18094	1.46991	1.1974	1.01335	1.12406
SPAC23G3.11	R:A-SNGR-11:9116	rpn6	None	0.920086	Null	0.716667	0.757081	0.880925	0.868347	0.99652	0.961165	0.771564	0.836607	0.81125	1.29676	1.27296	1.38065	1.14362	0.842157	0.912978
SPAC23G3.12C	R:A-SNGR-11:2476	C23G3.12c	None	1.35912	Null	0.934087	1.07668	1.02362	0.973856	1.11004	1.16235	1.295	1.19735	Null	1.35404	1.1854	Null	1.07847	1.12385	1.07427
SPAC23G3.12C	R:A-SNGR-11:8620	C23G3.12c	None	1.10467	Null	0.82636	1.00976	0.941083	0.920086	1.1257	1.18945	1.25662	0.944954	1.01201	1.35	Null	Null	1.0825	0.989011	0.93772
SPAC23H3.07C	R:A-SNGR-11:3045	C23H3.07c	None	0.978466	0.67907	1.00924	1.02354	0.819982	0.877604	1.04296	1.12706	1.13398	0.943284	1.0492	1.36589	1.24214	1.4991	1.09441	0.893041	1.18744
SPAC23H3.07C	R:A-SNGR-11:9189	C23H3.07c	None	0.880576	Null	0.972133	0.808959	0.898531	0.927056	1.10911	0.97006	1.03537	0.918885	0.940994	1.38438	1.28193	1.35911	1.0462	0.739071	0.905585
SPAC23H3.09C	R:A-SNGR-11:59	C23H3.09c	None	0.799923	0.547414	0.728802	0.76401	0.798171	0.876963	0.852406	1.0809	1.01928	1.00254	0.952246	1.10145	1.04728	1.08806	1.0534	0.989662	1.09924
SPAC23H3.09C	R:A-SNGR-11:6203	C23H3.09c	None	0.559633	0.448659	0.763478	0.749295	0.675342	0.618336	0.86342	0.782621	1.02167	0.788267	0.993117	1.07403	0.992402	1.18146	1.00515	0.735936	0.949041
SPAC23H3.13C	R:A-SNGR-11:5403	gpa2|git8	None	0.683367	Null	Null	0.354447	0.466859	0.519231	0.793011	0.723077	0.975207	0.959128	0.865145	Null	0.905371	0.948138	0.88871	0.79491	0.882147
SPAC23H4.01C	R:A-SNGR-11:5913	C23H4.01c	G1	0.906579	Null	2.02061	2.68945	2.37654	2.24448	1.3341	1.06362	0.965318	0.682598	1.06036	1.90793	2.02709	1.78249	1.30189	0.773019	0.886322
SPAC23H4.02	R:A-SNGR-11:5161	C23H4.02	None	0.466667	0.413757	1.04261	0.547046	0.572202	0.602857	0.610564	0.62303	0.678024	0.627551	0.844993	Null	0.97235	1.17038	0.690832	0.409816	0.704057
SPAC23H4.02	R:A-SNGR-11:11305	C23H4.02	None	0.471377	0.394366	0.976271	0.618515	1.00412	0.922897	0.954438	0.910543	0.84589	0.54829	0.830835	1.13876	1.07	1.16418	1.21453	0.720661	Null
SPAC23H4.03C	R:A-SNGR-11:214	erv25	None	0.822148	Null	0.694293	0.852594	0.767338	0.743652	0.654422	0.967703	0.828512	0.842424	0.918301	1.23043	1.01622	Null	1.17604	0.87218	1.02662
SPAC23H4.06	R:A-SNGR-11:5145	gln1	None	0.34753	0.339918	0.740529	0.596659	0.858229	1.01325	1.0416	0.903498	1.07659	1.06574	1.1152	1.45248	1.50917	1.3567	1.03059	0.814576	0.754825
SPAC23H4.06	R:A-SNGR-11:11289	gln1	None	0.375589	0.415561	0.734975	0.682156	1.03595	1.06486	1.14869	1.20128	1.199	0.958667	1.17565	1.55493	1.70038	1.29953	1.43053	1.02351	0.880695
SPAC23H4.09	R:A-SNGR-11:5129	cdb4	None	0.347059	0.207884	0.547322	0.361258	0.392074	0.434635	0.497404	0.471492	0.819264	0.553749	0.751522	0.856242	0.868345	0.911567	0.567716	0.444181	0.643876
SPAC23H4.09	R:A-SNGR-11:11273	cdb4	None	0.388569	0.310682	0.54686	0.775369	0.627667	0.611193	0.740112	0.821447	0.826087	0.582927	0.929052	1.07345	1.05719	1.06618	1.0722	0.722274	0.711858
SPAC23H4.10C	R:A-SNGR-11:1018	thi4	None	1.0035	0.668756	0.844584	0.995682	0.839585	0.912362	1.08819	1.08983	1.10754	1.17839	1.07025	1.33868	1.28162	1.43624	1.29992	1.06518	1.04775
SPAC23H4.10C	R:A-SNGR-11:7162	thi4	None	0.759139	0.483685	0.850809	0.853374	0.809116	0.821942	0.878199	0.867445	0.870389	0.870273	0.878156	1.27979	1.28493	1.27641	0.969702	0.820932	0.867885
SPAC23H4.12	R:A-SNGR-11:1002	alp13	None	Null	Null	0.936434	0.931852	0.727023	0.728814	0.998962	1.00298	0.912621	0.87798	1.06131	1.28361	1.18858	Null	1.10076	0.878193	0.886288
SPAC23H4.15	R:A-SNGR-11:986	C23H4.15	G2	1.25075	0.816685	1.29723	1.04294	0.566999	0.718519	1.13657	1.19533	1.31104	1.12473	0.891419	0.983359	0.836108	0.94745	0.92	0.783418	0.862007
SPAC23H4.15	R:A-SNGR-11:7130	C23H4.15	G2	1.45161	Null	1.32866	0.769486	0.682836	0.788889	0.884615	0.897849	1.09584	0.814672	0.838305	Null	Null	0.888498	0.770661	0.563043	0.842288
SPAC24B11.06C	R:A-SNGR-11:2905	sty1|spc1|phh1	None	0.756981	0.558059	0.741176	0.72348	0.67223	0.795873	0.873373	0.82309	0.841954	0.69147	0.817318	1.11644	1.03191	1.16632	0.983516	0.886881	0.948916
SPAC24B11.06C	R:A-SNGR-11:9049	sty1|spc1|phh1	None	0.772472	Null	0.781296	0.638636	0.71578	0.782946	0.86971	0.807252	0.721765	0.687669	0.768336	1.09265	1.08237	1.16968	1.02962	0.75246	0.871377
SPAC24B11.06C	R:A-SNGR-11:9670	sty1|spc1|phh1	None	0.765445	Null	0.656098	0.862006	0.902137	0.822917	0.900383	0.981375	0.92065	0.612219	0.816268	1.11376	1.05152	1.16642	1.02332	0.925094	0.829967
SPAC24B11.08C	R:A-SNGR-11:2921	C24B11.08c	None	0.805436	Null	0.787966	0.791444	0.679124	0.789474	0.911654	0.989914	1.06727	0.889447	0.955508	1.33043	1.13816	1.37412	1.09461	0.948107	1.03649
SPAC24B11.08C	R:A-SNGR-11:9065	C24B11.08c	None	0.765583	Null	0.821805	0.694891	0.730835	0.762004	0.888889	0.985891	0.946731	0.872964	0.971671	1.37177	Null	1.33188	1.14687	0.809357	1.05421
SPAC24B11.09	R:A-SNGR-11:4038	C24B11.09	None	1.36791	0.822989	1.03652	0.850615	0.907581	1.09351	1.53777	1.5605	1.55564	1.38731	1.2675	1.686	1.53032	1.7914	1.56532	1.18982	1.52381
SPAC24B11.09	R:A-SNGR-11:10182	C24B11.09	None	1.15737	Null	0.967025	0.951983	0.953374	1.09386	1.31088	1.56659	1.58765	1.27753	1.09491	1.63803	1.57452	1.62604	1.43313	1.21016	1.28389
SPAC24B11.12C	R:A-SNGR-11:6387	C24B11.12c	M	0.810458	0.958261	1.29184	1.67213	1.47424	0.835381	0.904992	0.838028	0.934646	0.755027	1.01392	1.75498	1.71614	1.5342	1.06589	0.807903	0.886285
SPAC24B11.12C	R:A-SNGR-11:243	C24B11.12c	M	0.920856	0.808923	1.25987	1.13012	1.47109	1.09868	1.01087	1.08964	0.982524	0.844037	1.26337	1.83195	1.5514	Null	1.25923	0.968593	0.764555
SPAC24B11.13	R:A-SNGR-11:6057	C806.01	None	1.21394	0.771663	1.25013	1.20162	0.97389	0.92735	0.906773	0.940379	0.94865	0.844382	0.956782	1.26362	1.22294	1.15078	0.948773	0.664712	0.95758
SPAC24B11.13	R:A-SNGR-11:12201	C806.01	None	0.796098	0.895402	1.15943	1.06319	0.95679	0.862565	0.897436	0.94069	0.941278	0.82221	0.941526	1.26645	1.20172	1.19008	0.915574	0.903794	0.9933
SPAC24C9.03	R:A-SNGR-11:155	C24C9.03	None	0.987831	0.543618	0.580645	0.638161	0.753927	0.767298	0.83069	0.994534	0.908712	0.933835	0.885691	1.09924	0.894895	0.826546	0.996224	0.874723	0.913352
SPAC24C9.03	R:A-SNGR-11:6299	C24C9.03	None	0.660096	0.500712	0.622942	0.736125	0.649479	0.507436	0.765527	0.706599	0.747321	0.81563	0.867333	1.15027	1.0639	1.08099	1.02225	0.869836	0.976974
SPAC24C9.06C	R:A-SNGR-11:171	C24C9.06c	None	1.55888	0.880218	1.17479	1.16495	1.34101	1.30466	1.34936	1.57037	1.30953	1.30799	1.29687	1.66249	1.6209	1.32415	1.76534	1.34893	1.43019
SPAC24C9.06C	R:A-SNGR-11:6315	C24C9.06c	None	1.01139	0.815401	1.0831	1.18341	1.17081	0.908129	1.2144	1.09437	1.24576	1.09532	1.20808	1.63507	1.63916	1.71081	1.60436	1.28625	1.51275
SPAC24C9.08	R:A-SNGR-11:187	C24C9.08	None	1.15143	0.606475	0.756416	0.60722	0.742509	0.80196	1.13501	1.45611	1.39549	1.47672	1.42153	1.9272	1.7748	1.60759	2.10145	1.97696	2.14298
SPAC24C9.08	R:A-SNGR-11:6331	C24C9.08	None	0.786127	0.552092	0.645423	0.667689	0.668566	0.681296	1.08096	1.01991	1.38531	1.17138	1.27662	1.7886	1.90402	1.51696	2.22932	1.84167	2.18581
SPAC24C9.12C	R:A-SNGR-11:5531	C24C9.12c	None	0.4344	0.31733	0.490297	0.684907	0.646073	0.631301	0.667841	0.700701	0.869922	0.820937	0.715948	0.965687	0.972502	0.999683	0.832271	0.785775	0.733141
SPAC24C9.12C	R:A-SNGR-11:11675	C24C9.12c	None	0.339858	0.341685	0.497109	0.690679	0.678937	0.620601	0.824576	0.811575	0.755074	0.74319	0.754894	0.973877	1.01541	0.990764	0.904716	0.805846	0.776203
SPAC24C9.16C	R:A-SNGR-11:7012	C24C9.16c	None	0.932642	Null	0.729078	0.721485	0.780285	0.721461	0.720982	0.780338	0.871166	0.689008	0.816972	1.07803	Null	1.08457	0.900943	0.748344	0.846348
SPAC24C9.16C	R:A-SNGR-11:868	C24C9.16c	None	0.951106	Null	0.760714	0.644309	0.689713	Null	1.00206	1.15371	0.853814	0.965726	1.01985	1.05444	0.981572	Null	0.968599	0.985263	0.798673
SPAC24H6.04	R:A-SNGR-11:5017	hxk1	None	0.926546	0.58117	0.828161	0.925369	0.880468	0.959685	0.976861	1.06707	1.0858	0.994959	1.023	1.44004	1.37538	1.48163	1.2902	0.975146	1.24202
SPAC24H6.04	R:A-SNGR-11:11161	hxk1	None	0.57051	0.422274	0.698647	0.653935	0.726188	0.781008	0.847087	0.845488	0.890655	0.824591	0.914223	1.24522	1.20848	1.29519	1.21739	1.12369	1.05182
SPAC24H6.07	R:A-SNGR-11:2626	rps9-1|rps9a	None	0.782114	0.543939	0.611531	0.665026	0.697025	0.60412	0.689758	0.727986	0.773452	0.834	0.824026	0.936282	0.90286	1.02132	0.895044	0.822147	0.806187
SPAC24H6.07	R:A-SNGR-11:8770	rps9-1|rps9a	None	0.586696	0.422405	0.580307	0.677738	0.70267	0.61938	0.712428	0.739467	0.762988	0.718984	0.785655	0.963348	0.975052	1.01552	0.906122	0.869942	0.737232
SPAC24H6.10C	R:A-SNGR-11:1334	C24H6.10c	None	0.733967	0.62344	0.59	0.721066	0.71612	0.698747	0.656014	0.744078	0.868948	0.875878	0.923027	1.20036	0.982867	1.01757	1.0108	0.963977	0.933196
SPAC24H6.10C	R:A-SNGR-11:7478	C24H6.10c	None	0.616556	0.443313	0.534973	0.592896	0.614369	0.514702	0.667518	0.665125	0.803648	0.858689	0.833601	1.13142	1.06423	1.25246	0.997619	0.917061	0.859473
SPAC25A8.01C	R:A-SNGR-11:1273	C25A8.01c	None	0.709877	0.873108	1.03182	0.990579	1.12474	1.00634	0.87737	1.08581	1.11215	0.914169	1.15228	1.50415	1.14045	Null	1.01395	0.940618	1.01127
SPAC25A8.01C	R:A-SNGR-11:7417	C25A8.01c	None	0.688	Null	1.03967	1.1379	1.08867	0.716966	0.963294	0.926566	1.05533	0.969961	0.928144	1.46057	1.27386	1.56691	1.14478	0.792865	0.927778
SPAC25B8.09	R:A-SNGR-11:7221	C25B8.09	None	0.910023	0.701237	1.1728	1.15005	0.880916	0.832749	0.897039	0.786458	0.911315	0.702083	0.870334	1.12635	1.20763	1.43914	1.17819	0.770166	1.00458
SPAC25B8.09	R:A-SNGR-11:1077	C25B8.09	None	1.47287	1.11747	1.04634	1.31353	1.19527	1.08799	1.00761	1.08304	1.04089	0.933406	1.02022	1.24457	1.1554	Null	1.17262	0.950388	1.03408
SPAC25B8.10	R:A-SNGR-11:2068	C25B8.10	None	0.790287	0.687396	0.963855	0.593567	0.77381	0.6323	0.624721	0.665669	0.846886	0.479688	0.695216	0.781969	0.792334	0.88	0.610586	0.542541	0.698113
SPAC25B8.10	R:A-SNGR-11:8212	C25B8.10	None	0.861573	0.5486	1.06186	0.593063	0.60914	0.588002	0.630284	0.53125	0.613074	0.446005	0.623883	1.03592	0.887687	1.10297	0.592	0.557155	0.700957
SPAC25B8.10	R:A-SNGR-11:7733	C25B8.10	None	1.57372	Null	1.43148	1.35723	1.19484	0.962227	1.07414	0.995546	0.895921	0.904628	0.937778	Null	Null	1.54286	1.26888	1.13218	1.06133
SPAC25B8.11	R:A-SNGR-11:5	C25B8.11	None	1.02632	0.441624	0.663415	0.838955	0.663309	1.11905	1.09267	1.20372	1.26581	1.13569	1.03694	1.19648	1.17709	Null	1.36706	0.993745	1.34384
SPAC25B8.11	R:A-SNGR-11:6149	C25B8.11	None	0.743182	0.548969	0.719711	0.757951	0.726463	0.787968	0.966002	0.928668	1.0823	0.803846	0.920103	Null	1.10886	1.06078	1.14428	0.855987	1.12737
SPAC25B8.12C	R:A-SNGR-11:517	C25B8.12c	None	0.825866	0.416096	0.57201	0.749659	0.753813	0.741916	1.02264	0.981547	0.884056	0.922186	1.13785	1.31976	1.20809	1.25414	1.29579	1.06309	0.970893
SPAC25B8.12C	R:A-SNGR-11:6661	C25B8.12c	None	0.531753	0.527479	0.678828	0.760741	0.728969	0.684228	0.755849	0.811057	0.927174	0.944482	0.876196	Null	1.28152	1.35278	1.22517	1.13092	0.984634
SPAC25B8.13C	R:A-SNGR-11:21	isp7	None	Null	0.279272	Null	0.429642	0.591753	0.877875	1.00508	0.878241	0.945691	0.933088	0.977841	1.1375	0.889978	0.836177	1.23185	0.835668	0.950169
SPAC25B8.13C	R:A-SNGR-11:6165	isp7	None	Null	Null	Null	0.371951	0.589793	0.738971	0.797899	0.643791	0.771429	0.688194	0.851657	1.0452	0.992181	0.897715	0.921437	0.722609	0.801439
SPAC25G10.03	R:A-SNGR-11:6570	C25G10.03	None	0.693016	0.513939	0.561784	0.612634	0.567914	0.531739	0.603368	0.616392	0.704802	0.761227	0.724572	0.95702	0.992653	1.17489	0.923279	0.90015	0.908026
SPAC25G10.03	R:A-SNGR-11:426	C25G10.03	None	1.22603	0.569057	0.627451	0.656863	Null	Null	0.845972	0.955466	0.680174	0.763144	0.856716	0.956619	0.936623	Null	1.0897	0.930272	0.891225
SPAC25G10.05C	R:A-SNGR-11:442	his1	None	0.778719	0.407362	0.499014	0.491964	0.528818	0.536815	0.758364	0.898049	0.692989	0.754756	0.876584	1.08464	0.916435	0.991946	0.9629	0.82717	0.756446
SPAC25G10.05C	R:A-SNGR-11:6586	his1	None	0.407917	0.401539	0.463121	0.475124	0.512529	0.413648	0.546683	0.622417	0.703969	0.678511	0.714478	1.04017	0.92081	1.08398	0.813741	0.73095	0.771127
SPAC25G10.06	R:A-SNGR-11:5970	rps28-1	None	0.629761	0.362092	0.559757	0.585595	0.58273	0.546455	0.61678	0.650672	0.789769	0.712676	0.717161	0.972566	0.936186	0.968852	0.858542	0.901708	0.856824
SPAC25G10.06	R:A-SNGR-11:12114	rps28-1	None	0.524305	0.392329	0.571588	0.618084	0.642384	0.533206	0.653525	0.739638	0.761782	0.708063	0.768313	0.972983	0.894566	1.04405	0.908653	0.885555	0.734384
SPAC25G10.08	R:A-SNGR-11:5322	C25G10.08	None	0.467727	0.311699	0.781955	0.387667	0.60464	0.447132	0.986643	0.806832	1.01864	0.922946	0.779713	1.13329	1.11382	0.898107	0.966011	0.805546	0.865924
SPAC25G10.08	R:A-SNGR-11:11466	C25G10.08	None	0.54176	0.418512	0.729299	0.840296	0.846527	0.845181	1.05947	1.08378	1.02149	0.918695	1.04131	1.27678	1.22857	1.17393	1.08361	1.0398	1.05497
SPAC25G10.09C	R:A-SNGR-11:3479	C27F1.01c	None	1.21869	0.772599	0.815936	0.837704	0.892979	0.876633	0.915612	0.920445	1.03256	0.860945	0.947761	1.16235	1.13211	1.18879	0.966373	0.857498	0.926462
SPAC25G10.09C	R:A-SNGR-11:9623	C27F1.01c	None	0.907859	0.811538	0.794872	0.883768	0.914792	0.95098	0.907339	1.12836	1.02257	0.644895	0.850251	1.16082	1.07875	1.08087	0.992952	0.871921	0.720036
SPAC25H1.07	R:A-SNGR-11:11019	C25H1.07	None	1.52627	0.894231	1.0057	1.31011	1.24724	1.15097	1.23464	1.24168	1.34217	1.24496	1.17241	1.45166	1.52044	1.65858	1.27912	1.17897	1.34133
SPAC25H1.07	R:A-SNGR-11:4875	C25H1.07	None	1.40395	Null	1.19277	1.16921	1.1101	1.10883	Null	1.12546	1.13087	1.05	1.06921	1.48805	1.50243	1.53766	1.27302	1.05672	1.15615
SPAC25H1.08C	R:A-SNGR-11:4379	C25H1.08c	None	0.944444	0.614306	1.05125	0.909668	1.02679	0.738654	0.886006	0.972672	1.18723	1.18505	1.1824	1.2737	1.14103	0.934545	0.953678	0.882203	0.909459
SPAC25H1.08C	R:A-SNGR-11:10523	C25H1.08c	None	0.892829	0.768566	0.823668	0.747907	0.958333	0.715939	1.00144	1.19214	1.22596	0.818922	1.06374	1.29503	1.2605	1.22642	1.0462	1.02793	0.845551
SPAC26A3.01	R:A-SNGR-11:123	sxa1	None	1.02627	0.627009	0.710877	0.986131	0.84951	1.04227	1.02453	1.38191	1.21108	1.05788	1.06791	1.24351	1.03558	0.951907	1.12458	1.01076	1.19932
SPAC26A3.01	R:A-SNGR-11:6267	sxa1	None	0.683813	0.519548	0.815961	0.796433	0.795305	0.853818	1.1147	1.077	1.23537	1.29902	1.03844	1.19064	1.16578	1.28213	1.28713	0.953488	1.17549
SPAC26A3.04	R:A-SNGR-11:4178	rpl20-2	None	0.637537	0.40938	0.536517	0.718541	0.692011	0.614356	0.664711	0.693028	0.866953	0.839458	0.865586	0.938946	0.972748	0.838155	0.848296	0.754145	0.841668
SPAC26A3.04	R:A-SNGR-11:10322	rpl20-2	None	0.478171	0.372181	0.538534	0.614039	0.612858	0.575315	0.723125	0.774318	0.784311	0.69278	0.730333	0.919269	0.889277	0.839092	0.874594	0.747561	0.789528
SPAC26A3.05	R:A-SNGR-11:2547	chc1	None	1.00956	0.694836	0.914274	0.764186	1.0156	0.978593	0.990587	0.893418	0.845266	0.811073	0.864275	1.10169	1.10136	1.38307	1.10663	1.00296	0.990476
SPAC26A3.05	R:A-SNGR-11:8691	chc1	None	0.882177	0.629902	0.831205	0.933841	0.946928	0.918155	1.02781	0.909642	0.909862	0.754811	0.774038	1.21866	1.20121	1.37445	1.19656	1.01754	0.929163
SPAC26A3.07C	R:A-SNGR-11:3444	rpl11-1	None	0.79384	0.535656	0.579965	0.739212	0.719353	0.620752	0.65865	0.777268	0.80027	0.74472	0.797776	0.998043	0.948846	0.961559	0.865141	0.837994	0.838766
SPAC26A3.07C	R:A-SNGR-11:9588	rpl11-1	None	0.575083	0.543333	0.548988	0.72851	0.750795	0.6799	0.65799	0.826935	0.847539	0.675801	0.818149	1.00705	0.949805	0.969239	0.883437	0.856415	0.790007
SPAC26A3.08	R:A-SNGR-11:1147	C26A3.08	None	0.566957	0.479452	0.541122	0.367973	0.462454	0.423339	0.40132	0.63964	0.744643	0.759174	0.783992	0.879421	0.752619	0.631148	0.621273	0.592455	0.799551
SPAC26A3.08	R:A-SNGR-11:7291	C26A3.08	None	0.541816	0.338018	0.656316	0.493239	0.441734	0.393846	0.457503	0.493663	0.555856	0.583165	0.637228	0.884026	1.02205	0.872488	0.714146	0.464857	0.560784
SPAC26A3.10	R:A-SNGR-11:75	C26A3.10	None	1.34726	0.922101	1.07746	1.08681	0.880435	0.692494	0.838802	1.14729	1.16054	0.958406	1.0068	Null	1.01705	Null	1.04906	0.821634	1.17362
SPAC26A3.12C	R:A-SNGR-11:91	dhp1	None	1.27991	0.720779	0.898305	0.862715	0.914439	0.836547	0.941053	1.27027	1.15416	1.0218	1.12329	1.28142	1.13038	Null	1.11854	0.979781	1.1704
SPAC26A3.12C	R:A-SNGR-11:6235	dhp1	None	0.947939	Null	0.935305	0.857605	0.788462	0.803632	1.06311	1.07623	1.29511	1.05357	1.04603	Null	Null	1.2375	1.27123	0.939335	1.32798
SPAC26A3.13C	R:A-SNGR-11:3412	tf2-2	G2	1.13037	0.709645	0.844262	0.810059	0.992281	1.09304	1.3487	1.62431	1.6526	1.34161	1.39972	1.68035	1.7846	2.0694	2.5837	2.9627	3.06697
SPAC26A3.13C	R:A-SNGR-11:9556	tf2-2	G2	0.784648	0.691919	0.898481	0.832941	0.99833	1.12861	1.36207	1.69302	1.64033	1.10682	1.30062	1.65548	1.63534	2.37124	2.73345	2.81617	2.6238
SPAC26F1.03	R:A-SNGR-11:6125	pda1	None	0.722424	0.412378	0.688514	0.696594	0.720818	0.747899	0.831185	0.899135	1.02999	0.875565	0.837372	1.22047	1.21532	1.1866	1.0784	0.832655	1.159
SPAC26F1.03	R:A-SNGR-11:12269	pda1	None	0.667917	0.504699	0.66567	0.750936	0.759365	0.703448	0.938939	0.973471	0.976919	0.912609	0.938828	1.24005	1.1664	1.25932	1.24035	1.04361	1.11027
SPAC26F1.06	R:A-SNGR-11:6067	gpm1	None	0.938051	0.483364	0.785885	0.886252	0.772356	0.763158	0.862481	0.858871	0.849031	0.75929	0.678666	0.85416	0.880945	0.818921	0.791888	0.539093	0.677632
SPAC26F1.06	R:A-SNGR-11:6109	gpm1	None	1.01542	0.519153	0.881886	0.920911	0.829173	0.790953	0.800727	0.833664	0.871401	0.787231	0.701664	0.876851	0.873853	0.750961	0.792632	0.615169	0.699934
SPAC26F1.06	R:A-SNGR-11:12211	gpm1	None	0.762637	0.608559	0.729409	0.82675	0.840393	0.731531	0.735385	0.81716	0.780031	0.655647	0.645103	0.844099	0.78353	0.800078	0.75531	0.66342	0.631547
SPAC26F1.06	R:A-SNGR-11:12253	gpm1	None	0.91227	0.631144	0.823352	0.983769	0.863468	0.706906	0.9178	0.859981	0.847617	0.790677	0.664298	0.8749	0.76928	0.756308	0.730101	0.675559	0.678842
SPAC26F1.07	R:A-SNGR-11:1910	C26F1.07	G2	0.842201	0.43595	0.433226	0.318652	0.438424	0.668498	0.957197	0.849973	0.73753	0.662374	0.722008	0.866332	0.887277	1.27332	1.14312	1.11624	1.0515
SPAC26F1.07	R:A-SNGR-11:5597	C26F1.07	G2	0.811737	Null	0.421076	0.507294	0.554358	0.7	0.858112	0.865871	0.872288	0.75391	0.657078	0.934701	1.01904	1.2214	1.1864	1.23235	1.17356
SPAC26F1.07	R:A-SNGR-11:8054	C26F1.07	G2	0.688795	0.429677	0.412796	0.303126	0.42623	0.603848	0.768949	0.630763	0.593616	0.370995	0.564834	0.745409	0.768063	Null	0.9809	0.622874	0.789286
SPAC26F1.07	R:A-SNGR-11:11741	C26F1.07	G2	0.773219	0.538871	0.435775	0.463951	0.556284	0.67027	1.01653	0.974836	0.75496	0.698378	0.77451	0.948489	1.00779	Null	1.3918	1.35556	0.978959
SPAC26H5.05	R:A-SNGR-11:6851	C26H5.05	None	0.749191	Null	0.785542	0.660079	0.611524	0.718023	0.817518	0.991435	0.781465	0.589489	0.761302	Null	0.545384	1.11519	1.01573	0.919497	0.906364
SPAC26H5.07C	R:A-SNGR-11:4541	C26H5.07c	None	0.698217	Null	0.673837	0.565292	0.629528	0.669417	0.789251	0.769547	0.839513	0.743719	0.738414	0.924012	0.911233	1.07944	0.978894	0.90048	0.969313
SPAC26H5.07C	R:A-SNGR-11:10685	C26H5.07c	None	0.533438	Null	0.591949	0.51291	0.666926	0.679803	0.826861	1.00648	0.785099	0.624551	0.718665	0.881129	0.912752	1.10608	1.05795	1.00766	0.864829
SPAC26H5.08C	R:A-SNGR-11:11197	bgl2	G2	1.13212	Null	0.418319	0.363333	0.636607	0.933239	0.78382	1.0697	0.944321	0.670412	0.686154	0.773212	0.79113	Null	1.06759	1.08881	1.05726
SPAC26H5.09C	R:A-SNGR-11:7686	C26H5.09c	None	0.111412	Null	0.107951	0.104481	0.112369	0.124022	0.171222	0.186098	0.19788	0.206179	0.256508	0.375326	0.464138	0.576254	0.581712	0.588762	0.60558
SPAC26H5.09C	R:A-SNGR-11:3469	C26H5.09c	None	0.130031	Null	Null	0.0849656	0.125856	0.118085	0.141038	0.172376	0.199319	0.187954	0.255608	0.358364	0.418482	0.56213	0.52114	0.483544	0.600478
SPAC26H5.09C	R:A-SNGR-11:9613	C26H5.09c	None	Null	Null	0.111917	0.0982493	0.131958	0.134278	0.166404	0.21861	0.190736	0.140493	0.200909	0.327945	0.338133	0.506671	0.51988	0.484513	0.377929
SPAC26H5.10C	R:A-SNGR-11:386	tif51	None	0.825279	0.468729	0.603739	0.760539	0.677329	0.751117	0.727113	0.872463	0.821723	0.723202	0.902496	0.971083	0.865663	0.71738	0.999406	0.790176	0.793151
SPAC26H5.10C	R:A-SNGR-11:6530	tif51	None	0.651863	0.516593	0.604792	0.715777	0.720489	0.612035	0.703917	0.727494	0.937428	0.778246	0.792965	0.962505	0.944646	1.07386	0.892177	0.906045	0.866823
SPAC27D7.06	R:A-SNGR-11:7003	C27D7.06	None	0.80916	Null	0.776224	0.8009	0.756654	0.793233	0.877976	0.82399	0.883367	0.792873	0.85098	1.16713	1.11097	1.22913	0.997151	0.753061	0.875135
SPAC27D7.06	R:A-SNGR-11:859	C27D7.06	None	0.772575	Null	0.709519	0.675824	0.598997	Null	1.00125	0.928169	0.824932	0.807927	0.940541	1.1205	0.992895	1.27626	0.951965	0.942547	0.86522
SPAC27D7.07C	R:A-SNGR-11:11973	smd1	None	0.423497	0.450857	0.666045	0.684706	0.769866	0.669548	0.738817	0.870019	0.735326	0.665414	0.841355	1.08497	1.10039	1.09257	0.964336	0.950359	0.7895
SPAC27D7.07C	R:A-SNGR-11:5829	smd1	None	0.840728	Null	0.80766	0.859438	0.767572	0.782756	0.780379	0.845875	0.884247	0.85	0.861635	1.1446	1.17076	1.10197	0.918412	0.934045	0.944742
SPAC27D7.09C	R:A-SNGR-11:363	C27D7.09c	G2	2.86674	0.820447	0.504681	0.56728	0.626506	1.20773	1.94219	2.12392	1.4103	1.25903	1.13826	0.93157	0.771711	0.99374	1.48462	1.73887	1.77146
SPAC27D7.09C	R:A-SNGR-11:6507	C27D7.09c	G2	1.99222	0.873523	0.461757	0.41794	0.686352	0.918286	1.49184	1.36926	1.54059	1.18704	0.980863	0.964014	0.842012	1.34012	1.43897	1.64478	1.95261
SPAC27D7.10C	R:A-SNGR-11:875	C27D7.10c	None	5.13043	1.8229	1.25506	1.02098	0.712799	1.19515	1.77895	1.60083	1.24469	1.04844	0.960928	0.858645	0.809231	1.24208	1.20735	1.51994	1.27263
SPAC27D7.11C	R:A-SNGR-11:6523	C27D7.11c	G2	1.66983	0.621871	0.226703	0.218217	0.521501	0.867542	1.41146	1.37477	1.41972	1.06116	0.901988	0.951863	0.785241	1.25413	1.50333	1.58155	1.96094
SPAC27D7.11C	R:A-SNGR-11:379	C27D7.11c	G2	2.6832	0.56488	0.25	0.23772	0.536232	1.16254	1.93596	2.1	1.48105	1.36806	1.12295	0.915143	0.789241	Null	1.71241	1.93636	1.95259
SPAC27D7.14C	R:A-SNGR-11:5511	tpr1	None	0.584759	Null	0.660517	0.702055	0.734082	0.714465	0.821951	0.782194	0.920168	0.785946	0.798861	Null	1.17538	1.32129	1.06901	0.965978	0.916988
SPAC27E2.03C	R:A-SNGR-11:3179	C27E2.03c	None	0.528903	0.384227	0.504151	0.523381	0.599511	0.496315	0.584545	0.727022	0.910471	0.869361	0.866591	0.974596	0.852509	0.875389	0.710535	0.59481	0.813151
SPAC27E2.03C	R:A-SNGR-11:9323	C27E2.03c	None	0.551113	0.40091	0.53734	0.518947	0.594212	0.539537	0.648391	0.788937	0.872312	0.737294	0.772125	1.02225	0.999509	0.925632	0.792981	0.64886	0.691961
SPAC27E2.08	R:A-SNGR-11:87	tf2-6	G2	0.742926	0.507063	0.734221	0.746411	0.816167	1.20168	1.38885	1.61111	1.52887	1.23558	1.31418	1.61723	1.64057	1.59623	2.72303	2.73003	3.53361
SPAC27E2.08	R:A-SNGR-11:2372	tf2-6	G2	1.16951	0.65915	0.902721	0.828146	0.99005	1.12869	1.34815	1.43766	1.52477	1.50746	1.42088	1.5847	1.66628	2.19727	2.58373	2.94611	3.438
SPAC27E2.08	R:A-SNGR-11:6231	tf2-6	G2	0.753169	0.563396	0.804862	0.723988	0.808033	1.10516	1.36251	1.31163	1.51746	1.15328	1.19495	1.58792	1.81823	2.17537	2.81069	2.52474	3.24776
SPAC27E2.08	R:A-SNGR-11:8516	tf2-6	G2	0.909361	Null	0.782848	0.799427	0.955224	1.04575	1.40814	1.44106	1.50675	1.11201	1.18338	1.63093	1.72893	2.53454	2.78515	3.19842	3.002
SPAC27E2.11C	R:A-SNGR-11:4659	C27E2.11c	None	0.631274	0.418019	0.66638	0.715176	0.74004	0.692814	0.846129	0.862037	0.974469	0.946144	1.01084	1.40303	1.26637	1.39708	1.14083	1.02148	1.00295
SPAC27E2.11C	R:A-SNGR-11:10803	C27E2.11c	None	0.563234	0.464696	0.637631	0.737387	0.77396	0.695408	0.84627	1.01969	0.861026	0.843103	0.964638	1.19312	1.21782	1.14572	1.11952	1.02487	1.03368
SPAC27F1.02C	R:A-SNGR-11:5834	cdc8	None	1.04673	Null	1.02044	1.14465	1.02323	1.06689	1.06952	1.12032	0.997635	0.956412	0.912895	1.17124	1.19597	1.15767	0.989583	0.994714	0.976519
SPAC27F1.02C	R:A-SNGR-11:11978	cdc8	None	1.20614	0.830757	1.02372	1.50054	1.18967	Null	Null	1.30651	1.13074	1.10198	0.974513	1.29015	1.29369	1.28171	1.24934	1.02772	1.25342
SPAC27F1.06C	R:A-SNGR-11:5527	C27F1.06c	G2	0.883051	Null	0.968321	1.04369	0.998924	0.880088	0.973461	1.0162	1.36816	1.28743	0.9801	1.05357	0.865766	0.876896	0.85	0.871043	0.820724
SPAC27F1.07	R:A-SNGR-11:5866	C27F1.07	None	0.938536	Null	0.816066	0.959806	0.828861	0.864811	0.984666	1	1.01378	1.01271	0.992048	1.29221	1.22026	1.19799	1.04163	1.16776	1.10132
SPAC27F1.07	R:A-SNGR-11:12010	C27F1.07	None	0.560337	0.568277	0.744435	0.673893	0.732249	0.809045	0.935294	1.02581	0.832776	0.871301	0.958955	1.21476	1.08046	Null	1.11789	1.01663	0.976048
SPAC27F1.08	R:A-SNGR-11:5370	C27F1.08	None	0.749035	Null	0.658981	0.378976	0.504182	0.44337	0.752874	0.753378	0.871166	0.736364	0.802548	Null	Null	1.05133	0.958801	0.934142	1.01601
SPAC27F1.08	R:A-SNGR-11:11514	C27F1.08	None	0.737683	Null	0.562633	0.541045	0.762821	0.782726	1.17143	1.06145	0.981366	0.680774	0.825215	1.11037	1.2718	Null	1.0675	Null	0.815011
SPAC29A4.04C	R:A-SNGR-11:733	C29A4.04c	None	0.804894	0.628931	0.855228	0.729739	0.7955	0.869966	0.983004	1.05742	0.990544	1.17903	1.16576	1.3733	1.17765	1.27647	1.15531	0.979348	0.895295
SPAC29A4.04C	R:A-SNGR-11:6877	C29A4.04c	None	Null	0.621802	0.871603	0.796813	0.987798	0.934857	0.922612	1.0487	1.03988	0.972426	1.01768	1.28704	1.18112	1.21382	1.10774	0.958483	0.877004
SPAC29A4.05	R:A-SNGR-11:221	C29A4.05	None	1.20374	0.71669	0.720472	0.947368	1.08871	0.95	0.850575	0.950386	0.781314	0.721997	0.947867	1.30727	1.05141	Null	1.02613	0.937179	0.806589
SPAC29A4.05	R:A-SNGR-11:6365	C29A4.05	None	0.759013	Null	0.795827	0.964029	0.964232	0.786885	0.842424	0.672444	0.721335	0.74069	0.786499	1.20632	1.2076	1.50167	1.13475	0.830609	0.885642
SPAC29A4.09	R:A-SNGR-11:7421	C29A4.09	None	0.861598	Null	0.721338	0.693114	0.744257	0.505917	0.813875	0.770526	0.815878	0.806517	0.758007	Null	Null	1.24539	1.00239	0.799172	0.702945
SPAC29A4.15	R:A-SNGR-11:1229	C29A4.15	None	0.990826	0.791178	0.883582	0.731839	0.953144	0.884437	0.888889	1.00146	1.01952	0.761339	1.00823	1.12125	1.04814	0.880649	1.0277	0.795434	0.862849
SPAC29A4.15	R:A-SNGR-11:7373	C29A4.15	None	0.917636	0.677538	0.895114	0.858206	0.803647	0.579761	0.785504	0.804571	0.765085	0.671612	0.796604	1.19271	1.1143	1.24056	0.996122	0.643861	0.915793
SPAC29A4.16	R:A-SNGR-11:2813	C29A4.16	None	1.10237	0.803922	0.896703	0.929284	1.05105	1.15412	1.34499	1.33896	1.32515	1.23239	1.14754	1.35951	1.28344	1.48843	1.35723	1.14491	1.2083
SPAC29A4.16	R:A-SNGR-11:8957	C29A4.16	None	0.997852	Null	0.893167	0.862	0.939516	1.12286	1.31664	1.29903	1.34995	1.06262	0.987872	1.29397	1.32572	1.40809	1.22923	0.975651	1.02985
SPAC29A4.18	R:A-SNGR-11:8445	C29A4.18	None	0.79015	Null	0.661716	0.729358	0.778443	0.713018	0.885099	0.867052	0.847199	0.620926	0.716535	0.990859	Null	1.15028	0.736948	0.725108	0.665851
SPAC29A4.20	R:A-SNGR-11:2285	C29A4.20	None	1.13846	0.895464	0.950331	1.13522	1.04753	0.880052	0.957082	1.07192	1.17788	0.945982	0.916667	1.04114	0.991294	Null	0.857143	0.831111	0.856771
SPAC29A4.20	R:A-SNGR-11:8429	C29A4.20	None	0.80536	Null	0.933803	0.90887	0.972028	0.762115	0.86962	0.869565	0.840698	0.611833	0.699198	0.919084	0.840325	1.03548	0.846939	0.645872	0.658178
SPAC29B12.01	R:A-SNGR-11:2221	C29B12.01	None	1.0751	0.767402	0.692308	0.579487	0.713315	0.670429	0.901308	0.992108	1.12358	0.771084	0.989059	0.971854	1.07209	0.909091	0.934891	0.819715	1.04106
SPAC29B12.01	R:A-SNGR-11:8365	C29B12.01	None	0.866557	Null	0.686486	0.660138	0.737515	0.649951	0.952497	0.947011	1.02934	0.600791	0.785252	1.08815	1.05927	0.895652	0.82266	0.723438	0.783256
SPAC29B12.04	R:A-SNGR-11:365	C29B12.04	None	1.04253	0.634477	0.633374	0.774944	0.714468	0.723268	0.880773	1.02243	0.987468	1.05715	1.10104	1.38565	1.17775	0.977323	1.20204	1.04001	1.07286
SPAC29B12.04	R:A-SNGR-11:6509	C29B12.04	None	Null	0.597538	0.574748	0.754052	0.708667	0.579278	0.73936	0.779097	0.905479	Null	0.939015	1.24589	1.18878	1.40886	1.12389	1.00852	1.08021
SPAC29B12.07	R:A-SNGR-11:4451	sec16	None	1.1047	Null	0.87239	0.825062	0.949367	0.718421	0.902926	0.843137	0.998875	0.867647	1.01094	1.31638	1.18597	1.21978	0.889051	0.838006	0.906426
SPAC29B12.07	R:A-SNGR-11:7037	sec16	None	0.891473	Null	0.945324	0.7568	0.616114	0.777778	0.708243	0.81962	0.817412	0.60709	0.857372	Null	Null	1.15348	0.796371	0.540331	0.828369
SPAC29B12.07	R:A-SNGR-11:10595	sec16	None	0.70607	Null	0.9047	0.687415	0.825062	0.724238	0.846018	1.0127	1.01495	0.637847	0.856459	1.07207	Null	Null	0.97166	0.935754	0.766393
SPAC29B12.08	R:A-SNGR-11:11405	C29B12.08	G2	1.1357	0.60472	0.916959	0.588304	1.16175	1.28134	1.55252	1.26965	0.951613	0.650852	0.740916	0.882845	0.988861	1.08403	0.994382	0.778325	0.552493
SPAC29B12.10C	R:A-SNGR-11:5773	C29B12.10c	G2	1.13387	Null	0.639291	0.529781	Null	0.69395	0.788344	0.889888	0.808321	Null	0.76644	1.01245	1.06605	1.1	1.14012	1.04816	0.961814
SPAC29B12.14C	R:A-SNGR-11:11437	C29B12.14c	None	1.06604	0.561404	0.882038	0.682927	0.797495	0.873916	1.07161	1.14627	0.864572	0.621883	0.898667	1.06754	0.976819	0.95986	0.851852	0.745575	0.630983
SPAC29B12.14C	R:A-SNGR-11:5293	C29B12.14c	None	1.36057	0.795113	0.97449	0.95397	0.711063	0.53134	0.896552	0.766927	0.925033	0.802503	0.870515	1.08333	Null	0.935085	0.791757	0.642857	Null
SPAC29E6.06C	R:A-SNGR-11:11099	C29E6.06c	None	0.805522	Null	0.926689	0.758738	0.809375	0.872611	0.911579	0.981851	1.00345	0.891582	0.992933	1.30861	1.21255	1.34804	1.20877	0.99604	0.97513
SPAC29E6.06C	R:A-SNGR-11:4955	C29E6.06c	None	1.3505	Null	1.13105	1.09948	0.969118	0.943939	1.01913	1.12793	1.15944	1.13122	1.10997	Null	1.36977	1.3319	1.18363	0.911894	1.12096
SPAC29E6.08	R:A-SNGR-11:6565	tbp1|tdf1	None	0.388122	Null	0.678265	0.739451	0.755468	0.60627	0.649871	0.671616	0.86108	0.755531	0.789713	1.24963	1.18293	1.32004	1.02822	0.904648	1.12738
SPAC2C4.03C	R:A-SNGR-11:1989	smd2|cwf9	None	0.951049	Null	0.848614	0.857288	0.744559	0.799296	0.975432	1.03424	0.98709	0.975703	1.00513	1.21191	1.14979	1.27128	1.09824	0.934817	0.93578
SPAC2C4.03C	R:A-SNGR-11:8133	smd2|cwf9	None	0.736983	Null	0.88832	0.789343	0.732394	0.701113	0.70448	0.739024	0.797024	0.743487	0.773925	1.1972	1.11346	1.21762	0.932271	0.650704	0.795829
SPAC2C4.05	R:A-SNGR-11:6549	C2C4.05	None	0.60312	Null	0.596265	0.670959	0.638828	0.534044	0.676724	0.6977	0.911017	0.762368	0.72166	0.957721	0.894933	1.13033	0.905273	0.893142	1.07218
SPAC2C4.11C	R:A-SNGR-11:1466	C2C4.11c	G2	1.41207	1.04892	1.22518	0.953846	1.10703	0.960396	1.07064	1.11136	1.24014	1.03976	1.09346	Null	0.93578	Null	0.865759	0.907895	0.935484
SPAC2C4.11C	R:A-SNGR-11:7610	C2C4.11c	G2	Null	Null	1.07704	1.35236	1.15138	0.875465	1.09747	1.19068	1.26348	0.946958	1.00153	1.14607	1.07595	1.26457	0.894523	0.846154	1.01322
SPAC2C4.13	R:A-SNGR-11:6538	C2C4.13	None	0.593458	Null	0.580999	0.718894	0.659919	0.607143	0.685841	0.710227	0.815217	0.708812	0.782753	1.0765	0.92876	1.21972	0.839258	0.795148	0.910072
SPAC2C4.16C	R:A-SNGR-11:100	rps8-1	None	0.749295	0.336717	0.505315	0.70965	0.602087	0.732355	0.744832	0.910092	0.946159	0.752629	0.902613	1.01343	0.788985	0.703778	1.02934	0.875738	0.907628
SPAC2C4.16C	R:A-SNGR-11:6244	rps8-1	None	0.543962	0.419376	0.558458	0.605789	0.640383	0.597178	0.686417	0.678618	0.821319	0.739045	0.848117	0.9773	0.943519	Null	0.946843	0.716509	0.865288
SPAC2E12.02.02	R:A-SNGR-11:3293	hsf	None	0.826291	Null	0.764471	0.847199	1.05273	0.903276	0.99154	0.993115	1.10727	0.846008	0.984709	Null	1.26349	Null	1.06459	0.963671	1.18889
SPAC2E1P3.03C	R:A-SNGR-11:5508	tf2-10	G2	0.826409	0.572046	0.785912	0.744421	0.862045	0.951928	1.362	1.3995	1.51304	1.44919	1.21923	1.5585	1.6031	2.32585	2.55718	2.78818	2.78693
SPAC2E1P3.03C	R:A-SNGR-11:11652	tf2-10	G2	0.594943	Null	0.882353	0.83917	0.950526	1.03721	1.49118	1.70602	1.51045	1.22681	1.20357	1.55506	1.832	Null	2.76952	Null	2.55141
SPAC2E1P3.04	R:A-SNGR-11:2169	C2E1P3.04	None	0.788969	0.612621	0.618821	0.418528	0.602817	0.523843	0.417671	0.662991	0.763514	0.570263	0.703903	0.86152	1.01707	0.926934	0.948837	0.661151	0.791743
SPAC2E1P3.04	R:A-SNGR-11:8313	C2E1P3.04	None	0.766812	0.491036	0.651254	0.487342	0.570796	0.526565	0.673184	0.642738	0.604096	0.634389	0.602429	1.02621	1.13956	1.06744	0.93908	0.632735	0.914119
SPAC2E1P3.05C	R:A-SNGR-11:2681	C2E1P3.05c	None	0.321735	0.302061	0.353189	0.339651	0.407482	0.541877	0.658472	0.652917	0.612487	0.586583	0.55363	0.622959	0.653762	1.06424	0.969593	0.983276	0.905075
SPAC2E1P3.05C	R:A-SNGR-11:8825	C2E1P3.05c	None	0.302352	Null	0.372645	0.395642	0.444074	0.538273	0.739308	0.708064	0.564318	0.535956	0.531483	0.652745	0.709059	0.942433	0.961402	0.872664	Null
SPAC2E1P5.03	R:A-SNGR-11:2171	C2E1P5.03	G1	0.537964	Null	0.937343	1.09509	1.42056	1.00338	0.630456	0.901434	0.895248	0.642857	0.719298	1.17059	1.40563	1.29032	1.09235	0.647901	0.685407
SPAC2E1P5.03	R:A-SNGR-11:8315	C2E1P5.03	G1	0.467136	Null	0.991862	1.2012	1.4059	1.03596	1.07692	0.75924	0.640076	0.505631	0.646123	1.31565	1.58505	1.36709	0.974513	0.664083	0.631434
SPAC2F3.01	R:A-SNGR-11:8210	C2F3.01	None	0.881988	0.611182	1.16429	0.848532	1.09569	1.02472	1.19786	1.11964	1.0777	0.926829	0.861499	1.05528	1.12559	1.30019	1.18812	0.698234	0.952381
SPAC2F3.01	R:A-SNGR-11:2066	C2F3.01	None	0.77724	0.732064	1.06768	0.772727	0.979136	1.02099	1.04192	1.07218	1.21373	0.766667	0.907743	0.991883	1.02755	Null	1.03626	0.761312	0.969925
SPAC2F3.02	R:A-SNGR-11:1183	C2F3.02	None	0.905192	0.774138	0.646098	0.807958	0.769648	0.780731	0.833916	1.04187	1.03588	0.966355	1.01108	Null	0.978873	Null	0.795294	0.756198	0.9125
SPAC2F3.03C	R:A-SNGR-11:8194	rpa49	None	0.634394	0.445119	1.07627	0.794414	0.810185	0.600209	0.7324	0.725065	0.70584	0.881547	0.673966	0.895169	0.74563	0.80625	0.46911	0.728275	0.547368
SPAC2F3.06C	R:A-SNGR-11:7343	kap104	None	1.23153	0.951311	1.10759	1.1446	1.15099	1.21173	1.48024	1.50622	1.61373	1.26866	1.14151	1.53155	1.46142	1.48208	1.41917	1.28288	1.50975
SPAC2F3.06C	R:A-SNGR-11:1199	kap104	None	1.47619	1.23957	1.13816	1.32166	1.41317	1.50754	1.51248	1.7662	1.75085	1.4375	1.26964	1.53372	1.41207	Null	1.4268	1.19565	1.65462
SPAC2F3.09	R:A-SNGR-11:1215	C2F3.09	None	0.975503	0.811815	0.743657	0.819718	0.786811	0.821263	0.861747	1.03661	1.03927	0.869322	0.901571	1.04917	0.926042	0.792419	0.904393	0.866992	1.07987
SPAC2F3.09	R:A-SNGR-11:5443	C2F3.09	None	0.914416	0.629073	0.756748	0.702547	0.680209	0.625808	0.79081	0.784851	0.845574	0.845352	0.765608	1.01096	0.889874	0.963707	0.894841	0.781843	0.873566
SPAC2F3.09	R:A-SNGR-11:7359	C2F3.09	None	0.827618	0.661044	0.757631	0.712398	0.648308	0.623823	0.825941	0.823368	0.872401	0.767016	0.770471	1.00401	0.947055	1.03901	0.950807	0.820505	0.857665
SPAC2F3.09	R:A-SNGR-11:11587	C2F3.09	None	0.69383	0.610228	0.782438	0.720475	0.751582	0.669687	0.911227	1.00114	0.854989	0.641445	0.774239	0.959363	1.04272	1.07115	0.946787	0.894161	0.873117
SPAC2F3.17C	R:A-SNGR-11:1108	lsm6	None	0.853741	0.609844	0.560748	0.67947	0.699145	0.678082	0.633588	0.818281	0.790062	0.706845	0.952663	1.08766	0.891463	Null	0.934319	0.768987	0.827737
SPAC2F3.17C	R:A-SNGR-11:2867	lsm6	None	0.54678	Null	0.62449	0.564279	0.642663	0.704036	0.840671	0.885989	0.904323	0.863454	0.934664	1.16992	0.96568	1.35741	1.07151	0.967784	0.942565
SPAC2F3.17C	R:A-SNGR-11:7252	lsm6	None	0.433846	Null	0.57799	0.512847	0.467989	0.427159	0.556639	0.528893	0.693529	0.525196	0.681342	0.815136	0.821656	1.03609	0.795306	0.474684	0.657143
SPAC2F3.17C	R:A-SNGR-11:9011	lsm6	None	0.517045	Null	0.6164	0.484688	0.615018	0.709516	0.751276	0.845404	0.813734	0.660853	0.875453	1.18499	1.12921	1.28343	0.893983	0.761217	0.87322
SPAC2F7.05C	R:A-SNGR-11:3452	C2F7.05c	None	0.735487	0.427091	0.753672	0.750391	0.839097	0.692469	0.834465	0.895789	1.04226	0.878348	0.95655	1.20701	1.01609	1.06517	0.85092	0.717265	0.809253
SPAC2F7.05C	R:A-SNGR-11:9596	C2F7.05c	None	0.563191	0.480884	0.795157	0.754841	0.879381	0.786366	0.85241	1.09091	1.01232	0.753463	0.817091	1.10985	0.928975	1.05719	0.88993	0.834764	0.692147
SPAC2F7.07C	R:A-SNGR-11:2380	C2F7.07c	None	0.985859	Null	0.861507	0.808621	0.96817	0.922581	0.867089	0.891635	0.88251	0.764511	Null	1.19574	1.07634	Null	0.978417	1.01728	1.03097
SPAC2F7.11	R:A-SNGR-11:2412	nrd1	G2	0.958333	Null	0.835871	0.69863	0.627151	0.678694	0.846906	0.887273	1.11863	1.12186	1.34524	1.46154	1.09646	Null	0.827362	0.74026	0.878947
SPAC2F7.11	R:A-SNGR-11:8556	nrd1	G2	0.790441	Null	0.753153	0.687131	0.603746	0.586621	0.896694	0.979684	1.15447	1.03499	1.2465	1.51744	Null	1.03654	0.824607	0.750678	0.828829
SPAC2F7.13C	R:A-SNGR-11:2924	C2F7.13c	None	0.843767	0.621966	0.85756	0.753675	0.704887	0.880142	1.00985	1.06475	0.966149	0.888489	0.996037	1.30835	1.12643	1.41112	1.02013	0.860417	1.04668
SPAC2F7.13C	R:A-SNGR-11:9068	C2F7.13c	None	0.782073	0.502698	0.866945	0.745498	0.897059	0.848905	1.02616	1.05875	1.00095	0.941518	0.935399	1.36677	1.22483	1.24599	1.06723	0.54309	0.867689
SPAC2G11.07C	R:A-SNGR-11:2694	ptc3	None	0.854123	0.598414	0.781591	0.925431	0.956221	0.992857	1.11183	1.1225	1.10379	1.21131	1.13462	1.4035	1.30938	1.62109	1.37131	1.24899	1.19927
SPAC2G11.07C	R:A-SNGR-11:8838	ptc3	None	0.741306	Null	0.750469	0.951415	0.943576	0.937726	1.15729	1.11685	1.06716	0.962733	Null	1.44342	1.40675	1.60098	1.47498	1.23132	1.07314
SPAC2G11.14	R:A-SNGR-11:3043	C2G11.14	None	Null	Null	0.797441	0.46875	0.484663	0.762557	0.842541	0.761523	0.644755	0.504762	0.687631	0.933573	Null	1.37042	0.833735	0.572451	0.856454
SPAC2UNK4.06C	R:A-SNGR-11:5367	rpb7	None	0.564036	Null	0.55636	0.383598	0.441258	0.384776	0.62701	0.56168	0.829493	0.775058	0.855241	0.964286	0.909507	0.6944	0.835505	0.781841	0.971231
SPAC2UNK4.06C	R:A-SNGR-11:11511	rpb7	None	0.50653	Null	0.490026	0.548851	0.676077	0.624615	0.887967	0.904762	0.894385	0.729012	0.810714	1.02074	1.00438	Null	0.872072	0.918216	0.659341
SPAC30.04C	R:A-SNGR-11:2035	C30.04c	None	0.681159	0.422352	0.690459	0.619299	0.810738	0.810385	0.846236	0.946799	0.713049	0.69337	0.742268	1.11473	1.17256	1.43039	0.994531	0.857661	0.953281
SPAC30.04C	R:A-SNGR-11:8179	C30.04c	None	0.439086	Null	0.590829	0.444065	0.525952	0.707763	0.776772	0.492862	0.500328	0.530064	0.685962	0.928513	1.00396	1.17297	0.659729	0.379845	0.667925
SPAC30C2.02	R:A-SNGR-11:11143	C30C2.02	None	0.738649	Null	0.988556	0.768714	0.823455	0.866	0.913127	1.1633	1.07301	0.910781	0.896707	Null	0.819425	0.870192	0.796474	0.783362	0.650694
SPAC30C2.02	R:A-SNGR-11:4999	C30C2.02	None	1.36068	Null	1.29529	1.15062	1.0038	1.04569	1.18802	1.32178	1.47976	1.16071	1.08076	Null	Null	1.04969	0.874517	0.66538	0.883905
SPAC30C2.04	R:A-SNGR-11:5015	C30C2.04	None	0.954901	0.645833	0.911237	1.00567	1.03635	1.0674	1.13962	1.17758	1.25751	1.11027	1.13116	1.38596	1.30822	1.29238	1.11276	0.810233	0.971976
SPAC30C2.04	R:A-SNGR-11:11159	C30C2.04	None	0.558011	0.39381	0.685416	0.925985	0.819659	0.847404	0.882445	0.958137	0.981257	0.925799	0.932413	1.23338	1.08906	1.05919	0.988132	0.922838	0.722767
SPAC30C2.08	R:A-SNGR-11:4535	C30C2.08	None	1.2515	Null	1.26649	1.09778	1.24853	1.07417	1.08714	0.975309	1.0085	0.902031	Null	1.4732	1.46171	1.49858	1.2186	1.05079	1.06589
SPAC30D11.04C	R:A-SNGR-11:6883	nup124	None	0.829181	Null	0.632201	0.546205	0.581232	0.785714	0.949742	1.02941	0.892031	0.808065	0.756487	Null	Null	1.01498	0.881739	0.808585	0.901961
SPAC30D11.11	R:A-SNGR-11:1536	C30D11.11	None	0.850972	0.900735	1.31041	1.52077	1.50296	1.33469	1.34369	1.20954	1.11195	1.03382	0.931464	1.10591	1.09412	Null	1.02359	0.845638	0.860175
SPAC30D11.11	R:A-SNGR-11:7680	C30D11.11	None	0.670549	Null	1.21212	1.54102	1.43869	1.19349	1.34323	1.27863	1.06187	0.787551	0.840268	1.14192	1.1719	1.2251	1.07076	0.947531	0.808114
SPAC30D11.12	R:A-SNGR-11:420	rpl38-2	None	0.587354	0.304773	0.510125	0.634745	0.592249	0.638682	0.751484	0.698815	0.699713	0.724805	0.940081	0.943055	0.903542	0.801537	0.969284	0.853113	0.836442
SPAC30D11.12	R:A-SNGR-11:5234	rpl38-2	None	0.446748	0.274868	0.491565	0.643215	0.539519	0.557245	0.588557	0.53729	0.684856	0.665737	0.744334	0.813924	0.847359	0.716192	0.757834	0.670208	0.736253
SPAC30D11.12	R:A-SNGR-11:11378	rpl38-2	None	0.443611	0.333005	0.536181	0.634082	0.600825	0.529607	0.64401	0.736154	0.718126	0.649728	0.710095	0.891141	0.943589	0.834267	0.856255	0.761071	0.77333
SPAC30D11.12	R:A-SNGR-11:6564	rpl38-2	None	0.446716	0.423771	0.526773	0.632143	0.605069	0.512566	0.58415	0.596413	0.793601	0.696221	0.688407	0.908447	Null	0.990907	0.773625	0.752548	0.903974
SPAC31A2.04C	R:A-SNGR-11:2233	C31A2.04c	None	0.730811	0.613661	0.61453	0.610411	0.822511	0.6495	0.6302	0.626289	0.785881	0.561585	0.778788	0.947598	0.989048	1.11283	0.839431	0.707477	0.738753
SPAC31A2.04C	R:A-SNGR-11:8377	C31A2.04c	None	0.572881	0.494751	0.668643	0.769448	0.845185	0.621791	0.746533	0.65669	0.677446	0.515652	0.640323	0.990089	1.08965	1.02511	0.820765	0.792339	0.780337
SPAC31A2.05C	R:A-SNGR-11:11090	mis4	None	0.412394	0.318168	0.470193	0.50562	0.535	0.504039	0.55761	0.582473	0.612925	0.52807	0.61098	0.821329	0.737472	0.761468	0.741046	0.612079	0.539895
SPAC31A2.05C	R:A-SNGR-11:4946	mis4	None	0.776971	Null	0.530172	0.529793	0.510815	0.52702	0.611252	0.606821	0.543052	0.692737	0.678483	0.921675	0.786299	0.911101	0.730821	0.570353	0.656974
SPAC31G5.02	R:A-SNGR-11:2203	C31G5.02	G2	1.10805	0.854406	0.829746	0.684211	0.662963	0.574022	0.674809	0.780488	0.985692	0.732049	0.94186	Null	0.777778	Null	0.607362	0.576119	0.603571
SPAC31G5.03	R:A-SNGR-11:1364	rps11-1	None	0.748296	0.660857	0.74894	0.76129	0.74945	0.712643	0.773946	0.772782	0.848796	0.95012	0.931652	1.08303	0.906546	0.930108	0.958558	0.855799	0.847403
SPAC31G5.03	R:A-SNGR-11:7508	rps11-1	None	0.646709	0.456834	0.546962	0.714163	0.693345	0.595317	0.72121	0.730105	0.822242	0.873009	0.822903	1.03802	0.992631	1.12009	0.917771	0.87711	0.833317
SPAC31G5.04	R:A-SNGR-11:2715	C31G5.04	None	0.823511	0.573666	0.646159	0.80837	0.780192	0.685598	0.790115	0.836935	0.912768	0.947917	1.02215	1.16246	1.11627	1.42665	1.15346	1.08904	1.13346
SPAC31G5.04	R:A-SNGR-11:8859	C31G5.04	None	0.839779	0.460163	0.755055	0.838012	0.684488	0.712976	0.843034	0.871864	0.901708	0.843214	0.915588	1.14029	1.20732	1.27963	1.13345	1.11689	0.94547
SPAC31G5.05C	R:A-SNGR-11:2219	C31G5.05c	None	0.754671	0.560493	0.59622	0.595101	0.74605	0.604982	0.707737	0.854853	1.00234	0.797669	0.963933	1.05684	1.06373	0.769182	0.947904	0.809185	0.912681
SPAC31G5.05C	R:A-SNGR-11:8363	C31G5.05c	None	0.605222	0.471636	0.62682	0.724068	0.76723	0.575845	0.778106	0.83726	0.813728	0.706839	0.826876	1.15292	1.11575	1.03331	0.896982	0.795879	0.91358
SPAC31G5.11	R:A-SNGR-11:1675	pac2	G2	1.16539	0.77715	0.824156	0.659055	0.833333	1.16716	1.36822	1.34166	1.2761	1.24588	1.18276	1.3219	1.10948	1.41257	1.32842	1.21328	1.13878
SPAC31G5.11	R:A-SNGR-11:1939	pac2	G2	1.31809	0.707195	0.774416	0.791988	0.911652	1.31825	1.66649	1.53693	1.38254	1.45299	1.19341	1.35601	1.22267	1.59689	1.41317	1.23006	1.26936
SPAC31G5.11	R:A-SNGR-11:7819	pac2	G2	0.998186	0.687758	0.802773	0.656759	0.94012	1.10272	1.46025	1.35089	1.23542	1.01497	1.06036	1.28302	1.18559	1.46804	1.31895	1.13966	0.977516
SPAC31G5.11	R:A-SNGR-11:8083	pac2	G2	1.04494	0.612745	0.725434	0.511171	0.666934	1.07868	1.08816	1.18546	1.14791	0.890164	0.869693	1.22299	1.19361	1.39339	1.14973	0.764294	1.04184
SPAC31G5.13	R:A-SNGR-11:1691	rpn11|pad1|sks1|bfr2	None	1.02541	0.729194	0.933474	0.917998	0.840506	0.850575	0.953416	0.915751	0.849698	0.917768	0.958716	1.22886	1.08872	Null	1.07487	1.08333	0.977256
SPAC31G5.13	R:A-SNGR-11:7835	rpn11|pad1|sks1|bfr2	None	0.9118	Null	0.788284	0.856589	0.805693	0.817052	0.969741	0.878086	0.751205	0.695698	0.869969	1.22973	1.21647	1.38241	1.15595	1.04298	0.912536
SPAC31G5.14	R:A-SNGR-11:1195	n313	None	0.776462	0.663082	0.66385	0.656639	0.785444	0.790047	0.803287	0.971959	0.933386	0.911149	1.0303	1.16983	1.06034	0.783862	1.01472	0.871082	1.03626
SPAC31G5.14	R:A-SNGR-11:7339	n313	None	0.751848	0.505333	0.663384	0.704537	0.626486	0.59325	0.757785	0.757163	0.856431	0.851209	0.848232	1.16077	0.957631	1.12202	0.904789	0.737279	0.977022
SPAC31G5.16C	R:A-SNGR-11:1211	dpm1	None	0.607692	0.484946	0.508072	0.549708	0.607092	0.625117	0.585232	0.834175	0.87014	0.778697	0.881271	0.970996	0.832392	Null	0.817895	0.757967	0.938413
SPAC31G5.16C	R:A-SNGR-11:7355	dpm1	None	0.574232	Null	0.461538	0.448321	0.455725	0.435768	0.572193	0.590909	0.672727	0.650503	0.68822	0.904615	0.851439	0.991329	0.787679	0.669617	0.689987
SPAC31G5.17C	R:A-SNGR-11:3652	rps10-1	None	0.925724	0.416591	0.641185	0.879215	0.793527	0.667572	0.724559	0.856728	0.863169	0.863271	0.790871	1.08171	1.01942	1.12138	0.941486	0.852107	0.810669
SPAC31G5.17C	R:A-SNGR-11:9796	rps10-1	None	0.710889	0.482661	0.572453	0.786851	0.667063	0.668575	0.698131	0.786222	0.762745	0.689486	0.790153	0.981228	0.946886	0.951593	0.872511	0.866115	0.704539
SPAC323.02C	R:A-SNGR-11:2735	C323.02c	None	0.889323	Null	0.718793	0.936646	0.90495	0.876488	0.933514	0.878407	0.850716	0.878049	0.918699	1.21955	1.17443	1.47059	1.19795	1.06624	0.982115
SPAC323.02C	R:A-SNGR-11:8879	C323.02c	None	0.833333	Null	0.80495	0.992916	0.766975	0.747228	0.934924	0.922201	0.846611	0.732587	0.815148	1.176	1.24848	1.32429	1.11131	1.07248	0.820041
SPAC323.07C	R:A-SNGR-11:1167	C323.07c	G2	1.05204	0.878604	0.851852	0.948396	1.09689	1.18813	1.11724	1.3422	1.13421	0.870313	0.926437	1.04839	1.04209	Null	1.07362	1.01119	1.23872
SPAC323.07C	R:A-SNGR-11:7311	C323.07c	G2	0.84139	Null	0.880247	0.798432	0.798475	0.827804	1.16477	1.07125	1.0765	0.741633	0.659439	1.0032	Null	1.14991	1.16221	1.03859	1.16578
SPAC328.03	R:A-SNGR-11:1571	tps1	None	1.40919	0.56338	0.509381	0.490223	Null	Null	0.696284	0.576503	0.472471	0.49435	0.636029	0.897783	0.845104	1.12424	1.04232	0.961102	0.910677
SPAC328.03	R:A-SNGR-11:7715	tps1	None	Null	Null	0.574167	0.498378	0.502841	0.546287	0.622306	0.577236	0.493227	0.472139	0.506762	0.840459	Null	1.14664	1.00723	0.900889	0.880903
SPAC328.09	R:A-SNGR-11:6675	C328.09	None	0.764151	Null	0.994872	0.962199	1.06789	0.859688	1.0515	1.05901	1.06734	Null	0.893048	Null	1.39434	1.63072	1.45275	1.34775	1.21867
SPAC328.10C	R:A-SNGR-11:6179	rps5-2	None	0.4172	0.296139	0.496139	0.605961	0.571728	0.518676	0.632378	0.580756	0.686456	0.712182	0.736109	0.816012	0.73128	0.65032	0.827412	0.609764	0.711307
SPAC343.01C	R:A-SNGR-11:3081	C343.01c	None	0.523723	0.391602	0.628183	0.462306	0.48041	0.38507	0.472695	0.630394	0.814558	0.795389	0.827309	0.924731	0.878197	0.931148	0.715139	0.41585	0.749478
SPAC343.01C	R:A-SNGR-11:9225	C343.01c	None	0.60612	0.44347	0.666667	0.52838	0.624277	0.570767	0.61854	0.641745	0.80422	0.718436	0.806075	0.944637	0.852818	0.723373	0.790894	0.585752	0.727494
SPAC343.05	R:A-SNGR-11:3609	vma1	None	0.974677	0.529258	0.903872	0.868002	0.910578	0.798701	0.895778	0.948685	0.932864	0.802372	0.885973	1.29104	1.13818	1.40295	1.05351	0.998992	1.02657
SPAC343.05	R:A-SNGR-11:9753	vma1	None	0.791852	0.543408	0.688187	0.852004	0.911529	0.828467	0.828371	0.980086	0.872721	0.704599	0.829924	1.10673	1.10366	1.13232	1.04012	0.998739	0.824742
SPAC343.09	R:A-SNGR-11:3129	C343.09	None	0.98374	0.549642	0.786863	0.652427	0.716479	0.63233	0.727872	0.611061	0.962552	0.610354	0.786207	0.830882	0.847921	0.855422	0.714029	0.518483	0.887446
SPAC343.09	R:A-SNGR-11:9273	C343.09	None	1.19822	0.633938	0.855628	0.686759	0.787594	0.715667	0.768781	0.791469	0.768928	0.524059	0.554393	0.935159	0.871379	0.773537	0.689986	0.657333	0.618768
SPAC343.09	R:A-SNGR-11:947	C343.09	None	1.55526	Null	0.840413	0.579202	0.874814	Null	1	0.86375	0.73368	0.666063	0.788091	0.995468	0.823691	1.14393	0.751342	0.874172	0.791897
SPAC343.09	R:A-SNGR-11:7091	C343.09	None	1.2412	Null	0.860606	0.474715	0.666667	0.64603	0.589349	0.674718	0.774648	0.558735	0.563607	Null	0.466151	Null	0.713303	0.421893	0.841762
SPAC343.16	R:A-SNGR-11:2601	C343.16	None	1.19971	0.760152	0.816139	0.928058	0.970978	0.875849	0.94206	0.998119	1.05441	1.21496	1.11735	1.45018	1.31261	1.51226	1.28918	1.27969	1.31296
SPAC343.16	R:A-SNGR-11:8745	C343.16	None	1.00556	0.60166	0.993605	0.998658	0.955616	0.867497	1.00071	1.0354	1.0688	1.01185	1.04077	1.429	1.37492	1.47236	1.38773	1.25912	1.14481
SPAC3A11.07	R:A-SNGR-11:3979	C3A11.07	None	0.754164	0.514786	0.616758	0.570773	0.525256	0.592372	0.692065	0.708658	0.759761	0.652043	0.72	1.02159	0.949045	1.07901	1.02964	0.804545	0.967635
SPAC3A11.07	R:A-SNGR-11:10123	C3A11.07	None	0.609496	0.437433	0.564754	0.517806	0.547882	0.565686	0.609756	0.738402	0.64643	0.611232	0.633891	0.947994	0.936294	0.931466	0.920783	0.638964	0.875435
SPAC3A11.12C	R:A-SNGR-11:5019	rpt5|tbp1	None	1.08444	0.695604	0.950505	1.04475	1.05941	1.1902	1.20934	1.13551	1.0192	0.956897	0.971798	1.39376	1.38908	1.40808	1.2586	0.933233	1.09419
SPAC3A11.12C	R:A-SNGR-11:11163	rpt5|tbp1	None	0.592471	0.47662	0.673373	0.63784	0.727429	0.943009	0.906923	0.870061	0.799138	0.660459	0.77946	1.16909	1.02652	1.34519	1.19248	0.999127	0.865522
SPAC3A11.12C	R:A-SNGR-11:4405	rpt5|tbp1	None	0.984038	Null	0.805861	0.914474	1.14436	1.01613	1.10729	0.928919	1.01978	0.937008	0.980243	1.28366	1.35533	1.39572	1.17271	0.992893	1.0281
SPAC3A11.12C	R:A-SNGR-11:10549	rpt5|tbp1	None	0.839755	Null	0.874878	0.856868	1.07174	1.01833	1.08514	1.17382	0.941795	0.703614	0.923395	1.23312	1.34608	1.3383	1.25286	1.07862	0.914333
SPAC3A12.07	R:A-SNGR-11:7637	rpb11	None	0.646429	Null	0.643059	0.787879	0.731055	0.700389	0.951128	0.881974	0.941448	0.888722	0.936306	1.24304	Null	1.33192	1.05133	0.993711	0.959703
SPAC3A12.10	R:A-SNGR-11:2130	rpl20-1	None	0.524612	0.410362	0.531288	0.511286	0.553543	0.529384	0.537236	0.762222	0.863414	0.769851	0.78949	0.874158	0.815861	0.679784	0.816017	0.672533	0.674655
SPAC3A12.10	R:A-SNGR-11:8274	rpl20-1	None	0.519051	0.335681	0.553511	0.533515	0.557057	0.521465	0.692096	0.64669	0.768159	0.687385	0.724994	0.849926	0.886231	0.894532	0.808184	0.757495	0.701371
SPAC3A12.11C	R:A-SNGR-11:6138	cwf2	None	0.723926	Null	0.853041	0.691099	0.734982	0.81466	0.869476	0.845506	0.873333	0.916821	0.896494	Null	Null	1.17208	0.958738	0.627596	0.981481
SPAC3A12.13C	R:A-SNGR-11:5066	C3A12.13c	None	1.19218	Null	0.974026	0.928152	0.840173	0.872802	0.91439	0.952778	1.09027	0.904478	0.954296	1.20283	1.0747	1.0791	0.92827	0.650867	0.894583
SPAC3A12.13C	R:A-SNGR-11:11210	C3A12.13c	None	0.598082	Null	0.694323	0.594841	0.557082	0.746973	0.764706	0.82797	0.733096	0.673632	0.800716	1.06538	0.834452	1.00371	0.870436	0.745042	0.715217
SPAC3A12.14	R:A-SNGR-11:4570	cam1	S	0.863227	Null	0.868529	1.07488	1.15093	1.09862	1.19506	Null	1.0543	0.970745	1.06277	1.40162	1.40074	1.69785	1.34252	1.0861	1.0308
SPAC3A12.14	R:A-SNGR-11:10714	cam1	S	0.709677	Null	1.06413	1.03856	1.1696	1.17983	1.28455	1.34703	1.05029	0.852912	1.10961	1.4357	1.51151	Null	1.44463	1.28809	1.10985
SPAC3A12.16C	R:A-SNGR-11:7910	C3A12.16c	None	0.824691	Null	0.921546	0.800195	0.788571	0.772109	0.960591	0.985586	0.904311	0.898089	0.975501	1.23296	1.15491	1.308	1.1424	1.1316	0.889211
SPAC3A12.16C	R:A-SNGR-11:1766	C3A12.16c	None	0.82521	0.658465	0.84375	0.830285	0.786096	Null	0.960902	0.972924	0.91979	1.02069	1.03865	1.2085	1.10119	Null	1.18544	1.08913	0.98524
SPAC3A12.18	R:A-SNGR-11:11975	zwf1	None	0.316627	0.388825	0.585215	0.577652	0.684834	0.635593	0.696643	0.743902	0.507619	0.4688	0.561644	0.693284	0.812396	0.869652	0.890258	0.828233	0.751015
SPAC3A12.18	R:A-SNGR-11:5831	zwf1	None	0.601055	Null	0.638628	0.713671	0.652989	0.737331	0.745031	0.702277	0.662224	0.566623	0.558011	0.782495	0.817554	0.842897	0.841089	0.895423	0.902558
SPAC3C7.08C	R:A-SNGR-11:2777	C3C7.08c	None	1.36676	0.968903	1.36349	1.49121	1.34455	1.45675	1.50107	1.57021	1.63328	1.57484	1.26902	1.44181	1.20779	1.28591	1.24011	1.08839	1.28479
SPAC3C7.08C	R:A-SNGR-11:8921	C3C7.08c	None	1.37175	Null	1.53204	1.60543	1.4459	1.38095	1.56716	1.6512	1.609	1.46939	1.16241	1.47754	Null	1.26658	1.23485	1.12275	1.18332
SPAC3C7.11C	R:A-SNGR-11:2297	cal1|cnx1	None	0.927419	0.591269	0.577633	0.474621	0.56565	0.499711	0.514896	0.522148	0.578475	0.515438	0.525962	0.659932	0.645192	0.577505	0.648155	0.598433	0.732765
SPAC3C7.11C	R:A-SNGR-11:8441	cal1|cnx1	None	0.751947	0.500685	0.569061	0.560893	0.525213	0.413088	0.541099	0.502108	0.552006	0.465695	0.472424	0.694506	0.751524	0.80903	0.692956	0.623583	0.579917
SPAC3C7.14C	R:A-SNGR-11:1737	obr1	None	0.204308	0.140204	0.168505	0.178725	0.199956	0.234776	0.323423	0.384179	0.438408	0.464034	0.480178	0.604299	0.546029	0.676475	0.577982	0.556484	0.529155
SPAC3F10.03	R:A-SNGR-11:1849	C3F10.03	None	0.976721	0.625577	0.750757	0.793875	0.748925	0.765836	0.938255	1.01184	0.962406	0.959388	0.916429	1.1376	1.044	1.24674	1.08208	0.93391	0.939497
SPAC3F10.03	R:A-SNGR-11:7993	C3F10.03	None	0.808841	0.609036	0.755677	0.717101	0.753546	0.709289	0.787179	0.80131	0.778821	0.733644	0.714721	1.06041	1.09857	1.1164	0.903047	0.846237	0.859975
SPAC3F10.04	R:A-SNGR-11:4915	gsa1|gsh2	None	1.05634	Null	0.808442	0.860778	0.736913	0.789189	0.94591	0.981781	0.957547	0.794537	0.935733	1.28419	1.16736	1.2803	1.07279	0.846914	0.958531
SPAC3F10.04	R:A-SNGR-11:6409	gsa1|gsh2	None	0.621595	Null	0.636992	0.554694	0.651793	0.414758	0.703704	0.602216	0.780362	0.629661	0.641935	1.00644	0.852596	1.12804	0.917503	0.644679	1.01261
SPAC3F10.04	R:A-SNGR-11:11059	gsa1|gsh2	None	0.617729	Null	0.693101	0.620936	0.66566	0.719585	0.812912	0.915775	0.738014	0.595745	0.731567	1.0497	0.970024	1.01671	1.10112	0.944212	0.707621
SPAC3F10.04	R:A-SNGR-11:265	gsa1|gsh2	None	1.04958	0.55683	0.688742	0.829828	Null	0.723757	0.810193	1.03355	0.839695	0.900119	0.903226	1.09701	1.01792	Null	1.04133	0.909091	0.912397
SPAC3F10.08C	R:A-SNGR-11:297	C3F10.08c	None	1.10317	0.596304	0.710027	0.761579	0.894942	0.872664	0.953659	1.21148	0.902044	1.02939	0.959064	1.15548	1.11891	Null	1.19227	1.05483	1.06667
SPAC3F10.08C	R:A-SNGR-11:6441	C3F10.08c	None	0.688458	0.593197	0.65367	0.814237	0.788146	0.786533	0.909467	0.74026	0.933912	Null	0.851477	1.1035	0.994332	1.27954	1.02155	0.867841	Null
SPAC3F10.11C	R:A-SNGR-11:2838	C3F10.11c	None	0.978411	0.69724	0.986245	0.932886	0.875103	0.900157	0.960277	0.950427	1.00528	0.880745	0.849377	1.12794	1.05071	1.15767	0.984085	0.835355	0.842367
SPAC3F10.11C	R:A-SNGR-11:8982	C3F10.11c	None	0.904075	Null	0.955704	0.828317	0.808879	0.830724	0.892356	0.859532	0.99356	0.714643	0.815887	1.06576	1.06678	1.0986	0.838944	0.893138	0.834292
SPAC3F10.11C	R:A-SNGR-11:313	C3F10.11c	None	1.15478	0.696154	0.96475	1.03388	Null	0.97205	0.967332	1.23805	0.943203	1.03565	1.00206	1.1411	1.04565	Null	0.99651	0.842942	0.812726
SPAC3F10.11C	R:A-SNGR-11:6457	C3F10.11c	None	0.692737	Null	0.800333	0.809556	0.801434	0.560193	0.701828	0.683703	0.917726	Null	0.782359	1.11215	0.971925	1.17934	0.846228	0.641841	Null
SPAC3F10.18C	R:A-SNGR-11:2228	rpl41-2	None	0.6065	0.438917	0.433288	0.827383	0.776068	0.721001	0.71151	0.93414	0.935809	0.866271	0.889161	0.951603	0.961589	0.477916	0.892149	0.831612	0.778762
SPAC3F10.18C	R:A-SNGR-11:8372	rpl41-2	None	0.477918	0.394312	0.502515	0.734769	0.762835	0.662619	0.787912	0.754739	0.852916	0.718465	0.812974	1.04755	1.05946	0.666191	0.93337	0.980535	0.733862
SPAC3G6.01	R:A-SNGR-11:7533	hrp3	None	Null	Null	0.730061	0.87415	0.808199	0.763501	0.874307	0.970472	1.05519	0.867955	0.976407	1.34896	1.3855	1.475	1.16253	1.01476	1.13125
SPAC3G6.02	R:A-SNGR-11:3396	dss1	None	1.08824	Null	0.818634	0.890909	1.09609	0.904895	0.813754	1.05547	1.13039	0.879503	1.0871	1.38571	1.20723	Null	1.07011	1.04545	0.990426
SPAC3G6.02	R:A-SNGR-11:9540	dss1	None	0.733804	Null	0.937574	0.946488	1.08774	0.895223	0.990991	1.10976	0.974684	0.626907	0.938702	1.23838	Null	1.32836	1.1149	1.05966	0.77801
SPAC3G6.05	R:A-SNGR-11:2886	C3G6.05	None	0.844761	Null	0.620482	0.793542	0.816921	1.011	1.19836	1.2838	1.10975	0.939866	0.848233	1.06714	1.19437	1.50064	1.46195	1.20319	1.15485
SPAC3G6.05	R:A-SNGR-11:9030	C3G6.05	None	0.770609	Null	0.640082	0.706302	0.860622	0.890052	1.1751	1.13292	1.00631	0.801418	0.780488	1.05563	1.16492	1.44532	1.28668	1.04065	1.15454
SPAC3G6.13C	R:A-SNGR-11:2724	rpl41-1	None	0.75524	0.479566	0.691943	0.760177	0.693472	0.661312	0.771195	0.858788	0.905517	0.987259	1.00654	1.19377	1.12175	1.26307	1.10663	0.992053	0.904889
SPAC3G6.13C	R:A-SNGR-11:8868	rpl41-1	None	0.65367	0.404065	0.674278	0.688084	0.70306	0.630498	0.750218	0.811367	0.793402	0.718687	0.880241	1.15176	1.13346	1.2181	1.08305	1.00233	0.774371
SPAC3G9.03	R:A-SNGR-11:997	rpl23-1	None	0.733258	0.409061	0.520689	0.605954	0.644846	0.576438	0.831823	0.8771	0.92294	0.81198	0.870983	1.06381	1.02497	1.09081	1.02436	0.921995	0.890987
SPAC3G9.03	R:A-SNGR-11:7141	rpl23-1	None	0.656737	0.333822	0.548615	0.707168	0.696009	0.631043	0.751489	0.812253	0.953595	0.860624	0.838361	1.08825	1.07339	1.02094	0.94724	0.817745	0.848337
SPAC3G9.06	R:A-SNGR-11:6794	C3G9.06	None	0.987821	0.733119	0.89561	1.02757	1.09066	0.996649	1.00309	1.0268	0.944629	0.884485	0.942254	Null	1.1695	1.24435	1.21494	0.955739	0.98064
SPAC3G9.06	R:A-SNGR-11:650	C3G9.06	None	1.15679	0.863608	0.914359	1.10281	1.00888	Null	1.28117	1.3319	1.00685	1.0783	1.10739	1.32051	1.15353	Null	1.16024	0.965377	0.888352
SPAC3G9.09C	R:A-SNGR-11:1210	tif211	None	0.625168	0.608498	0.606291	0.762359	0.851439	0.807471	0.794005	0.940846	1.04837	1.00623	0.986147	1.19391	0.930335	0.780544	0.917869	0.765046	0.914159
SPAC3G9.09C	R:A-SNGR-11:7354	tif211	None	0.572242	0.432288	0.662784	0.641778	0.627109	0.590674	0.8304	0.705387	0.857298	0.780571	0.802203	1.10788	1.08363	1.10843	0.821094	0.588994	0.746692
SPAC3G9.15C	R:A-SNGR-11:7319	C3G9.15c	None	0.567721	0.495256	0.820269	0.670837	0.907479	0.6602	0.868237	0.821197	0.872	0.815945	0.764961	0.951315	0.9175	1.17753	0.773958	0.624894	0.814166
SPAC3G9.15C	R:A-SNGR-11:1175	C3G9.15c	None	0.840741	0.795341	0.763407	0.85225	0.971613	0.953304	1.04885	1.19554	1.14525	0.953191	0.966171	1.09559	0.817568	Null	0.774857	0.769107	0.947516
SPAC3H1.04C	R:A-SNGR-11:2953	C3H1.04c	None	0.986667	Null	0.801325	0.77	0.828267	0.983847	1.11668	1.15726	1.15828	0.934545	1.11663	Null	1.26524	1.40256	1.26377	1	1.19981
SPAC3H1.05	R:A-SNGR-11:2457	C3H1.05	None	0.965909	0.730552	0.728689	0.846463	0.912104	0.853778	0.908688	0.872821	0.903996	0.940242	0.98524	1.10127	1.11311	1.26667	0.960836	0.97641	0.997057
SPAC3H1.05	R:A-SNGR-11:8601	C3H1.05	None	0.695515	Null	0.69697	0.830867	0.832877	0.843956	0.902743	0.913265	0.903409	0.755258	0.869114	1.15551	1.15294	1.27063	1.02983	0.981455	0.815802
SPAC3H1.06C	R:A-SNGR-11:2969	C3H1.06c	None	0.696133	Null	0.521856	0.455975	0.455696	0.625068	0.772975	0.813401	0.811222	0.799381	0.896866	1.11231	1.07773	1.12515	0.887697	0.667527	0.810631
SPAC3H1.06C	R:A-SNGR-11:9113	C3H1.06c	None	0.572347	Null	0.496755	0.398545	0.45064	0.61	0.752932	0.80763	0.758028	0.744013	0.793233	1.12966	1.07733	1.10236	0.83122	0.454991	0.702479
SPAC3H1.07	R:A-SNGR-11:2473	aru1	None	2.17471	1.36778	1.28362	1.34925	1.23756	1.0975	1.12924	1.09349	1.18868	1.21907	1.16105	1.22231	1.05332	1.16838	0.89233	0.880722	0.877682
SPAC3H1.07	R:A-SNGR-11:8617	aru1	None	1.55735	1.18771	1.21552	1.33983	1.16611	1.07129	1.11598	1.10345	1.15654	0.950324	1.03017	1.26307	1.0851	1.10923	0.934705	0.839872	0.755601
SPAC3H1.11	R:A-SNGR-11:7561	C3H1.11	None	0.475806	Null	0.537275	0.550412	0.676906	0.75	0.949367	0.902439	1.02976	0.866667	1.02516	1.28969	1.21449	1.35941	1.22023	1.10684	1.06813
SPAC3H5.05C	R:A-SNGR-11:4210	rps14-1	None	0.555656	0.363387	0.503518	0.502318	0.547408	0.449222	0.524256	0.628139	0.841435	0.731365	0.752143	0.867962	0.888532	0.765649	0.76855	0.703803	0.769113
SPAC3H5.05C	R:A-SNGR-11:10354	rps14-1	None	0.458675	0.352008	0.502966	0.570803	0.556564	0.515017	0.652466	0.755542	0.798658	0.582014	0.712204	0.882999	0.9133	0.789771	0.838599	0.729904	0.746674
SPAC3H5.07	R:A-SNGR-11:54	rpl7-1	None	0.715487	0.397358	0.543305	0.741945	0.611667	0.673221	0.769694	0.84496	0.923815	0.802188	0.891101	1.01273	0.866236	0.755614	0.932013	0.740048	0.875586
SPAC3H5.07	R:A-SNGR-11:6198	rpl7-1	None	0.535431	0.366856	0.594747	0.614746	0.651544	0.590989	0.672812	0.678038	0.775462	0.755962	0.814052	0.949752	0.963129	0.834275	0.876593	0.724833	0.77887
SPAC3H5.10	R:A-SNGR-11:550	rpl32-2	None	0.830555	0.367984	0.480689	0.683753	0.594523	0.578713	0.801376	0.739692	0.738672	0.849287	0.943399	1.03354	0.96572	0.865956	1.08983	0.887618	0.829108
SPAC3H5.10	R:A-SNGR-11:6694	rpl32-2	None	Null	0.422974	0.618307	0.724173	0.68807	0.622007	0.639017	0.680591	0.79183	0.850131	0.778318	1.02594	0.981495	1.05529	0.912024	1.11327	0.850163
SPAC3H5.12C	R:A-SNGR-11:5700	rpl5	None	0.698969	0.396168	0.531131	0.797272	0.62429	0.735697	0.661677	0.734967	0.886975	0.847203	0.802812	1.01739	0.993558	0.97875	0.896181	0.908525	0.87422
SPAC3H5.12C	R:A-SNGR-11:11844	rpl5	None	0.592158	0.464311	0.617611	0.714728	0.710874	0.570308	0.673991	0.836465	0.747609	0.770648	0.769525	0.97355	0.984914	1.01336	0.985933	0.947052	0.849873
SPAC3H8.02	R:A-SNGR-11:1404	C3H8.02	None	1.0025	0.910995	1.17924	1.24007	1.17172	0.990615	1.01435	1.02167	1.11851	0.969808	1.18407	1.43985	1.28856	1.18634	1.08049	0.982872	0.923929
SPAC3H8.02	R:A-SNGR-11:7548	C3H8.02	None	0.853685	Null	1.0148	1.19203	1.1981	1.02338	1.10591	1.04465	1.0903	1.01137	1.14467	1.50879	1.53839	1.5918	1.10484	0.886406	0.903746
SPAC3H8.05C	R:A-SNGR-11:6476	C3H8.05c	None	0.910156	Null	0.740238	0.70945	0.75	0.593645	0.810249	0.701874	0.753604	0.722581	0.805601	1.23214	1.10467	1.31114	1.01222	0.793769	Null
SPAC3H8.06	R:A-SNGR-11:3939	aur1	None	1.09947	Null	1.43276	1.46951	1.38451	1.42512	1.48954	1.48374	1.40027	1.03125	1.08543	1.50273	Null	1.60831	1.26253	1.02492	1.14537
SPAC3H8.07C	R:A-SNGR-11:2151	C3H8.07c	None	0.686316	Null	0.615727	0.680398	0.782383	0.679012	0.602941	0.824051	0.923653	0.760671	0.862366	1.0297	1.07381	Null	0.852612	0.700654	0.869362
SPAC3H8.07C	R:A-SNGR-11:8295	C3H8.07c	None	0.687107	Null	0.689612	0.728947	0.789474	0.606783	0.743291	0.69735	0.774924	0.577573	0.767857	1.025	1	Null	0.741445	0.6512	0.654367
SPAC3H8.10	R:A-SNGR-11:6770	sec14	None	0.834661	Null	0.838684	0.870599	0.853698	0.86106	1.03237	1.01499	0.978836	0.756545	0.808019	1.15231	1.12099	1.26565	1.14257	1.08559	0.936526
SPAC458.02C	R:A-SNGR-11:4564	C458.02c	None	1.06568	0.600467	0.938005	0.988178	0.992332	0.876577	0.999338	0.916883	0.989027	0.880648	1.02472	1.29567	1.23376	1.36605	1.05893	0.968468	0.989161
SPAC458.02C	R:A-SNGR-11:10708	C458.02c	None	0.768408	Null	0.950325	0.893182	1.01335	0.864706	0.974138	1.06348	0.936717	0.805207	0.926087	1.22648	1.23258	1.21348	1.19059	1.03644	0.950213
SPAC4A8.04	R:A-SNGR-11:4395	isp6	None	0.477557	0.43657	0.841828	0.735466	1.06425	0.917439	1.01484	0.807449	0.843368	0.873737	1.08488	1.44008	1.45559	1.58118	1.23939	1.11719	0.918843
SPAC4A8.04	R:A-SNGR-11:10539	isp6	None	0.441065	0.518657	0.697099	0.754053	1.02022	0.81999	1.00689	0.99082	0.849883	0.681873	0.936197	1.46752	1.59353	1.58028	1.2807	1.09502	0.850963
SPAC4A8.07C	R:A-SNGR-11:2947	C4A8.07c	None	1.01372	0.753482	0.915835	0.835784	0.674764	0.588491	1.05102	1.22026	1.32264	1.0828	1.12393	1.33231	1.08005	1.34245	1.01627	0.915805	1.08434
SPAC4A8.07C	R:A-SNGR-11:9091	C4A8.07c	None	0.833787	Null	0.866592	0.576203	0.577211	0.742958	0.967699	0.9808	1.06198	0.928495	0.928673	1.29651	Null	1.15927	0.871143	0.614035	0.97266
SPAC4A8.11C	R:A-SNGR-11:3867	lsd1|fas2	None	0.995359	0.615796	0.864664	0.88792	0.874804	0.940111	0.973851	1.02276	1.00281	0.915267	0.886463	1.20016	1.10888	1.1798	1.06943	0.829987	0.931919
SPAC4A8.11C	R:A-SNGR-11:10011	lsd1|fas2	None	0.880548	0.534227	0.787828	0.831019	0.852771	0.88145	0.95794	1.01548	1.00037	0.851968	0.83312	1.14194	1.11813	1.04495	0.98112	0.826519	0.830622
SPAC4A8.13C	R:A-SNGR-11:2467	pts1	None	0.789855	0.613769	0.752619	0.68593	0.816038	0.782929	0.801724	0.81299	0.803155	0.795417	0.876209	1.05975	1.02652	1.3623	1.00378	0.953715	0.893862
SPAC4A8.13C	R:A-SNGR-11:8611	pts1	None	0.660566	Null	0.625758	0.632038	0.775904	0.729376	0.887402	0.834761	0.80363	0.629273	0.736237	1.11176	1.09597	1.30742	0.991684	0.947314	0.744794
SPAC4A8.14	R:A-SNGR-11:3387	prs1	None	1.11014	Null	0.937754	1.12201	1.14446	0.991903	0.935099	0.971342	0.956383	0.86399	0.917949	1.16751	1.01784	Null	0.848665	0.755039	0.829107
SPAC4A8.15C	R:A-SNGR-11:4998	cdc3	None	0.850804	0.548271	0.786113	0.768618	0.780208	0.819888	0.889748	0.874441	0.972096	0.801883	0.859612	1.10153	1.05826	1.11065	0.985376	0.744546	0.828762
SPAC4A8.15C	R:A-SNGR-11:11142	cdc3	None	0.529124	0.443628	0.663787	0.628725	0.772517	0.728467	0.725611	0.751343	0.734456	0.596559	0.745564	1.00824	0.87764	0.941515	0.963132	0.841519	0.871077
SPAC4C5.02C	R:A-SNGR-11:6597	hos1|ryh1	None	Null	Null	0.803005	0.763766	0.883562	0.635514	0.795203	0.78803	0.961877	0.740602	0.79716	1.12996	0.937117	1.19949	0.990268	0.857741	0.882448
SPAC4C5.03	R:A-SNGR-11:9263	C4C5.03	None	1.13099	0.898894	1.18652	0.904834	1.33236	1.2123	1.35595	1.26794	1.13273	0.879032	0.919142	1.1875	1.41957	1.20231	1.17872	0.995885	Null
SPAC4C5.03	R:A-SNGR-11:3119	C4C5.03	None	1.17722	0.85209	0.962138	0.973109	1.22571	1.16818	1.29704	1.13828	1.22107	1.05106	1.03861	Null	Null	Null	1.16427	0.970588	1.27647
SPAC4D7.04C	R:A-SNGR-11:6469	C4D7.04c	None	0.697183	Null	0.792373	0.836045	0.764305	0.586895	0.769006	0.7154	0.891583	0.834031	0.749522	1.05197	0.910015	1.09115	0.789381	0.734848	0.826577
SPAC4D7.05	R:A-SNGR-11:2909	tif34|sum1	None	0.802129	0.625882	0.825873	0.936757	0.875882	0.905467	1.05166	1.04885	1.0677	1.00076	0.996439	1.29671	1.18393	1.24933	1.11496	0.916957	0.916722
SPAC4D7.05	R:A-SNGR-11:9053	tif34|sum1	None	0.722787	0.467391	0.817005	0.862716	0.918925	0.828165	0.976887	1.04285	1.01774	0.932137	0.979296	1.2467	1.16852	1.21752	1.06821	0.707404	0.852032
SPAC4D7.08C	R:A-SNGR-11:2429	ade4|min13	None	0.902686	0.724735	0.84127	0.886548	1.03529	0.895334	0.852905	0.894182	1.07052	0.95057	1.00997	1.23997	1.02372	1.21026	0.915781	0.914787	0.865531
SPAC4D7.08C	R:A-SNGR-11:8573	ade4|min13	None	0.675284	0.675886	0.763449	0.993601	0.958034	0.829545	0.910561	0.951567	1.03805	0.822593	0.945231	1.27262	1.05604	1.19768	0.909091	0.867733	0.824375
SPAC4D7.13	R:A-SNGR-11:8029	prp40	None	0.925101	Null	1.19591	1.07376	1.16226	1.02222	1.10517	1.01408	0.950943	0.810585	0.97373	Null	Null	1.49848	1.23611	0.787586	0.956652
SPAC4F10.06	R:A-SNGR-11:8197	C4F10.06	None	0.7744	0.476612	0.916031	0.829401	0.678322	0.619092	0.773746	0.81311	1.01333	0.849237	0.852025	Null	0.733447	0.973868	0.600473	0.548495	0.881137
SPAC4F10.06	R:A-SNGR-11:2053	C4F10.06	None	0.823219	0.541667	0.770833	0.70059	0.536184	0.465739	0.756378	0.868421	1.10261	0.886239	0.990566	Null	Null	Null	0.699809	0.581839	0.789011
SPAC4F10.09C	R:A-SNGR-11:2581	C4F10.09c	None	0.592021	0.456897	0.687914	0.699548	0.751732	0.788	0.863137	0.9476	1.01131	1.06226	0.88731	1.04816	0.953285	1.10927	0.956462	0.963901	1.00032
SPAC4F10.09C	R:A-SNGR-11:8725	C4F10.09c	None	0.497809	0.353716	0.64617	0.775701	0.752231	0.715075	0.880658	0.922481	0.930203	0.811448	0.809559	1.0772	1.01842	1.07198	1.03177	1.00835	0.920424
SPAC4F10.10C	R:A-SNGR-11:2085	C4F10.10c	None	0.589655	0.549666	0.77218	0.757895	0.891491	0.795829	0.905973	1.03381	1.1379	0.922633	1.0058	1.20939	1.41253	1.08683	0.979128	0.886152	1.09171
SPAC4F10.10C	R:A-SNGR-11:8229	C4F10.10c	None	0.585086	0.498404	0.819407	0.869361	0.948876	0.800769	0.969687	0.898189	0.997991	0.915389	0.917566	1.2875	1.30964	1.47561	1.05527	1.00328	1.16909
SPAC4F10.13C	R:A-SNGR-11:2613	C4F10.13c	None	0.975771	Null	0.864583	0.855799	0.806236	0.989837	1.10676	1.10799	1.17673	1.15116	1.02235	1.21798	1.10301	Null	1.09524	1.00221	1.13573
SPAC4F10.14C	R:A-SNGR-11:1029	btf3	None	0.612112	0.426897	0.42676	0.618225	0.575791	0.546245	0.614966	0.748281	0.771648	0.726308	0.758283	0.908895	0.843968	0.535142	0.90171	0.731701	0.784539
SPAC4F10.14C	R:A-SNGR-11:7173	btf3	None	0.358985	0.261102	0.509332	0.578847	0.487315	0.493627	0.580445	0.557937	0.669897	0.595784	0.770673	0.840076	0.768144	0.888002	0.810294	0.624724	0.727632
SPAC4F10.20	R:A-SNGR-11:2021	grx1	None	0.947708	0.494761	0.566128	0.51407	0.376999	0.378486	0.402873	0.405479	0.387379	0.422473	0.384305	0.440649	0.458685	0.570952	0.536149	0.537118	0.614999
SPAC4F10.20	R:A-SNGR-11:8165	grx1	None	0.69106	0.400303	0.540135	0.415526	0.389214	0.334677	0.325631	0.314867	0.326375	0.289317	0.271081	0.418364	0.408848	0.465825	0.409297	0.342708	0.514386
SPAC4F8.07C	R:A-SNGR-11:267	hxk2	None	1.25844	0.755123	0.969072	1.32928	1.17654	1.24179	1.30215	1.39271	1.14906	1.11797	1.15157	1.46659	1.34701	1.16963	1.42107	1.19767	1.19687
SPAC4F8.07C	R:A-SNGR-11:6411	hxk2	None	Null	0.711556	0.85877	1.08887	1.12192	1.00291	1.11681	0.909712	0.987047	0.921101	0.967703	1.34261	1.28255	1.55037	1.29282	1.14236	1.23769
SPAC4F8.12C	R:A-SNGR-11:1323	spp42	None	1.1643	0.912814	0.883263	0.756821	0.797647	0.950599	0.950893	1.03466	1.15552	0.98739	1.04455	1.1944	1.02539	Null	0.904762	0.84193	1.07298
SPAC4F8.12C	R:A-SNGR-11:7467	spp42	None	0.962725	Null	0.90499	0.782074	0.843811	0.80974	1.00342	1.0246	1.18296	1.02002	0.920245	1.09939	1.09966	1.15607	0.998584	0.820513	0.937753
SPAC4F8.14C	R:A-SNGR-11:1307	hcs	None	0.628698	0.535909	0.615543	0.604496	0.722153	0.697154	0.718495	0.794791	0.863998	0.743468	0.886481	1.01071	0.862081	0.748002	0.926192	0.753591	0.825768
SPAC4F8.14C	R:A-SNGR-11:7451	hcs	None	0.569217	0.411415	0.672331	0.706975	0.710646	0.623844	0.817862	0.805683	0.838956	0.806445	0.766882	1.02591	0.993174	1.15507	0.898375	0.807613	0.761352
SPAC4F8.15	R:A-SNGR-11:11387	itr1	None	1.01427	0.675987	1.02448	1.03057	1.27381	1.20021	1.62069	1.39972	1.26429	0.907285	1.08025	1.27895	1.33031	1.24099	1.12447	1.0467	0.839838
SPAC4F8.15	R:A-SNGR-11:5243	itr1	None	0.902672	Null	1.07004	0.840288	0.597765	0.528176	1.00419	0.785714	1.02564	0.894652	1.00678	1.20185	1.10885	1.17486	0.895833	0.663399	0.923372
SPAC4G8.02C	R:A-SNGR-11:4164	C4G8.02c	None	0.478967	0.338386	0.525205	0.734262	0.672338	0.585845	0.665021	0.708333	0.914141	0.871915	0.980515	1.03	1.04992	0.948409	0.872951	0.768347	0.875984
SPAC4G8.02C	R:A-SNGR-11:10308	C4G8.02c	None	0.455377	0.322528	0.526129	0.624175	0.753808	0.618848	0.813665	0.832405	0.836547	0.650067	0.818182	1.01884	1.03433	0.955805	0.9095	0.758021	0.831408
SPAC4G8.06C	R:A-SNGR-11:156	C4G8.06c	None	1.40968	0.818182	0.927247	0.978896	0.981067	0.865466	0.850394	1.031	0.965476	1.07652	1.04275	1.32039	1.08095	Null	0.923741	0.812428	0.818841
SPAC4G8.06C	R:A-SNGR-11:6300	C4G8.06c	None	0.837786	Null	0.915902	1.09863	0.854227	0.69153	0.761364	0.723077	0.89172	0.851351	0.890701	1.19611	1.08309	1.08647	0.933457	0.650307	0.833333
SPAC4G9.03	R:A-SNGR-11:3532	adk1	None	0.739528	0.437652	0.786033	0.613811	0.778583	0.666052	0.713283	0.724215	0.762232	0.654225	0.825381	1.05766	0.974808	1.13468	0.849319	0.762527	0.797971
SPAC4G9.03	R:A-SNGR-11:9676	adk1	None	0.59516	0.483571	0.613742	0.755268	0.784726	0.685039	0.727107	0.90696	0.777088	0.646419	0.759222	0.979839	0.912427	1.01406	0.885225	0.809773	0.733251
SPAC4G9.09C	R:A-SNGR-11:4076	arg11	None	0.784644	0.522566	0.744022	0.677539	0.64927	0.693007	0.845501	0.805283	0.872024	0.739869	0.720991	0.962992	0.963864	1.07462	0.914551	0.699755	0.92409
SPAC4G9.09C	R:A-SNGR-11:10220	arg11	None	0.666239	0.492537	0.636213	0.688204	0.684947	0.70023	0.691111	0.840431	0.837956	0.712318	0.693814	0.987849	0.917484	0.965762	0.87983	0.752902	0.815789
SPAC4G9.10	R:A-SNGR-11:3580	arg3	None	0.87385	Null	0.688725	0.681208	0.768621	0.722157	0.742347	0.768463	0.878417	0.699789	0.891827	1.16398	1.10665	1.28375	1	0.966154	1.03379
SPAC4G9.10	R:A-SNGR-11:9724	arg3	None	0.636704	Null	0.625964	0.75895	0.786611	0.703097	0.787129	0.894737	0.813364	0.704969	0.834988	1.13289	1.05338	1.09018	1.02293	1.03854	0.886537
SPAC4G9.12	R:A-SNGR-11:4092	C4G9.12	None	0.734375	Null	0.701525	0.546018	0.591105	0.619788	0.815553	0.826216	0.869176	0.78634	0.797497	1.1302	1.19722	1.40444	1.26372	0.960637	1.2212
SPAC4G9.12	R:A-SNGR-11:10236	C4G9.12	None	0.676768	Null	0.571532	0.477041	0.55545	0.636181	0.64492	0.749175	0.799311	0.662866	0.711111	1.12216	1.11974	1.2624	1.17317	0.869305	1.00743
SPAC4G9.15	R:A-SNGR-11:3020	C4G9.15	None	0.864048	0.581463	0.869942	0.728853	0.753121	0.852128	0.893823	0.893353	0.802789	0.723143	0.79476	1.11305	0.936184	1.31166	0.848461	0.662214	0.857422
SPAC4G9.15	R:A-SNGR-11:9164	C4G9.15	None	0.815225	0.491767	0.771768	0.716955	0.867056	0.809871	0.892726	0.89292	0.776611	0.746973	0.802067	1.17058	1.05082	1.19176	0.861769	0.555305	0.726152
SPAC4G9.16C	R:A-SNGR-11:4468	rpl9-1	None	0.71106	0.394413	0.617977	0.657507	0.723045	0.542196	0.645905	0.63538	0.782055	0.73613	0.780203	0.941344	0.965679	0.935399	0.824781	0.791744	0.811048
SPAC4G9.16C	R:A-SNGR-11:10612	rpl9-1	None	0.61573	0.482661	0.640304	0.677509	0.687408	0.608291	0.631596	0.792627	0.763428	0.669524	0.808237	0.953782	1.02411	0.986972	0.98145	0.852664	0.868551
SPAC4G9.20C	R:A-SNGR-11:2540	C4G9.20c	None	0.822987	0.617571	0.58096	0.566257	0.558923	0.430415	0.50803	0.515556	0.554545	0.573871	0.646104	0.718618	0.646514	0.684043	0.501241	0.51665	0.480527
SPAC4G9.20C	R:A-SNGR-11:8684	C4G9.20c	None	0.630993	Null	0.50919	0.591398	0.481944	0.447964	0.520243	0.542885	0.514085	0.450715	0.5376	0.735833	0.674149	0.697674	0.512488	0.470265	0.44102
SPAC4H3.01	R:A-SNGR-11:5311	C4H3.01	None	0.906528	0.677372	1.04496	0.672432	0.79724	0.580426	0.85124	0.800508	0.860647	0.774105	0.86478	0.990461	0.918283	0.883652	0.755633	0.753799	0.917683
SPAC4H3.01	R:A-SNGR-11:11455	C4H3.01	None	1.12032	0.78211	1.03405	1.04843	1.12777	0.938424	1.125	1.06286	1.05489	0.745852	0.923513	1.06346	0.993448	1.00803	0.91162	0.91831	0.668283
SPAC4H3.07C	R:A-SNGR-11:4725	C4H3.07c	None	1.11757	Null	0.960928	0.976456	0.913769	0.863636	0.869289	0.807775	0.773305	0.674672	0.797403	1.09615	0.946882	1.08095	0.862857	0.734228	0.684551
SPAC4H3.07C	R:A-SNGR-11:10869	C4H3.07c	None	1.00148	Null	0.895	1.00571	0.971774	0.872404	Null	0.916854	0.730717	0.632616	0.772374	0.942268	0.966929	Null	0.890957	0.78481	0.662548
SPAC4H3.09	R:A-SNGR-11:3141	C4H3.09	None	0.516439	0.411799	0.605982	0.540448	0.708568	0.604694	0.700049	0.789216	0.992522	0.721616	0.896961	0.998252	0.90447	0.844858	0.702547	0.678553	0.969828
SPAC4H3.09	R:A-SNGR-11:9285	C4H3.09	None	0.48169	0.401316	0.529383	0.574958	0.699595	0.623366	0.744973	0.84638	0.904674	0.595253	0.738263	0.991736	0.94232	0.709892	0.796212	0.703114	0.72265
SPAC4H3.10C	R:A-SNGR-11:4271	pyk1	None	0.945986	0.632644	0.812279	1.04013	0.960922	0.834581	0.860502	0.812772	0.925893	0.939737	0.864658	0.986325	1.05455	0.767989	0.905149	0.790788	0.800497
SPAC4H3.10C	R:A-SNGR-11:10415	pyk1	None	0.860767	0.601271	0.722488	1.02447	0.978044	0.820299	0.970811	1.01621	0.903604	0.759471	0.793424	0.994141	1.07799	1.00826	0.997483	0.833363	0.837473
SPAC513.01C	R:A-SNGR-11:1186	eft2-1	None	1.00301	0.689573	0.609489	0.917539	0.817205	0.890687	0.955388	1.05988	1.08969	1.01622	1.02115	1.24134	1.07233	0.729124	1.0687	0.872896	0.904982
SPAC513.01C	R:A-SNGR-11:7330	eft2-1	None	0.593399	0.43997	0.648058	0.851322	0.792455	0.750525	0.855359	0.831714	0.997678	1.0005	0.960656	1.13027	1.14794	0.821331	1.03369	0.854867	0.871724
SPAC513.06C	R:A-SNGR-11:9337	C513.06c	None	0.911817	0.719626	0.947627	0.849315	0.846262	0.642328	0.759941	0.673381	0.805213	0.637394	0.652842	Null	1.00353	Null	0.792123	0.636971	0.64011
SPAC513.07	R:A-SNGR-11:2342	C513.07	None	0.781703	0.654676	0.778406	0.742821	0.723094	0.65898	0.65967	0.695183	0.724615	0.810219	0.74392	0.9722	0.929518	0.882278	0.751515	0.706747	0.785909
SPAC513.07	R:A-SNGR-11:8486	C513.07	None	0.600529	Null	0.552649	0.594453	0.601577	0.546875	0.66719	0.616226	0.647794	0.55356	0.641064	0.939044	0.929394	0.950536	0.745763	0.695652	0.637192
SPAC521.02	R:A-SNGR-11:11196	C521.02	G2	0.886931	Null	0.752688	0.612583	0.793103	0.910555	1.07253	1.03494	1.00561	0.853372	0.910806	1.18617	0.993421	1.38589	1.21384	1.17623	1.14168
SPAC521.03	R:A-SNGR-11:3468	C521.03	None	0.830861	Null	0.600163	0.528	0.677193	0.616901	0.717703	0.733251	0.740291	0.622517	0.727119	0.928929	0.943448	1.14182	0.939664	0.873563	0.959654
SPAC521.03	R:A-SNGR-11:9612	C521.03	None	0.610847	Null	0.585134	0.565109	0.684762	0.659526	0.759891	0.884977	0.708924	0.556485	0.630811	0.868167	0.837356	1.03753	0.941622	0.91242	0.782356
SPAC521.05	R:A-SNGR-11:116	rps8-2	None	0.640263	0.389482	0.542331	0.792783	0.646612	0.782163	0.811556	0.948525	0.975257	0.83318	0.934909	1.08048	0.781002	0.747	1.05092	0.905315	0.952649
SPAC521.05	R:A-SNGR-11:6260	rps8-2	None	0.608554	0.448638	0.594814	0.703447	0.673522	0.637451	0.710758	0.728755	0.850937	0.796341	0.867277	1.00863	0.960218	0.797629	0.935678	0.816667	0.883709
SPAC56E4.03	R:A-SNGR-11:1071	C56E4.03	None	0.539425	0.457007	0.530567	0.696833	0.78555	0.755174	1.0011	1.13652	1.05501	0.978099	1.00676	1.19547	1.30451	1.06706	1.33838	1.30725	1.45003
SPAC56E4.03	R:A-SNGR-11:7215	C56E4.03	None	0.483936	0.352624	0.540641	0.614625	0.591851	0.637488	0.824892	0.834063	0.935662	0.758923	0.825247	1.09833	1.17224	1.37165	1.30283	1.16082	1.15906
SPAC56E4.03	R:A-SNGR-11:646	C56E4.03	None	0.884177	0.603904	0.7333	0.781149	0.747532	Null	1.21148	1.20963	0.950172	1.03835	1.07592	1.39067	1.37663	Null	1.93356	1.67628	1.39196
SPAC56E4.03	R:A-SNGR-11:6790	C56E4.03	None	0.717519	0.521598	0.626632	0.797495	0.85591	0.871722	1.0043	1.12293	1.05367	Null	0.945009	1.37283	1.50899	1.68616	1.64492	Null	1.59687
SPAC56E4.04C	R:A-SNGR-11:1583	cut6	None	0.948895	0.743823	0.992462	1.20302	1.2803	1.24731	1.18799	1.24762	1.20331	1.16649	0.948033	1.15659	1.10724	1.05215	0.966346	0.827359	0.77699
SPAC56E4.04C	R:A-SNGR-11:7727	cut6	None	0.771	0.626874	0.905004	1.10709	1.19354	1.19931	1.33404	1.21234	1.13318	0.876148	0.885487	1.19509	1.21259	1.15836	1.01004	0.826653	0.716615
SPAC56F8.03	R:A-SNGR-11:5299	C56F8.03	None	0.644867	0.411817	0.788602	0.512874	0.595924	0.395512	0.651919	0.582505	1.0725	0.760601	0.941224	1.00036	0.958394	0.951821	0.9373	0.647842	0.808087
SPAC56F8.03	R:A-SNGR-11:11443	C56F8.03	None	0.615364	0.506382	0.833631	0.720911	0.893213	0.744909	0.957243	0.95321	1.13432	0.604348	0.933938	0.985858	1.113	1.14222	0.784019	0.923509	0.633179
SPAC56F8.04C	R:A-SNGR-11:5135	ppt1	None	0.581731	0.3472	0.736667	0.477028	0.437356	0.453984	0.495981	0.487179	0.5625	0.470674	0.720207	0.848083	0.893466	0.94155	0.714545	0.571269	0.654945
SPAC56F8.04C	R:A-SNGR-11:11279	ppt1	None	0.708245	0.437601	0.770502	0.556679	0.687691	0.632925	0.665829	0.621598	0.60539	0.532061	0.752706	0.925996	0.876812	1.04985	1.04453	0.60511	Null
SPAC56F8.05C	R:A-SNGR-11:1686	C56F8.05c	None	1.11571	0.745378	0.832705	1.00067	0.678481	0.873935	1.01718	0.976526	1.06474	1.13533	1.2963	1.43438	1.35192	1.63994	1.34956	1.23876	1.03098
SPAC56F8.05C	R:A-SNGR-11:7830	C56F8.05c	None	0.889952	Null	0.87583	0.902589	0.87863	0.821628	0.934987	0.948608	1.00966	0.896979	1.0923	1.41836	1.34397	1.52716	1.28289	Null	1.01506
SPAC56F8.07	R:A-SNGR-11:11295	C56F8.07	None	0.843866	0.805525	0.767819	1.53675	1.38771	1.25231	1.49671	1.65995	1.62554	1.42533	1.32732	1.91254	2.03307	1.62454	1.63427	1.32869	Null
SPAC56F8.07	R:A-SNGR-11:5151	C56F8.07	None	0.614221	Null	0.907357	0.804941	0.752632	0.766692	0.848091	0.981538	0.919473	0.92635	1.09559	Null	1.24876	1.40931	1.03448	0.7507	1.01759
SPAC56F8.08	R:A-SNGR-11:5663	ddi1	None	0.793624	Null	Null	1.14686	1.27971	1.11254	Null	1.26154	1.2	1.11053	1.01037	1.30841	1.34448	1.36205	1.24522	1.22599	1.07983
SPAC56F8.10	R:A-SNGR-11:5679	C56F8.10	None	1.07679	Null	0.970696	1.15618	1.08551	0.990885	1.07578	1.16981	1.23051	1.189	1.01988	1.31413	1.2254	1.0943	1.09105	1.07916	1.02344
SPAC56F8.13	R:A-SNGR-11:1090	C56F8.13	None	0.982358	0.607813	0.604372	0.713879	0.791735	0.793419	0.815407	0.932508	0.933418	0.800685	0.915192	1.09085	0.955742	0.703346	0.967608	0.71105	0.763424
SPAC56F8.13	R:A-SNGR-11:7234	C56F8.13	None	0.485405	0.388316	0.650746	0.640071	0.622509	0.573523	0.747612	0.689899	0.760199	0.702499	0.791462	0.937175	0.897365	0.892989	0.827284	0.524044	0.872936
SPAC56F8.14C	R:A-SNGR-11:7334	C56F8.14c	None	0.730159	Null	0.817259	0.743243	0.687186	0.520619	0.67893	0.652174	0.818966	0.791803	0.890244	1.11196	1.0656	1.38412	1.04959	0.720703	0.827511
SPAC56F8.14C	R:A-SNGR-11:1190	C56F8.14c	None	0.919897	0.773333	0.753507	0.788809	0.925743	0.860307	0.782132	1.04082	0.994958	0.837209	1.0883	Null	Null	Null	1.01126	0.831373	1.06433
SPAC57A10.09C	R:A-SNGR-11:5877	C57A10.09c	G2	0.591088	Null	0.643617	0.701775	0.837046	0.893758	0.93462	0.900369	0.895361	0.707743	0.836149	1.19242	1.40374	1.44378	1.2772	1.22857	1.19519
SPAC57A10.09C	R:A-SNGR-11:12021	C57A10.09c	G2	0.273071	Null	0.518662	0.565073	0.747748	0.720617	0.865961	0.927512	0.667	0.571659	0.795775	1.11471	1.25822	1.59578	1.36432	1.25725	0.972263
SPAC57A10.10C	R:A-SNGR-11:7418	sla1	None	0.708883	0.5762	0.867896	0.903101	0.910941	0.76518	0.939345	0.958205	1.10825	1.00966	0.980449	1.23318	1.03699	1.18815	0.733771	0.69568	0.688177
SPAC57A10.10C	R:A-SNGR-11:1274	sla1	None	0.812749	0.827483	0.97275	0.909486	1.02612	1.06564	0.972308	1.14431	1.15655	0.991673	1.18483	1.28799	0.907785	Null	0.858483	0.722607	0.881709
SPAC57A10.11C	R:A-SNGR-11:7930	C57A10.11c	None	0.794922	Null	0.725705	0.637959	0.697635	0.766839	0.86087	0.88764	0.764992	0.731588	0.842205	1.23409	Null	Null	1.05977	0.812155	0.867209
SPAC57A10.12C	R:A-SNGR-11:2999	ura3	None	1.2138	1.00436	1.57258	1.71412	1.28157	1.28123	1.42046	1.40499	1.52506	1.33005	1.2495	1.51073	1.19451	1.26321	0.950953	0.747792	0.965091
SPAC57A10.12C	R:A-SNGR-11:9143	ura3	None	1.12051	0.877772	1.51442	1.33281	1.28508	1.31927	1.24924	1.33369	1.60337	1.21869	1.15078	1.48545	1.17145	1.2181	0.858257	0.597986	0.839585
SPAC57A7.06	R:A-SNGR-11:2010	C57A7.06	G2	1.36799	0.824865	1.29956	1.24643	0.915183	1.09237	1.35439	1.42002	1.375	1.13412	1.16456	1.40212	1.14414	1.29863	1.11257	0.977181	1.28145
SPAC57A7.06	R:A-SNGR-11:8154	C57A7.06	G2	1.11886	0.71	1.20244	0.923486	0.889474	1.00648	1.07516	1.03568	1.14183	0.847826	0.906599	1.2	1.01456	1.30041	0.80226	0.576491	0.971954
SPAC57A7.08	R:A-SNGR-11:1994	phz1	None	1.14041	Null	1.00297	0.898485	0.978964	1.27273	1.4306	1.22513	1.09853	0.99679	1.08068	1.43643	Null	1.61605	1.32103	1.04466	1.14239
SPAC57A7.08	R:A-SNGR-11:8138	phz1	None	0.99835	Null	0.995037	0.751092	0.857909	1.20315	1.19025	0.737463	0.771872	0.566706	0.709627	1.44982	1.30259	Null	1.07867	0.574074	0.940639
SPAC57A7.10C	R:A-SNGR-11:3066	sec21	None	1.02268	0.67623	1.01399	0.719159	0.771407	0.881668	0.938182	0.927746	1.04505	0.893617	0.898115	1.33978	1.17891	1.43556	0.941106	0.740575	1.03261
SPAC57A7.10C	R:A-SNGR-11:9210	sec21	None	0.807434	0.512123	0.859387	0.766249	0.7866	0.917168	0.977361	1.02026	0.845126	0.877291	0.943074	1.28786	1.27642	1.22751	1.06305	0.564846	0.941123
SPAC57A7.12	R:A-SNGR-11:3050	C57A7.12	None	0.996729	0.642693	0.974892	0.811685	0.982191	1.07722	1.25938	1.25872	1.32793	1.25584	1.19183	1.52042	1.35981	1.37655	1.08457	0.902697	1.04679
SPAC57A7.12	R:A-SNGR-11:9194	C57A7.12	None	0.875221	0.504682	0.903971	0.891684	1.03916	1.06237	1.20166	1.26987	1.24665	1.2023	1.11003	1.47372	1.35354	1.23466	1.09268	0.612566	0.885703
SPAC589.06C	R:A-SNGR-11:1012	C589.06c	None	0.506049	0.366717	0.554461	0.568818	0.663315	0.687415	0.878923	0.799803	0.783179	0.676019	0.694949	0.948405	0.845944	1.09808	0.885348	0.806015	0.737873
SPAC589.06C	R:A-SNGR-11:7156	C589.06c	None	0.412324	0.303639	0.554265	0.528049	0.620788	0.582747	0.651239	0.611083	0.664823	0.507389	0.522363	0.800881	0.82936	0.820116	0.67821	0.473727	0.646758
SPAC589.10C	R:A-SNGR-11:3619	C589.10c	None	0.688197	0.415641	0.497195	0.70247	0.723093	0.575588	0.716745	0.842178	0.792901	0.787251	0.832889	1.10043	1.02373	1.14346	0.916087	0.932409	0.835387
SPAC589.10C	R:A-SNGR-11:9763	C589.10c	None	0.519827	0.426673	0.594173	0.715405	0.622494	0.594146	0.704763	0.814985	0.778333	0.732518	0.773376	1.03067	1.01268	0.912028	0.94359	0.905195	0.744765
SPAC589.12	R:A-SNGR-11:1924	C688.01	None	1.29715	0.973788	1.26127	1.24513	1.19684	1.25234	1.41591	1.33391	1.40597	1.3513	1.33806	1.6	1.47059	1.58347	1.48007	1.24197	1.3681
SPAC589.12	R:A-SNGR-11:3466	C688.01	None	0.931005	0.684211	0.888176	0.910266	1.04153	0.908136	0.902283	1.04873	1.10073	1.01119	1.13717	1.3116	1.23006	1.30726	1.02202	0.948905	1.03498
SPAC589.12	R:A-SNGR-11:9610	C688.01	None	0.707921	Null	0.844937	1.07592	1.06814	0.957732	0.989779	1.16514	1.0652	0.813348	1.02831	1.2769	1.15041	1.20934	1.02615	0.905852	0.897711
SPAC589.12	R:A-SNGR-11:8068	C688.01	None	0.98797	Null	1.16452	0.8425	0.986715	1.11041	0.955716	0.939441	0.950728	0.785317	0.916667	1.53566	Null	1.4	1.13485	0.599445	1.06949
SPAC5D6.01	R:A-SNGR-11:2644	rps15a-2|rps22-2	None	0.811459	0.538379	0.634606	0.644589	0.654305	0.586546	0.708756	0.762738	0.803154	0.908388	0.92	1.05394	0.987126	1.18712	0.920335	0.839592	0.833189
SPAC5D6.01	R:A-SNGR-11:8788	rps15a-2|rps22-2	None	0.691073	0.400824	0.614699	0.677037	0.667378	0.579471	0.731484	0.764932	0.774802	0.678582	Null	1.07224	1.05558	1.14006	0.944466	0.871402	0.747255
SPAC5D6.12	R:A-SNGR-11:4074	C5D6.12	None	1.2713	Null	1.22351	0.912829	0.799472	0.81125	1.0137	0.998299	1.20927	1.00146	1.1124	1.56429	1.39016	1.39063	1.11644	0.805511	1.14243
SPAC5D6.13	R:A-SNGR-11:5433	C5D6.13	None	0.852991	Null	0.82687	0.654777	0.71184	0.695138	0.943166	0.890034	1.0266	0.949807	0.974576	Null	1.15193	1.18428	1.07834	0.979856	0.975322
SPAC5H10.03	R:A-SNGR-11:4937	C5H10.03	None	1.10738	0.737258	1.06646	1.17924	1.14332	1.20828	1.32477	1.45413	1.4753	1.34841	1.3875	1.77053	1.71168	1.88173	1.45557	1.19178	1.2648
SPAC5H10.03	R:A-SNGR-11:11081	C5H10.03	None	0.729834	0.559897	0.898376	1.00296	1.08162	1.06023	1.22622	1.37652	1.44057	1.11702	1.30417	1.66596	1.45594	1.69573	1.43056	1.26511	1.12359
SPAC5H10.06C	R:A-SNGR-11:4457	C5H10.06c	G2	0.932732	Null	0.847896	0.75053	0.857978	0.845919	1.07937	1.167	1.36254	1.20747	1.25898	1.58532	1.67197	1.72195	1.41146	1.3106	1.34063
SPAC5H10.06C	R:A-SNGR-11:10601	C5H10.06c	G2	0.931348	Null	0.788668	0.768912	0.907982	0.880299	1.10652	1.37532	1.25617	1.04284	1.19785	1.5958	1.81145	Null	1.48983	1.42955	1.32589
SPAC5H10.10	R:A-SNGR-11:4985	C5H10.10	None	1.42034	Null	1.1162	0.995918	0.887273	0.890747	0.846086	0.905689	0.83428	0.714109	0.728395	1	1.16049	1.17086	1.21528	0.902626	1.0895
SPAC5H10.10	R:A-SNGR-11:11129	C5H10.10	None	0.794947	Null	0.806335	0.817573	0.836915	0.793307	0.762115	0.839525	0.7	0.570926	0.636856	0.85624	0.912154	1.10048	1.0779	1.05405	0.874346
SPAC5H10.13C	R:A-SNGR-11:3417	C5H10.13c	G2	1.01338	Null	0.714286	0.70649	0.83114	0.862237	1.04414	1.21305	1.25104	0.974242	Null	1.284	1.29142	Null	1.11381	1.06218	1.18157
SPAC5H10.13C	R:A-SNGR-11:9561	C5H10.13c	G2	0.68717	Null	0.917923	0.752577	0.86281	0.901554	1.1335	1.33922	1.20859	0.8327	0.992212	1.22355	Null	Null	1.14319	1.11842	1.15664
SPAC607.03C	R:A-SNGR-11:3014	snu13	None	0.675465	0.464318	0.64533	0.799656	0.69808	0.744932	0.935497	0.919509	1.04674	1.03042	1.04819	1.28647	1.1656	1.21216	0.983617	0.824803	0.902071
SPAC607.03C	R:A-SNGR-11:9158	snu13	None	0.574614	0.326112	0.642987	0.696653	0.737997	0.710987	0.808031	0.833802	0.9778	0.91761	0.947291	1.26657	1.08292	1.17949	0.93345	0.618072	0.774664
SPAC607.05	R:A-SNGR-11:4345	rpn9	M	0.801462	Null	0.639745	0.668279	0.802286	0.55292	0.814675	0.699566	0.855932	0.74645	0.856311	1.06934	1.08429	0.94302	0.893368	0.752486	0.899711
SPAC607.05	R:A-SNGR-11:10489	rpn9	M	0.825137	Null	0.60765	0.838451	0.927096	0.77809	0.918567	0.931701	0.857434	0.608748	0.763251	Null	1.18082	1.20198	0.957576	0.888199	0.800874
SPAC607.07C	R:A-SNGR-11:3273	C607.07c	None	0.606474	Null	0.608371	0.553741	0.734177	0.656214	0.836836	0.848366	1.0083	0.783977	0.858859	Null	1.08875	Null	1.03364	0.96345	1.04922
SPAC630.03	R:A-SNGR-11:3225	act2	None	0.687299	0.504587	0.59058	0.605876	0.680265	0.555735	0.762563	0.841262	0.917542	0.81385	0.842997	0.992614	1.0122	0.952548	1.00656	0.807835	1.00961
SPAC630.03	R:A-SNGR-11:9369	act2	None	0.611909	0.488796	0.603987	0.594231	0.685265	0.707379	0.808839	0.816685	0.84016	0.534803	0.594274	0.9967	1.04581	0.980361	1.06681	0.829642	0.949798
SPAC630.08C	R:A-SNGR-11:3257	C630.08c	None	0.703229	0.570864	0.78348	0.557251	0.751599	0.667833	0.795353	0.816359	0.962827	0.87163	0.879153	0.947565	0.962484	0.844017	0.790499	0.652055	0.696447
SPAC630.08C	R:A-SNGR-11:9401	C630.08c	None	0.601412	0.478779	0.649577	0.662945	0.721493	0.656158	0.836461	0.872801	0.92561	0.529855	0.619048	0.959222	0.868226	0.725439	0.730679	0.655828	0.630277
SPAC630.11	R:A-SNGR-11:2005	C630.11	None	0.733547	Null	0.628635	0.648456	0.617978	0.630582	0.877666	0.834049	0.791234	0.749692	0.768014	0.963585	0.950346	1.3	0.929432	0.82344	0.922917
SPAC631.01C	R:A-SNGR-11:4626	C631.01c	S	1.0454	Null	0.879254	0.993808	1.03129	0.878392	0.826603	0.772647	0.838569	0.829676	0.917226	1.33869	1.36673	1.59451	1.1307	1.02622	0.965909
SPAC631.02	R:A-SNGR-11:10274	C631.02	None	0.763685	0.481627	0.838095	0.7789	0.898305	0.674672	0.505319	0.511312	0.561974	0.462324	0.602846	1.17488	1.46711	1.40476	0.964486	0.626102	0.831418
SPAC637.05C	R:A-SNGR-11:5275	vma2	None	0.564706	0.411061	0.717452	0.357609	0.430389	0.345336	0.653182	0.642951	0.756183	0.723592	0.870914	0.996983	0.941298	0.988794	0.795045	0.705146	0.849828
SPAC637.05C	R:A-SNGR-11:11419	vma2	None	0.632142	0.359178	0.629181	0.739565	0.643359	0.632309	0.841296	0.870603	0.843416	0.715881	0.893557	1.09778	1.06665	1.02653	0.913939	0.892451	0.664075
SPAC637.07	R:A-SNGR-11:5291	moe1	None	0.583438	0.403002	0.673904	0.551976	0.718186	0.673038	0.804334	0.815004	0.882699	0.773449	0.925964	1.10044	1.08411	0.964682	0.947879	0.701675	0.796235
SPAC637.07	R:A-SNGR-11:11435	moe1	None	0.576175	0.444982	0.614566	0.65149	0.718349	0.684308	0.953577	1.03752	0.93741	0.856565	0.937372	1.14601	1.13779	1.01852	1.065	0.858836	0.877128
SPAC637.09	R:A-SNGR-11:5307	C637.09	None	0.715686	Null	0.971386	0.504937	0.615658	0.478353	0.728512	0.665394	0.970886	0.84127	0.99061	1.19771	1.13754	1.00153	0.82735	0.797468	0.892655
SPAC637.09	R:A-SNGR-11:11451	C637.09	None	0.703744	0.550769	0.884375	0.801907	0.816993	0.729186	0.919101	0.965517	0.996678	0.722098	0.934853	1.20827	1.10012	Null	0.97417	Null	0.682744
SPAC637.10C	R:A-SNGR-11:8934	rpn10|pus1	None	0.802698	Null	0.729258	0.718912	0.771903	0.792812	0.913958	0.899115	0.85641	0.688691	0.794278	1.14051	1.09516	1.41018	0.984211	0.916388	0.826382
SPAC644.05C	R:A-SNGR-11:4171	C644.05c	G1	0.659531	0.703872	1.34262	1.11496	0.854494	0.42723	0.309218	0.223001	0.451907	0.538949	1.11738	1.65874	1.65504	1.25895	0.840614	0.450258	0.391657
SPAC644.05C	R:A-SNGR-11:10315	C644.05c	G1	0.916197	0.812874	1.34023	1.1053	1.03125	0.537028	0.428085	0.398524	0.509929	0.629231	1.3225	2.0636	2.07783	1.5609	0.799043	0.532838	0.374257
SPAC644.13C	R:A-SNGR-11:4219	C644.13c	None	0.653763	Null	0.737676	0.760181	0.867647	0.581736	0.679537	0.58477	0.868545	0.641304	0.939024	Null	1.31034	1.23684	0.947791	0.75	0.864745
SPAC644.15	R:A-SNGR-11:4147	rpp1-1	None	0.437095	0.280295	0.48043	0.473655	0.539712	0.560468	0.498807	0.604349	0.877615	0.780488	0.750916	0.860835	0.783181	0.768696	0.767122	0.627187	0.713905
SPAC644.16	R:A-SNGR-11:3147	C644.16	None	0.760638	0.595353	0.851974	0.737657	0.795543	0.521531	0.6664	0.633387	0.927039	0.681624	0.859813	0.927083	1.00867	1.1415	0.712899	0.860841	0.785235
SPAC644.16	R:A-SNGR-11:9291	C644.16	None	0.84375	0.589567	0.893878	0.768468	0.859829	0.724647	0.79052	0.820513	0.766812	0.551449	0.786214	0.99574	0.935272	0.943069	0.793341	0.571059	0.562727
SPAC644.17C	R:A-SNGR-11:71	C644.17c	None	0.944072	0.588905	0.651899	0.909574	0.788603	0.743049	0.804671	0.920837	0.856604	Null	1.03627	1.33276	1.19371	Null	1.17846	0.854743	1.08991
SPAC644.17C	R:A-SNGR-11:6215	C644.17c	None	0.760965	Null	0.802365	0.994403	0.703488	0.721925	0.760163	0.632624	0.842572	0.678776	0.836237	Null	Null	1.1431	0.964286	0.607085	0.788288
SPAC644.18C	R:A-SNGR-11:6021	bet3	None	0.970339	Null	1.02799	1.02982	0.944526	1.07455	1.05362	1.04864	1.11641	0.741155	0.997859	Null	Null	1.43803	1.21064	0.811024	1.11734
SPAC664.03	R:A-SNGR-11:1927	C664.03	None	0.880054	Null	0.654902	0.769231	0.822418	0.883019	1.03362	1.03922	0.991197	0.939086	0.877061	1.22177	1.18427	1.59159	1.33647	1.13398	1.07504
SPAC664.03	R:A-SNGR-11:8071	C664.03	None	0.635308	Null	0.620853	0.526733	0.639589	0.776224	0.796154	0.711847	0.655293	0.579818	0.649194	1.05606	1.09681	1.35332	1.2475	0.668036	0.870163
SPAC664.04C	R:A-SNGR-11:594	rps16-2	None	0.721293	0.322056	0.650999	0.724492	0.608443	0.623848	0.798001	0.79861	0.703728	0.840357	0.977976	0.995151	0.958448	0.871016	1.02658	0.835772	0.873257
SPAC664.04C	R:A-SNGR-11:6738	rps16-2	None	0.680297	0.459449	0.656338	0.694702	0.713019	0.601852	0.667774	0.770085	0.779221	Null	0.758449	0.985751	0.997578	1.05903	0.921677	0.916077	0.841221
SPAC664.05	R:A-SNGR-11:9	rpl13	None	0.552463	0.394348	0.438117	0.610431	0.559931	0.67292	0.756079	0.814593	0.880642	0.724237	0.830655	0.952636	0.824162	0.519157	0.935639	0.757805	0.807601
SPAC664.05	R:A-SNGR-11:6153	rpl13	None	0.486229	0.316005	0.509477	0.757649	0.612045	0.58487	0.651094	0.619037	0.748474	0.702784	0.745883	0.866677	0.757434	0.581189	0.791004	0.674131	0.739306
SPAC664.06	R:A-SNGR-11:2822	rpl7-3	None	0.96401	0.649886	0.766346	0.718803	0.654469	0.729897	0.930645	1.05323	1.01801	0.899861	0.856061	1.04888	0.897559	1.15806	1	0.958506	0.887173
SPAC664.06	R:A-SNGR-11:8966	rpl7-3	None	0.91866	0.446355	0.781638	0.632423	0.677927	0.680565	0.892344	0.983861	1.01885	0.802785	0.875514	1.01515	1.00318	1.09783	0.951311	1.11377	0.843625
SPAC664.08C	R:A-SNGR-11:25	C664.08c	None	Null	0.930663	1.24411	1.52315	1.0101	0.896478	1.26687	1.57548	1.55836	1.22351	1.04804	Null	0.859396	Null	0.972085	0.789091	1.18613
SPAC664.11	R:A-SNGR-11:553	ssp1|C664.11	None	1.28044	0.75485	0.839933	0.848947	0.709554	0.704057	0.817829	0.893729	0.613679	0.659536	0.661442	0.76	0.708726	0.728097	0.787841	0.707025	0.676245
SPAC664.11	R:A-SNGR-11:6697	ssp1|C664.11	None	1.00561	0.752383	0.788502	0.863178	0.797211	0.644441	0.631631	0.575486	0.581974	0.615983	0.584378	0.766225	0.749581	0.815794	0.722654	0.826748	0.777663
SPAC688.11	R:A-SNGR-11:8874	C688.11	None	0.836066	Null	0.605911	0.633678	0.654472	0.730198	0.95664	1.02625	0.941007	0.822684	0.891156	Null	Null	1.21801	1.16232	1.07507	0.961497
SPAC688.12C	R:A-SNGR-11:8378	C688.12c	None	0.464336	Null	0.490058	0.526198	0.588827	0.412488	0.562201	0.515478	0.564286	0.52988	0.50122	0.719325	0.725517	0.92378	0.659091	0.471637	0.607826
SPAC688.12C	R:A-SNGR-11:2234	C688.12c	None	0.579422	Null	Null	0.369895	0.564341	0.477521	0.435832	0.60737	0.760494	0.569444	0.655556	0.700508	0.659439	Null	0.62776	0.543127	0.57754
SPAC694.02	R:A-SNGR-11:7635	C694.02	None	1.14263	0.787122	0.870059	1.06745	0.954563	0.902452	1.05603	1.00844	1.12073	1.00407	0.909771	1.21293	1.04113	1.09929	0.935237	0.805542	0.876809
SPAC694.04C	R:A-SNGR-11:3498	C694.04c	None	0.648	Null	0.79724	0.829292	0.989914	0.869792	0.940976	0.939722	0.960956	0.895677	0.984576	1.29861	1.21969	1.3004	0.984358	0.897856	0.907925
SPAC694.04C	R:A-SNGR-11:9642	C694.04c	None	0.529348	Null	0.654628	0.961538	1.03133	0.889717	0.948207	1.07541	0.939713	0.739191	0.907121	1.21212	1.13382	1.20916	0.997041	0.866972	0.800615
SPAC694.05C	R:A-SNGR-11:901	rps25-2	None	0.599891	0.308914	0.482344	0.526651	0.421548	0.481018	0.690948	0.733029	0.75042	0.85795	0.740891	0.901868	0.873993	0.93798	0.955703	0.795856	0.753681
SPAC694.05C	R:A-SNGR-11:7045	rps25-2	None	0.555214	0.284333	0.549003	0.564487	0.530918	0.4964	0.605404	0.670571	0.774922	0.689818	0.624546	0.964983	0.952726	0.960112	0.873506	0.728445	0.728538
SPAC6B12.04C	R:A-SNGR-11:3099	C6B12.04c	None	0.581569	0.485294	0.759162	0.575576	0.665672	0.554935	0.441196	0.549034	0.654857	0.42268	0.574058	0.721393	0.851291	0.923523	0.547927	0.416258	0.665546
SPAC6B12.04C	R:A-SNGR-11:9243	C6B12.04c	None	0.644338	0.515781	0.763589	0.505503	0.708843	0.583818	0.56927	0.599349	0.467769	0.506883	0.47943	0.72907	0.790055	0.792266	0.858974	0.510406	0.563059
SPAC6B12.05C	R:A-SNGR-11:7271	C6B12.05c	None	1.07441	0.921305	1.17618	0.781499	0.730159	0.882035	0.852029	0.951636	0.940199	0.791667	0.819048	Null	Null	1.20415	1.04	0.711155	0.90303
SPAC6B12.07C	R:A-SNGR-11:3611	C6B12.07c	G2	1.30176	Null	1.07833	1.11207	1.39778	1.36427	1.33036	1.32663	1.19417	1.02222	Null	1.52705	1.50353	1.81555	1.33871	1.14374	1.12281
SPAC6B12.07C	R:A-SNGR-11:9755	C6B12.07c	G2	1.08478	Null	0.861598	1.13117	1.37762	1.39801	1.39806	1.33191	1.05455	0.879142	0.994106	1.3361	Null	Null	1.36061	1.16787	0.898075
SPAC6B12.12	R:A-SNGR-11:3643	C6B12.12	None	0.941216	0.634249	0.906765	0.865232	0.947405	0.880421	0.998839	1.07481	0.99426	1.01611	1.07654	1.48585	1.3091	1.44094	1.1731	1.11453	1.02471
SPAC6B12.12	R:A-SNGR-11:9787	C6B12.12	None	0.842348	0.635501	0.7844	0.824754	0.859851	0.817797	0.949445	0.981046	0.904033	0.815305	0.941042	1.41935	1.32871	1.31089	1.25286	1.11399	0.933546
SPAC6C3.02C	R:A-SNGR-11:1532	C6C3.02c	None	1.20169	0.86805	1.24915	1.04065	1.09669	0.981432	0.953671	0.834054	0.821147	0.810526	0.870277	1.02322	0.895088	1.08403	0.940337	0.949343	0.859966
SPAC6C3.02C	R:A-SNGR-11:7676	C6C3.02c	None	0.884413	0.657673	0.911652	1.0593	1.0662	0.898248	0.99929	0.885649	0.811936	0.668977	0.767282	0.996975	1.00301	1.16111	0.946994	0.898968	0.79011
SPAC6C3.04	R:A-SNGR-11:2044	C6C3.04	None	0.970945	0.518386	0.549902	0.532902	0.640791	0.851615	1.17325	1.23414	1.22257	1.18573	1.08719	1.46844	1.47598	1.81756	1.72117	1.4685	1.72601
SPAC6C3.04	R:A-SNGR-11:8188	C6C3.04	None	0.769923	0.388743	0.508744	0.571293	0.67555	0.812736	1.04819	1.06409	1.05174	0.864754	0.82745	1.26646	1.27607	1.64799	1.28571	0.935175	1.25281
SPAC6F12.04	R:A-SNGR-11:1238	C6F12.04	None	0.695883	0.656673	0.531874	0.513876	0.674347	0.672447	0.610568	0.857143	0.766368	0.612565	0.766831	0.927409	0.749239	Null	0.832244	0.691622	0.797488
SPAC6F12.04	R:A-SNGR-11:7382	C6F12.04	None	0.522349	Null	0.518227	0.512869	0.512048	0.527853	0.701923	0.633855	0.659271	0.673776	0.672811	0.8	0.885379	1.09174	0.819068	0.723106	0.829378
SPAC6F12.07	R:A-SNGR-11:12005	C6F12.07	None	0.388701	0.442989	0.614428	0.625514	0.776006	0.732102	0.888566	0.90783	0.748357	0.659394	0.824395	1.09589	1.13976	1.18132	1.03646	0.950122	0.693558
SPAC6F12.07	R:A-SNGR-11:5861	C6F12.07	None	0.772414	Null	0.790439	0.788552	0.747925	0.785095	0.799429	0.796241	0.903084	0.87969	0.905468	1.13695	1.15854	1.09961	0.960552	1.00134	1
SPAC6F12.10C	R:A-SNGR-11:3059	ade3|min11	None	0.705903	0.497014	0.750484	0.753953	0.557834	0.633588	0.696076	0.688949	0.690821	0.824662	0.660422	0.940693	0.842557	0.915844	0.608966	0.470354	0.854702
SPAC6F12.10C	R:A-SNGR-11:3834	ade3|min11	None	1.49095	0.965271	1.33515	1.25179	1.13608	1.22484	1.31151	1.26129	1.40476	1.16373	1.03726	1.61389	1.46822	1.47838	1.4869	1.22074	1.53856
SPAC6F12.10C	R:A-SNGR-11:9203	ade3|min11	None	0.496275	0.365246	0.743466	0.504376	0.568692	0.726286	0.690923	0.61684	0.678309	0.657743	0.565387	0.937654	0.846558	0.777459	0.621406	0.507392	0.657748
SPAC6F12.10C	R:A-SNGR-11:9978	ade3|min11	None	1.34901	0.896175	1.28077	1.10767	1.14181	1.15888	1.16319	1.24057	1.29564	1.07081	0.966343	1.41784	1.39582	1.30546	1.37846	1.16872	1.30822
SPAC6F12.13C	R:A-SNGR-11:2266	C6F12.13c	None	0.583949	0.459541	0.533835	0.498891	0.676446	0.612857	0.723312	0.748706	0.887137	0.631812	0.778471	0.905598	0.886937	0.866267	0.944852	0.757562	0.768515
SPAC6F12.13C	R:A-SNGR-11:8410	C6F12.13c	None	0.455531	0.367073	0.547867	0.606045	0.647965	0.510266	0.773675	0.741816	0.81193	0.679734	0.754038	0.997505	0.984962	1.14851	0.956875	0.756377	0.844008
SPAC6F12.16C	R:A-SNGR-11:195	C6F12.16c	None	0.809125	0.302174	0.570612	0.488327	0.657632	0.624465	0.726239	0.975168	0.994565	0.726688	0.907489	1.06004	0.800821	Null	0.867288	0.773585	0.817004
SPAC6F12.16C	R:A-SNGR-11:6339	C6F12.16c	None	0.533079	Null	0.654054	0.562919	0.622166	0.415254	0.741078	0.621911	0.903226	0.603421	0.685798	0.896368	1.17772	0.624444	0.630872	0.515315	0.670963
SPAC6F12.17	R:A-SNGR-11:2298	C6F12.17	None	1.05279	0.748512	0.785714	0.75969	1.0025	0.910331	0.902513	0.9893	1.01973	0.900919	1.01572	1.23957	1.36484	1.21631	1.00121	0.977594	0.98367
SPAC6F12.17	R:A-SNGR-11:8442	C6F12.17	None	0.908815	Null	0.768583	0.985236	0.995638	0.849806	1.02191	0.964286	0.932941	0.725095	0.780374	1.30299	1.51135	1.47954	0.986928	0.875	0.810017
SPAC6F6.03C	R:A-SNGR-11:3353	C6F6.03c	None	1.30016	0.856534	0.934911	1.00259	1.05254	0.854211	1.02178	1.20189	1.36132	1.16565	1.05225	1.18295	1.15946	0.764509	0.997498	0.953451	1.0595
SPAC6F6.03C	R:A-SNGR-11:9497	C6F6.03c	None	0.841221	0.862185	1.17104	1.0471	1.07601	0.952756	1.09941	1.35976	1.24028	0.89198	0.951875	1.12887	1.05239	1.0532	1.01491	0.9776	0.983159
SPAC6F6.05	R:A-SNGR-11:5574	C6F6.05	None	0.7847	Null	0.805648	1.01262	1.01332	0.882015	0.948734	0.947464	1.08498	1.0296	0.976037	1.24138	1.20104	1.3166	1.05716	1.03077	0.979047
SPAC6F6.05	R:A-SNGR-11:11718	C6F6.05	None	0.61838	Null	0.908297	0.971762	1.06519	0.945347	1.15544	1.21622	0.968289	0.952332	1.01266	1.26832	1.34012	Null	1.20397	1.1375	0.889371
SPAC6F6.07C	R:A-SNGR-11:3301	rps13	None	0.587636	0.45117	0.51817	0.75826	0.767419	0.687478	0.789219	0.849499	0.898352	0.877176	0.867182	0.954008	1.01094	0.57014	0.813504	0.767268	0.820309
SPAC6F6.07C	R:A-SNGR-11:9445	rps13	None	0.50431	0.398339	0.525213	0.769336	0.777415	0.687125	0.722988	0.893351	0.804709	0.714653	0.774827	0.952899	0.971798	0.754524	0.829047	0.772284	0.74275
SPAC6F6.10C	R:A-SNGR-11:1347	C6F6.10c	None	0.668113	0.612191	0.611403	0.52132	0.734226	0.727473	0.728916	0.709736	0.746879	0.664455	0.766929	1.06373	0.831356	Null	0.994604	0.886682	0.917266
SPAC6F6.10C	R:A-SNGR-11:3385	C6F6.10c	None	0.835878	Null	0.631579	0.707576	0.875912	0.746711	0.787408	0.86421	0.812996	0.714882	0.769648	1.0369	1.02986	0.864686	0.932261	0.950397	0.952796
SPAC6F6.10C	R:A-SNGR-11:7491	C6F6.10c	None	0.589984	Null	0.570948	0.543628	0.663693	0.569207	0.789764	0.708029	0.682447	0.686246	0.631939	0.985845	0.931309	1.21953	0.978111	0.894404	0.726382
SPAC6F6.10C	R:A-SNGR-11:9529	C6F6.10c	None	0.536924	Null	0.745159	0.676404	0.866972	0.742788	0.824101	0.941545	0.782158	0.538824	0.675182	0.919578	0.964086	1.14819	0.972222	0.873203	0.853045
SPAC6F6.13C	R:A-SNGR-11:2825	C6F6.13c	S	0.964286	Null	1.25569	1.11261	1.02481	1.05133	1.08709	1.06576	0.937265	0.867733	1.14759	1.8413	1.61065	Null	1.4109	1.2173	1.16151
SPAC6F6.15	R:A-SNGR-11:3813	ypt5	None	0.776333	Null	0.716649	0.73872	0.795866	0.798398	0.910448	0.88537	0.859474	0.797932	0.813953	1.03367	0.923633	1.16178	0.969136	0.900922	0.884496
SPAC6F6.15	R:A-SNGR-11:9957	ypt5	None	0.681416	Null	0.687371	0.677663	0.759494	0.742908	0.932515	0.937082	0.852846	0.768707	0.754017	1.01986	0.966527	1.00657	0.962783	0.896907	0.864662
SPAC6G10.04C	R:A-SNGR-11:4490	C6G10.04c	None	0.820961	Null	0.95874	0.777202	0.933237	0.859385	0.926561	0.837979	0.926882	0.818428	0.950392	1.20521	1.23866	1.50081	1.14898	1.00233	0.942145
SPAC6G10.04C	R:A-SNGR-11:10634	C6G10.04c	None	0.746431	Null	0.899884	0.879607	1.04287	0.827192	0.935123	1.10459	0.84734	0.612785	0.856148	1.16109	1.25062	Null	1.14568	1.07309	1.01994
SPAC6G10.07	R:A-SNGR-11:11162	C6G10.07	None	0.717838	Null	0.792514	0.767283	0.778325	0.8	0.891304	1.03608	0.932238	0.909856	0.958748	1.25862	1.17321	1.3358	1.16308	0.796429	1.00519
SPAC6G10.07	R:A-SNGR-11:5018	C6G10.07	None	1.36163	Null	0.991749	1.03827	0.989086	1.0174	1.03487	1.15294	1.2046	1.12783	1.07765	Null	1.36938	1.41389	1.20985	0.968889	1.19685
SPAC6G10.08	R:A-SNGR-11:4522	C6G10.08	None	0.748513	0.385996	0.695024	0.661329	0.651268	0.592509	0.688923	0.669363	0.759174	0.713557	0.696185	0.863005	0.868901	0.958119	0.836163	0.759594	0.788173
SPAC6G10.08	R:A-SNGR-11:10666	C6G10.08	None	0.608207	0.483051	0.661887	0.584498	0.661474	0.612278	0.662612	0.831594	0.702147	0.558602	0.655709	0.840018	0.851983	0.929941	0.850845	0.801792	0.818034
SPAC6G10.09	R:A-SNGR-11:5034	C6G10.09	None	0.915579	0.566456	0.842199	0.886176	0.872832	0.89514	0.929938	0.983347	0.993976	0.931034	0.9268	1.28135	1.24554	1.24984	1.12742	0.905647	1.04091
SPAC6G10.09	R:A-SNGR-11:11178	C6G10.09	None	0.545623	0.432541	0.712551	0.677033	0.744347	0.749694	0.719265	0.824364	0.808047	0.729824	0.841045	1.1596	1.03476	1.19642	1.05505	0.983841	0.910508
SPAC6G10.11C	R:A-SNGR-11:1687	ubi3	None	0.742828	0.508343	0.585207	0.705732	0.627555	0.598195	0.764051	0.832785	0.896259	0.957767	1.00407	1.09283	1.04295	1.21579	1.00862	1.00039	0.847469
SPAC6G10.11C	R:A-SNGR-11:7831	ubi3	None	0.558831	0.444707	0.598265	0.676981	0.644135	0.593645	0.786564	0.77935	0.816828	0.746453	0.876939	1.08023	1.02924	1.22623	0.984136	1.01148	0.852766
SPAC6G9.02C	R:A-SNGR-11:7335	C6G9.02c	G2	0.830146	0.623188	0.88574	0.553037	0.687318	0.466766	0.892491	0.885128	0.970681	0.89	0.803279	0.835509	0.748359	0.849607	0.616734	0.456674	0.601093
SPAC6G9.02C	R:A-SNGR-11:1191	C6G9.02c	G2	1.06791	0.939159	0.815059	0.735897	0.824818	0.876392	0.88538	1.22538	1.2381	1.03301	1.06186	0.96995	0.712221	Null	0.6928	0.641711	0.840772
SPAC6G9.07C	R:A-SNGR-11:7605	arp10	None	Null	Null	0.557756	0.580412	0.594083	0.64688	0.825257	0.841071	0.812802	0.805486	0.817568	1.10888	1.09687	1.33935	1.06003	0.956873	0.87832
SPAC6G9.09C	R:A-SNGR-11:1156	rpl24	None	0.64203	0.462785	0.457926	0.476806	0.526242	0.460855	0.497289	0.697905	0.73289	0.715976	0.761707	0.846513	0.764408	0.625563	0.807202	0.682917	0.727936
SPAC6G9.09C	R:A-SNGR-11:7300	rpl24	None	0.520679	0.274924	0.505315	0.487883	0.467591	0.446889	0.544116	0.53376	0.632172	0.598297	0.651845	0.795543	0.795463	0.71455	0.784427	0.677894	0.595788
SPAC6G9.10C	R:A-SNGR-11:151	C6G9.10c	None	1.41745	0.913793	1.09744	0.764275	0.775309	0.83253	0.983849	1.30681	1.38304	Null	1.19362	Null	0.936709	Null	0.737537	0.629442	0.904268
SPAC6G9.11	R:A-SNGR-11:1973	snc1	None	0.949657	0.687381	0.980302	1.24115	1.12672	1.11921	1.37309	1.32169	1.12506	1.14203	1.2322	1.43088	1.3131	1.69774	1.35934	1.09277	1.138
SPAC6G9.11	R:A-SNGR-11:8117	snc1	None	0.778025	0.616096	1.05051	0.938994	0.974359	1.08196	0.996096	0.987654	0.91302	0.827656	0.826264	1.3561	1.29595	1.40811	1.03134	0.695289	0.932692
SPAC732.01	R:A-SNGR-11:1781	C732.01	None	0.864566	0.647986	0.781675	0.717621	0.718076	0.767247	0.907982	0.948337	0.903818	0.817762	0.995373	1.14946	1.0231	1.28681	1.07771	0.94641	0.875944
SPAC732.01	R:A-SNGR-11:7925	C732.01	None	0.811217	0.588925	0.800235	0.577633	0.748593	0.673502	0.859905	0.861096	0.818332	0.696468	0.84375	1.16202	1.04462	1.16619	0.990375	1.05356	0.802395
SPAC750.01	R:A-SNGR-11:1956	C750.01	None	0.690967	0.422084	0.469395	0.504078	0.413801	0.403516	0.439829	0.388312	0.313979	0.259928	0.251038	0.277108	0.255297	0.309956	0.301196	0.300607	0.344929
SPAC750.01	R:A-SNGR-11:8100	C750.01	None	0.562994	0.365847	0.458551	0.300131	0.334285	0.338521	0.320408	0.259937	0.241673	0.17434	0.177217	0.25036	0.237158	0.271687	0.242201	0.185228	0.26867
SPAC750.08C	R:A-SNGR-11:4162	C750.08c	None	0.341466	0.241712	0.441571	0.430273	0.573617	0.464628	0.528367	0.593161	0.716415	0.694554	0.725016	0.864834	0.843417	0.873106	0.877874	0.695701	0.915954
SPAC750.08C	R:A-SNGR-11:10306	C750.08c	None	0.289881	0.241925	0.43918	0.510016	0.707699	0.664941	0.680148	0.809647	0.696545	0.585495	0.663236	0.883034	0.95044	0.788369	0.867492	0.794645	0.786471
SPAC767.01C	R:A-SNGR-11:1257	vps1	None	0.867365	0.912042	0.856328	0.79563	0.961145	1.08053	0.769767	0.991573	0.861894	0.708389	0.943567	1.31261	0.927904	Null	1.01795	0.834008	0.98756
SPAC767.01C	R:A-SNGR-11:7401	vps1	None	0.831299	Null	0.827386	0.943925	0.904065	0.658947	0.89523	0.826904	0.922575	0.861446	0.795495	1.2077	1.06687	1.29655	0.916854	0.782516	0.965155
SPAC7D4.07C	R:A-SNGR-11:4502	trx2	G2	0.72505	0.339676	0.649187	0.564137	0.543939	0.333372	0.320931	0.250407	0.271489	0.27967	0.349837	0.507823	0.586203	0.631195	0.511655	0.49026	0.489946
SPAC7D4.07C	R:A-SNGR-11:10646	trx2	G2	0.554998	0.458191	0.58234	0.533427	0.548981	0.36141	0.316962	0.353108	0.265356	0.221322	0.349483	0.481021	0.52458	0.614681	0.607689	0.493792	0.541383
SPAC7D4.10	R:A-SNGR-11:2843	C7D4.10	None	0.954545	Null	0.719298	0.53854	0.667678	0.743968	0.821752	0.822901	0.846025	0.77137	0.901042	1.10673	1.0378	1.23356	1.01953	0.909986	0.852217
SPAC7D4.10	R:A-SNGR-11:8987	C7D4.10	None	0.844156	Null	0.697368	0.612121	0.684307	0.706546	0.843296	0.827869	0.852539	0.840132	0.813443	1.12228	Null	1.17016	0.876106	0.744939	0.774114
SPAC806.02C	R:A-SNGR-11:8009	C806.02c	None	1.01661	Null	0.89759	0.729447	0.781931	0.858871	0.892598	0.782516	0.774667	0.797468	0.818662	1.2115	Null	1.11659	0.925059	0.702353	0.73208
SPAC806.03C	R:A-SNGR-11:3714	rps26-1	None	0.668183	0.404659	0.615439	0.698875	0.739402	0.598916	0.676477	0.700465	0.727646	0.746787	0.818127	0.97136	0.914298	1.07899	0.86691	0.773835	0.717987
SPAC806.03C	R:A-SNGR-11:9858	rps26-1	None	0.523996	0.472111	0.561397	0.729489	0.656576	0.587103	0.688452	0.736842	0.700988	0.703663	0.72721	0.955055	0.948244	0.967459	0.84033	0.772898	0.643992
SPAC806.04C	R:A-SNGR-11:7462	C806.04c	None	0.701518	Null	Null	0.520142	0.503856	0.521936	0.692913	0.69703	0.81348	0.906728	0.803601	1.15511	1.13223	1.34735	1.12745	1.02621	0.992561
SPAC806.07	R:A-SNGR-11:7529	ndk1	M	0.977778	Null	0.749438	1.05801	1.10265	0.885475	0.972973	0.821311	0.830258	0.892121	1.01777	1.2843	1.39382	1.62642	1.15881	0.948127	0.857256
SPAC806.07	R:A-SNGR-11:1385	ndk1	M	1.1309	0.890796	1.06211	1.01397	1.01935	0.884688	0.784	0.762565	0.767318	0.774245	1	Null	1.09641	Null	1.05421	0.879098	0.897149
SPAC821.05	R:A-SNGR-11:3836	C821.05	None	0.983422	0.682216	0.85553	0.971508	0.966082	0.937422	1.01466	1.10016	1.12727	1.08915	1.06271	1.44048	1.23821	1.43176	1.12742	0.952332	0.92372
SPAC821.05	R:A-SNGR-11:9980	C821.05	None	0.880871	0.624851	0.967483	0.900644	1.03552	0.947741	1.05935	1.05524	1.14292	1.06853	1.02364	1.29552	1.13896	1.18737	1.03193	0.983486	0.786244
SPAC821.06	R:A-SNGR-11:8396	spn2	M	0.682159	Null	0.88	0.938053	0.938365	0.673056	0.862832	0.71519	0.663189	0.610473	0.732614	0.941096	0.901333	1.11177	0.763278	0.722426	0.752995
SPAC821.06	R:A-SNGR-11:2252	spn2	M	0.990494	Null	0.895189	0.819444	0.975045	0.706349	0.6901	0.783286	0.829664	0.567398	0.808786	0.921569	0.903533	Null	0.863309	0.705628	0.717546
SPAC821.08C	R:A-SNGR-11:2268	slp1	M	1.01204	1.57841	1.8319	1.56034	0.611399	0.32993	0.301197	0.340593	0.638173	1.20577	2.05759	2.40065	1.63503	0.923077	0.70981	0.448481	0.422277
SPAC821.08C	R:A-SNGR-11:8412	slp1	M	0.792071	1.4158	1.75039	1.36108	0.575578	0.282642	0.297456	0.318087	0.568919	1.06155	1.87247	2.52106	2.00632	1.46211	0.70159	0.464552	0.36087
SPAC821.10C	R:A-SNGR-11:2284	sod1	None	0.833204	0.53786	0.48098	0.608852	0.606067	0.505038	0.46235	0.51358	0.508805	0.452112	0.465926	0.587615	0.552457	0.553458	0.524101	0.482004	0.498728
SPAC821.10C	R:A-SNGR-11:8428	sod1	None	0.656235	0.464988	0.503123	0.581456	0.59302	0.445684	0.478757	0.496117	0.471832	0.368279	0.451624	0.596005	0.634308	0.704723	0.52459	0.471176	0.46101
SPAC821.11	R:A-SNGR-11:8940	C821.11	None	1.22376	Null	0.862573	0.899267	0.829885	0.727924	0.958937	1.04276	0.945508	0.888124	0.862205	1.19172	Null	Null	1.18947	1.0529	0.993967
SPAC823.07	R:A-SNGR-11:7991	C823.07	None	0.902672	Null	0.879934	0.752122	0.927007	0.988506	1.05997	1.01874	0.936137	0.796148	0.858509	Null	Null	1.30612	1.05305	0.847497	0.904824
SPAC823.08C	R:A-SNGR-11:6407	C823.08c	G2	Null	Null	0.943128	0.595847	0.646322	0.555195	0.952623	0.829412	1.1674	0.90106	0.761194	Null	0.823735	1.02764	0.811404	0.707457	1.1094
SPAC823.12	R:A-SNGR-11:6439	C823.12	None	Null	Null	0.680492	0.652703	0.749004	0.632597	0.832723	0.862434	1.02517	0.924242	0.895221	1.25	1.14564	1.38136	1.10244	0.992883	1.29876
SPAC823.12	R:A-SNGR-11:295	C823.12	None	1.03727	Null	0.744807	0.778205	0.914676	0.912029	0.987903	1.22848	1.0091	1.02086	1.115	Null	1.23217	Null	1.41001	1.09453	1.181
SPAC823.14	R:A-SNGR-11:6951	C823.14	None	0.638498	Null	0.637961	0.63252	0.723176	0.76454	0.764832	0.889706	0.932792	0.731788	0.804656	1.09466	1.16132	1.33939	1.07088	0.945583	0.94094
SPAC823.14	R:A-SNGR-11:807	C823.14	None	0.589933	Null	0.670659	0.535152	0.612045	Null	0.952998	1.05587	0.794024	0.799486	1.02057	1.19408	1.06563	1.35703	1.04941	1.12224	0.938364
SPAC824.07	R:A-SNGR-11:1065	C824.07	None	0.654174	0.51	0.5472	0.595849	0.698479	0.5465	0.611526	0.801491	0.783469	0.682192	0.870866	1.00845	0.90562	Null	0.709677	0.602586	0.803175
SPAC824.07	R:A-SNGR-11:7209	C824.07	None	0.457031	Null	0.626752	Null	0.462176	0.506605	0.574742	0.536913	0.678571	0.526696	0.696041	0.77551	1.06164	1.06395	0.635827	0.391655	0.689046
SPAC824.09C	R:A-SNGR-11:7225	C824.09c	None	0.548763	Null	0.750327	0.674967	0.495272	0.478094	0.566231	0.554745	0.749618	0.565371	0.70945	0.847706	0.858993	0.946479	0.732558	0.406677	0.731373
SPAC824.09C	R:A-SNGR-11:1081	C824.09c	None	0.756098	0.646096	0.643103	0.603675	0.690722	0.569459	0.662562	0.898406	0.866579	0.730713	0.893287	Null	0.787158	Null	0.81626	0.628092	0.877165
SPAC869.02C	R:A-SNGR-11:2701	C869.02c	G2	1.40664	1.3038	1.63348	2.0671	2.2831	2.55054	2.7953	2.57434	2.04112	1.53802	1.32782	1.36538	1.13364	1.5513	1.38095	1.27303	1.12212
SPAC869.02C	R:A-SNGR-11:8845	C869.02c	G2	1.30499	Null	1.80952	2.12566	2.20451	2.39821	2.89176	2.65278	2.03976	1.42	1.21893	1.33866	Null	1.37104	1.28308	1.10176	0.902309
SPAC869.05C	R:A-SNGR-11:3261	C869.05c	None	1.23848	1.53571	1.34127	1.07965	0.953846	0.696926	0.619301	0.43594	0.40649	0.265116	0.30727	0.481236	0.777526	0.956731	0.917943	0.72237	0.77533
SPAC869.05C	R:A-SNGR-11:9405	C869.05c	None	1.24934	1.40859	1.36595	1.04747	0.967492	0.733457	0.706577	0.51342	0.390717	0.214612	0.269398	0.502045	0.787091	1.01544	0.88785	0.704403	0.564516
SPAC869.05C	R:A-SNGR-11:4662	C869.05c	None	1.51446	1.39118	1.45593	1.1749	0.946609	0.858228	0.68564	Null	0.376365	0.291022	Null	0.604203	0.822126	1.22283	1.07059	0.873745	0.757983
SPAC869.11	R:A-SNGR-11:3078	C869.11	None	0.719048	0.50054	0.860061	0.559015	0.73129	0.723979	1.08317	0.822551	1.21565	1.01187	0.881906	0.936728	0.832219	0.913588	0.92796	0.484059	0.815242
SPAC869.11	R:A-SNGR-11:9222	C869.11	None	0.772249	0.540309	0.891882	0.544057	0.783736	0.892836	1.02392	0.936383	0.966878	0.812959	0.742091	0.659341	0.652442	0.835604	0.63786	0.52	0.918337
SPAC890.04C	R:A-SNGR-11:5341	ytm1	None	1.09259	0.787149	1.26914	0.667049	0.697436	0.477348	0.718853	0.863636	1.0199	0.960809	0.985318	1.13037	0.959184	0.933333	0.733884	0.684573	0.739447
SPAC890.04C	R:A-SNGR-11:11485	ytm1	None	0.89753	0.810888	1.12919	1.20329	1.29054	0.840724	1.15577	1.24204	1.15902	0.90927	1.04771	1.15954	1.10225	Null	0.731397	Null	0.466568
SPAC890.06	R:A-SNGR-11:5357	C890.06	None	0.908555	Null	0.844046	0.530839	0.621406	0.634975	0.899719	0.92623	0.944387	0.835443	0.903969	1.26076	1.17868	1.08511	0.955556	0.823678	1.1185
SPAC890.06	R:A-SNGR-11:11501	C890.06	None	0.904569	0.601399	0.853077	0.663762	0.950125	0.893673	1.1753	1.08029	1.00808	0.698425	0.880056	1.21518	1.42297	Null	1.02171	1.01749	0.706349
SPAC890.07C	R:A-SNGR-11:1366	C890.07c	None	0.840083	0.864679	0.914667	1.02381	1.20645	1.00916	1.00105	0.995878	1.09436	1.12692	1.12639	1.40058	1.05017	1.17351	1.01906	0.903824	0.832723
SPAC890.07C	R:A-SNGR-11:7510	C890.07c	None	0.850669	0.627628	0.8458	1.04536	1.06931	0.904284	1.03045	0.966003	1.08521	1.15272	1.05128	1.30085	1.26154	1.3942	1.02869	0.9233	0.843449
SPAC890.08	R:A-SNGR-11:341	rpl31	None	0.577626	0.295845	0.442636	0.617455	0.555844	0.636441	0.73278	0.732121	0.713738	0.802016	0.919818	0.924618	0.906782	0.653057	0.985097	0.837575	0.88141
SPAC890.08	R:A-SNGR-11:6485	rpl31	None	0.445954	0.445159	0.439708	0.620218	0.611061	0.503995	0.615667	0.632614	0.806225	0.846212	0.705534	0.945194	0.918333	1.01119	0.770482	0.780851	0.76946
SPAC8C9.04	R:A-SNGR-11:1775	C8C9.04	None	0.761622	Null	0.504549	0.53286	0.467146	0.475986	0.542857	0.593923	0.616063	0.639967	0.686642	0.891703	0.903132	1.02425	0.960857	0.927734	0.875246
SPAC8C9.04	R:A-SNGR-11:7919	C8C9.04	None	0.68	Null	0.473132	0.48344	0.461279	0.433702	0.494021	0.548507	0.528796	0.561315	0.618888	0.870858	0.919369	0.977791	0.965993	0.867829	0.780924
SPAC8C9.05	R:A-SNGR-11:2149	C8C9.05	None	0.74031	0.593567	0.797297	0.640056	0.820679	0.61019	0.688654	0.97476	1.17091	0.815217	1.03939	1.04868	1.13362	Null	0.727273	0.685464	0.866116
SPAC8C9.05	R:A-SNGR-11:8293	C8C9.05	None	0.85736	Null	0.848564	0.712079	0.821608	0.68049	0.815152	0.886585	0.878415	0.616114	1.05928	1.09021	Null	0.900383	0.74498	0.67377	0.729986
SPAC8C9.08	R:A-SNGR-11:207	rps5	None	0.826388	0.48783	0.415573	0.674093	0.582228	0.64544	0.775773	0.814436	0.790551	0.840274	0.845473	0.983633	0.766904	0.567791	0.849967	0.773832	0.75435
SPAC8C9.08	R:A-SNGR-11:6351	rps5	None	0.540019	0.391913	0.460259	0.623988	0.627023	0.53732	0.65152	0.622408	0.734562	0.770646	0.736068	0.919272	0.916981	0.864565	0.846859	0.715758	0.783564
SPAC8C9.11	R:A-SNGR-11:580	C8C9.11	None	1.09477	0.514907	0.826138	0.8502	0.736072	0.738131	0.830909	0.869064	0.783619	0.792725	0.99464	1.09579	0.964578	1.00071	1.03536	0.833449	0.802848
SPAC8C9.11	R:A-SNGR-11:6724	C8C9.11	None	0.886713	0.582915	0.87259	0.865039	0.864605	0.744006	0.769324	0.826599	0.803806	0.931973	0.824768	1.10019	1.09091	1.18676	0.957661	0.971631	0.902402
SPAC8C9.12C	R:A-SNGR-11:223	C8C9.12c	None	0.765957	0.547215	0.451737	0.50924	0.746063	0.725367	0.63596	0.593205	0.540076	0.458576	0.456979	Null	0.420168	Null	0.55974	0.517817	0.467757
SPAC8C9.14	R:A-SNGR-11:6879	prr1	None	1.01897	Null	1.04907	1.09493	1.14035	1.06794	0.961957	0.964945	0.855709	0.781377	0.820225	Null	Null	1.09101	1.0551	0.929806	0.957099
SPAC8C9.15C	R:A-SNGR-11:5459	tif225	None	0.897664	Null	0.890805	1.02196	0.983784	0.770335	0.972759	0.836549	1.03891	1.13192	1.00134	1.34232	1.13487	1.27113	0.929032	0.836327	0.85671
SPAC8C9.15C	R:A-SNGR-11:5811	tif225	None	1.05458	Null	1.10698	1.191	1.05954	1.2878	1.05882	1.07455	1.15441	0.997085	1.08303	1.38049	1.30777	1.20884	1.0314	0.912558	1.0166
SPAC8C9.15C	R:A-SNGR-11:11603	tif225	None	0.671848	0.657188	0.964509	0.936262	1.03765	0.892272	1.11434	1.1627	1.03665	0.822809	0.96142	1.27068	1.34175	Null	1.02339	0.993266	0.913397
SPAC8C9.15C	R:A-SNGR-11:11955	tif225	None	0.561978	Null	0.965123	0.813577	0.967033	0.92	Null	1.11538	0.86225	0.746215	0.985801	1.27493	1.2265	Null	1.02872	0.994872	0.765902
SPAC8E11.02C	R:A-SNGR-11:1558	rad24	None	1.16106	0.710114	0.764002	0.816253	0.805438	0.782055	0.750796	0.68768	0.701418	0.713457	0.830206	0.978099	0.874769	0.902439	0.949436	0.823563	0.779782
SPAC8E11.02C	R:A-SNGR-11:7702	rad24	None	0.750538	0.625696	0.79182	0.813165	0.744146	0.653223	0.739145	0.697237	0.675979	0.636376	0.716854	0.921783	Null	1.03627	0.877294	0.786273	Null
SPAC8E11.10	R:A-SNGR-11:5495	sou1	None	1.57919	1.2	1.51197	1.50798	1.20547	0.996549	1.12881	1.07721	1.41068	1.27341	1.15728	1.53883	1.31444	1.24096	0.954068	0.858117	0.860716
SPAC8E11.10	R:A-SNGR-11:11639	sou1	None	1.2941	1.59221	1.61674	1.53877	1.31597	1.065	1.27148	1.3989	1.29887	1.09749	1.12919	1.43287	1.42504	1.29009	1.13702	0.950442	0.762123
SPAC8F11.02C	R:A-SNGR-11:8260	C8F11.02c	None	0.951123	0.507227	0.932783	0.724638	0.896168	0.806777	0.920218	0.877828	0.888446	0.665823	0.862651	1.00692	0.803207	1.21499	0.748031	0.714286	0.737188
SPAC8F11.02C	R:A-SNGR-11:2116	C8F11.02c	None	0.896057	0.676093	0.882883	0.744949	0.998457	0.865801	0.899637	1.07281	1.21566	0.803008	0.995825	0.973166	0.922434	Null	0.736742	0.808362	0.854575
SPAC8F11.04	R:A-SNGR-11:5225	C8F11.04	None	0.587289	0.385744	0.884167	0.555874	0.537383	0.413934	0.704651	0.673077	0.920881	0.759664	0.854825	0.916667	0.867624	0.944295	0.721144	0.579321	0.780488
SPAC8F11.04	R:A-SNGR-11:11369	C8F11.04	None	0.63922	0.47351	0.841251	0.667585	0.979798	0.784576	1.04714	0.959922	1.17285	0.692539	0.807717	0.887509	0.884379	0.886179	0.815789	0.717593	0.661804
SPAC8F11.08C	R:A-SNGR-11:5753	C8F11.08c	None	0.742681	Null	0.849265	0.974125	0.866366	0.909532	0.971726	1.01217	0.97365	Null	0.948529	1.16632	1.28242	1.16755	1.03928	0.977387	0.874214
SPAC8F11.09C	R:A-SNGR-11:4169	C8F11.09c	None	0.668498	Null	0.785196	0.552219	0.608247	0.448363	0.431772	0.56847	0.817014	0.77939	0.816817	0.936082	0.979339	0.808081	0.653445	0.581032	0.677778
SPAC8F11.09C	R:A-SNGR-11:10313	C8F11.09c	None	0.821918	0.49017	0.756224	0.671563	0.66707	0.565314	0.67265	0.710744	0.772669	0.612484	0.820113	1.01544	1.01667	Null	0.67304	0.678815	0.654938
SPAC8F11.10C	R:A-SNGR-11:2649	CUNK4.18	None	0.566429	0.446864	0.493671	0.447044	0.433962	0.429012	0.504395	0.535747	0.534874	0.576968	0.605932	0.668074	0.62104	0.738746	0.596591	0.591586	0.609539
SPAC8F11.10C	R:A-SNGR-11:8793	CUNK4.18	None	0.493662	Null	0.455164	0.484118	0.447857	0.432904	0.536145	0.528736	0.490919	0.523895	0.531303	0.715709	0.669333	0.677713	0.630308	0.637672	0.500845
SPAC9.02C	R:A-SNGR-11:7414	C9.02c	None	0.946502	Null	0.905993	0.836735	0.726984	0.510183	0.793028	0.743849	0.872283	0.857759	0.87931	1.01783	1.06897	1.21563	0.902521	0.741259	0.704903
SPAC9.02C	R:A-SNGR-11:1270	C9.02c	None	1.12407	1.00632	0.935024	1.12238	0.901198	0.809028	0.714041	0.926389	0.907055	0.727099	1.00639	Null	Null	Null	0.847706	0.72973	0.814621
SPAC9.03C	R:A-SNGR-11:7395	brr2	None	0.668309	Null	0.755614	0.581477	0.626566	0.530193	0.849664	0.834395	0.981869	0.856115	0.731411	0.99684	1.00282	1.08277	0.861252	0.609351	0.745516
SPAC9.03C	R:A-SNGR-11:1251	brr2	None	0.927083	0.774481	0.789474	0.649847	0.81694	0.824841	0.833851	1.03242	1.15244	0.787109	0.861413	Null	Null	Null	0.93053	0.828571	0.864759
SPAC9.03C	R:A-SNGR-11:11242	brr2	None	0.98036	Null	1.01227	0.711382	0.836957	1.25965	1.28112	1.39085	1.31959	0.901366	0.867537	1.53626	Null	Null	1.51599	1.16425	1.22489
SPAC9.04	R:A-SNGR-11:1415	tf2-7	G2	1.08951	0.774869	0.84527	0.666441	0.907473	1.12352	1.37607	1.41102	1.54009	1.30828	1.3994	1.72795	1.61279	2.20971	2.78727	2.77592	3.18045
SPAC9.04	R:A-SNGR-11:4484	tf2-7	G2	0.954198	0.516213	0.948025	0.725251	0.978903	0.938307	1.29704	1.29891	1.48474	1.14111	1.25373	1.60846	1.62485	2.4237	2.39385	2.62672	2.72509
SPAC9.04	R:A-SNGR-11:10628	tf2-7	G2	0.643208	0.623028	0.875672	0.689178	0.962382	0.95167	1.36318	1.66996	1.46586	0.995215	1.11187	1.42815	1.64788	2.09674	2.80275	2.75926	2.51397
SPAC9.04	R:A-SNGR-11:2388	tf2-7	G2	1.20813	0.708987	0.841463	0.841321	0.991471	1.16765	1.34941	1.46638	1.58878	1.60848	1.44272	1.64065	1.85078	Null	2.69588	3.07036	3.45274
SPAC9.04	R:A-SNGR-11:8532	tf2-7	G2	0.924406	Null	0.780521	0.816017	0.939745	1.05663	1.45953	1.5196	1.5061	1.20388	1.19872	1.6859	1.84576	2.56459	2.85823	3.33817	3.03803
SPAC9.04	R:A-SNGR-11:7559	tf2-7	G2	Null	Null	0.777555	0.760389	0.89013	0.936582	1.38201	1.41878	1.51356	1.20329	1.13507	1.57238	1.73531	2.49679	2.85279	2.63835	2.97388
SPAC9.07C	R:A-SNGR-11:5114	c9.07c	G2	1.06383	0.589394	0.71226	0.633103	0.70668	0.868221	0.973831	1.04232	1.01023	0.905702	0.786218	0.9432	0.957122	0.991071	0.977683	0.747174	0.996051
SPAC9.07C	R:A-SNGR-11:11258	c9.07c	G2	0.636214	0.488835	0.543946	0.525248	0.610659	0.734985	0.870847	0.996381	0.953766	0.785229	0.701826	0.869222	0.823687	0.938579	0.903191	0.924129	0.820555
SPAC9.09	R:A-SNGR-11:4042	C9.09	None	0.888004	0.581151	0.791715	0.852387	0.871304	0.934338	1.09536	1.0767	1.14498	1.04853	0.93106	1.24889	1.25529	1.21063	1.14259	0.861842	0.97365
SPAC9.09	R:A-SNGR-11:10186	C9.09	None	0.785499	0.561775	0.770782	0.867443	0.867204	0.868981	0.987654	1.05325	1.11815	1.03435	0.90714	1.24885	1.20403	1.1715	1.135	0.867776	0.938867
SPAC9.10	R:A-SNGR-11:1782	C9.10	G2	0.966561	0.663099	0.851053	0.724619	0.746385	0.899048	1.18855	1.23249	1.19975	1.25437	1.00534	1.05981	0.921019	1.10768	1.10328	1.05882	1.04969
SPAC9.10	R:A-SNGR-11:7926	C9.10	G2	0.863243	0.705814	0.871756	0.622083	0.700771	0.878871	1.12482	1.15635	1.06597	0.929298	0.888943	1.10647	0.973324	1.06528	1.01073	1.08107	0.943703
SPAC922.04	R:A-SNGR-11:2918	C922.04	None	0.598326	0.419065	0.68016	0.668697	0.610667	0.677821	0.878329	0.990899	1.02605	1.0361	0.928769	1.11878	0.994107	1.2001	0.960171	0.896704	0.907447
SPAC922.04	R:A-SNGR-11:9062	C922.04	None	0.54815	0.303359	0.585826	0.585191	0.65556	0.646796	0.820394	0.879928	1.02969	0.914377	0.85605	1.08283	1.03554	1.10689	0.888169	0.524073	0.879124
SPAC922.05C	R:A-SNGR-11:4797	C922.05c	None	0.780549	0.429754	0.706902	0.689507	0.649082	0.621601	0.67685	0.714944	0.786119	0.724795	0.786699	0.986728	0.905413	1.02937	0.800465	0.778689	0.77224
SPAC922.05C	R:A-SNGR-11:10941	C922.05c	None	0.621148	0.532488	0.647304	0.651278	0.732716	0.612695	0.737042	0.793613	0.708035	0.678052	0.762424	0.909091	0.914783	0.949559	0.812445	0.801262	0.670724
SPAC926.04C	R:A-SNGR-11:2191	swo1|hsp90	None	1.02399	0.582981	0.456789	0.470098	0.317275	0.210935	0.187005	0.217032	0.234737	0.235245	0.25803	0.324267	0.349773	0.325783	0.313414	0.377422	0.515123
SPAC926.04C	R:A-SNGR-11:8335	swo1|hsp90	None	0.951395	0.51456	0.48666	0.393565	0.315192	0.216035	0.192888	0.205197	0.220204	0.212587	0.236857	0.358218	0.361827	0.509406	0.401355	0.41144	0.499743
SPAC926.07C	R:A-SNGR-11:3669	C926.07c	None	1.36712	Null	0.922594	1	0.858456	0.748491	0.856195	0.886364	0.945518	0.895495	0.965147	1.22833	1.11552	Null	0.922049	0.832272	0.841187
SPAC926.07C	R:A-SNGR-11:9813	C926.07c	None	1.01923	Null	0.881533	0.990099	0.831683	0.800388	0.842199	0.923077	0.826975	0.792453	0.944334	1.14771	Null	Null	0.936321	0.847247	0.674603
SPAC926.08C	R:A-SNGR-11:2207	C926.08c	G2	0.950365	0.807598	0.791195	0.838395	0.805902	0.829749	0.977064	1.39321	1.44177	1.18449	1.09621	0.951923	0.807814	0.800312	0.823795	0.831962	1.01839
SPAC926.08C	R:A-SNGR-11:8351	C926.08c	G2	0.888759	0.711268	0.814689	0.802357	0.806798	0.802316	1.03964	1.2912	1.38878	0.997908	0.985327	1.03351	0.863071	0.923382	0.853372	0.856734	0.950045
SPAC926.09C	R:A-SNGR-11:2719	fas1	None	0.936735	0.629287	0.925248	1.09989	1.01685	1.00402	1.0576	0.998491	1.10921	1.10608	1.03221	1.31854	1.26554	1.3112	1.14457	0.955977	0.983892
SPAC926.09C	R:A-SNGR-11:8863	fas1	None	0.915242	0.576792	0.899111	1.13843	0.882189	0.932773	1.03931	1.08581	1.10283	0.929396	0.910053	1.2805	1.31584	1.24521	1.07351	0.91339	0.842454
SPAC959.02	R:A-SNGR-11:7652	sec17	None	Null	Null	0.721547	0.925654	0.953757	0.830769	1.05082	0.996448	0.955919	0.951106	0.923174	1.33079	1.3995	1.55841	1.26791	1.10723	Null
SPAC959.03C	R:A-SNGR-11:2020	C959.03c	None	1.70957	1.06623	1.3729	1.33694	0.893513	1.06866	1.32114	1.36427	1.37514	1.14371	1.16942	Null	1.17405	1.26496	0.998188	1	1.21429
SPAC959.03C	R:A-SNGR-11:8164	C959.03c	None	1.1845	Null	1.305	0.912857	0.903067	1.04795	0.827273	0.82055	0.957419	0.758527	0.919942	1.14356	Null	1.19015	0.72479	0.559358	0.883943
SPAC959.07	R:A-SNGR-11:5202	rps4-3	None	0.470809	0.30687	0.548408	0.373143	0.416024	0.330898	0.566415	0.449779	0.703696	0.463947	0.631263	0.72375	0.684699	0.766334	0.588076	0.427448	0.591516
SPAC959.07	R:A-SNGR-11:11346	rps4-3	None	0.549507	0.353339	0.525606	0.346614	0.545359	0.536982	0.634281	0.707514	0.727095	0.539287	0.743001	0.854188	0.89633	0.772273	0.845128	0.78464	0.802315
SPAC959.08	R:A-SNGR-11:3492	rpl21-2	None	0.686135	0.495723	0.568734	0.64747	0.661235	0.54887	0.635771	0.723768	0.770041	0.744575	0.779874	1.00053	0.931886	1.04225	0.83656	0.82894	0.800194
SPAC959.08	R:A-SNGR-11:9636	rpl21-2	None	0.500032	0.486206	0.512683	0.657765	0.674666	0.590456	0.631707	0.759734	0.795769	0.615573	0.770052	0.966272	0.900479	0.938955	0.848881	0.78911	0.739566
SPAC977.09C	R:A-SNGR-11:2854	C977.09c	S	1.67866	1.22894	1.58217	1.68868	1.55484	1.66457	1.83198	1.85337	1.73233	1.39723	1.54706	Null	Null	Null	2.35484	1.78252	1.52031
SPAC977.12	R:A-SNGR-11:2358	C977.12	None	1.14811	0.758242	0.99193	0.807057	0.717949	0.558197	0.477853	0.554413	0.67013	0.820106	0.84765	0.978148	0.971542	0.969466	0.741623	0.738841	0.780109
SPAC977.12	R:A-SNGR-11:8502	C977.12	None	0.866815	0.619345	0.688141	0.716959	0.620894	0.478532	0.492911	0.506151	0.629927	0.551994	0.679803	0.999048	0.929471	1.03766	0.743824	0.707887	0.619429
SPAC977.14C	R:A-SNGR-11:3783	C977.14c	None	0.687753	0.42047	0.488525	0.515176	0.448287	0.384027	0.388874	0.343146	0.307034	0.247899	0.208243	0.278485	0.251076	0.291365	0.291627	0.282035	0.318667
SPAC977.14C	R:A-SNGR-11:9927	C977.14c	None	0.603041	0.354582	0.480338	0.423485	0.424067	0.369768	0.380251	0.350367	0.283767	0.210206	0.209794	0.25448	0.243827	0.265047	0.270813	0.286448	0.313915
SPAC9E9.03	R:A-SNGR-11:3915	leu2	None	1.19255	0.788169	0.968637	0.946512	0.871032	1.00601	1.25959	1.42075	1.47047	1.27746	1.24905	1.63809	1.57334	1.86247	1.81654	1.45799	1.77638
SPAC9E9.03	R:A-SNGR-11:10059	leu2	None	1.03227	0.644578	0.920276	0.956554	0.912153	0.965308	1.23	1.39689	1.40022	1.24537	1.20132	1.60874	1.58442	1.64247	1.64195	1.49275	1.57365
SPAC9E9.04	R:A-SNGR-11:3419	C9E9.04	G2	0.536015	Null	0.46722	0.566869	0.732877	0.769868	1	1.08058	1.07394	0.794095	0.978793	1.11145	1.19393	1.23702	1.21033	1.20486	1.29403
SPAC9E9.04	R:A-SNGR-11:9563	C9E9.04	G2	0.400181	Null	0.548957	0.582817	0.796684	0.923077	1.06939	1.31066	1.02625	0.734812	0.828111	1.10189	1.09867	1.32246	1.28605	1.24386	1.10136
SPAC9E9.06C	R:A-SNGR-11:3435	thrc	None	1.08669	0.627502	0.870992	0.874591	0.943778	0.795745	0.861828	0.892727	0.938491	0.78982	0.890102	1.12484	1.00373	1.0315	0.872368	0.762696	0.86506
SPAC9E9.06C	R:A-SNGR-11:9579	thrc	None	0.83089	0.751592	1.05349	0.959985	0.934932	0.899533	0.939929	1.05833	0.938356	0.725127	0.840421	1.0783	1.02328	1.02787	0.88815	0.818979	0.761788
SPAC9E9.07C	R:A-SNGR-11:3947	ypt2	None	0.99186	Null	0.854701	0.838095	0.883448	0.90308	0.969861	0.923761	0.91099	0.745318	0.900709	1.27543	1.26489	1.47788	1.2396	0.998979	1.10916
SPAC9E9.07C	R:A-SNGR-11:10091	ypt2	None	0.850785	Null	0.88477	0.909091	0.92233	0.874126	0.975728	1.01783	0.882915	0.82376	0.847896	1.27634	1.31079	1.33177	1.67761	1.00901	1
SPAC9E9.09C	R:A-SNGR-11:3963	C9E9.09c	None	0.943255	0.319889	0.157104	0.0829774	0.132268	0.333052	0.458998	0.418015	0.430697	0.413708	0.448536	0.560242	0.474619	0.580868	0.72517	0.613218	0.773561
SPAC9E9.09C	R:A-SNGR-11:10107	C9E9.09c	None	0.758079	0.259062	0.148488	0.0712866	0.126838	0.312229	0.338696	0.404743	0.364467	0.346383	0.38581	0.519227	0.444553	0.484996	0.63866	0.551821	0.676297
SPAC9E9.11	R:A-SNGR-11:3382	plr	None	0.923309	0.528465	0.564939	0.451788	0.423537	0.328727	0.3315	0.387162	0.365178	0.346447	0.359427	0.42763	0.395302	0.333333	0.350097	0.373918	0.428856
SPAC9E9.11	R:A-SNGR-11:9526	plr	None	0.660377	0.532997	0.551792	0.419028	0.411482	0.334727	0.341921	0.395797	0.359166	0.278577	0.343191	0.425303	0.379584	0.400646	0.356941	0.358103	0.373694
SPAC9E9.13	R:A-SNGR-11:2395	wos2	S	1.28459	0.758097	0.585127	0.600477	0.577508	0.388715	0.367196	0.350381	0.360496	0.351646	0.379558	0.463924	0.492905	0.600624	0.497277	0.530507	0.589465
SPAC9E9.13	R:A-SNGR-11:8539	wos2	S	1.0773	0.624005	0.507194	0.647278	0.511436	0.380115	0.377595	0.363251	0.312121	0.28887	0.345819	0.501667	0.517449	0.59693	0.480769	0.491257	0.506175
SPAC9G1.02	R:A-SNGR-11:1945	wis4|wak1|wik1	None	1.27567	0.779463	0.873798	0.800213	0.794579	1.06011	1.25505	1.36011	1.38407	1.21896	1.11739	1.40136	1.27835	1.34783	1.40058	1.27273	1.50339
SPAC9G1.02	R:A-SNGR-11:8089	wis4|wak1|wik1	None	0.976368	Null	0.876805	0.645397	0.658442	0.855835	1.07755	1.04901	1.04174	0.842767	0.844828	1.40838	1.22268	1.28786	1.12521	0.696574	1.31557
SPAC9G1.03C	R:A-SNGR-11:1765	rpl30|rpl30-1	None	0.60393	0.405863	0.518315	0.68575	0.500152	0.513718	0.609954	0.718834	0.750828	0.870789	0.813525	0.882134	0.896016	0.969919	0.862836	0.757524	0.678968
SPAC9G1.03C	R:A-SNGR-11:7909	rpl30|rpl30-1	None	0.566935	0.427101	0.596323	0.57978	0.569227	0.499755	0.620051	0.662634	0.695245	0.661956	0.773505	0.951196	0.895726	1.02749	0.887642	0.833857	0.641289
SPAC9G1.05	R:A-SNGR-11:1961	C9G1.05	None	1.19524	0.773763	0.864208	0.989552	0.991371	1.00737	1.07477	1.04279	1.03127	0.976701	0.927143	1.2831	1.15517	1.31414	1.08957	0.952438	0.993926
SPAC9G1.05	R:A-SNGR-11:8105	C9G1.05	None	0.918871	0.657258	0.915301	0.841967	0.924596	0.919039	0.913987	0.82605	0.7922	0.67881	0.749161	1.08574	1.09553	1.15826	0.873862	0.543098	0.813037
SPAC9G1.11C	R:A-SNGR-11:921	spn4	None	1.07795	Null	0.829812	0.786082	0.71791	Null	1.16537	1.19966	1.14419	1.15352	1.23361	1.34859	1.17563	Null	1.19748	1.19525	1.30724
SPAC9G1.11C	R:A-SNGR-11:7065	spn4	None	0.976242	Null	0.943662	0.78157	0.695652	0.821958	0.966704	0.957066	1.04734	0.774671	0.971171	Null	Null	1.3459	1.05482	0.746649	1.19071
SPACUNK4.07C	R:A-SNGR-11:3705	PYUK71.01	None	1.19259	0.755754	1.1769	1.37682	1.34248	1.30914	1.29993	1.25624	1.10675	1	1.00721	1.38634	1.23638	1.35381	1.11729	0.965779	0.972437
SPACUNK4.07C	R:A-SNGR-11:9849	PYUK71.01	None	1.04093	0.718284	1.09014	1.15034	1.2883	1.14267	1.19295	1.15587	1.0073	0.864388	0.911128	1.23661	1.16817	1.11859	1.11577	0.987682	0.753771
SPACUNK4.08	R:A-SNGR-11:9305	CUNK4.08	None	0.850615	0.677193	0.85025	0.818457	0.8107	0.712185	0.769831	0.75303	0.862222	0.616341	0.77425	1.16123	1.31801	1.16599	0.976415	0.816705	0.815913
SPACUNK4.10	R:A-SNGR-11:3145	CUNK4.10	None	0.376355	0.310994	0.444479	0.307129	0.41928	0.328451	0.405127	0.313068	0.488309	0.371095	0.467662	0.595183	0.698327	0.712289	0.79661	0.722747	0.649708
SPACUNK4.10	R:A-SNGR-11:9289	CUNK4.10	None	0.368828	0.264234	0.422101	0.361722	0.417142	0.359558	0.379171	0.401784	0.437823	0.398704	0.35352	0.609653	0.657837	0.627206	0.630353	0.45803	0.452914
SPACUNK4.16C	R:A-SNGR-11:4185	CUNK4.16c	S	0.443699	Null	0.250157	0.336595	0.376535	0.326766	0.316667	0.323286	0.321143	0.346523	0.346939	0.49433	0.611718	0.650174	0.665663	0.652039	0.80823
SPACUNK4.16C	R:A-SNGR-11:10329	CUNK4.16c	S	0.447095	Null	0.223817	0.307395	0.376719	0.368889	0.382857	0.350718	0.29959	0.244476	0.294024	0.45006	0.604432	0.62518	0.701777	0.656327	0.736762
SPAP14E8.02	R:A-SNGR-11:3497	P14E8.02	G1	1.16867	1.87781	4.31488	4.35748	3.20814	1.39913	0.821773	0.632236	0.642614	1.13689	2.58716	4.69479	4.01903	2.78049	1.47615	0.852083	0.553121
SPAP14E8.02	R:A-SNGR-11:9641	P14E8.02	G1	0.918706	2.11549	3.8032	4.8022	3.2449	1.42794	0.841121	0.71462	0.676176	0.896296	2.40808	4.32536	3.70715	2.74335	1.46953	0.865052	0.438776
SPAP27G11.09C	R:A-SNGR-11:2931	P27G11.09c	None	0.974832	Null	0.859304	0.803159	0.831395	0.830508	0.873309	1.07972	0.957594	0.876471	1.01554	1.35257	1.33141	1.41301	1.23653	0.973422	0.991892
SPAP27G11.09C	R:A-SNGR-11:9075	P27G11.09c	None	0.748886	Null	0.873548	0.67395	0.764	0.738791	0.8151	0.714851	0.695175	0.699728	0.844517	1.27381	Null	1.37952	0.983568	0.722537	0.781494
SPAP27G11.12	R:A-SNGR-11:4649	P27G11.12	None	0.878146	Null	0.56338	0.673496	0.674961	0.732749	0.801354	0.806331	0.923507	0.85872	0.825316	1.13244	1.0487	1.25934	0.971831	0.984765	0.963425
SPAP27G11.13C	R:A-SNGR-11:356	P27G11.13c	None	0.643759	0.345662	0.67865	0.88241	0.816384	0.844648	0.958472	0.929329	0.919922	0.917958	1.16521	1.15305	1.12517	Null	1.14899	0.982201	1.04045
SPAP27G11.13C	R:A-SNGR-11:6500	P27G11.13c	None	0.599882	0.614754	0.625273	0.811798	0.775021	0.561127	0.757464	0.755963	1.09563	0.950849	0.95848	1.257	1.20265	Null	0.953227	0.908142	Null
SPAP32A8.03C	R:A-SNGR-11:4658	P32A8.03c	None	0.747346	Null	0.764583	0.684631	0.675147	0.64632	0.75	0.719888	0.768371	0.752427	Null	Null	1.02941	1.12461	0.824034	0.715499	0.756972
SPAP7G5.02C	R:A-SNGR-11:2472	P7G5.02c	None	1.23292	0.867174	0.976762	1.02599	1.11686	1.03274	1.0953	1.08882	1.21738	1.30113	1.17471	1.25564	1.07358	1.10487	0.899095	0.985279	1.03418
SPAP7G5.02C	R:A-SNGR-11:8616	P7G5.02c	None	0.9234	0.704367	0.817308	0.964991	1.01824	0.990172	1.10943	1.09423	1.15472	1.07076	0.98851	1.27892	1.04169	1.10047	0.96273	0.976261	0.858301
SPAP7G5.04C	R:A-SNGR-11:2488	lys1	None	1.51629	0.983769	1.09673	0.947774	1.11377	1.03427	1.08917	1.0843	1.23664	1.20712	1.1457	1.48857	1.45032	1.46643	1.40186	1.28706	1.72301
SPAP7G5.04C	R:A-SNGR-11:3795	lys1	None	0.998063	0.637439	0.766397	0.81795	0.792809	0.769394	0.853797	0.913541	0.980347	0.907673	0.856792	1.33244	1.16746	1.38292	1.14223	1.08982	1.10741
SPAP7G5.04C	R:A-SNGR-11:8632	lys1	None	1.29812	0.778523	0.963504	1.05344	1.05296	0.968659	1.0985	1.07606	1.19916	0.964698	0.9747	1.58894	1.484	1.54208	1.47767	1.30009	1.53793
SPAP7G5.04C	R:A-SNGR-11:9939	lys1	None	0.932229	0.65209	0.788163	0.713435	0.727773	0.701363	0.819594	0.864171	0.911908	0.769336	0.886785	1.21471	1.12321	1.18936	1.12653	0.969181	0.971103
SPAP7G5.05	R:A-SNGR-11:4692	rpl10-2	None	0.606084	0.373291	0.540731	0.634647	0.639806	0.57323	0.64134	0.674297	0.759663	0.75079	0.793163	1.03083	0.959943	1.07499	0.882017	0.863955	0.816238
SPAP7G5.05	R:A-SNGR-11:10836	rpl10-2	None	0.583973	0.387403	0.566952	0.650137	0.659481	0.598669	0.659477	0.763796	0.703624	0.717428	0.776994	0.971452	0.931649	0.984254	0.873935	0.844042	0.86107
SPAP7G5.06	R:A-SNGR-11:983	P7G5.06	G2	0.829719	0.542892	0.727151	0.582962	0.603627	0.998955	1.49773	1.49616	1.2631	1.10477	1.04015	1.07822	0.935736	1.14014	1.07092	1.06544	1.01632
SPAP7G5.06	R:A-SNGR-11:7127	P7G5.06	G2	0.65661	0.507414	0.625075	0.52563	0.642644	0.928764	1.29912	1.33971	1.3428	0.901418	0.86802	1.04173	0.96493	1.01076	0.951	0.729291	0.961134
SPAP8A3.04C	R:A-SNGR-11:2994	hsp9	None	0.767639	0.448276	0.438348	0.413997	0.315397	0.301969	0.353459	0.373553	0.370441	0.342454	0.379931	0.477346	0.479309	0.643722	0.684674	0.789416	0.976251
SPAP8A3.04C	R:A-SNGR-11:9138	hsp9	None	0.702837	0.317038	0.48163	0.328681	0.302229	0.286285	0.30451	0.341064	0.378374	0.328565	0.329798	0.480182	0.424415	0.587856	0.653441	0.500563	0.832686
SPAP8A3.04C	R:A-SNGR-11:9509	hsp9	None	0.528564	0.407895	0.46503	0.383691	0.358534	0.278521	0.294908	0.376169	0.358811	0.312844	0.356906	0.444862	0.452452	0.566316	0.619798	0.731481	0.809349
SPAP8A3.04C	R:A-SNGR-11:3365	hsp9	None	0.772321	Null	Null	0.436139	0.370465	0.291455	0.27342	0.358706	0.370206	0.363201	0.355617	0.458488	0.455827	0.483708	0.61278	0.770041	0.896567
SPAP8A3.07C	R:A-SNGR-11:3421	P8A3.07c	None	0.874811	0.468918	0.72145	0.759809	0.794773	0.659385	0.801658	0.861167	1.00558	0.977856	0.988518	1.16414	1.13425	1.21658	0.987535	0.957441	1.05501
SPAP8A3.07C	R:A-SNGR-11:3958	P8A3.07c	None	1.00076	0.679683	0.778844	0.717518	0.797761	0.812779	0.94497	0.985007	1.07795	1.03611	1.01889	1.32998	1.16319	1.33036	1.13355	0.913803	1.19018
SPAP8A3.07C	R:A-SNGR-11:9565	P8A3.07c	None	0.667572	0.616625	0.730514	0.756227	0.761224	0.696487	0.80611	1.06285	0.941603	0.725933	0.892629	1.1614	1.0213	1.09838	1.01929	0.944075	0.90269
SPAP8A3.07C	R:A-SNGR-11:10102	P8A3.07c	None	0.713413	0.498226	0.769335	0.645045	0.700032	0.727306	0.839238	0.974564	0.945558	0.839581	0.840611	1.21754	1.11981	1.18813	0.98534	0.827824	0.974773
SPAP8A3.08	R:A-SNGR-11:1909	cdc4	G1	1.00733	0.749509	1.04573	1.06603	1.03652	0.969903	0.980978	0.836331	0.867392	0.820246	1.10852	1.51526	1.41748	1.74547	1.205	0.962854	0.867681
SPAP8A3.08	R:A-SNGR-11:8053	cdc4	G1	0.778723	0.71875	1.01393	0.820513	0.925284	0.799597	0.771755	0.662683	0.627649	0.67374	0.748337	1.36407	1.2872	1.58664	0.9512	0.573039	0.697583
SPAP8A3.09C	R:A-SNGR-11:3933	paa1	None	1.20928	0.855903	1.01311	1.0109	1.04889	1.00094	1.02589	1.0397	1.0581	1.00335	1.05763	1.49137	1.35749	1.48941	1.25511	0.935547	1.07698
SPAP8A3.09C	R:A-SNGR-11:10077	paa1	None	0.967273	Null	0.985816	0.897436	0.970588	0.979487	0.981447	0.981894	0.921642	0.909206	0.904943	1.37012	1.32191	1.27964	1.09542	0.949853	0.906225
SPAP8A3.10	R:A-SNGR-11:3437	P8A3.10	None	0.863799	Null	0.5966	0.622388	0.739286	0.654896	0.74475	0.772541	0.873745	0.822289	0.955679	1.13636	1.13758	1.26004	0.973592	0.863158	0.9375
SPAP8A3.10	R:A-SNGR-11:9581	P8A3.10	None	0.678201	Null	0.691843	0.641337	0.806041	0.658451	0.728953	0.994633	0.860656	0.589286	0.816761	1.03729	1.0597	1.1583	0.975133	0.856757	0.710098
SPAPB15E9.01C	R:A-SNGR-11:5810	PB15E9.01c	G2	0.517101	0.227901	0.240267	0.16958	0.220165	0.468824	0.632359	0.700158	0.79807	0.615737	0.558221	0.565311	0.526579	0.56354	0.695417	0.661315	0.966854
SPAPB15E9.01C	R:A-SNGR-11:11954	PB15E9.01c	G2	0.268259	0.195512	0.197886	0.129806	0.242033	0.382998	0.631068	0.769785	0.664284	0.563627	0.526053	0.525442	0.49818	0.563767	0.722367	0.726859	0.801881
SPAPB17E12.04C	R:A-SNGR-11:1810	csn2	None	0.701956	0.437114	0.658646	0.719454	0.484367	0.637544	0.738406	0.779904	0.730891	0.640298	0.733648	0.891555	0.793855	0.968993	0.840014	0.721528	0.715854
SPAPB17E12.04C	R:A-SNGR-11:7954	csn2	None	0.581589	0.506791	0.633606	0.540315	0.554946	0.611844	0.677821	0.643617	0.62807	0.555019	0.604669	0.787475	0.794115	0.895861	0.651807	0.803255	0.656417
SPAPB17E12.11	R:A-SNGR-11:2690	PB17E12.11	None	0.926871	Null	0.782069	0.911051	0.792398	0.838521	0.953968	1	0.937991	1.06111	1.03916	1.20898	1.15261	Null	1.14072	1.05078	0.998168
SPAPB17E12.11	R:A-SNGR-11:8834	PB17E12.11	None	0.774882	Null	0.75188	0.854123	0.87972	0.803371	0.963636	0.982759	0.835979	0.74476	0.895227	1.16887	Null	1.29724	1.23333	1.06742	0.903557
SPAPB17E12.13	R:A-SNGR-11:1014	rpl18-2	None	0.866442	0.558753	0.577669	0.751734	0.642646	0.718672	0.877085	0.904163	0.930558	0.912765	0.999833	1.06239	0.998789	1.13767	1.03329	0.929531	0.884219
SPAPB17E12.13	R:A-SNGR-11:7158	rpl18-2	None	0.58784	0.388048	0.624208	0.600898	0.628059	0.613875	0.724003	0.698768	0.767847	0.76393	0.732728	0.916762	0.886742	0.904189	0.762564	0.613013	0.732662
SPAPB1A10.12C	R:A-SNGR-11:5938	PB1A10.12c	None	0.614994	Null	0.742773	0.754464	0.699319	0.736358	0.794413	0.755806	0.848302	0.657718	0.667291	0.857143	0.758587	0.804367	0.775585	0.559976	0.729584
SPAPB1A10.12C	R:A-SNGR-11:12082	PB1A10.12c	None	0.536981	Null	0.737643	0.633641	0.844059	0.797048	0.872587	0.935393	0.746732	0.643372	0.76125	0.867271	0.813935	0.911433	0.84787	0.75793	0.727233
SPAPB1E7.02C	R:A-SNGR-11:1330	PB1E7.02c	None	0.599548	0.504643	0.475613	0.667677	0.587905	0.579374	0.632415	0.689422	0.749037	0.72746	0.782653	0.914994	0.804337	0.571501	0.838767	0.718863	0.754067
SPAPB1E7.02C	R:A-SNGR-11:7474	PB1E7.02c	None	0.532206	0.389145	0.457174	0.624135	0.592087	0.521211	0.636649	0.624329	0.708955	0.7322	0.712047	0.92633	0.857866	0.928454	0.782525	0.774725	0.751089
SPAPB1E7.05	R:A-SNGR-11:6914	PB1E7.05c	M	0.905109	Null	0.94485	0.904915	Null	0.783002	0.777061	1.0994	1.28584	Null	1.07022	1.38196	1.44072	1.29382	1.35923	1.29898	1.37282
SPAPB1E7.07	R:A-SNGR-11:2949	PB1E7.07	None	1.33959	0.709148	0.972002	1.21411	1.17082	1.15861	1.30875	1.49358	1.6162	1.54008	1.39067	1.92586	1.82105	1.86734	1.63343	1.35698	1.48518
SPAPB1E7.07	R:A-SNGR-11:9093	PB1E7.07	None	1.13308	0.618806	1.02752	0.985669	1.07783	1.03498	1.15816	1.21382	1.45812	1.26221	1.23334	1.81846	1.69498	1.66895	1.429	0.91229	1.16132
SPAPB1E7.09	R:A-SNGR-11:802	PB1E7.09	None	0.920395	0.646979	0.962925	0.772727	0.684393	Null	0.97031	0.887488	0.894737	0.926477	1.07825	1.23638	1.0667	1.29504	1.08789	1.07004	0.853375
SPAPB1E7.09	R:A-SNGR-11:6946	PB1E7.09	None	0.94478	Null	0.900561	0.69084	0.667612	0.680055	0.78484	0.880795	0.869619	Null	0.882194	1.23103	1.25772	1.16667	0.958678	0.694814	0.880277
SPAPB1E7.10	R:A-SNGR-11:6450	PB1E7.10	G1	0.396807	1.13258	2.87545	2.55474	1.89667	0.951172	0.492228	0.300113	0.313402	0.838171	1.51583	2.95444	2.74594	2.10007	1.12952	0.54728	0.371266
SPAPB24D3.08C	R:A-SNGR-11:7298	PB24D3.08c	None	0.599291	0.403679	0.674282	0.430424	0.510697	0.435118	0.540193	0.556507	0.55339	0.489309	0.551293	0.736515	0.676577	0.735501	0.602203	0.353234	0.524631
SPAPB24D3.08C	R:A-SNGR-11:1154	PB24D3.08c	None	0.913598	0.689211	0.651579	0.6647	0.794667	0.755466	0.695152	0.770037	0.668817	0.563525	0.673077	0.799465	0.64347	Null	0.725511	0.546686	0.590669
SPAPB2B4.03	R:A-SNGR-11:5651	cig2|cyc17	G1	1.88935	Null	2.7037	3.13067	2.00644	Null	1.52305	1.31667	1.45665	1.59125	1.90604	Null	2.94183	2.12983	1.46906	0.961039	0.754448
SPAPB2B4.04C	R:A-SNGR-11:4386	PB2B4.04c	None	0.818381	Null	1.11429	1.15905	1.38938	1.40083	1.52963	1.34515	1.33874	1.08494	1.01429	Null	1.477	Null	1.28698	1.20985	1.22262
SPAPB2C8.01	R:A-SNGR-11:914	PB2C8.01	None	1.54738	0.838596	1.11269	0.860399	1.00074	0.808081	0.943555	0.958248	0.815993	1.03831	1.01527	1.08447	0.999261	1.26266	1.41535	1.02294	0.98145
SPAPB2C8.01	R:A-SNGR-11:7058	PB2C8.01	None	1.60472	0.882861	1.07969	0.82681	0.800733	0.772577	0.806766	0.827862	0.875679	0.722277	0.82449	1.17036	1.17635	1.065	0.95747	0.74	0.960242
SPAPB8B6.02	R:A-SNGR-11:2290	pB8B6.02	None	1.07101	0.765858	0.766667	0.803745	0.708502	0.562363	0.473913	0.614623	0.699239	0.787572	0.875912	1.02688	0.940103	0.701563	0.862013	0.709942	0.774375
SPAPB8B6.02	R:A-SNGR-11:8434	pB8B6.02	None	0.872111	0.571229	0.706728	0.729693	0.618002	0.411079	0.493111	0.514925	0.681074	0.643247	0.755846	1.06028	0.977703	1.01592	0.747154	0.709042	0.667438
SPAPB8E5.03	R:A-SNGR-11:5667	mae1	G2	0.663623	0.345703	0.422561	0.508842	0.51333	0.861348	0.905538	1.02288	1.26967	1.03268	0.939043	1.07906	0.973669	1.05798	1.0038	0.963563	1.05568
SPAPB8E5.03	R:A-SNGR-11:11811	mae1	G2	0.424856	0.312189	0.422746	0.360453	0.553598	0.589164	0.936461	1.24876	0.955798	0.832652	0.9157	1.06633	1.03681	1.13662	1.14242	1.08087	0.895853
SPAPB8E5.04C	R:A-SNGR-11:4738	PB8E5.04c	None	0.581946	Null	0.738255	0.682927	0.798817	0.915198	1.07618	1.04262	0.969359	0.883006	0.933333	1.25626	1.06597	1.32977	1.06371	0.913138	0.865922
SPAPB8E5.06C	R:A-SNGR-11:4242	rpl3-b	None	0.589879	0.485139	0.465736	0.654083	0.604787	0.588243	0.636769	0.661598	0.800269	0.876896	0.812334	0.919449	0.942555	0.775481	0.77462	0.716934	0.761135
SPAPB8E5.06C	R:A-SNGR-11:10386	rpl3-b	None	0.48757	0.349963	0.47538	0.631844	0.56542	0.494116	0.609679	0.70884	0.757869	0.705325	0.735817	0.956513	0.950187	0.652229	0.818644	0.698735	0.751239
SPAPB8E5.07C	R:A-SNGR-11:4754	PB8E5.07c	None	1.14824	Null	1.12801	1.0208	0.889543	0.986683	1.16372	1.28016	1.32407	1.12	0.973118	1.37582	1.14475	1.32856	1.12678	0.986825	1.04952
SPAPB8E5.09	R:A-SNGR-11:4258	PB8E5.09	None	0.914798	0.591121	0.73271	0.953086	1.0643	0.827611	0.957652	0.967568	1.11284	0.990975	1.02726	1.24487	1.32609	1.05175	1.09535	0.921681	1.13541
SPAPB8E5.09	R:A-SNGR-11:10402	PB8E5.09	None	0.880399	0.534314	0.684422	0.809889	0.954833	0.809551	1.09216	1.08155	1.0058	0.714286	0.878636	1.27295	1.26024	0.960976	1.13711	0.941499	0.90285
SPAPJ698.02C	R:A-SNGR-11:2614	rpsa-2|rps0-2	None	0.716628	0.496908	0.67233	0.703762	0.691866	0.633697	0.72099	0.76371	0.816421	0.932564	0.877246	1.05007	0.951727	1.13902	0.948437	0.861006	0.873953
SPAPJ698.02C	R:A-SNGR-11:8758	rpsa-2|rps0-2	None	0.636405	0.378521	0.676123	0.747925	0.710102	0.599315	0.728725	0.747974	0.774749	0.737649	0.766152	1.08025	1.03978	1.06068	0.987169	0.938593	0.775117
SPAPYUG7.03C	R:A-SNGR-11:2392	PYUG7.03c	G1	0.50501	0.794872	2.40367	2.40201	2.10454	0.99477	0.593657	0.517528	0.582062	0.544863	1.17987	2.47038	2.31168	2.30703	1.28264	0.77184	0.631579
SPAPYUG7.03C	R:A-SNGR-11:8536	PYUG7.03c	G1	0.390077	Null	2.24705	2.76413	2.13445	0.895329	0.718385	0.547124	0.529839	0.42024	1.01195	2.69295	3.38528	2.49573	1.47625	0.824808	0.555899
SPAPYUG7.05	R:A-SNGR-11:2904	PYUG7.05	None	0.649084	0.436917	0.670159	0.717893	0.631554	0.709949	0.796065	0.85624	0.89297	0.772143	0.882138	1.13146	0.976551	1.16243	0.923077	0.75021	0.81547
SPAPYUG7.05	R:A-SNGR-11:9048	PYUG7.05	None	0.566868	0.372549	0.70573	0.636321	0.73069	0.75087	0.797731	0.800353	0.857591	0.661157	0.879942	1.06879	1.05971	1.11035	0.838838	0.567901	0.708536
SPAPYUK71.03C	R:A-SNGR-11:5843	PYUK71.03c	None	0.856667	Null	0.827634	0.860079	0.859555	1.05038	1.07407	Null	1.0743	0.971321	0.869976	1.21463	1.19268	1.22165	1.07806	0.92365	1.10716
SPAPYUK71.03C	R:A-SNGR-11:11987	PYUK71.03c	None	0.406881	Null	0.677716	0.564944	0.816456	0.919658	1.0177	1.08042	0.77131	0.654984	0.863402	1.12203	1.20217	Null	1.13152	1.08648	0.824554
SPBC106.03	R:A-SNGR-11:3488	C106.03	None	0.791001	Null	0.761993	0.737619	0.83913	0.744552	0.847642	0.68612	0.711429	0.644724	0.75	0.995068	1.13035	1.29674	1.04089	0.935199	0.948651
SPBC106.03	R:A-SNGR-11:9632	C106.03	None	0.594737	Null	0.672919	0.775294	0.81733	0.824964	0.766478	0.898361	0.662851	0.530675	0.730363	0.974755	1.06072	Null	1.17183	1.02529	0.87325
SPBC106.05C	R:A-SNGR-11:5972	C106.05c	None	0.905702	Null	0.826002	0.787097	0.742115	0.750772	0.816777	0.826297	0.929612	0.771242	0.901832	1.14769	1.13514	1.08211	0.971852	0.807377	1.06924
SPBC106.05C	R:A-SNGR-11:12116	C106.05c	None	0.787678	Null	0.811744	0.786425	0.808581	Null	0.833713	0.937888	0.892289	0.758621	0.956274	1.16343	1.11413	Null	1.05615	0.89317	0.97997
SPBC106.06	R:A-SNGR-11:3504	cct4	None	1.16646	0.702595	1.20205	1.1804	1.20205	1.04713	1.13826	1.00688	1.08838	0.99286	1.0339	1.3442	1.25752	1.33175	1.09459	0.97879	0.984382
SPBC106.06	R:A-SNGR-11:9648	cct4	None	0.907702	0.830675	1.09922	1.1929	1.20935	1.12824	1.12448	1.24058	1.03629	0.859954	1.00702	1.28252	1.25192	1.16124	1.21917	1.10009	0.8908
SPBC106.14C	R:A-SNGR-11:2480	C106.14c	None	1.68	1.37838	1.69961	1.94467	1.59318	1.37086	1.39286	1.57737	1.62019	1.46207	Null	Null	1.2257	Null	1.03905	1.21144	1.12563
SPBC106.14C	R:A-SNGR-11:8624	C106.14c	None	1.25992	Null	1.5503	1.84211	1.49639	1.27506	1.45604	1.58469	1.58858	1.21639	1.25725	1.41429	Null	Null	1.07487	1.06469	1.02349
SPBC106.15	R:A-SNGR-11:5750	idi1	None	0.911991	Null	1.00577	1.25187	1.09893	1.1576	1.08215	1.05546	1.02429	0.946809	0.949533	1.14112	1.13949	1.0879	0.925668	0.830727	0.761642
SPBC106.16	R:A-SNGR-11:4166	C106.16	None	0.674028	0.438756	0.694639	0.674389	0.770988	0.733387	0.661181	0.644406	0.876296	0.877366	0.831496	1.02402	0.981715	1.05046	0.922768	0.748128	0.929562
SPBC106.16	R:A-SNGR-11:10310	C106.16	None	0.703808	0.447438	0.668928	0.717927	0.836584	0.716686	0.916873	0.894519	0.84673	0.598485	0.769841	1.02684	0.979541	1.12894	0.895231	0.875105	0.817708
SPBC106.17C	R:A-SNGR-11:2992	C106.17c	None	1.26126	1.12999	1.18649	1.05233	0.903075	0.826807	0.830606	0.727145	0.691877	0.572816	0.599087	0.790363	0.818493	1.01872	0.978296	0.840985	0.910427
SPBC106.17C	R:A-SNGR-11:9136	C106.17c	None	1.14239	0.905882	1.31878	1.08887	0.914616	0.803042	0.744048	0.722303	0.639729	0.544801	0.551675	0.759518	0.787423	0.904734	0.885015	0.686707	0.846457
SPBC106.18	R:A-SNGR-11:4055	rpl25a	None	0.716187	0.471744	0.60898	0.626544	0.649375	0.608579	0.73496	0.769778	0.827491	0.798123	0.797039	0.992809	0.977213	0.921529	0.933416	0.758391	0.811198
SPBC106.18	R:A-SNGR-11:10199	rpl25a	None	0.62384	0.395268	0.550226	0.614891	0.640677	0.545867	0.646985	0.754469	0.810781	0.736587	0.71822	0.955742	0.891148	0.855894	0.870386	0.686542	0.751347
SPBC1105.01	R:A-SNGR-11:2944	C1105.01	None	1.40625	Null	1.20267	1.07465	0.967078	1.04502	1.17756	1.34921	1.48698	1.25311	1.13198	1.34138	Null	1.19113	1.22286	1.02745	1.29601
SPBC1105.02C	R:A-SNGR-11:11632	C1105.02c	None	0.738242	0.600126	0.687125	0.802085	0.766172	0.731939	1.01847	1.08165	0.989172	0.932077	0.93985	1.18791	1.26837	1.34603	1.31305	1.40546	1.32133
SPBC1105.02C	R:A-SNGR-11:5488	C1105.02c	None	0.762391	0.495896	0.613993	0.75938	0.664984	0.662347	Null	0.86129	1.06766	0.986179	0.803726	1.12898	Null	1.27242	1.19283	1.3004	1.30129
SPBC1105.05	R:A-SNGR-11:6016	exg1	G1	1.03251	1.76421	3.61841	2.86458	1.79726	1.1753	0.809087	0.664663	0.661895	1.16258	2.42174	3.41657	2.81107	1.7224	1.09302	0.602935	0.566456
SPBC1105.05	R:A-SNGR-11:12160	exg1	G1	0.951719	2.30977	3.24129	3.34026	1.93211	1.09925	0.97433	0.743226	0.616667	1.1792	2.42477	3.3938	2.84788	1.9418	1.09747	0.683168	0.571541
SPBC1105.09	R:A-SNGR-11:11333	ubc15	None	0.797009	Null	0.998573	0.80067	0.955657	0.762032	0.894022	0.912249	0.878601	0.517065	1.02053	1.05964	Null	Null	1.06654	0.691837	0.67387
SPBC1105.11C	R:A-SNGR-11:6004	h3.3|hht3	S	0.349825	0.229854	0.528035	1.01827	1.44793	1.36984	1.03271	0.73663	0.585909	0.482402	0.46371	0.977186	1.71593	2.16726	1.98048	1.41562	1.15976
SPBC1105.11C	R:A-SNGR-11:12148	h3.3|hht3	S	0.337844	0.274101	0.499943	1.05243	1.55358	1.33745	1.05983	0.806663	0.594633	0.448886	0.494619	1.00048	1.61825	2.14544	1.97181	1.57164	1.09648
SPBC1105.12	R:A-SNGR-11:2114	h4.3|hhf3	S	0.255218	0.204148	0.403783	0.957651	1.50953	1.50202	1.05978	0.682606	0.537075	0.437623	0.508251	0.947602	1.62836	1.36259	1.82805	1.2594	0.991963
SPBC1105.12	R:A-SNGR-11:8258	h4.3|hhf3	S	0.234427	0.155767	0.43357	1.05951	1.43159	1.30723	0.981757	0.541492	0.506326	0.410581	0.463133	0.852649	1.5071	2.14929	1.73607	1.24693	0.870958
SPBC115.03	R:A-SNGR-11:3031	C115.03	None	1.0123	Null	1.11198	1.02949	1.08133	1.13631	1.27002	1.33833	1.3185	1.14204	1.14465	1.46763	1.25455	1.36143	0.964218	0.76175	0.99866
SPBC115.03	R:A-SNGR-11:6144	C115.03	None	1.01416	Null	1.06525	1.05784	1.11805	1.19958	1.3687	1.35659	1.39608	1.18576	1.059	1.43315	Null	1.1855	0.99639	0.733249	0.957841
SPBC115.03	R:A-SNGR-11:12288	C115.03	None	1.02435	Null	1.1358	1.3459	1.23232	1.20346	1.57273	1.5518	1.3857	1.32405	1.20992	1.46609	Null	1.33435	1.1194	0.894249	1.04132
SPBC119.01	R:A-SNGR-11:2720	rpn3	None	0.933121	Null	0.760188	0.927192	1.00632	0.953125	0.993579	0.941441	0.930571	0.864943	0.970109	1.13163	1.20945	Null	1.11624	0.998288	1
SPBC119.01	R:A-SNGR-11:8864	rpn3	None	0.93864	Null	0.851136	1.01989	0.873288	0.834862	1.0133	0.97065	0.870504	0.839228	0.885271	1.18336	Null	1.27895	1.08245	1.00328	0.848087
SPBC119.02	R:A-SNGR-11:5717	ubc4	None	0.850379	0.481046	0.776404	0.945796	0.749473	0.978058	0.746428	0.77942	0.893516	0.802605	0.755443	0.907815	0.929017	0.967649	0.820864	0.876187	0.774107
SPBC119.02	R:A-SNGR-11:11861	ubc4	None	0.67921	0.543738	0.784661	0.883319	0.881316	0.668855	0.815134	0.94609	0.700324	0.686684	0.740531	0.913597	0.992296	1.03775	0.956257	0.940526	0.786523
SPBC119.05C	R:A-SNGR-11:6496	csh3	M	Null	Null	1.6131	1.83197	1.83649	1.41487	1.48907	1.22572	1.15538	1.18081	1.2094	Null	1.68966	1.72899	1.29777	1.13478	1.17398
SPBC119.09C	R:A-SNGR-11:5703	C119.09c	None	0.793706	Null	Null	1.07407	0.822123	Null	0.983257	1.07333	1.06536	0.98527	0.889157	1.23695	1.29041	1.28658	1.15343	1.10116	1.09577
SPBC119.10	R:A-SNGR-11:384	C119.10	G2	0.822808	0.617457	0.554411	0.77621	0.710933	0.817194	1.00382	1.0892	1.01683	1.12688	1.06099	1.36813	1.28518	1.15092	1.51545	1.40881	1.32336
SPBC119.10	R:A-SNGR-11:6528	C119.10	G2	0.680507	0.518332	0.626947	0.605087	0.694189	0.642676	0.828986	0.94281	0.969156	0.955212	0.874002	1.2778	1.33338	1.68818	1.44741	1.3728	1.41405
SPBC119.11C	R:A-SNGR-11:896	pac1|hcs	None	1.22137	0.923623	1.01631	1.29274	1.10106	1.19213	1.3669	1.24342	1.24055	1.27213	1.27866	1.5383	1.43529	1.5439	1.34592	1.10763	1.02205
SPBC119.11C	R:A-SNGR-11:7040	pac1|hcs	None	1.0931	0.837088	1.18327	1.20611	1.13793	1.12903	1.11536	1.15	1.12407	1.00715	1.00664	1.40209	1.41073	1.42229	1.17611	0.950517	0.963158
SPBC119.15	R:A-SNGR-11:11424	C119.15	None	1.07294	Null	0.689552	0.768977	0.942553	0.897019	1.14039	1.08916	1.16332	0.882171	1.0838	1.30625	1.21429	Null	1.21111	0.979757	Null
SPBC119.17	R:A-SNGR-11:7352	C577.01	None	1.31723	Null	1.46585	1.50059	1.69608	1.42032	1.61982	1.34953	1.41084	1.35922	1.23802	Null	Null	1.93902	1.7462	1.3321	1.612
SPBC119.18	R:A-SNGR-11:5346	C119.18	None	0.640429	Null	0.927536	0.59601	0.911724	0.612658	1.00771	0.887622	1.12713	0.964573	1.15385	1.31062	Null	1.13347	1.03879	0.860465	1.0471
SPBC119.18	R:A-SNGR-11:11490	C119.18	None	0.533235	Null	0.746914	0.749319	0.850163	0.822193	1.1258	1.14051	1.16621	1.18337	0.876686	1.09354	1.24932	Null	1.04943	1.16279	0.640753
SPBC1198.05	R:A-SNGR-11:2903	C1198.05	None	1.72824	1.11544	1.25019	1.16677	1.06364	0.958352	1.02819	1.15604	1.21495	1.27251	1.33571	1.68425	1.46802	1.71453	1.38436	1.17599	1.20569
SPBC1198.05	R:A-SNGR-11:9047	C1198.05	None	1.56497	0.837245	1.23667	1.12475	1.02882	0.861472	0.938908	1.15191	1.02244	1.09629	1.14363	1.58173	1.49481	1.54645	1.2144	0.895081	1.09166
SPBC1198.08	R:A-SNGR-11:2423	C1198.08	None	1.07741	0.740716	0.754204	0.920784	1.06165	0.970978	0.957739	0.904155	0.947562	0.986082	0.903636	1.07624	1.03255	1.1487	0.963145	0.942808	1.00528
SPBC1198.08	R:A-SNGR-11:8567	C1198.08	None	0.744949	0.589345	0.720514	0.864441	0.987461	0.845121	0.957447	0.90639	0.870536	0.75225	0.769903	1.07684	1.01062	1.15425	0.998224	0.952179	0.847169
SPBC1198.13C	R:A-SNGR-11:1078	C660.03C	None	1.04233	0.746924	Null	0.710526	0.835073	0.831378	0.833333	0.918009	0.888112	0.758985	0.949239	Null	1.03918	Null	1.08108	0.918639	1.03348
SPBC11B10.02C	R:A-SNGR-11:6711	his3|pi009	None	0.829565	Null	0.702703	0.836066	0.779538	0.717156	0.78291	0.842328	0.852961	Null	0.872837	1.32372	1.12624	1.2577	1.03186	1.2571	1.03096
SPBC11B10.10C	R:A-SNGR-11:5431	pht1|pi001	S	0.639775	Null	0.852273	1.27119	1.37321	1.14869	1.10923	0.831169	0.937238	0.90268	0.941589	1.46833	1.51485	1.60057	1.13536	0.976783	0.869908
SPBC11C11.07	R:A-SNGR-11:5491	rpl18-1|rpl18	None	0.582983	0.370249	0.526908	0.571816	0.570998	0.527157	0.613288	0.558341	0.714064	0.716646	0.724917	0.891572	0.804254	0.913899	0.754417	0.762447	0.745972
SPBC11C11.07	R:A-SNGR-11:11635	rpl18-1|rpl18	None	0.427195	0.416696	0.58242	0.522354	0.643611	0.536692	0.64908	0.761423	0.735581	0.615884	0.725714	0.869836	0.94401	0.986083	0.840477	0.765427	0.735077
SPBC11C11.08	R:A-SNGR-11:2382	srp1	None	0.895507	0.640401	0.692699	0.833579	0.946043	0.893379	0.908676	0.989289	1.02314	0.916073	0.993322	1.16113	1.17066	1.24484	1.04131	1.08	0.98827
SPBC11C11.08	R:A-SNGR-11:8526	srp1	None	0.804048	Null	0.633437	0.954186	0.871732	0.845537	0.944853	1.03099	0.970278	0.807692	0.907254	1.24076	1.2533	1.35729	1.10075	1.02125	0.949062
SPBC11G11.02C	R:A-SNGR-11:9292	end3	None	0.788148	0.538231	0.948953	0.8	0.967658	0.82216	0.853211	0.90621	0.939633	0.51552	0.817687	0.945455	0.970629	0.848126	0.702988	0.731624	0.657077
SPBC11G11.03	R:A-SNGR-11:3660	C11G11.03	G2	1.041	Null	0.952548	1.14082	1.09121	0.90431	1.0459	1.15617	1.2245	1.06433	1.04907	1.16873	0.934932	0.967227	0.853549	0.821033	0.792434
SPBC11G11.03	R:A-SNGR-11:9804	C11G11.03	G2	0.853801	Null	0.922442	1.10855	1.06362	0.932903	1.04902	1.13829	1.16556	0.979304	0.980315	1.02454	0.898438	0.856643	0.802198	0.785882	0.632725
SPBC11G11.05	R:A-SNGR-11:3164	C11G11.05	None	0.631902	Null	0.802083	0.730821	0.720222	0.656805	0.737783	0.740691	1.17133	0.869291	0.826888	0.876894	0.832127	0.920477	Null	0.517557	0.72439
SPBC11G11.05	R:A-SNGR-11:9308	C11G11.05	None	0.704731	Null	0.795918	0.686047	0.805988	0.729554	0.802139	0.91206	1.08344	0.589674	0.716459	0.951304	0.818182	Null	0.703911	0.748549	0.612414
SPBC1271.02	R:A-SNGR-11:3472	stt3	None	1.28203	0.691789	1.18635	1.10501	1.21747	1.03183	1.13641	1.09391	1.20642	1.08317	1.09213	1.44371	1.40355	1.46784	1.24052	1.12445	1.13632
SPBC1271.02	R:A-SNGR-11:9616	stt3	None	0.956288	0.913953	1.15166	1.15792	1.16773	1.05858	1.10038	1.30349	1.15701	0.913843	1.07037	1.38069	1.33798	1.32731	1.33939	1.16538	0.991726
SPBC1271.04C	R:A-SNGR-11:4544	C1271.04c	None	1.15706	0.839662	1.06111	1.18702	1.20039	1.19104	1.1932	1.19499	1.25246	1.2936	1.19269	1.45879	1.36533	1.41558	1.11806	1.12878	1.04921
SPBC1271.04C	R:A-SNGR-11:10688	C1271.04c	None	1.1598	0.8975	0.985428	1.34083	1.28551	1.12305	1.35447	1.41297	1.23681	1.09116	1.16581	1.4652	1.46707	Null	1.26095	1.09653	0.971077
SPBC1271.10C	R:A-SNGR-11:4496	C1271.10c	G2	0.645939	Null	0.638173	0.630983	0.569551	0.656	0.887789	0.981818	1.08593	1.11668	0.857401	0.896084	0.774974	Null	0.765092	0.838628	0.917722
SPBC1271.10C	R:A-SNGR-11:10640	C1271.10c	G2	0.563886	Null	0.63667	0.70688	0.633385	0.669291	0.937313	1.19749	1.09257	0.878184	0.866019	0.938389	0.815909	Null	0.829918	0.926407	0.825702
SPBC1271.12	R:A-SNGR-11:5568	kes1	None	0.827283	Null	1.09143	1.18652	1.10549	0.988166	1.01065	0.976055	1.12045	0.904649	0.84976	1.25466	1.24624	Null	1.12755	1.13943	1.00933
SPBC1271.12	R:A-SNGR-11:11712	kes1	None	0.737934	0.856568	0.951663	1.25895	1.15349	1.07013	1.28788	1.18508	0.951682	0.913342	1.02374	1.28244	1.28767	Null	1.15636	Null	0.983033
SPBC1271.14	R:A-SNGR-11:5552	C1271.14	None	Null	Null	0.969841	1.09682	1.12801	1.04433	1.08848	1.08983	1.25535	1.10198	0.974771	1.36436	1.5	Null	1.3411	1.28961	1.24216
SPBC1289.03C	R:A-SNGR-11:2662	spi1	None	1.11775	0.739496	0.976835	0.915865	0.930742	0.800729	0.899678	0.956817	0.979678	1.12907	1.02073	1.18077	1.08804	1.26702	1.02705	0.966799	0.912406
SPBC1289.03C	R:A-SNGR-11:8806	spi1	None	0.960054	0.530427	0.861096	0.975274	0.930259	0.868421	0.989075	0.981845	0.950256	0.90646	0.959774	1.23625	1.18201	1.22671	1.08412	1.00044	0.829891
SPBC1289.04C	R:A-SNGR-11:4031	pob1	G1	1.20477	Null	1.32143	1.18937	1.08892	0.990196	1.01597	1.14109	1.11902	0.884036	1.11137	Null	Null	1.56404	1.30065	0.873652	1.18455
SPBC1289.05C	R:A-SNGR-11:3701	C1289.05c	None	0.875686	Null	0.631783	0.845324	0.831788	0.680376	0.809191	0.884036	0.883567	0.785144	0.915152	1.18743	1.1298	1.40062	1.02744	0.879479	0.868575
SPBC1289.05C	R:A-SNGR-11:9845	C1289.05c	None	0.733788	Null	0.555147	0.804452	0.719753	0.73717	0.805423	0.844784	0.773354	0.746518	0.851502	1.13833	1.13711	1.16203	1.02924	0.909378	0.719524
SPBC1289.07C	R:A-SNGR-11:2959	rpc40|rpa42	None	1.23523	0.857881	1.09001	0.986068	0.90191	0.891485	1.04175	1.2	1.27059	1.15957	1.05416	1.16794	1.00962	1.05648	1.00703	0.842723	0.940445
SPBC1289.07C	R:A-SNGR-11:9103	rpc40|rpa42	None	1.1085	Null	0.982118	0.932781	0.88728	0.804476	0.972917	1.05738	1.12668	1.08264	0.961382	1.1128	1.00218	0.948529	0.894737	0.752414	0.8723
SPBC1289.09	R:A-SNGR-11:2975	C1289.09	None	1.2852	Null	0.911628	0.859192	0.933042	0.988764	1.11403	1.15237	1.14931	1.00677	1.02245	1.31333	1.30028	1.52115	1.38336	1.17605	1.21754
SPBC1289.09	R:A-SNGR-11:9119	C1289.09	None	1.15464	Null	0.844671	0.868778	0.832827	0.90035	0.985099	1.06954	1.07746	0.977273	0.905844	1.30556	Null	1.30275	1.31528	1.01878	1.14961
SPBC1289.11	R:A-SNGR-11:8261	spf38	None	0.983707	Null	0.876645	0.744224	0.75419	0.680902	0.729765	0.728758	0.71142	0.59331	0.792846	1.11453	1.04825	1.3137	0.936034	0.832402	0.830909
SPBC1289.17	R:A-SNGR-11:5188	tf2-1	G2	0.612431	0.383037	0.743284	0.602535	0.660209	0.757842	1.22244	1.08402	1.41747	1.07044	1.2377	1.29994	1.39591	1.85673	2.26994	1.86951	2.78675
SPBC1289.17	R:A-SNGR-11:11332	tf2-1	G2	0.695344	0.471607	0.700795	0.598005	0.876856	1.00825	1.45467	1.59163	1.54721	1.17599	1.19773	1.49316	1.48736	2.01575	3.05252	2.76448	3.21864
SPBC12C2.03C	R:A-SNGR-11:4637	C12C2.03c	None	1.43478	Null	0.820968	0.913333	1.00903	0.985692	0.880077	0.76	0.750378	0.625796	Null	Null	0.688042	0.753226	0.721239	0.735812	0.772616
SPBC12C2.04	R:A-SNGR-11:4125	C12C2.04	None	0.683032	0.459398	0.599676	0.714588	0.793203	0.763919	0.8812	0.736472	0.87	0.745552	0.822989	0.905172	1.01706	1.02977	0.873533	0.801008	0.916538
SPBC12C2.04	R:A-SNGR-11:10269	C12C2.04	None	0.82952	0.39662	0.562946	0.548879	0.780553	0.773801	0.885911	0.912587	0.716042	0.489563	0.647028	0.785195	0.965834	0.984233	0.889328	0.738598	0.781893
SPBC12C2.04	R:A-SNGR-11:4614	C12C2.04	None	0.840956	Null	0.590164	0.575296	0.712513	0.875735	0.842417	0.795238	0.730769	0.672727	0.736328	1.00494	1.02469	1.10483	0.998951	0.886948	0.879592
SPBC12C2.06	R:A-SNGR-11:4109	C12C2.06	None	0.690625	0.512431	0.973818	0.851645	0.924708	0.875797	0.965684	0.708022	0.878715	0.775264	0.922702	1.06826	1.0802	0.96013	0.922997	0.645145	0.785515
SPBC12C2.06	R:A-SNGR-11:10253	C12C2.06	None	0.900335	0.724415	0.931861	0.945002	1.11579	0.961139	1.04579	1.00144	0.944272	0.685926	0.867247	1.12681	1.075	1.13027	0.93932	0.742947	0.862239
SPBC12C2.07C	R:A-SNGR-11:11837	C12C2.07c	None	0.437605	0.394541	0.560698	0.551001	0.634843	0.558236	0.684211	0.7506	0.671476	0.719021	0.745223	0.872516	0.852288	0.876904	0.814733	0.760728	0.611734
SPBC12C2.07C	R:A-SNGR-11:5693	C12C2.07c	None	0.617105	0.359178	0.491841	0.749617	0.741719	0.61263	0.68339	0.900036	0.792261	0.789223	0.686384	0.874663	0.881704	0.838374	0.773467	Null	0.703719
SPBC12C2.10C	R:A-SNGR-11:3661	pst1	None	1.20539	Null	1.14076	1.20556	1.16199	1.10204	1.14815	1.10864	1.07321	0.995495	Null	1.61826	1.48726	1.53765	1.2087	1.12682	1.17385
SPBC12C2.11	R:A-SNGR-11:712	C12C2.11	None	1.09724	0.799677	1.13085	0.748596	0.740095	Null	1.05457	1.14202	0.839259	0.861397	0.980501	1.22748	1.13617	1.15217	1.15865	0.954315	0.97485
SPBC12C2.11	R:A-SNGR-11:6856	C12C2.11	None	1.09381	Null	1.11654	0.915432	0.979381	0.987319	1.04329	1.09725	0.944532	0.86783	0.91088	1.26944	1.24663	1.33171	1.16701	1.16865	1.16068
SPBC12C2.12C	R:A-SNGR-11:200	C12C2.12c	G2	1.05367	0.40282	0.41608	0.510638	Null	0.590178	0.694245	0.899824	0.683633	0.606796	0.657588	0.82218	0.771668	Null	1.03398	0.880378	0.95148
SPBC12C2.12C	R:A-SNGR-11:6344	C12C2.12c	G2	0.790071	Null	0.441273	0.459402	0.530079	0.502339	0.732379	0.622865	0.699301	0.474093	0.6	0.768775	0.787962	Null	0.861152	0.773159	0.885886
SPBC12C2.13C	R:A-SNGR-11:9309	fnx1	None	0.622924	Null	0.581144	0.540382	0.619739	0.587002	0.702364	0.809302	0.84488	0.547967	0.67474	0.900369	0.916805	0.784615	0.826446	0.65812	0.7446
SPBC12D12.03	R:A-SNGR-11:4014	cct1	None	1.228	0.802725	0.944894	0.995826	1.04227	1.0556	1.11335	1.08817	1.0789	0.972175	1.01994	1.36285	1.29149	1.33487	1.14277	0.840964	1.0103
SPBC12D12.03	R:A-SNGR-11:10158	cct1	None	1.05316	0.717114	1.01001	1.05231	1.0403	1.00059	1.03337	1.08593	1.04093	0.910082	0.890929	1.30633	1.22525	1.17605	1.01724	0.857143	0.869714
SPBC12D12.05C	R:A-SNGR-11:4030	C12D12.05c	None	1.11609	Null	1.2681	1.03295	1.07155	1.02141	1.0973	1.08817	1.11364	0.874204	1.13172	Null	Null	1.46596	0.93253	0.731664	1.06426
SPBC12D12.07C	R:A-SNGR-11:85	C12D12.07c	None	1.21815	Null	0.826531	1.03301	0.829749	0.911249	0.928205	1.06351	1.16438	0.929883	1.07573	Null	1.03027	Null	1.01734	0.714602	0.872093
SPBC1306.01C	R:A-SNGR-11:2844	C1306.01c	None	1.03311	0.887228	1.30258	1.19381	1.21429	0.989824	0.955371	0.934272	0.826531	0.893599	1.08587	1.52731	1.54749	1.79102	1.4184	1.14362	0.962667
SPBC1306.01C	R:A-SNGR-11:8988	C1306.01c	None	0.952542	Null	1.22345	1.10672	1.15127	0.925397	0.897655	0.869785	0.809444	0.817213	1.01448	1.56686	1.62054	1.57689	1.26017	0.812452	0.789437
SPBC1346.01C	R:A-SNGR-11:2247	ppb1	None	1.07039	0.77551	0.804309	1.05354	1.03696	0.799127	0.731231	0.930791	0.95603	0.907264	Null	Null	1.20341	Null	0.970986	0.902736	0.931973
SPBC1347.02	R:A-SNGR-11:1800	fkbp39	None	1.05369	0.769695	1.14003	1.25277	1.26732	1.30266	1.3912	1.45061	1.51295	1.33806	1.3993	1.40661	1.06313	1.17098	0.946608	0.81527	0.81827
SPBC1347.02	R:A-SNGR-11:7944	fkbp39	None	1.07161	0.771382	1.17809	1.21442	1.32239	1.20878	1.27205	1.3218	1.28157	1.09421	1.13849	1.27891	1.05522	1.11877	0.756589	0.656669	0.682746
SPBC1347.05C	R:A-SNGR-11:1320	C1347.05c	None	0.88668	0.90107	0.891076	1.15541	0.883886	0.859304	0.805687	0.974895	1.00745	0.92341	1.02793	1.31218	0.986111	Null	0.844037	0.856452	0.901099
SPBC1347.05C	R:A-SNGR-11:7464	C1347.05c	None	0.883571	Null	0.788288	0.788921	0.86231	0.594937	0.80649	0.73509	0.907818	0.904878	0.879708	1.30924	1.05897	1.21281	0.932367	0.859594	0.755663
SPBC13A2.03	R:A-SNGR-11:1988	C13A2.03	G2	0.719352	Null	0.684031	0.537387	0.456564	0.5	0.75813	0.915464	0.950323	1.08352	1.02027	1.17857	0.919271	1.06946	0.802575	0.729306	0.905832
SPBC13A2.03	R:A-SNGR-11:8132	C13A2.03	G2	0.548757	Null	0.6487	0.392208	0.352632	0.419458	0.516405	0.570391	0.684295	0.618571	0.694539	1.15074	0.880567	0.943811	0.648585	0.439286	0.690514
SPBC13E7.04	R:A-SNGR-11:3886	C13E7.04	None	0.977835	0.64486	0.853617	0.871341	0.835607	0.79794	0.814698	0.8434	0.813714	0.752725	0.796272	1.06505	1.05745	1.24092	1.04464	0.967311	0.964286
SPBC13E7.04	R:A-SNGR-11:10030	C13E7.04	None	0.898961	Null	0.805634	0.796949	0.842167	0.738462	0.792135	0.826303	0.792829	0.691309	0.737654	0.988081	0.933194	1.02977	0.955823	0.940991	0.807175
SPBC13E7.07	R:A-SNGR-11:199	C13E7.07	None	0.98358	0.47795	0.753757	0.775723	0.92163	0.948805	0.951079	1.08174	0.992161	0.885954	1.02626	Null	1.12691	Null	1.21403	0.846369	1.05143
SPBC13E7.07	R:A-SNGR-11:6343	C13E7.07	None	0.794304	Null	0.798658	0.842653	0.858238	0.72049	0.948339	0.830357	1.04491	0.853138	0.948333	1.36773	1.3432	Null	1.01808	0.703377	0.979798
SPBC13G1.02	R:A-SNGR-11:3033	C13G1.02	None	1.01258	0.641466	0.828829	0.657584	0.806112	0.869576	1.01053	0.953941	0.849502	0.669598	0.807645	1.16949	1.07367	1.28384	0.987768	0.792208	0.961273
SPBC13G1.02	R:A-SNGR-11:9177	C13G1.02	None	0.882873	0.511066	0.792705	0.727403	0.818743	0.845876	0.929078	0.913328	0.849543	0.736099	0.760853	1.12765	1.08496	1.1848	0.97134	0.664381	0.865159
SPBC13G1.08C	R:A-SNGR-11:7625	C13G1.08c	G2	Null	Null	0.575887	0.669533	0.663185	0.596284	0.801394	0.842004	0.872483	0.799139	0.927864	1.09151	1.09524	1.08808	0.835341	0.708824	0.663586
SPBC13G1.09	R:A-SNGR-11:1993	C13G1.09	G2	1.59898	Null	1.11192	0.924403	0.883178	1.06686	1.36784	1.59325	1.58866	1.33646	1.03478	1.12564	0.99851	1.21909	1.1345	1.01408	1.20879
SPBC13G1.09	R:A-SNGR-11:8137	C13G1.09	G2	1.39182	Null	1.18065	0.974684	0.791842	1.00465	1.26351	1.33443	1.3044	1.08864	0.901754	1.11785	Null	Null	1.06424	0.822059	1.08179
SPBC13G1.11	R:A-SNGR-11:2009	ykt6	None	0.859519	Null	0.912057	0.777027	0.82669	0.896199	1.0354	1.03922	0.915094	0.815789	0.865385	1.10909	Null	1.33181	1.03091	0.819961	0.917978
SPBC13G1.12	R:A-SNGR-11:6133	C13G1.12	None	0.79668	Null	0.856938	0.589708	0.593577	0.57243	0.620885	0.659574	0.765583	0.59837	0.651363	0.960758	0.982783	0.788503	0.690167	0.413836	0.712934
SPBC13G1.12	R:A-SNGR-11:12277	C13G1.12	None	0.832994	Null	0.740651	0.729809	0.768254	0.745794	0.761194	0.811284	0.8208	0.659091	0.796134	1.04563	0.978495	1.0966	0.819805	0.746403	0.713324
SPBC146.07	R:A-SNGR-11:7645	prp2|mis11	None	1.06694	Null	0.97028	0.9984	1.06791	0.947608	1.06236	0.928205	1.00647	0.833333	0.914237	1.24048	Null	1.31369	1.02103	0.988327	0.857923
SPBC146.08C	R:A-SNGR-11:885	C146.08c	None	2.50415	1.64265	2.39908	1.28179	1.54097	2.26712	2.30512	2.35423	2.63798	2.39755	2.353	2.2715	2.24954	2.83453	2.72347	2.61448	2.5903
SPBC146.08C	R:A-SNGR-11:7029	C146.08c	None	2.31801	Null	2.59895	1.4651	1.68573	2.36335	1.89286	2.03752	2.89317	1.91894	2.02045	2.4486	2.6626	2.78279	2.6903	1.77264	3.13595
SPBC146.13C	R:A-SNGR-11:2045	C146.13c	None	0.969413	0.577887	0.677078	0.735466	0.909379	1.10788	1.25825	1.27123	1.20461	1.06589	1.0093	1.45272	1.54331	1.72349	1.61656	1.27188	1.42661
SPBC146.13C	R:A-SNGR-11:8189	C146.13c	None	0.793617	0.420776	0.674738	0.77737	0.892929	1.04419	1.11715	1.01325	1.18805	0.757778	0.813387	1.23915	1.33998	1.49527	1.17174	0.704524	1.02709
SPBC146.14C	R:A-SNGR-11:2860	sec26	None	0.943166	0.68313	0.869605	0.708446	0.810776	0.842508	0.965913	1.04136	0.920863	0.885595	0.960331	1.28907	1.29017	1.41535	1.17409	0.96166	1.07258
SPBC146.14C	R:A-SNGR-11:9004	sec26	None	0.875521	0.525261	0.916046	0.761791	0.860621	0.826855	0.936257	0.947228	0.91433	0.824067	0.86	1.23035	1.2952	1.25812	1.06902	0.875488	0.823619
SPBC14C8.02	R:A-SNGR-11:1166	C14C8.02	None	0.875666	0.752823	0.971871	0.839953	0.917143	0.839378	0.890286	1.2675	1.10679	0.98739	1	1.02933	0.840909	Null	0.774242	0.82	1.04762
SPBC14C8.02	R:A-SNGR-11:7310	C14C8.02	None	0.743169	Null	0.985126	0.717822	0.69108	0.529164	0.907361	0.886525	1.05991	0.69011	0.624585	1.04108	0.856965	1.11772	0.859272	0.610526	0.821272
SPBC14C8.03	R:A-SNGR-11:1678	C14C8.03	None	1.04464	0.826263	0.955665	0.982622	0.853503	0.991637	1.10239	1.21842	1.21259	1.18462	1.31975	1.58315	1.39925	1.64932	1.43228	1.29361	1.21127
SPBC14C8.03	R:A-SNGR-11:7822	C14C8.03	None	0.903328	Null	1.04832	0.845598	0.824742	0.847098	1.04995	1.09305	1.0441	1.0254	1.20237	1.54239	1.4914	1.54618	1.44021	1.13481	1.08958
SPBC14C8.04	R:A-SNGR-11:1182	C14C8.04	None	0.750342	0.600042	0.556589	0.78108	0.815783	0.810029	0.788685	1.02381	1.00927	0.928683	0.983575	1.13596	1.02624	0.713609	0.942349	0.950322	1.02787
SPBC14C8.04	R:A-SNGR-11:7326	C14C8.04	None	0.658602	0.496785	0.591812	0.697739	0.740995	0.591695	0.7302	0.797575	0.863172	0.808249	0.804595	1.08135	1.10291	1.14337	0.991635	0.841534	0.876556
SPBC14C8.06	R:A-SNGR-11:1198	sop2	None	0.91954	0.701235	0.628931	0.788017	0.860963	0.771875	0.744448	0.959575	0.932414	0.800556	0.940186	1.05432	1.01198	0.811029	0.929816	0.886234	0.99816
SPBC14C8.06	R:A-SNGR-11:7342	sop2	None	0.823082	0.576873	0.662994	0.711254	0.706435	0.583796	0.774871	0.716282	0.761269	0.716928	0.767564	0.98824	1.00712	1.16755	0.939103	0.758499	0.850765
SPBC14C8.12	R:A-SNGR-11:69	rpb8	None	1.00414	0.482759	0.753488	1.0306	0.789141	0.804598	0.934837	1.01273	1.23309	0.966774	1.15057	1.29877	0.995252	0.730104	0.928571	0.709454	0.951878
SPBC14C8.12	R:A-SNGR-11:6213	rpb8	None	0.678014	0.504211	0.871345	0.75356	0.739394	0.552562	0.718297	0.746539	0.871379	0.814516	0.950431	1.00138	0.923984	0.906089	0.702774	0.537	0.691011
SPBC14F5.03C	R:A-SNGR-11:4200	kap123	G2	0.901058	0.570555	0.829991	0.676292	0.656873	0.498049	0.69587	0.719343	1.21504	0.874198	0.967495	0.923308	0.83812	0.683609	0.740418	0.528355	0.691941
SPBC14F5.03C	R:A-SNGR-11:10344	kap123	G2	0.854892	0.528929	0.84977	0.767915	0.790267	0.655339	0.805277	0.972244	1.16298	0.938767	0.855343	1.03716	0.830892	0.739962	0.683168	0.597303	0.72025
SPBC14F5.04C	R:A-SNGR-11:4712	pgk1	None	1.08136	0.581651	0.757375	0.866719	0.696779	0.623236	0.621002	0.543389	0.510828	0.487787	0.458172	0.614692	0.612544	0.67227	0.581341	0.589536	0.631805
SPBC14F5.04C	R:A-SNGR-11:10856	pgk1	None	0.888228	0.660254	0.77067	0.93764	0.893284	0.621626	0.631197	0.584255	0.467481	0.437058	0.430201	0.551884	0.583761	0.678838	0.606843	0.597866	0.666548
SPBC14F5.05C	R:A-SNGR-11:10360	sam1	None	0.620384	0.447275	0.64025	0.849872	0.78815	0.7013	0.774336	0.859351	0.89061	0.82573	0.859981	1.12613	1.1453	0.836413	0.89415	0.704619	0.750176
SPBC14F5.06	R:A-SNGR-11:4728	C14F5.06	None	0.937594	0.572527	0.885006	0.961658	0.876471	0.854754	1.02491	1.02537	1.04146	0.946013	1.0528	1.32342	1.20469	1.21782	1.01726	0.941555	0.91792
SPBC14F5.06	R:A-SNGR-11:10872	C14F5.06	None	0.797086	0.634921	0.928212	1.00609	0.987044	0.899557	0.996855	1.14221	1.00196	0.856443	0.994364	1.19783	1.0777	1.18325	1.03066	0.980609	0.942629
SPBC14F5.07	R:A-SNGR-11:3144	C14F5.07	None	0.647806	0.5	0.931837	0.781106	0.80114	0.666484	0.775367	0.833226	1.23442	0.968985	0.797352	0.980745	0.998477	0.947489	0.881437	0.809434	0.974306
SPBC14F5.07	R:A-SNGR-11:9288	C14F5.07	None	0.601156	0.464432	0.898844	0.661638	0.724764	0.726868	0.794734	0.8947	0.938092	0.800633	0.810928	0.920668	0.971978	0.806104	0.73689	0.470806	0.60627
SPBC14F5.09C	R:A-SNGR-11:3160	ade8	None	0.587997	0.435285	0.755682	0.693909	0.784031	0.712805	0.867672	0.788445	1.10085	1.06921	0.906473	1.06783	0.900348	0.765163	0.862242	0.605463	0.840763
SPBC14F5.09C	R:A-SNGR-11:9304	ade8	None	0.571128	0.445646	0.718262	0.734087	0.798348	0.755633	0.833793	0.919707	1.0804	0.823253	0.86933	1.06684	0.908524	0.69349	0.819185	0.670349	0.564223
SPBC14F5.11C	R:A-SNGR-11:3176	C14F5.11c	None	0.628631	Null	0.6593	0.574163	0.726761	0.619048	0.758665	0.619116	0.934708	0.737303	0.874214	Null	0.919697	0.921201	0.723176	Null	0.973597
SPBC14F5.11C	R:A-SNGR-11:9320	C14F5.11c	None	0.634409	Null	0.654762	0.59612	0.750343	0.676267	0.885517	0.738059	0.907668	0.533333	0.630795	0.986355	Null	Null	0.857143	0.764368	0.657025
SPBC14F5.13C	R:A-SNGR-11:3192	C14F5.13c	None	0.403465	Null	0.377328	0.312796	0.391714	0.400581	0.501361	0.608475	0.78674	0.696286	0.674829	0.736364	0.718885	0.712528	0.768893	0.601775	0.991906
SPBC14F5.13C	R:A-SNGR-11:9336	C14F5.13c	None	0.461436	Null	0.345238	0.448565	0.420541	0.409888	0.571035	0.630988	0.817737	0.659922	0.549938	0.780125	0.788963	0.60303	0.779923	0.706215	0.715996
SPBC1539.03C	R:A-SNGR-11:3471	argx	None	0.949106	Null	0.821176	0.715716	0.803504	0.744589	0.83375	0.810198	0.863454	0.75504	0.858351	1.20155	1.21256	1.40513	1.16201	1.10519	1.14703
SPBC1539.03C	R:A-SNGR-11:9615	argx	None	0.713267	Null	0.803967	0.744279	0.773746	0.733164	0.82183	1.01058	0.828838	0.653036	0.827394	1.11523	1.16787	1.2185	1.28488	1.11753	1.04631
SPBC1539.04	R:A-SNGR-11:3983	C1539.04	None	0.874652	Null	0.550604	0.615829	0.689415	0.80298	0.89124	0.913	0.864778	0.788169	0.761682	0.924937	0.939065	1.07143	1.03152	0.857453	0.976959
SPBC1539.04	R:A-SNGR-11:10127	C1539.04	None	0.819484	Null	0.55139	0.568007	0.661475	0.747899	0.846336	0.877612	0.834365	0.705683	0.669315	0.889888	0.897308	0.958661	0.951467	0.917647	0.830012
SPBC1539.06	R:A-SNGR-11:6629	C1539.06	None	0.450913	0.505109	0.788906	0.778577	0.852595	0.708087	0.820163	0.791142	1.00295	0.864608	0.836154	1.14867	1.14025	1.2888	1.06111	0.980418	0.850681
SPBC1539.06	R:A-SNGR-11:485	C1539.06	None	0.765298	0.342906	0.635338	0.765733	0.768421	Null	0.959831	0.994898	0.727421	0.839635	1.03092	1.11874	1.04668	Null	1.1758	0.925278	0.849799
SPBC1539.07C	R:A-SNGR-11:2150	C1539.07c	None	0.44058	0.331783	0.441774	0.332798	0.484127	0.41659	0.575109	0.636042	0.730435	0.529443	0.659016	0.754932	0.778468	0.728674	0.703783	0.606588	0.786315
SPBC1539.07C	R:A-SNGR-11:8294	C1539.07c	None	0.457944	0.303312	0.458705	0.416351	0.520313	0.437892	0.561605	0.512048	0.592417	0.509101	0.546223	0.797326	0.741369	0.751678	0.869167	0.613307	0.659054
SPBC1539.07C	R:A-SNGR-11:3999	C1539.07c	None	0.668057	Null	0.566524	0.608874	0.563789	0.552489	0.775629	0.837736	0.853538	0.804404	0.821983	1.08177	1.07024	1.18375	1.16211	0.940447	1.00066
SPBC1539.07C	R:A-SNGR-11:10143	C1539.07c	None	0.560579	Null	0.548368	0.583993	0.659915	0.659653	0.70632	0.820186	0.823781	0.73909	0.760626	1.05181	1.05073	1.04498	1.00812	0.937799	0.880235
SPBC1539.09C	R:A-SNGR-11:3503	trp1	None	1.29045	0.733051	1.14181	1.09553	1.08691	0.930894	1.06767	1.07286	1.19106	1.10239	1.05827	1.42395	1.40794	1.48337	1.27204	1.24906	1.33708
SPBC1539.09C	R:A-SNGR-11:9647	trp1	None	1.02479	Null	1.06591	1.09761	1.05181	0.958751	1.01657	1.29398	1.14076	0.981735	1.037	1.35574	1.36218	1.28981	1.3678	1.28351	1.2056
SPBC15C4.04C	R:A-SNGR-11:12174	C15C4.04c	None	0.891138	0.72069	0.896931	1.06963	0.953733	0.918773	1.18923	1.16613	0.957785	1.07166	1.06036	1.25809	1.14355	1.08501	0.927257	0.806497	0.797747
SPBC15C4.04C	R:A-SNGR-11:6030	C15C4.04c	None	0.946809	Null	0.977562	0.955324	0.887068	0.983232	0.955618	1.06816	1.17647	0.995745	1.0597	1.27535	1.18785	1.05616	0.927339	0.725874	0.898329
SPBC15D4.09C	R:A-SNGR-11:4926	C15D4.09c	None	1.06909	Null	0.891589	0.949248	0.878971	0.893548	0.865964	0.982353	0.955524	0.850993	0.826446	Null	Null	1.02206	1.02292	0.940998	1.06389
SPBC15D4.15	R:A-SNGR-11:3358	pho2	None	0.841408	0.524476	0.627311	0.855215	0.8674	0.757271	0.797795	0.881924	0.95614	0.911084	0.997412	1.18506	1.23958	0.913719	1.07774	1.02096	1.14949
SPBC15D4.15	R:A-SNGR-11:9502	pho2	None	0.694206	0.61599	0.632197	0.899164	0.878446	0.791966	0.837787	1.06414	0.896993	0.742986	0.884763	1.15033	1.2073	1.20846	1.20801	1.07365	1.04101
SPBC1604.03C	R:A-SNGR-11:8	C1604.03c	None	Null	Null	0.580685	0.599609	0.556989	0.628553	0.759146	0.713857	0.681569	0.529264	0.604485	0.851334	0.7	0.658318	0.830189	0.694018	0.74744
SPBC1604.03C	R:A-SNGR-11:6152	C1604.03c	None	Null	Null	0.582754	0.724031	0.577605	0.628874	0.677554	0.502365	0.693944	0.521277	0.602258	Null	0.912	0.732595	0.707171	0.672414	0.526733
SPBC1604.04	R:A-SNGR-11:1592	C1604.04	None	1.17888	0.971302	1.25482	0.932933	0.83631	0.837349	0.868293	0.784404	0.828683	0.904021	1.09382	1.41085	1.21125	Null	1.1004	0.90161	0.834818
SPBC1604.05	R:A-SNGR-11:1080	pgi1	None	0.724887	0.550892	0.483277	0.583454	0.614295	0.735645	0.747741	0.854966	0.776533	0.763509	0.733023	0.897496	0.836151	0.660817	0.865463	0.753062	0.83862
SPBC1604.05	R:A-SNGR-11:7224	pgi1	None	0.510066	0.388179	0.54459	0.579903	0.531163	0.597802	0.672481	0.610038	0.711129	0.597792	0.696541	0.839783	0.833588	0.684287	0.810064	0.738867	0.788311
SPBC1604.07	R:A-SNGR-11:1064	C1604.07	None	0.669118	0.497444	0.53967	0.506427	0.619581	0.620206	0.734152	0.731569	0.804313	0.694475	0.770947	0.935065	0.892627	0.69008	0.77052	0.668747	0.880503
SPBC1604.07	R:A-SNGR-11:7208	C1604.07	None	0.405822	0.313077	0.576738	0.507042	0.51836	0.459608	0.627054	0.492485	0.669264	0.576909	0.628702	0.829825	0.797137	1.08163	0.856928	0.539734	0.733237
SPBC1604.08C	R:A-SNGR-11:6950	C1604.08c	None	1.31657	0.820467	1.07353	0.92714	0.904727	0.971996	1.06266	1.08619	1.08626	0.952797	0.983963	1.28808	1.32971	1.3577	1.11454	0.892298	1.03609
SPBC1604.08C	R:A-SNGR-11:806	C1604.08c	None	1.25152	0.800297	0.942746	0.912909	0.85654	Null	1.29658	1.24138	1.06765	1.05047	1.09735	1.30411	1.19904	1.4288	1.30819	1.24691	1.08389
SPBC1604.08C	R:A-SNGR-11:1560	C1604.08c	None	1.226	0.899139	1.08223	0.906858	0.836022	0.89613	0.942857	0.826625	0.848164	0.877984	1.05782	1.25	1.03268	Null	1.06878	0.913858	0.935662
SPBC1604.08C	R:A-SNGR-11:7704	C1604.08c	None	0.873798	Null	0.913428	0.754045	0.825935	0.790869	0.949932	0.932897	0.828746	0.741764	0.824732	1.13648	1.19002	1.2658	1.00685	0.924783	0.913397
SPBC1604.11	R:A-SNGR-11:4565	C1604.11	None	0.716403	Null	0.75783	0.654079	0.744186	0.636364	0.774281	0.666667	0.762335	0.695527	0.83741	1.08123	0.982503	1.21384	0.874241	0.811808	0.849243
SPBC1604.11	R:A-SNGR-11:10709	C1604.11	None	0.532839	Null	0.684423	0.680154	0.809471	0.712121	0.77095	0.983936	0.784211	0.625	0.813702	0.9681	0.96688	1.06485	1.09943	0.954918	0.863669
SPBC1604.14C	R:A-SNGR-11:1032	pak1|shk1	None	1.01961	0.697183	0.815498	0.692597	0.74189	0.734549	1.02458	1.57426	1.09756	0.863222	0.930618	1.04216	1.05742	Null	0.816949	0.661409	0.990958
SPBC1604.14C	R:A-SNGR-11:7176	pak1|shk1	None	0.54698	Null	0.872408	0.530159	0.527421	0.611754	0.710592	0.716172	1.02866	0.508607	0.651335	0.839623	0.802649	0.980531	0.87218	0.463268	0.838068
SPBC1604.21C	R:A-SNGR-11:6008	ptr3|uba1	None	0.806897	0.410823	0.653347	0.52456	0.591691	0.743912	0.839394	0.863636	0.856571	0.519885	0.669169	1.08543	1.08237	0.998491	1.20809	0.656091	1.19563
SPBC1604.21C	R:A-SNGR-11:12152	ptr3|uba1	None	0.657778	0.4916	0.643564	0.613604	0.682051	0.883402	0.96861	1.14637	0.954357	0.758046	0.790485	1.19537	1.24294	1.26606	1.14231	1.02445	1.26124
SPBC1677.02	R:A-SNGR-11:4676	C1677.02	None	0.930612	Null	1.26919	1.34403	1.18943	1.11837	1.24911	1.25933	1.3099	1.12071	1.27366	1.50822	1.27984	1.46997	1.1013	1.12782	0.963826
SPBC1677.03C	R:A-SNGR-11:24	C1677.03c	None	0.571429	0.394075	0.656011	0.849481	0.727862	0.728177	0.87384	1.11376	1.08571	0.967742	1.00543	1.221	1.11618	0.861942	1.12163	0.950243	1.19799
SPBC1677.03C	R:A-SNGR-11:6168	C1677.03c	None	0.438779	0.32793	0.657186	0.702454	0.58331	0.692425	0.915855	0.890065	1.12854	0.772727	0.909153	1.11871	1.02428	0.881792	0.983784	0.550288	0.924422
SPBC1683.01	R:A-SNGR-11:5748	C1683.01	G2	1.06736	0.554997	0.797625	0.827504	0.736911	0.767923	0.758549	0.743865	0.912341	0.806969	0.766771	0.91227	1.04586	1.03347	0.942915	0.894094	0.961364
SPBC1683.01	R:A-SNGR-11:11892	C1683.01	G2	0.860109	0.601492	0.709222	0.793506	0.750811	0.654062	0.771293	0.866786	0.74644	0.714206	0.765593	0.898012	1.0767	1.07252	1.00388	0.905201	0.795881
SPBC1683.03C	R:A-SNGR-11:4967	C1683.03c	None	1.46454	Null	0.791774	0.67037	0.652954	0.690669	0.855932	0.909091	0.891621	0.831338	0.826401	1.0765	1.10706	1.20908	1.13828	0.944622	1.071
SPBC1683.03C	R:A-SNGR-11:11111	C1683.03c	None	0.884848	Null	0.684796	0.504325	0.607257	0.615854	0.796992	0.892812	0.825359	0.620868	0.721839	0.98926	0.954592	1.06202	1.03239	0.873221	0.889082
SPBC1683.05	R:A-SNGR-11:11127	C1683.05	None	0.712722	Null	1.04079	0.790984	0.832143	0.971292	1.14119	1.16615	1.01394	0.753731	0.833107	1.21967	1.13324	1.10541	1.01848	1.0802	0.846927
SPBC1683.05	R:A-SNGR-11:4983	C1683.05	None	1.32106	Null	1.07692	0.900722	0.876141	0.972565	1.17229	1.10959	1.20236	0.942584	0.991919	Null	Null	1.40662	1.03609	0.776614	1.0763
SPBC1683.10C	R:A-SNGR-11:3927	C1683.10c	None	1.91978	1.43548	1.43709	1.44422	1.35143	1.37753	1.58621	1.74612	1.75901	1.79578	1.6487	2.04848	1.92547	2.08744	1.74539	1.48077	1.65182
SPBC1683.10C	R:A-SNGR-11:10071	C1683.10c	None	1.62022	1.03138	1.46537	1.38675	1.32632	1.26186	1.54396	1.61551	1.71338	1.43299	1.5	2.01223	1.83886	1.86853	1.58824	1.45346	1.48
SPBC1685.02C	R:A-SNGR-11:4071	rps12-2	None	0.780352	0.510852	0.688677	0.604632	0.676303	0.654795	0.80596	0.799874	0.86799	0.790274	0.845761	1.074	1.03823	1.06265	0.990995	0.799389	0.87725
SPBC1685.02C	R:A-SNGR-11:10215	rps12-2	None	0.671347	0.435578	0.587182	0.621155	0.669208	0.577825	0.70903	0.823467	0.85695	0.764493	0.780842	1.04629	0.959735	0.956787	0.962691	0.624233	0.807698
SPBC1685.09	R:A-SNGR-11:4452	rps29	None	0.600729	0.285959	0.593514	0.628204	0.688901	0.461148	0.573907	0.544154	0.687652	0.644738	0.689712	0.850068	0.872443	0.85728	0.689459	0.659614	0.627341
SPBC1685.09	R:A-SNGR-11:10596	rps29	None	0.490656	0.44374	0.617026	0.614824	0.696094	0.533829	0.581185	0.806866	0.653292	0.568396	0.699708	0.796753	0.956417	0.86322	0.852552	0.673863	0.679045
SPBC1685.10	R:A-SNGR-11:4948	rps27	None	0.684919	0.422365	0.580355	0.640194	0.656505	0.600786	0.710177	0.798813	0.821506	0.814894	0.808673	1.0179	0.996241	1.05293	0.931061	0.842881	0.814649
SPBC1685.10	R:A-SNGR-11:11092	rps27	None	0.506902	0.346647	0.562239	0.589153	0.703092	0.562178	0.699345	0.756193	0.829932	0.754718	0.766443	0.943593	0.87221	0.907476	0.834967	0.839688	0.78541
SPBC16A3.02C	R:A-SNGR-11:3960	C16A3.02c	None	0.426602	Null	0.386289	0.33752	0.47076	0.642751	0.851461	0.764423	0.598965	0.521805	0.569444	0.865334	0.83042	1.25377	1.01561	0.807663	0.984156
SPBC16A3.02C	R:A-SNGR-11:10104	C16A3.02c	None	0.342	Null	0.360913	0.297632	0.457971	0.638298	0.733138	0.617571	0.577089	0.438149	0.588517	0.794906	0.806878	1.07538	0.935331	0.752759	0.786462
SPBC16A3.05C	R:A-SNGR-11:3432	rae1	None	0.961071	Null	0.871571	0.935484	0.989691	0.894804	0.969988	1.03959	1.1004	0.994541	0.987578	1.30854	1.14131	1.14007	1.02423	0.891892	0.996425
SPBC16A3.05C	R:A-SNGR-11:9576	rae1	None	0.74763	Null	0.926387	0.88	1.02002	0.870801	1.01421	1.21449	1.0859	0.765035	0.985714	1.29597	1.17488	1.23374	1.12207	0.997468	0.954331
SPBC16A3.07C	R:A-SNGR-11:3416	C16A3.07c	G1	1.01301	Null	2.36833	2.12093	1.742	1.15157	1.03793	0.992754	1.01868	0.954766	Null	2.66947	2.41168	Null	1.32892	0.959052	0.867978
SPBC16A3.08C	R:A-SNGR-11:3912	C16A3.08c	None	0.624686	0.417546	0.590536	0.656097	0.566222	0.575625	0.689652	0.713647	0.796912	0.787025	0.745284	0.919958	0.932224	1.05773	0.832621	0.78462	0.713838
SPBC16A3.08C	R:A-SNGR-11:10056	C16A3.08c	None	0.533289	0.336981	0.56053	0.636967	0.566893	0.553464	0.633481	0.694682	0.74751	0.722134	0.745669	0.938421	0.90456	0.890703	0.832371	0.753896	0.737615
SPBC16A3.10	R:A-SNGR-11:11128	C16A3.10	None	0.626453	Null	0.964892	1.10054	1.20871	1.03814	0.963947	0.946636	0.664625	0.463035	0.780384	Null	Null	1.01222	0.836158	0.887029	0.740984
SPBC16A3.15C	R:A-SNGR-11:310	nda2	None	1.04165	0.587889	0.842726	0.854184	0.861833	0.838947	0.827217	0.99361	0.867731	1.05782	1.13908	1.18158	1.13793	0.900498	1.18847	0.873315	1.01243
SPBC16A3.15C	R:A-SNGR-11:6454	nda2	None	0.659353	0.711631	0.676365	0.68566	0.658703	0.613617	0.705951	0.663039	0.852689	0.796063	0.839633	1.12049	0.992185	1.14071	0.931648	0.836358	0.880029
SPBC16A3.17C	R:A-SNGR-11:4440	C16A3.17c	None	0.714286	Null	Null	0.381258	0.569207	0.46408	0.726736	0.67301	0.831836	0.704895	0.70411	0.878846	1.01373	1.11612	0.861252	0.933884	0.890887
SPBC16A3.18	R:A-SNGR-11:4936	C16A3.18	None	0.941696	Null	0.891489	0.947262	0.928571	0.947059	0.870249	0.845966	0.929496	0.805556	0.945513	Null	Null	1.41757	1.1377	0.849573	0.983918
SPBC16A3.18	R:A-SNGR-11:11080	C16A3.18	None	0.652355	Null	0.780556	0.688377	0.775229	0.885135	0.829596	0.868263	0.80464	0.641322	0.842402	Null	1.10671	Null	1.12115	1.04661	0.894783
SPBC16C6.07C	R:A-SNGR-11:2039	rpt1	None	1.02786	0.663417	0.834621	0.799149	0.876399	0.954429	1.1381	1.10676	0.966433	0.962883	1.03587	1.35563	1.34611	1.39866	1.1149	0.988072	1.02153
SPBC16C6.07C	R:A-SNGR-11:8183	rpt1	None	0.770262	0.519437	0.767818	0.786905	0.8708	0.907363	0.883615	0.731148	0.6647	0.739012	0.730747	1.10526	1.11849	1.23171	0.701607	0.536193	0.818893
SPBC16C6.07C	R:A-SNGR-11:4495	rpt1	None	0.964684	Null	0.844444	0.944134	0.95004	0.926554	0.977039	0.967347	0.949756	1.00212	0.98294	1.26109	1.27625	1.34013	1.1396	1.0633	0.992944
SPBC16C6.07C	R:A-SNGR-11:10639	rpt1	None	0.826923	Null	0.690739	1.00297	1.11525	1.00291	1.06889	1.10925	0.928972	0.79513	0.968373	1.33588	1.40417	Null	1.22349	1.07803	0.938522
SPBC16C6.08C	R:A-SNGR-11:3685	C16C6.08c	None	0.981752	0.558376	0.716189	0.859217	0.889805	0.744265	0.881417	0.940685	0.974933	0.892316	1.00806	1.33287	1.25411	1.56054	1.2387	1.17716	1.17712
SPBC16C6.08C	R:A-SNGR-11:9829	C16C6.08c	None	0.784861	0.593366	0.669545	0.829889	0.754338	0.812601	0.906677	0.942105	0.88823	0.810015	0.931805	1.24809	1.2691	1.30174	1.25179	1.18	0.996839
SPBC16C6.09	R:A-SNGR-11:11151	C16C6.09	None	0.89748	0.599729	0.833333	0.784314	0.790954	0.779221	0.954617	1.10345	1.19303	1.01659	1.04669	1.35832	1.30489	1.41004	1.17448	1.06147	1.1368
SPBC16C6.09	R:A-SNGR-11:5007	C16C6.09	None	1.35338	Null	0.992826	1.02002	0.859113	0.89083	0.996929	1.17852	1.3419	1.19437	1.14898	1.45007	1.42471	1.3771	1.23549	0.97622	1.28743
SPBC16C6.11	R:A-SNGR-11:8548	rpl32-1	None	0.594359	0.403428	0.535133	0.663274	0.669262	0.588977	0.679744	0.730361	0.780885	0.707412	0.792952	1.02667	1.01658	1.11056	0.929147	0.99135	0.817692
SPBC16C6.13C	R:A-SNGR-11:1935	sec27	None	1.46842	0.960902	1.10664	1.3124	1.21923	1.33116	1.43538	1.37664	1.34664	1.28034	1.12464	1.5693	1.48081	1.57983	1.60912	1.37255	1.46283
SPBC16C6.13C	R:A-SNGR-11:8079	sec27	None	1.27466	0.729894	1.19333	1.18369	1.20861	1.11434	1.28891	1.28247	1.17312	1.03186	0.963749	1.48301	1.43405	1.5295	1.45146	0.991889	1.21166
SPBC16D10.04C	R:A-SNGR-11:5827	dna2	None	0.950963	Null	0.984529	0.993818	0.868	1.10665	1.03499	0.928016	0.962291	0.886872	0.928279	Null	1.31807	1.24304	1.03448	0.878285	0.995943
SPBC16D10.04C	R:A-SNGR-11:11971	dna2	None	0.458416	Null	0.818898	0.685562	0.876692	0.99763	Null	0.995943	0.688923	0.613744	0.919431	1.20083	1.24212	Null	1.10837	0.984906	0.839344
SPBC16D10.06	R:A-SNGR-11:1904	C16D10.06	G2	1.30846	0.972298	1.04246	1.01258	0.857311	0.854572	1.00116	1.10082	1.15917	1.08623	0.965495	1.03773	0.950697	1.09765	1.14374	1.17131	1.34246
SPBC16D10.06	R:A-SNGR-11:8048	C16D10.06	G2	1.22615	0.76127	1.15243	1.03653	0.910567	0.772439	0.925055	1.08588	1.08455	0.974962	0.887633	1.01421	0.964699	1.0295	1.09246	1.04113	1.24862
SPBC16D10.09	R:A-SNGR-11:6480	pcn1|pcn	None	0.823895	0.744681	0.714286	0.923543	0.954409	0.861569	0.977117	0.9043	0.933946	0.908895	0.917826	1.2732	1.20852	1.45369	1.02308	0.921665	0.981405
SPBC16D10.09	R:A-SNGR-11:336	pcn1|pcn	None	1.17815	0.8613	0.772077	1.21138	1.03899	1.06531	1.17385	1.14347	1.01154	1.17836	1.10943	1.35823	1.14224	Null	1.07958	0.989446	0.948549
SPBC16D10.11C	R:A-SNGR-11:3138	rps18-1	None	0.533031	0.417102	0.547371	0.552898	0.577879	0.517309	0.63784	0.767767	0.82454	0.780782	0.802722	0.85877	0.835943	0.728917	0.803707	0.741356	0.827381
SPBC16D10.11C	R:A-SNGR-11:9282	rps18-1	None	0.470026	0.386607	0.55612	0.595618	0.614176	0.584879	0.671448	0.71737	0.804099	0.69565	0.70766	0.825775	0.829756	0.764052	0.767758	0.687463	0.7352
SPBC16E9.02C	R:A-SNGR-11:3535	C16E9.02c	None	1.01522	Null	1.0841	0.968354	1.11359	1.04006	1.11321	1	1.08627	0.89781	0.980392	1.39057	1.37752	1.46737	1.16374	1.03846	1.04605
SPBC16E9.02C	R:A-SNGR-11:9679	C16E9.02c	None	0.791803	Null	0.841912	1.05071	1.11905	1.04104	1.13514	1.20868	0.979651	0.785417	0.938462	1.30309	1.29735	Null	1.2677	1.09877	0.935818
SPBC16E9.05	R:A-SNGR-11:3551	C16E9.05	None	0.894118	0.513196	0.841534	0.793961	0.880605	0.774861	0.830933	0.801787	0.849299	0.778	0.865717	1.18577	1.21448	1.26916	0.981668	0.911608	0.916779
SPBC16E9.05	R:A-SNGR-11:9695	C16E9.05	None	0.711988	0.570379	0.642057	0.846086	0.841351	0.816514	0.808887	0.961987	0.847601	0.75987	0.798782	1.14097	1.13584	1.14447	1.09432	0.99146	0.852955
SPBC16E9.09C	R:A-SNGR-11:2677	C16E9.09c	None	1.02524	Null	0.798574	0.846154	0.863501	Null	0.873264	0.920863	0.816667	0.966184	0.954098	1.13704	1.0679	Null	1.04851	0.995798	0.912854
SPBC16E9.09C	R:A-SNGR-11:8821	C16E9.09c	None	0.806291	Null	0.828283	0.893151	0.831239	0.77907	0.932462	0.911111	0.821918	0.767779	Null	1.16092	Null	1.29539	1.12948	0.972549	0.806909
SPBC16E9.12C	R:A-SNGR-11:1093	pab2	None	0.901258	0.731538	0.759	0.870027	0.949121	0.826087	0.893437	1.05591	1.07687	0.880572	1.02227	1.2175	0.986076	0.815592	1.039	0.79493	0.978467
SPBC16E9.12C	R:A-SNGR-11:7237	pab2	None	0.503443	0.429553	0.796853	0.742991	0.567644	0.611244	0.890274	0.719892	0.918019	0.60687	0.813058	1.00083	1.02032	1.28618	0.931135	0.577593	0.780533
SPBC16E9.13	R:A-SNGR-11:3583	C16E9.13	None	0.909256	Null	0.778226	0.843621	0.991493	0.846853	0.908	0.826381	0.844987	0.833844	0.988691	1.44628	1.50677	1.56739	1.22571	1.1178	1.11869
SPBC16E9.13	R:A-SNGR-11:9727	C16E9.13	None	0.749789	Null	0.72933	0.908884	0.948671	0.947541	0.897582	1	0.850614	0.795059	0.930435	1.40057	1.4826	1.39657	1.31284	1.18504	1.04311
SPBC16E9.18	R:A-SNGR-11:8104	C1E8.01	None	0.695971	Null	0.63741	0.523191	0.503782	0.645833	0.687158	0.623446	0.61413	0.645777	0.715517	1.10781	Null	Null	0.774882	0.607465	0.782148
SPBC16G5.01	R:A-SNGR-11:6903	rpn12|mts3	None	0.93984	Null	0.751046	0.619209	0.729761	0.771307	0.768756	0.810858	0.701807	0.559482	0.737089	0.98659	1.09027	1.12063	0.990437	0.896364	0.799833
SPBC16G5.05C	R:A-SNGR-11:1128	C16G5.05c	S	0.588997	0.489579	0.691413	0.621898	0.81325	0.769566	0.695593	0.92398	1.00609	0.809503	0.89226	1.07955	0.8243	0.89225	1.02615	0.784974	1.01563
SPBC16G5.05C	R:A-SNGR-11:7272	C16G5.05c	S	0.44116	0.348018	0.727293	0.610149	0.546627	0.504256	0.92195	0.777064	0.71364	0.626033	0.68153	0.940925	0.97411	1.12303	0.887598	0.595509	0.913138
SPBC16G5.09	R:A-SNGR-11:5140	C16G5.09	None	0.462466	Null	0.69962	0.33829	0.330161	0.377239	0.558685	0.579343	0.664968	0.526393	0.730425	0.905145	0.833832	1.14524	0.640074	0.534054	0.773455
SPBC16G5.09	R:A-SNGR-11:11284	C16G5.09	None	0.502347	0.257552	0.737299	0.4299	0.596114	0.593278	0.764997	0.921667	0.743154	0.4424	0.810051	Null	1.05663	0.96129	0.966258	0.734554	0.754818
SPBC16G5.11C	R:A-SNGR-11:88	bag1-a	None	0.684119	0.478163	0.822139	0.816024	0.836957	0.731918	0.700322	0.933673	0.929423	0.745187	0.878481	1.32316	0.964583	Null	0.998913	0.704529	0.895876
SPBC16G5.11C	R:A-SNGR-11:6232	bag1-a	None	0.68325	Null	1.05048	0.829688	0.749035	0.658754	0.861167	0.819378	0.794118	0.661314	0.862616	1.17216	0.992948	Null	0.901079	0.546341	0.739054
SPBC16G5.14C	R:A-SNGR-11:104	rps3	None	0.583023	0.396199	0.467849	0.690163	0.579287	0.620915	0.770314	0.841882	0.805588	0.774016	0.845658	0.955351	0.843621	0.638121	0.957019	0.783031	0.94518
SPBC16G5.14C	R:A-SNGR-11:6248	rps3	None	0.498591	0.321747	0.53277	0.715395	0.622014	0.599061	0.643669	0.657055	0.746719	0.771238	0.784069	0.925555	0.954615	0.691601	0.939329	0.762575	0.838881
SPBC16G5.18	R:A-SNGR-11:5448	erg24	None	0.644509	Null	Null	1.0573	0.965471	1.01371	1.12276	Null	1.13699	1.15072	1.03491	1.31203	1.41823	1.39324	1.3295	1.25269	1.16167
SPBC16H5.02	R:A-SNGR-11:3998	pfk1	None	1.91669	1.14066	1.34933	1.31648	1.31546	1.32615	1.43425	1.40054	1.38266	1.24366	1.11663	1.60479	1.57742	1.53714	1.5725	1.1171	1.42206
SPBC16H5.02	R:A-SNGR-11:10142	pfk1	None	1.66182	0.984463	1.35892	1.38295	1.29375	1.23091	1.32484	1.35234	1.32631	1.18461	1.00699	1.54581	1.46899	1.38168	1.42878	1.11378	1.20763
SPBC16H5.04	R:A-SNGR-11:3982	C16H5.04	None	1.00093	Null	0.882066	0.889744	0.948997	0.965839	1.08947	1.19656	1.17253	1.13695	1.13148	1.43333	1.38674	1.49588	1.29263	1.0055	1.08554
SPBC16H5.04	R:A-SNGR-11:10126	C16H5.04	None	0.847628	Null	0.860905	0.881306	0.90992	0.872935	1.00893	1.17013	1.16895	1.01398	1.03915	1.38452	1.30473	1.27831	1.08395	1.0303	0.879635
SPBC16H5.06	R:A-SNGR-11:4542	rip1	M	0.67303	Null	0.654192	0.683105	0.712507	0.677184	0.738916	0.728951	0.754386	0.739241	0.740582	0.995585	1.03624	1.19914	1.05948	0.907871	0.931965
SPBC16H5.06	R:A-SNGR-11:10686	rip1	M	0.550395	Null	0.641202	0.738929	0.764315	0.664509	0.742268	0.877331	0.698204	0.58324	0.708885	0.964689	1.05989	1.15201	1.07391	0.995726	0.815342
SPBC16H5.07C	R:A-SNGR-11:3588	ppa2	None	1.47929	0.581347	0.635105	0.738911	0.868992	0.950959	1.10814	1.17506	0.982346	0.862369	0.905176	1.20366	1.22186	1.59456	1.3875	1.16482	1.28811
SPBC16H5.07C	R:A-SNGR-11:9732	ppa2	None	1.02438	0.504614	0.674797	0.68597	0.771337	0.847017	0.92712	0.996944	0.901719	0.664103	0.801513	1.08436	1.05826	1.25763	1.2225	1.1001	1.0836
SPBC16H5.08C	R:A-SNGR-11:5038	C16H5.08c	None	1.23507	0.72028	0.984369	1.0352	0.927624	0.962676	1.05416	1.2332	1.38301	1.20594	1.05791	1.26854	1.05073	0.936889	0.918742	0.708797	1.08909
SPBC16H5.08C	R:A-SNGR-11:11182	C16H5.08c	None	0.745665	0.553363	0.838516	0.7156	0.691188	0.783931	0.882883	1.09535	1.16109	0.958051	0.933175	1.16028	0.878165	0.977121	0.773069	0.822954	0.879121
SPBC16H5.10C	R:A-SNGR-11:11166	prp43.A	None	0.831787	Null	0.985332	0.784539	0.802128	0.894737	1.00955	1.25589	1.15577	1.01299	0.950427	1.2163	1.05832	1.15361	0.859016	0.956989	1.05895
SPBC16H5.11C	R:A-SNGR-11:4510	skb1	None	1.08867	Null	0.872038	0.90566	0.82338	0.798491	0.90311	0.954545	1.05809	1.12231	0.985447	1.16741	1.05367	1.13175	1.06187	0.891516	0.993671
SPBC16H5.12C	R:A-SNGR-11:5006	C16H5.12c	None	1.06325	Null	1.02996	1.16695	1.10651	1.22295	1.16008	1.21805	1.19076	1.00496	1.09747	1.563	1.57164	1.51644	1.44211	1.06115	1.22006
SPBC16H5.12C	R:A-SNGR-11:11150	C16H5.12c	None	0.634409	Null	0.848837	0.80814	0.961595	1.02647	1.07678	1.06577	1.03415	0.858065	0.962323	1.48329	1.49202	1.54025	1.315	1.13115	1.11744
SPBC1703.03C	R:A-SNGR-11:2094	C1703.03c	None	0.899452	0.65701	0.898975	0.672577	0.747817	0.667276	0.778449	0.859938	1.15359	0.809129	0.913819	0.895863	0.880567	0.870253	0.732993	0.618119	0.847247
SPBC1703.03C	R:A-SNGR-11:8238	C1703.03c	None	0.860465	0.66881	0.909866	0.760925	0.717694	0.678571	0.82694	0.863333	1.06675	0.691995	0.795673	1.04114	0.943166	0.904615	0.796396	0.608204	0.935878
SPBC1703.05	R:A-SNGR-11:2110	C1703.05	None	0.956044	0.869883	1.36762	1.33539	1.12214	0.875156	0.878146	1.07609	1.2668	0.848214	0.941288	Null	Null	0.773655	0.693833	0.639769	0.846918
SPBC1703.05	R:A-SNGR-11:8254	C1703.05	None	1.06902	0.886263	1.42718	1.22052	1.28243	0.958457	1.01646	0.92804	1.22689	0.731023	0.834646	Null	0.998331	1.05164	0.774336	0.71048	Null
SPBC1703.07	R:A-SNGR-11:7182	C1703.07	None	0.653223	0.397362	0.655554	0.692869	0.672651	0.613607	0.673741	0.69878	0.810802	0.654602	0.821257	0.987059	0.937173	0.826868	0.97795	0.638447	0.938819
SPBC1703.07	R:A-SNGR-11:1038	C1703.07	None	0.725707	0.556012	0.649015	0.75267	0.756528	0.705889	0.800656	0.919656	0.96177	0.92142	0.908158	Null	0.96904	0.731903	0.88873	0.818304	0.989779
SPBC1703.10	R:A-SNGR-11:2534	ypt1	None	0.842739	0.639734	0.637303	0.740971	0.822329	0.746257	0.824117	0.851718	0.901209	1.02643	1.01697	1.13542	1.06457	1.29297	1.00062	0.988215	0.981061
SPBC1703.10	R:A-SNGR-11:8678	ypt1	None	0.612868	Null	0.742366	0.725263	0.741433	0.695254	0.831441	0.870968	0.85546	0.7681	0.859504	1.17766	1.09859	1.28618	1.02372	1.09491	0.807379
SPBC1703.13C	R:A-SNGR-11:1566	C1703.13c	None	0.7582	0.537996	0.482656	0.529044	0.5363	0.522144	0.576008	0.622004	0.631152	0.687364	0.620811	0.733808	0.658655	0.762809	0.777384	0.769195	0.772157
SPBC1703.13C	R:A-SNGR-11:7710	C1703.13c	None	0.616067	0.428044	0.471249	0.500851	0.46217	0.46947	0.567779	0.584184	0.574307	0.513904	0.592368	0.742582	0.750476	0.815408	0.777411	0.780018	0.725566
SPBC1703.14C	R:A-SNGR-11:7214	top1	M	0.936364	0.669643	1.28752	1.1068	0.85684	0.695332	0.753119	0.701774	0.893648	0.829662	1.08748	1.52166	1.36364	1.12164	0.830189	0.546742	0.926407
SPBC1703.14C	R:A-SNGR-11:1070	top1	M	0.972868	0.892247	1.32645	1.34566	1.1103	0.847534	0.870064	1.00241	1.03288	1.02404	1.33452	1.60133	1.3884	Null	0.875	0.782822	0.899007
SPBC1709.02C	R:A-SNGR-11:10184	C1734.18c	None	0.987628	0.690849	0.973337	1.02386	1.02018	1.05914	1.12869	1.13767	1.17738	1.04016	0.890807	1.48086	1.31863	1.33303	1.1795	0.862472	1.13205
SPBC1709.03	R:A-SNGR-11:4652	C1709.03	None	0.93465	Null	0.958659	0.90146	0.848238	0.897985	0.909091	0.897917	0.927505	0.879899	0.976636	1.27422	1.22618	1.32609	1.06841	1.0719	1.03038
SPBC1709.05	R:A-SNGR-11:358	sks2|hsc1	None	0.866495	0.442402	0.703264	0.887365	0.80911	0.905156	0.866845	1.0003	0.987945	0.961022	1.06546	1.13359	1.0532	0.809234	1.12681	0.837739	0.970973
SPBC1709.05	R:A-SNGR-11:6502	sks2|hsc1	None	0.632776	0.596082	0.639792	0.841257	0.83653	0.789282	0.928315	0.909408	1.15015	0.988096	Null	1.18248	1.1219	1.14661	0.957284	0.945656	0.90434
SPBC1709.08	R:A-SNGR-11:7656	C1709.08	None	0.815642	Null	0.642547	0.841584	0.81125	0.777049	1	0.945946	0.996094	0.841823	0.988827	1.33805	1.39633	Null	1.17137	1.06977	1.04238
SPBC1709.15C	R:A-SNGR-11:9260	C1709.15c	None	0.942904	0.695046	0.977077	0.794521	0.952314	0.822896	0.831461	0.914601	0.862069	0.597953	0.704965	1.0121	1.08042	0.909449	0.94015	0.559596	0.669826
SPBC1709.15C	R:A-SNGR-11:3116	C1709.15c	None	0.844737	0.668842	1.02759	0.90625	0.938776	0.746154	0.810967	0.844854	1.11523	1.0322	0.955631	Null	Null	1.19245	0.817664	0.661342	Null
SPBC1709.18	R:A-SNGR-11:8277	tif452	None	0.675978	0.469136	0.713518	0.661228	0.74	0.62675	0.738903	0.697019	0.589804	0.575198	0.707883	0.973539	0.916738	0.855484	0.714959	0.68295	0.655779
SPBC1709.18	R:A-SNGR-11:1308	tif452	None	0.824532	0.623907	0.701729	0.807876	0.84009	0.859327	0.764706	0.781206	0.849	0.781609	0.892183	1.19829	1.05481	Null	1.01506	0.913462	0.978531
SPBC1709.18	R:A-SNGR-11:2133	tif452	None	0.677928	0.516484	0.677165	0.575394	0.713906	0.499284	0.562455	0.771774	0.83959	0.581116	0.758969	Null	0.913514	0.937853	0.780088	0.619208	0.753131
SPBC1709.18	R:A-SNGR-11:7452	tif452	None	0.756198	Null	0.658838	0.89346	0.829689	0.69697	0.915531	0.77812	0.767575	0.796895	0.845127	1.16085	1.11905	1.2823	1.00524	0.85	0.886134
SPBC1711.04	R:A-SNGR-11:904	C1711.04	None	1.25258	0.689831	0.921474	0.887435	0.698725	Null	0.959071	1.09762	1.08507	1.17258	1.19385	1.25633	1.00907	1.25309	1.04466	0.95188	0.885788
SPBC1711.04	R:A-SNGR-11:7048	C1711.04	None	1.14342	Null	0.945802	0.815217	0.736273	0.738384	0.733444	0.869612	0.958333	0.859213	0.931034	1.16688	1.07297	1.11458	0.854897	0.635938	0.807052
SPBC1711.05	R:A-SNGR-11:408	C1711.05	None	1.47637	0.724816	0.999361	1.11744	1.03169	1.09368	1.10714	1.3772	1.06392	1.37441	1.36842	1.34962	1.16899	Null	1.22779	1.04911	1.04192
SPBC1711.05	R:A-SNGR-11:6552	C1711.05	None	0.928105	0.893401	0.794302	Null	0.96696	0.780158	0.889385	0.867733	1.13508	1.03879	Null	1.28098	1.11612	1.24021	0.973391	0.904239	0.968129
SPBC1711.06	R:A-SNGR-11:920	rpl4	None	0.815177	0.429111	0.565873	0.627952	0.529863	0.562081	0.73733	0.822501	0.84538	0.957065	0.890215	1.0054	0.941923	1.06156	0.972509	0.870481	0.881748
SPBC1711.06	R:A-SNGR-11:7064	rpl4	None	0.730927	0.415975	0.661928	0.717031	0.628392	0.57019	0.681903	0.726569	0.814983	0.832373	0.756338	1.02058	0.99317	1.00302	0.921253	0.853049	0.820393
SPBC1711.08	R:A-SNGR-11:936	C1711.08	None	1.64894	0.685654	0.605953	0.498366	0.37026	0.409692	0.468799	0.44594	0.389907	0.395364	0.447198	0.512302	0.494184	0.598406	0.602437	0.559403	0.640121
SPBC1711.08	R:A-SNGR-11:7080	C1711.08	None	1.51629	0.63552	0.668364	0.43484	0.334327	0.351101	0.340186	0.318847	0.347875	0.271306	0.322134	0.464188	0.478898	0.509477	0.538035	0.361543	0.646055
SPBC1711.13	R:A-SNGR-11:5336	his2	None	0.500442	0.352632	0.708812	0.791251	0.635225	0.476329	0.744891	0.632594	0.89992	0.776381	0.893375	1.16799	1.15897	1.27033	1.09172	0.95103	1.0355
SPBC1711.13	R:A-SNGR-11:11480	his2	None	0.561635	0.448909	0.575053	0.693649	0.87662	0.77198	0.972765	1.01599	0.875232	0.717762	0.846921	1.24125	1.31679	1.29191	1.17712	1.08838	0.95658
SPBC1718.04	R:A-SNGR-11:1114	C1718.04	None	0.780851	0.624833	0.686679	0.597384	0.774597	0.930716	0.919481	0.987539	0.850694	0.557252	0.839744	0.972167	0.867665	Null	0.755769	0.694861	0.92437
SPBC1718.04	R:A-SNGR-11:7258	C1718.04	None	0.602837	Null	0.735825	0.46066	0.592058	0.572734	0.855838	0.741814	0.6302	0.61	0.75	0.920605	0.887172	0.888502	0.850719	0.87156	0.794603
SPBC1718.07C	R:A-SNGR-11:1130	zfs1	None	0.660697	0.546475	0.595515	0.487406	0.749789	0.782334	0.728825	0.994695	1.02323	0.801712	1.00899	1.02641	0.996269	1.06019	1.06385	0.869409	1.01679
SPBC1718.07C	R:A-SNGR-11:7274	zfs1	None	0.530021	0.394543	0.635894	0.541387	0.502086	0.51285	0.668293	0.727332	0.912752	0.704749	0.636642	0.924574	0.856662	1.1519	0.871772	0.950103	1.05033
SPBC1734.01C	R:A-SNGR-11:7948	C337.17c	None	1.24341	Null	1.13613	0.930308	0.843643	Null	1.09693	1.21719	1.26936	1.02216	0.92782	1.09556	Null	1.07108	0.997512	0.888199	0.96897
SPBC1734.04	R:A-SNGR-11:3528	C337.20	S	0.824732	Null	0.852071	0.941712	1.12218	1.00903	1.05482	1.04028	1.0602	0.865206	0.992593	1.35781	1.4729	1.50769	1.21436	1.03303	1.01248
SPBC1734.04	R:A-SNGR-11:9672	C337.20	S	0.686965	Null	0.757946	1.06746	1.17937	1.04868	1.03696	1.18503	1.04591	0.741036	0.86655	1.27869	Null	1.45591	1.22838	1.06897	0.861285
SPBC1734.11	R:A-SNGR-11:4108	C1734.11	None	0.709829	0.408247	0.630344	0.556329	0.485184	0.3663	0.431115	0.413754	0.503443	0.538362	0.580312	0.622613	0.629442	0.550321	0.440358	0.422869	0.525556
SPBC1734.11	R:A-SNGR-11:10252	C1734.11	None	0.914701	0.460025	0.612835	0.546117	0.52965	0.418278	0.454004	0.49728	0.540424	0.436967	0.519714	0.667642	0.662075	0.601099	0.553519	0.453429	0.567179
SPBC1734.13	R:A-SNGR-11:4124	C1734.13	None	0.507205	0.358869	0.543362	0.642635	0.654787	0.571701	0.729959	0.65722	0.83839	0.668993	0.776017	0.862543	0.963101	1.03319	0.799157	0.770388	0.846605
SPBC1734.13	R:A-SNGR-11:10268	C1734.13	None	0.63724	0.351983	0.543725	0.548967	0.627865	0.596743	0.71989	0.781185	0.728986	0.547817	0.701992	0.871784	1.05775	1.03455	0.86495	0.799693	0.835839
SPBC1734.14C	R:A-SNGR-11:11413	suc1	None	0.520588	Null	0.566015	0.442779	0.697108	0.535238	0.758993	0.789552	0.804422	0.507891	0.695076	0.774757	0.933718	Null	0.74359	0.782456	0.595607
SPBC1734.16C	R:A-SNGR-11:10284	pst3	None	0.721501	Null	0.636364	0.497494	0.796482	0.71587	0.889376	0.914729	0.836972	0.653791	0.788217	1.24521	1.37618	1.26962	1.14342	0.900621	0.956739
SPBC1773.02C	R:A-SNGR-11:1895	C1773.02c	None	1.25253	Null	0.891727	0.864008	0.745125	0.750349	0.960445	0.889058	0.871663	0.772861	0.734918	1.03476	0.952874	1.03288	0.991549	0.876777	0.967071
SPBC1773.02C	R:A-SNGR-11:8039	C1773.02c	None	1.06933	Null	0.941468	0.791667	0.77551	0.785036	0.825897	0.696268	1.09843	0.528873	0.700348	1.00699	0.939086	1.16129	0.843056	0.648506	0.84093
SPBC1773.04	R:A-SNGR-11:1911	C1773.04	None	0.695545	0.50433	0.681787	0.592277	0.683478	0.75812	0.937712	0.995459	0.965292	0.899668	0.989809	1.20123	1.09288	1.31069	1.04464	0.927954	0.894933
SPBC1773.04	R:A-SNGR-11:8055	C1773.04	None	0.547508	Null	0.631925	0.594493	0.684371	0.6875	0.814294	0.692582	0.699397	0.61171	0.696396	1.02582	0.983129	1.10843	0.89585	0.519271	0.686331
SPBC1773.07C	R:A-SNGR-11:2160	sbp1|yrb1	None	1.06318	0.803981	0.809069	1.0583	0.991371	0.816636	0.946632	1.07349	1.15433	0.957755	1.01201	1.07658	1.11009	0.84482	0.916667	0.782038	0.971398
SPBC1773.07C	R:A-SNGR-11:8304	sbp1|yrb1	None	0.961424	0.764062	0.798185	1.16169	0.984948	0.820773	0.938083	0.995215	1.09869	0.825384	0.867956	1.17226	1.12558	1.16641	0.892436	0.887534	0.898202
SPBC1773.10C	R:A-SNGR-11:2688	C1773.10c	None	0.842865	0.517979	0.668819	0.897317	0.898003	0.836239	0.974735	0.989369	1.04542	1.03074	1.03138	1.14941	1.18525	1.26273	1.09889	1.01214	1.05767
SPBC1773.10C	R:A-SNGR-11:8832	C1773.10c	None	0.796512	0.542959	0.719393	0.956167	0.786618	0.849964	0.974507	1.0487	1.00808	0.967512	0.856127	1.20303	1.23854	1.2121	1.09193	1.03118	0.908606
SPBC1778.01C	R:A-SNGR-11:4840	C1778.01c	None	1.03028	0.635739	1.03261	1.07476	0.99539	1.04467	1.13084	1.21458	1.30375	1.19704	1.20773	1.61104	1.42902	1.46705	1.17877	1.0154	0.977273
SPBC1778.01C	R:A-SNGR-11:10984	C1778.01c	None	0.943505	0.722853	0.904013	1.053	1.15071	1.06808	1.23608	1.32326	1.24861	1.15662	1.17128	1.51636	1.35546	1.42031	1.16501	1.04195	1.06061
SPBC1778.06C	R:A-SNGR-11:286	fim1	None	1.08575	0.682747	0.721599	1.08859	1.01176	1.13059	1.27835	1.17828	0.994184	1.01011	1.04355	1.42891	1.32954	1.22967	1.40285	1.25288	1.20244
SPBC1778.06C	R:A-SNGR-11:6430	fim1	None	0.682587	0.597587	0.650324	0.826727	0.929038	0.756136	0.971477	0.864583	0.906414	0.824705	0.786075	1.27823	1.27824	1.55233	1.30142	1.24775	1.26519
SPBC1778.08C	R:A-SNGR-11:245	C1778.08c	None	0.793535	0.4	0.580745	0.628832	0.650901	0.737652	0.76598	0.952061	0.884648	0.837736	0.948378	1.11535	0.980154	Null	1.1664	0.982143	1.03456
SPBC1778.08C	R:A-SNGR-11:6389	C1778.08c	None	0.674342	0.580952	0.714174	0.673532	0.686861	0.592066	0.741085	0.674081	0.828914	0.761305	0.784884	1.0287	0.96714	1.13608	0.906814	0.882687	Null
SPBC17A3.02	R:A-SNGR-11:11604	C17A3.02	None	0.696798	Null	0.675577	0.899557	0.718935	0.640809	0.785124	0.849624	0.803249	0.659751	0.766739	1.14068	1.24721	Null	1.05195	0.931579	0.906555
SPBC17A3.02	R:A-SNGR-11:5460	C17A3.02	None	0.830952	Null	Null	0.778388	0.645941	0.624555	0.774823	0.647321	0.838596	0.95583	0.883495	Null	1.0778	1.21993	0.979911	0.963554	0.909091
SPBC17A3.03C	R:A-SNGR-11:3591	pi043	None	1.28211	Null	0.821632	1.01603	1.022	1.07579	1.21704	1.29301	1.23206	1.07962	Null	1.25602	1.16748	Null	1.15272	1.10938	1.1174
SPBC17A3.04C	R:A-SNGR-11:3095	pi042	None	0.640065	0.47487	0.831782	0.697148	0.724398	0.650905	0.741697	0.658071	1.03097	0.991234	0.907506	1.03732	0.979633	0.941628	0.732167	0.574535	0.785138
SPBC17A3.04C	R:A-SNGR-11:9239	pi042	None	0.647712	0.444614	0.749498	0.585997	0.746788	0.690327	0.738778	0.740287	0.73699	0.597329	0.771158	0.907413	0.884969	0.820588	0.700693	0.571925	0.905357
SPBC17A3.07	R:A-SNGR-11:4114	pgr1|pi039	None	0.597001	0.452227	0.715461	0.55597	0.72325	0.741631	0.734375	0.738972	1.00699	0.823025	0.825484	0.96771	0.891208	0.822441	0.739227	0.554529	0.789272
SPBC17A3.07	R:A-SNGR-11:9767	pgr1|pi039	None	0.762752	0.598667	0.696292	0.967958	0.920855	0.88965	0.970067	1.05766	0.922204	0.794419	0.826846	1.10333	0.97756	1.00286	0.881648	0.886413	0.708732
SPBC17A3.07	R:A-SNGR-11:10258	pgr1|pi039	None	0.540373	0.450344	0.681966	0.567601	0.727005	0.736541	0.796185	0.889158	0.915536	0.596651	0.76563	0.886407	0.91662	0.869637	0.681578	0.595212	0.807521
SPBC17A3.07	R:A-SNGR-11:3623	pgr1|pi039	None	1.05531	0.551195	0.754923	1.06189	1.03787	0.99561	1.06273	1.07016	1.02371	0.937026	0.892204	Null	1.00848	1.06373	0.936004	0.894366	0.869413
SPBC17D1.05	R:A-SNGR-11:11134	C17D1.05	None	0.945727	0.73133	1.08268	1.12389	1.05279	1.01742	1.14286	1.29511	1.3099	0.986119	1.03527	1.35726	1.24083	1.36543	1.19479	1.11284	1.12791
SPBC17D1.05	R:A-SNGR-11:4990	C17D1.05	None	1.49578	Null	1.33099	1.36554	1.2225	1.19217	1.20866	1.35477	1.40032	1.21691	1.14455	1.44004	1.36443	1.36312	1.32103	1.06714	1.29412
SPBC17D1.06	R:A-SNGR-11:3406	C17D1.06	G2	1.05519	0.696825	1.1716	1.23324	1.11132	0.917656	1.09077	1.2828	1.53996	1.4592	1.37592	1.35832	1.02677	0.898941	0.788669	0.828598	0.994719
SPBC17D1.06	R:A-SNGR-11:9550	C17D1.06	G2	0.851196	0.934109	1.31797	1.31871	1.0706	0.994058	1.11682	1.52886	1.41536	1.17711	1.23844	1.29817	1.04068	0.880597	0.884698	0.897213	0.912184
SPBC17D11.05	R:A-SNGR-11:4430	tif32	None	1.10317	0.603403	1.16031	1.11426	1.05772	0.953727	1.04333	1.03778	1.27199	1.32898	1.13572	1.41806	1.35731	1.29603	1.15049	0.961136	1.17249
SPBC17D11.05	R:A-SNGR-11:10574	tif32	None	1.12842	0.792663	0.932146	1.21506	1.15914	1.05026	1.22949	1.32014	1.2381	1.03896	1.10755	1.49975	1.53967	1.36825	1.30139	1.10533	1.14311
SPBC17D11.07C	R:A-SNGR-11:4446	rpn2	None	1.00804	0.614035	1.11852	1.16312	1.16088	1.04754	1.06888	0.991914	1.04132	1.16126	1.02496	1.35374	1.28571	1.40643	1.21303	1.04628	1.0635
SPBC17D11.07C	R:A-SNGR-11:10590	rpn2	None	1.06315	0.801105	0.895165	1.21669	1.24594	1.13532	1.24926	1.24295	1.02741	0.924138	0.985702	1.39711	1.51109	1.45829	1.31148	1.25369	1.06746
SPBC17G9.03C	R:A-SNGR-11:3262	C17G9.03c	None	0.631989	0.468289	0.587761	0.724578	0.793941	0.603841	0.737609	0.727534	0.95635	0.708099	0.818958	0.965286	1.00899	0.878885	0.869159	0.702275	0.890698
SPBC17G9.03C	R:A-SNGR-11:9406	C17G9.03c	None	0.64834	0.497004	0.589514	0.73152	0.79533	0.704408	0.881619	0.896451	0.902985	0.74489	0.709435	1.06091	1.01512	0.8917	0.884045	0.78093	0.702468
SPBC17G9.06C	R:A-SNGR-11:2702	C17G9.06c	S	0.758713	Null	0.718912	1.01829	1.0802	0.986146	1.00335	0.946203	0.923948	0.858654	0.969767	1.2736	1.43317	1.81593	1.44928	1.29412	1.16728
SPBC17G9.06C	R:A-SNGR-11:8846	C17G9.06c	S	0.726933	Null	0.825322	1.13086	1.0134	0.914439	1.02277	0.99328	0.863255	0.812771	0.907084	1.32917	1.58862	1.61725	1.41332	1.45833	1.05099
SPBC17G9.08C	R:A-SNGR-11:2206	csx2	S	0.680672	Null	0.934615	1.17684	1.25296	1.05109	0.85048	1.01295	0.952802	0.695324	0.892135	1.31481	1.63323	Null	1.06085	1.01312	1.08754
SPBC17G9.08C	R:A-SNGR-11:8350	csx2	S	0.674024	Null	1.0384	1.19472	1.28199	0.931373	0.984281	0.892144	0.810742	0.581232	0.716788	1.36817	Null	1.65023	1.20219	1.03267	0.940248
SPBC17G9.09	R:A-SNGR-11:2718	tif213	None	0.865859	0.578154	0.755201	0.97919	0.936033	0.916329	0.941122	0.967224	1.02355	0.997025	1.03619	1.17033	1.12242	1.19477	0.988854	0.867484	0.890922
SPBC17G9.09	R:A-SNGR-11:8862	tif213	None	0.795648	0.538306	0.846122	1.07249	0.890411	0.841029	0.959789	0.996319	1.02072	0.934284	0.961149	1.18363	1.1912	1.17279	0.971248	0.940799	0.761672
SPBC17G9.10	R:A-SNGR-11:999	rpl11-2	None	0.687208	0.448273	0.564371	0.633709	0.523647	0.582515	0.807639	0.813848	0.83616	0.815655	0.863514	0.97868	0.935467	1.04977	0.984981	0.875038	0.855134
SPBC17G9.10	R:A-SNGR-11:7143	rpl11-2	None	0.610682	0.387952	0.598326	0.617038	0.656193	0.605616	0.693696	0.725983	0.845663	0.738805	0.763571	0.983876	0.968588	0.974788	0.814074	0.682953	0.792564
SPBC17G9.11C	R:A-SNGR-11:2222	pyr1	None	0.875	0.611878	0.620086	0.622365	0.70915	0.611169	0.610236	0.854217	0.969629	0.918084	0.832627	0.958277	1.01075	0.942946	0.976081	0.793002	1.14227
SPBC17G9.11C	R:A-SNGR-11:8366	pyr1	None	0.86748	0.594966	0.681835	0.706752	0.745478	0.622514	0.782023	0.870462	0.906076	0.741566	0.737614	1.04937	1.14113	1.11824	0.978715	0.930191	1.06185
SPBC1815.01	R:A-SNGR-11:2750	eno1	None	1.01325	0.55802	0.735633	0.880223	0.855004	0.740676	0.829031	0.827565	0.912582	0.917569	0.908506	0.99907	0.943585	1.02682	0.88275	0.80707	0.805048
SPBC1815.01	R:A-SNGR-11:8894	eno1	None	0.936183	0.546278	0.800404	0.907446	0.731628	0.682461	0.809474	0.854657	0.916163	0.876737	0.775516	0.932796	1.00408	0.949373	0.831734	0.878935	0.719951
SPBC1826.01C	R:A-SNGR-11:2259	C25B2.12.c	None	0.890574	0.834483	0.978938	0.535537	0.699889	0.619651	0.639434	1.01365	1.18426	0.849745	1.09864	1.12085	0.862253	0.833648	0.681053	0.667466	0.775801
SPBC1826.01C	R:A-SNGR-11:8403	C25B2.12.c	None	0.813223	0.737796	0.930725	0.572211	0.511828	0.488288	0.773363	0.843618	0.997713	0.730071	0.829853	1.14902	1.03571	1.08349	0.737516	0.738767	0.700065
SPBC18B5.13	R:A-SNGR-11:3070	C18B5.13	None	1.59712	Null	1.44518	1.16313	1.11552	1.08738	1.24843	1.37293	1.64277	1.23727	1.33097	1.57121	1.34126	1.20796	1.13189	0.878274	1.2954
SPBC18B5.13	R:A-SNGR-11:9214	C18B5.13	None	1.45364	Null	1.49072	1.28331	1.1051	1.00144	1.20902	1.41033	1.62894	1.40151	1.18347	1.55161	Null	1.1581	1.03565	0.80791	1.14068
SPBC18E5.02C	R:A-SNGR-11:1464	C18E5.02c	None	1.04124	0.76905	0.882151	0.846632	0.904632	0.902072	0.875	0.842579	0.877217	0.77415	0.994778	1.35357	1.20655	Null	1.22739	1.09714	1.04896
SPBC18E5.02C	R:A-SNGR-11:7608	C18E5.02c	None	Null	Null	0.766637	0.851128	0.919298	0.795402	0.952153	0.893531	0.924378	0.749777	0.845156	1.21954	1.32582	1.4919	1.18066	1.01573	0.893498
SPBC18E5.04	R:A-SNGR-11:4180	rpl10-1	None	0.532876	0.344875	0.50302	0.643114	0.604707	0.580876	0.634874	0.646161	0.808625	0.785845	0.803279	0.904238	0.93035	0.833165	0.832031	0.78029	0.853056
SPBC18E5.04	R:A-SNGR-11:10324	rpl10-1	None	0.523225	0.363649	0.510866	0.655654	0.619139	0.571501	0.689742	0.760091	0.764542	0.684156	0.719796	0.937522	0.944842	0.78439	0.8665	0.79794	0.843385
SPBC18E5.06	R:A-SNGR-11:1125	rps21	None	0.69101	0.512957	0.434142	0.538523	0.622111	0.56641	0.722112	0.832449	0.811869	0.776246	0.850685	0.985776	0.866721	0.514387	0.907664	0.696238	0.792109
SPBC18E5.06	R:A-SNGR-11:7269	rps21	None	0.449473	0.284353	0.495772	0.712656	0.532629	0.5334	0.675068	0.614612	0.712672	0.687929	0.787936	0.952967	0.902389	1.01896	0.874338	0.621919	0.760567
SPBC18E5.07	R:A-SNGR-11:4158	C18E5.07	None	0.9029	0.8027	1.33459	1.40156	1.25612	0.916274	0.921196	0.819905	0.958659	0.868056	1.29924	1.58071	1.70567	1.42857	1.12482	1.0189	1.07026
SPBC18E5.07	R:A-SNGR-11:10302	C18E5.07	None	1.15015	0.798507	1.23175	1.35997	1.32982	1.07224	1.11062	1.0339	0.932296	0.747811	1.06119	1.7318	1.91316	1.66216	1.29573	0.963812	0.895954
SPBC18E5.11C	R:A-SNGR-11:8072	C23G7.01c	None	0.923318	Null	0.891192	0.784571	0.728291	0.938983	1.12145	1.08469	0.972396	0.870883	0.953488	1.35159	Null	1.32383	1.22414	0.78232	1.11584
SPBC18E5.11C	R:A-SNGR-11:1928	C23G7.01c	None	1.15667	Null	0.91904	0.910837	0.91028	1.0538	1.29577	1.36023	1.41319	1.26143	1.17112	Null	1.30711	Null	1.4053	1.23423	1.27318
SPBC18E5.12C	R:A-SNGR-11:7576	C23G7.02c	None	Null	Null	0.789091	0.922861	1.00661	0.850505	0.937768	0.943878	0.905325	0.877221	0.936731	Null	1.33198	0.772838	1.07506	0.881526	0.869888
SPBC18H10.02	R:A-SNGR-11:3676	C18H10.02	None	0.906162	0.835276	1.37058	1.41887	1.38652	1.19893	1.22882	1.12595	1.0528	0.856835	0.902035	1.26201	1.02682	1.09799	0.908602	0.697085	0.727078
SPBC18H10.02	R:A-SNGR-11:9820	C18H10.02	None	0.836735	0.787879	1.18887	1.41067	1.3006	1.20997	1.25377	1.23922	1.03786	0.880323	0.831988	1.10787	1.00476	0.976732	0.843709	0.703331	0.596943
SPBC18H10.03	R:A-SNGR-11:5043	tif35	None	0.772809	0.536626	0.816025	0.699107	0.73322	0.85627	0.952828	1.03431	1.0306	1.00739	1.00228	1.33824	1.24126	1.29878	1.06792	0.689339	0.933824
SPBC18H10.03	R:A-SNGR-11:11187	tif35	None	0.410129	0.382238	0.670927	0.517902	0.632903	0.850031	0.882591	0.751184	0.690124	0.63056	0.713868	1.15517	0.963358	0.974612	1.01709	0.568191	0.723181
SPBC18H10.04C	R:A-SNGR-11:3459	sce3	None	0.658224	0.554165	0.648395	0.709053	0.886587	0.737438	0.774032	0.88434	0.935758	0.816386	0.934197	1.13751	1.08166	1.10781	0.858291	0.82875	0.79514
SPBC18H10.04C	R:A-SNGR-11:9603	sce3	None	0.47388	0.524862	0.593909	0.719714	0.839392	0.734295	0.799128	0.894389	0.901272	0.678296	0.816763	1.09396	0.980328	1.05173	0.890712	0.762674	0.596077
SPBC18H10.12C	R:A-SNGR-11:2054	rpl7-2	None	0.547815	0.381268	0.52586	0.536578	0.616898	0.628855	0.665964	0.731675	0.813489	0.799232	0.81363	0.817633	0.847451	0.655452	0.758265	0.751349	0.718442
SPBC18H10.12C	R:A-SNGR-11:8198	rpl7-2	None	0.516224	0.338625	0.574416	0.61567	0.565184	0.554309	0.645209	0.657732	0.703144	0.694257	0.700605	0.83521	0.756609	0.698838	0.786127	0.735157	0.67396
SPBC18H10.13	R:A-SNGR-11:4722	rps14-2	None	0.667051	0.421553	0.617383	0.567784	0.591667	0.536034	0.641104	0.69916	0.739312	0.728412	0.732654	0.988409	0.905364	1.03867	0.841725	0.786342	0.735278
SPBC18H10.13	R:A-SNGR-11:10866	rps14-2	None	0.542798	0.429783	0.50003	0.623537	0.668115	0.512641	0.584289	0.769607	0.855866	0.637367	0.697887	0.863027	0.855576	0.877147	0.83553	0.778651	0.693502
SPBC18H10.14	R:A-SNGR-11:3733	rps16-1	None	0.746597	0.390522	0.589536	0.780992	0.706841	0.577412	0.678355	0.794114	0.829605	0.855208	0.772934	1.0263	0.981279	1.03463	0.883223	0.835282	0.827353
SPBC18H10.14	R:A-SNGR-11:9877	rps16-1	None	0.581454	0.401717	0.537607	0.753122	0.619715	0.594589	0.65282	0.724804	0.771009	0.785428	0.781328	0.906499	0.968794	0.911331	0.885745	0.853179	0.751962
SPBC18H10.17C	R:A-SNGR-11:2172	C18H10.17c	None	0.905237	Null	0.941704	0.862609	0.865487	0.667129	0.548239	0.809453	0.97099	0.653516	0.851204	Null	1.21338	0.972603	0.756696	0.661741	0.860279
SPBC18H10.17C	R:A-SNGR-11:8316	C18H10.17c	None	0.745455	Null	0.99661	0.939189	0.860539	0.75092	0.795385	0.702655	0.714509	0.578869	0.658003	1.15044	Null	1.37291	0.851528	0.611452	0.804839
SPBC18H10.20C	R:A-SNGR-11:1100	C18H10.20c	None	0.98762	0.743031	1.05769	0.468801	0.622063	0.564655	0.680033	1.24415	1.40952	1.2169	1.02293	1.00886	0.85182	0.787986	0.717762	0.612763	0.864017
SPBC18H10.20C	R:A-SNGR-11:7244	C18H10.20c	None	0.934985	0.694969	1.15963	0.5196	0.510516	0.553216	1.01025	1.0821	0.830898	0.706914	0.785714	0.942543	0.896885	1.08978	0.668027	0.523109	0.622273
SPBC1921.01C	R:A-SNGR-11:2452	rpl37-1	None	0.619495	0.49132	0.568791	0.635152	0.659129	0.559366	0.600688	0.612796	0.735129	0.832563	0.837093	0.947932	0.91545	1.05417	0.814831	0.797767	0.843527
SPBC1921.01C	R:A-SNGR-11:8596	rpl37-1	None	0.507133	0.362155	0.545301	0.591517	0.562866	0.508422	0.601458	0.640936	0.687425	0.648522	0.726848	0.937576	0.923791	0.990058	0.848655	0.842769	0.735345
SPBC1921.05	R:A-SNGR-11:494	ape1	None	0.949866	0.600334	0.712081	0.694118	0.69657	0.816029	0.96	0.931559	0.725573	0.939099	0.979085	1.25041	1.14633	Null	1.12414	1.10215	0.955784
SPBC1921.05	R:A-SNGR-11:6638	ape1	None	Null	0.51145	0.617723	0.617029	0.683371	0.691156	0.749172	0.729328	0.731667	0.795587	0.770588	Null	1.229	1.36294	1.08675	0.977833	0.986739
SPBC19C2.03	R:A-SNGR-11:5220	rpc10|rpb12	None	0.88777	0.468864	0.927145	0.711401	0.723769	0.592117	0.765445	0.796319	1.07299	0.971671	1.1321	1.22623	1.12717	1.25208	0.869565	0.719481	0.978102
SPBC19C2.03	R:A-SNGR-11:11364	rpc10|rpb12	None	0.805985	0.559072	0.911065	0.88512	0.96748	0.759639	0.959227	1.10915	1.10292	0.782471	1.07536	1.27666	1.17289	1.17199	1.09385	0.917485	0.893122
SPBC19C2.07	R:A-SNGR-11:300	fba1	None	0.813171	0.470398	0.531353	0.695	0.601616	0.67581	0.830501	0.866605	0.765826	0.873741	0.796757	0.980891	0.882241	0.704987	0.852415	0.792576	0.822967
SPBC19C2.07	R:A-SNGR-11:6444	fba1	None	Null	0.458079	0.490993	0.659401	0.670747	0.591849	0.705891	0.648197	0.729728	0.72045	0.697895	0.909102	0.897304	0.926833	0.850569	0.809937	0.89852
SPBC19C2.15C	R:A-SNGR-11:4887	C2F12.16	None	1.07525	Null	0.885753	1.06228	0.923205	0.892857	0.881598	0.932886	0.921053	0.860432	0.892655	1.12937	1.06628	1.06921	0.864407	0.714072	0.730139
SPBC19C2.15C	R:A-SNGR-11:11031	C2F12.16	None	0.669377	Null	0.780399	0.6541	0.76375	0.764128	0.859688	0.87976	0.863524	0.732414	0.806563	0.956364	0.855091	Null	0.775641	0.719298	0.645804
SPBC19C7.05	R:A-SNGR-11:2141	C19C7.05	None	1.00839	0.807692	0.844228	0.714286	0.827225	0.821111	0.778935	1.01563	1.01236	0.621918	0.711755	0.743719	0.872109	0.890533	0.705085	0.631514	0.92869
SPBC19C7.05	R:A-SNGR-11:8285	C19C7.05	None	0.865103	0.686122	0.906417	0.789063	0.800699	0.810176	0.943694	0.899449	0.769319	0.516129	0.469713	0.783942	0.783572	1.04048	0.714754	0.556802	0.80021
SPBC19C7.06	R:A-SNGR-11:2653	C19C7.06	None	1.15388	0.796589	0.812747	0.956101	0.916211	0.867687	0.895165	0.932124	1.01083	1.03915	1.03756	1.22745	1.11401	1.19164	1.05086	0.921535	1.05966
SPBC19C7.06	R:A-SNGR-11:8797	C19C7.06	None	0.994235	0.62515	0.904525	1.04887	0.888288	0.839317	0.924689	0.979017	0.983871	0.877617	0.93772	1.28239	1.18704	1.07224	1.04778	0.933962	0.857633
SPBC19C7.10	R:A-SNGR-11:8317	C19C7.10	None	0.458558	Null	0.579592	0.405012	0.520879	0.516564	0.815608	0.64366	0.668258	0.430401	0.51336	0.797961	0.898793	1.16667	1.05915	0.701226	0.949725
SPBC19C7.12C	R:A-SNGR-11:3175	C19C7.12c	None	0.98527	0.809102	1.04274	0.780606	0.9926	0.788975	0.915205	0.975141	1.36752	1.12941	1.12121	1.15559	1.24	1.13407	0.903374	0.846715	1.02408
SPBC19C7.12C	R:A-SNGR-11:9319	C19C7.12c	None	0.918987	0.878543	0.901806	0.859688	1.05432	0.930213	1.18891	1.15709	1.21389	1.00984	0.893229	1.17578	1.11749	1.01571	0.927512	0.766721	0.710821
SPBC19F5.02C	R:A-SNGR-11:3545	C19F5.02c	None	1.35329	Null	1.36348	1.15017	1.11559	0.976549	1.09178	1.20413	1.30683	1.0539	Null	1.29032	1.14417	Null	1.00194	0.888889	1.04458
SPBC19F5.03	R:A-SNGR-11:4057	C19F5.03	None	1.24526	0.879173	1.19393	1.21233	1.16827	1.2784	1.40497	1.17172	1.07407	0.888141	0.912888	1.35177	1.2901	1.4376	1.22864	0.911846	1.29236
SPBC19F5.03	R:A-SNGR-11:10201	C19F5.03	None	1.09333	0.844248	1.2209	1.13909	1.19123	1.24284	1.24967	1.20396	1.13835	0.899719	0.853933	1.30742	1.23219	1.3255	1.15162	0.889201	1.14744
SPBC19F5.05C	R:A-SNGR-11:5591	C25D12.01c	G2	0.988	Null	1.04291	1.17903	1.001	1	1.10278	1.21572	1.5498	1.32236	1.03663	1.16804	1.02601	1.00512	0.904348	0.977108	0.95967
SPBC19F8.08	R:A-SNGR-11:3314	rps4-1	None	0.603546	0.423136	0.498444	0.680637	0.61617	0.581068	0.653567	0.706682	0.790393	0.753824	0.765995	0.933099	0.912102	0.682344	0.799683	0.791737	0.806975
SPBC19F8.08	R:A-SNGR-11:9458	rps4-1	None	0.556406	0.401201	0.495051	0.682761	0.709263	0.558828	0.613406	0.734477	0.737908	0.654795	0.759738	0.91644	0.912614	0.797528	0.819975	0.768861	0.746819
SPBC19G7.03C	R:A-SNGR-11:1970	rps30-2	None	0.735806	0.439465	0.610195	0.715174	0.602872	0.596735	0.821554	0.854524	0.840494	0.97868	0.89042	1.03501	1.02405	1.14957	0.980818	0.886935	0.812392
SPBC19G7.03C	R:A-SNGR-11:8114	rps30-2	None	0.617316	0.386886	0.645232	0.722888	0.676023	0.61618	0.738028	0.798291	0.752835	0.760301	0.758266	1.05328	1.0371	1.05974	0.923213	0.718649	0.744915
SPBC19G7.05C	R:A-SNGR-11:6627	cps1|drc1|bgs1	None	0.764138	Null	1.30319	1.08306	1.1511	0.821256	1.00243	0.970859	Null	0.842275	0.853859	1.23847	1.27548	1.25723	1.01344	0.877907	0.820883
SPBC19G7.10C	R:A-SNGR-11:398	C19G7.10c	None	1.41248	0.837805	0.861042	1.00701	Null	1.00976	1.20876	1.2187	0.963931	1.08762	1.18537	1.41017	1.14474	Null	1.12235	1.10563	1.06298
SPBC19G7.10C	R:A-SNGR-11:6542	C19G7.10c	None	1.15276	Null	0.847844	0.796226	0.878589	0.75089	0.918744	0.856674	0.947324	0.867754	0.86755	1.23991	1.22845	1.12384	1.12148	1.00935	Null
SPBC19G7.15	R:A-SNGR-11:942	C19G7.15	None	1.37238	Null	0.934386	0.851508	0.846154	Null	1.27251	1.25864	1.26605	1.14713	1.27799	1.53638	1.47518	1.63636	1.50509	1.28111	1.17378
SPBC19G7.15	R:A-SNGR-11:7086	C19G7.15	None	1.25156	Null	1.09921	1.03876	0.964153	1.04228	1.05166	1.04414	1.12571	0.989826	1.06282	1.44585	Null	1.5651	1.23651	0.906448	1.12773
SPBC19G7.17	R:A-SNGR-11:51	C36B7.01	None	0.617834	0.222064	0.579086	0.60122	0.581003	0.573587	0.646007	0.790412	0.908719	0.783608	0.776278	0.961219	0.734293	0.852079	0.875262	0.767812	0.791174
SPBC19G7.17	R:A-SNGR-11:6195	C36B7.01	None	0.509511	0.359108	0.626585	0.482388	0.50263	0.453519	0.705209	0.619628	0.617755	0.55219	0.702832	0.832048	0.796675	0.878745	0.629964	0.481042	0.65009
SPBC1A4.02C	R:A-SNGR-11:3598	leu1	None	1.07817	0.601757	0.714897	0.904941	0.943772	0.809165	0.929389	0.969901	1.03658	1.03254	1.01299	1.34348	1.31391	1.34808	1.21572	1.14779	1.20195
SPBC1A4.02C	R:A-SNGR-11:9742	leu1	None	0.891619	0.583851	0.777808	0.99317	0.916752	0.876404	0.91718	1.11268	0.971666	0.869863	0.951598	1.28627	1.26927	1.2842	1.17086	1.15356	1.08917
SPBC1A4.04	R:A-SNGR-11:10343	C1A4.04	None	0.841892	Null	0.628458	0.727273	0.902632	0.799817	1.01884	1.14621	1.1263	0.886076	1.12331	1.38693	1.52284	Null	1.10495	0.890443	1.0511
SPBC1A4.04	R:A-SNGR-11:4199	C1A4.04	None	0.796909	Null	0.643642	0.685246	0.80988	0.647871	0.842784	0.837037	1.20624	1.16135	1.20435	Null	1.49429	Null	1.08295	0.919866	1.08083
SPBC1A4.07C	R:A-SNGR-11:3071	C1A4.07c	None	1.35593	0.94713	1.37291	1.22269	1.11205	1.07859	1.29211	1.41339	1.40586	1.05532	1.14447	1.34526	1.16743	1.22558	1.08519	0.963993	1.19236
SPBC1A4.07C	R:A-SNGR-11:9215	C1A4.07c	None	1.13901	Null	1.27253	1.12672	1.1065	1.05306	1.2	1.34615	1.26019	1.18571	0.992089	1.21254	1.09703	1.07771	1.00951	0.75485	1.03952
SPBC1A4.08C	R:A-SNGR-11:1487	cct3	None	1.00753	0.762482	0.83547	0.813048	0.981511	0.907612	0.90694	0.915869	0.953093	1.05348	1.0753	1.27277	1.1899	1.14405	1.10262	0.956646	0.985788
SPBC1A4.08C	R:A-SNGR-11:7631	cct3	None	0.742857	0.572295	0.740622	0.939269	1.04591	0.824206	0.984468	0.995584	1.02329	0.827799	0.932659	1.30089	1.27354	1.2979	1.14038	1.07493	0.941977
SPBC1D7.03	R:A-SNGR-11:4220	C1D7.03	None	1.49531	0.757701	0.779817	0.75565	0.787758	0.656713	0.919066	0.886957	1.19318	0.908835	0.975576	1.03106	1.17206	1.05403	1.09018	0.924662	1.12286
SPBC1D7.04	R:A-SNGR-11:4716	mlo3	None	0.722751	Null	0.456716	0.440646	0.381381	0.503448	0.641854	0.721007	0.770246	0.723378	0.744505	1.02326	1.04429	1.26674	1.1271	1.15107	1.20143
SPBC1E8.04C	R:A-SNGR-11:1444	C1E8.04c	None	1.05201	0.822556	0.767599	0.801606	0.903766	1.10039	1.35053	1.37075	1.45718	1.54987	1.47285	1.6426	1.49505	Null	2.80844	2.86332	2.78659
SPBC1E8.04C	R:A-SNGR-11:7588	C1E8.04c	None	0.752449	Null	0.708479	0.698595	0.898836	0.891621	1.33098	1.39808	1.44955	1.20765	1.13993	1.6039	1.65438	2.42238	2.60404	2.7203	2.44956
SPBC20F10.01	R:A-SNGR-11:2052	gar1	None	0.601038	0.510203	0.708071	0.890186	0.823816	0.731078	0.918503	0.966357	1.1444	1.07848	1.05696	1.02282	0.94904	0.66609	0.765041	0.822081	0.768208
SPBC20F10.01	R:A-SNGR-11:8196	gar1	None	0.542862	0.409599	0.727358	0.829364	0.79569	0.761654	0.830416	0.891108	1.0424	0.991992	0.96675	1.08947	0.856674	0.727425	0.69492	0.625215	0.737937
SPBC211.03C	R:A-SNGR-11:3624	C211.03c	None	1.19099	Null	0.977273	0.944625	0.806122	Null	0.857407	0.969152	1.03933	1.01499	1.13121	1.54617	1.30332	1.4792	1.04527	0.965517	1.03686
SPBC211.03C	R:A-SNGR-11:9768	C211.03c	None	0.847682	Null	0.927273	0.829341	0.775472	0.703529	0.836676	0.930328	0.849246	0.685499	0.965079	1.27652	Null	Null	1.04071	1.00227	0.733721
SPBC211.04C	R:A-SNGR-11:9272	mcm6|mis5	None	0.800987	Null	0.777922	0.538136	0.539457	0.55859	0.770552	0.816921	0.878223	0.801282	0.886581	1.1573	0.969697	Null	0.659483	0.522727	0.570225
SPBC211.04C	R:A-SNGR-11:3128	mcm6|mis5	None	0.829787	Null	0.748047	0.583199	0.552778	0.536636	0.654568	0.724907	1.02294	1.02734	0.830508	Null	Null	0.913958	0.831202	0.827397	0.885417
SPBC211.05	R:A-SNGR-11:11205	C211.05	None	0.663636	Null	0.784314	0.590947	0.61122	0.726141	0.781148	0.786111	0.827945	0.760198	0.796919	1.16925	1.00474	1.04378	1.0312	0.695839	0.814856
SPBC215.02	R:A-SNGR-11:3541	C215.02	None	1.10775	Null	0.680685	0.724387	0.749577	0.688958	0.707993	0.793388	0.785252	0.714678	0.837037	1.16728	1.12698	1.29412	0.975395	0.951583	0.945241
SPBC215.02	R:A-SNGR-11:9685	C215.02	None	0.868526	Null	0.651007	0.849239	0.79321	0.731707	0.72888	0.900196	0.857542	0.619808	0.841294	1.16338	1.06093	1.14815	0.980728	0.927195	0.842683
SPBC215.05	R:A-SNGR-11:3384	gpd1	None	1.14435	0.569915	0.606364	0.490043	0.587755	0.613076	0.7762	0.823665	0.814001	0.690201	0.693911	1.029	1.02857	0.89916	1.23296	1.03366	1.07854
SPBC215.05	R:A-SNGR-11:3924	gpd1	None	1.28228	0.692972	0.66519	0.592648	0.577251	0.717815	0.937746	0.966318	0.880372	0.826352	0.836942	1.14717	1.18625	1.42206	1.41799	1.1851	1.28973
SPBC215.05	R:A-SNGR-11:9528	gpd1	None	0.789775	0.485022	0.587124	0.447722	0.572814	0.568438	0.771201	0.901979	0.748506	0.486513	0.667767	0.978073	1.01537	1.12311	1.23446	1.00759	0.992081
SPBC215.05	R:A-SNGR-11:10068	gpd1	None	1.19979	0.5488	0.649695	0.627451	0.602936	0.664751	0.892258	0.931111	0.848715	0.741253	0.767837	1.14873	1.15831	1.26937	1.40341	1.14713	1.12295
SPBC215.08C	R:A-SNGR-11:2824	C215.08c	None	0.966164	0.658776	0.901883	0.991172	0.865529	0.901173	1.00875	1.15171	1.28033	1.13996	1.14964	1.45292	1.37427	1.44804	1.48052	1.20959	1.37979
SPBC215.08C	R:A-SNGR-11:8968	C215.08c	None	0.809492	0.488444	0.900437	0.815179	0.86576	0.900195	1.05637	1.08384	1.31322	1.1492	1.06	1.37117	1.41104	1.42791	1.32443	1.27908	1.27867
SPBC215.09C	R:A-SNGR-11:2328	C215.09c	None	0.752501	0.564351	0.671713	0.670739	0.726123	0.713445	0.748232	0.827982	0.898713	0.859212	0.8427	0.955238	1.01903	0.917743	0.90929	0.904066	0.91574
SPBC215.09C	R:A-SNGR-11:8472	C215.09c	None	0.572753	0.441009	0.491296	0.61014	0.700234	0.626879	0.780445	0.788978	0.812954	0.667699	0.758675	1.0161	1.01501	1.00715	0.901485	0.838825	0.796739
SPBC215.10	R:A-SNGR-11:2840	C215.10	None	1.33984	Null	0.889205	0.773494	0.760512	0.774257	0.815296	0.711152	0.640191	0.611392	0.732394	0.978297	0.909091	1.19508	1.04552	0.848708	0.831804
SPBC215.11C	R:A-SNGR-11:2344	C215.11c	None	1.82601	1.33054	1.13575	1.10155	1.18578	1.04933	1.0738	1.01242	0.977174	0.767717	0.70405	0.798077	0.724466	Null	0.661585	0.712605	0.704467
SPBC215.11C	R:A-SNGR-11:8488	C215.11c	None	1.43404	Null	0.872372	0.968788	1.08071	0.986627	1.07473	1.03502	0.935878	0.590538	0.617512	0.772059	Null	0.801835	0.701031	0.639908	0.602703
SPBC215.12	R:A-SNGR-11:2856	cwf10	None	1.08012	Null	0.889043	0.840779	0.794408	0.976311	1.04377	1.12308	0.99912	0.911515	1.02096	1.27349	1.06692	1.26415	1.17618	0.90229	1.04958
SPBC215.12	R:A-SNGR-11:9000	cwf10	None	0.875367	Null	0.970252	0.689112	0.733813	0.890869	1.07026	1.05844	0.980789	0.785714	0.942547	1.23339	Null	1.17083	1.0764	0.811576	1.02458
SPBC216.07C	R:A-SNGR-11:4835	tor2	None	0.817529	Null	0.889299	0.938959	0.884393	0.921598	0.958034	0.967442	1.01831	0.911043	1.07092	Null	1.36066	1.44762	1.19897	0.973254	0.959607
SPBC21B10.03C	R:A-SNGR-11:1340	C21B10.03c	None	0.989353	0.719373	0.716125	0.834568	0.79543	0.812193	0.81402	0.826201	0.93817	0.831677	0.875486	1.19451	1.06512	0.946609	1.12226	0.989344	1.07966
SPBC21B10.03C	R:A-SNGR-11:7484	C21B10.03c	None	0.881931	0.535422	0.62231	0.76779	0.793444	0.710892	0.875152	0.839572	0.851545	0.796011	0.832022	1.17292	1.1153	1.34405	1.07632	0.905386	0.927116
SPBC21B10.04C	R:A-SNGR-11:4774	nrf1	None	1.02778	0.643432	0.944738	0.961538	0.835347	0.864956	0.991484	1.01187	1.02985	0.912712	0.886724	1.11635	0.937533	1.05426	0.95235	0.870273	0.889912
SPBC21B10.04C	R:A-SNGR-11:10918	nrf1	None	0.960251	0.718447	0.820579	0.994257	1.00974	0.949033	1.0398	1.15949	1.00385	0.781049	0.853061	0.997899	0.940692	1.02439	0.941429	0.876068	0.854825
SPBC21B10.08C	R:A-SNGR-11:3335	C21B10.08c	None	1.12991	0.636555	0.568182	0.585406	0.598927	0.473803	0.469922	0.493319	0.48845	0.415684	0.442638	0.549031	0.55431	0.381917	0.53198	0.495065	0.614007
SPBC21B10.08C	R:A-SNGR-11:9479	C21B10.08c	None	0.741087	0.628171	0.728174	0.559077	0.683926	0.458788	0.470623	0.516512	0.428765	0.324338	0.422294	0.522147	0.53083	0.581395	0.539077	0.493312	0.548705
SPBC21B10.10	R:A-SNGR-11:4706	rps4-2	None	0.66781	0.450014	0.652948	0.617927	0.657526	0.590445	0.638626	0.655691	0.724969	0.717669	0.757522	1.01576	0.924676	1.06045	0.815032	0.767453	0.736466
SPBC21B10.10	R:A-SNGR-11:10850	rps4-2	None	0.573944	0.428362	0.557445	0.65694	0.650139	0.560678	0.63435	0.74634	0.792604	0.625716	0.725176	0.961595	0.900306	0.894406	0.838025	0.799723	0.70244
SPBC21C3.06	R:A-SNGR-11:11285	C21C3.06	None	0.74416	0.560166	0.964286	0.689617	0.894168	0.858834	0.981069	0.955178	0.737984	0.502481	0.908123	1.11885	1.06372	1.09037	1.11224	0.888307	0.704202
SPBC21C3.08C	R:A-SNGR-11:5656	C21C3.08c	None	3.05687	Null	2.19902	Null	2.3771	Null	2.16355	2.1232	2.16416	1.97141	1.72792	2.00785	1.76335	1.58545	1.35152	1.35516	1.25857
SPBC21C3.09C	R:A-SNGR-11:11304	C21C3.09c	None	0.693878	0.429027	0.718811	0.958958	0.637615	0.678063	0.834264	0.911318	0.925612	0.548827	0.784722	0.959342	0.837563	1.04801	1.0455	0.806524	0.780632
SPBC21C3.13	R:A-SNGR-11:294	rps19-1	None	0.652466	0.341176	0.502136	0.617365	0.628246	0.680121	0.691529	0.829084	0.753956	0.816708	0.908762	0.958476	0.872525	0.640985	0.969868	0.717227	0.785966
SPBC21C3.13	R:A-SNGR-11:6438	rps19-1	None	0.476094	0.462549	0.453292	0.592911	0.624988	0.523957	0.663559	0.619108	0.789206	Null	0.750949	0.945332	0.87446	1.01129	0.776045	0.763269	0.750819
SPBC21C3.14C	R:A-SNGR-11:5688	C21C3.14c	None	1.08907	Null	1.14861	1.25331	0.956672	1.01967	1.19349	1.26357	1.2756	1.16963	1.10942	Null	1.43463	1.39511	1.228	1.15724	1.24321
SPBC21C3.15C	R:A-SNGR-11:4104	C21C3.15c	None	0.512346	0.304654	0.690716	0.445916	0.449578	0.435804	0.500458	0.647597	0.644038	0.531802	0.663148	0.795276	0.681026	0.790333	0.586384	0.488837	0.598916
SPBC21C3.15C	R:A-SNGR-11:10248	C21C3.15c	None	1.03387	0.332864	0.660783	0.444792	0.537111	0.74569	0.885714	0.967713	1.04126	0.937733	0.895184	Null	1.14807	0.892152	0.974321	Null	1.02391
SPBC21D10.09C	R:A-SNGR-11:6099	C21D10.09c	None	0.882353	Null	0.682196	0.530547	0.579416	0.724802	0.772067	0.805797	0.804374	0.597623	0.666667	0.797398	0.742038	0.664355	0.718954	0.514865	0.89404
SPBC21D10.09C	R:A-SNGR-11:12243	C21D10.09c	None	0.668011	Null	0.585143	0.518639	0.586505	0.7751	0.780374	0.791667	0.715006	0.512616	0.597096	0.744604	Null	Null	0.675719	0.672996	0.776596
SPBC21D10.10	R:A-SNGR-11:11277	C21D10.10	None	0.470067	Null	0.645307	0.558036	0.685127	0.709191	0.907095	0.928571	0.860743	0.768553	0.910213	1.04058	0.764228	1.10653	1.07944	0.813804	Null
SPBC21D10.11C	R:A-SNGR-11:1022	C21D10.11c	None	1.19219	0.871995	1.01331	1.0276	0.859682	0.95693	1.09645	1.08979	1.0737	1.03127	1.05436	1.18872	1.18593	1.24548	1.07128	0.99923	1.01792
SPBC21D10.11C	R:A-SNGR-11:7166	C21D10.11c	None	1.00449	0.741964	1.03226	0.970375	0.922228	0.860247	0.944696	0.833856	0.920176	0.796884	0.781272	1.13168	1.11028	1.16134	0.839933	0.63455	0.875298
SPBC21D10.12	R:A-SNGR-11:6654	hob1	None	Null	0.792982	0.875069	0.834499	0.835821	0.809725	0.925287	0.908759	0.905231	0.953057	0.852423	1.19404	1.16077	1.26196	1.09256	1.01498	1.0476
SPBC21D10.12	R:A-SNGR-11:510	hob1	None	1.37057	0.869869	0.824413	0.913319	Null	Null	1.18182	1.13017	0.880704	1.0404	1.12992	1.28913	1.07908	Null	1.12075	1.11157	1.03754
SPBC21H7.07C	R:A-SNGR-11:12222	his5	None	0.781436	0.67531	0.900225	1.01645	0.939926	0.783422	1.125	1.10519	1.03767	1.03769	1.03613	1.33426	1.2371	1.26045	1.09127	0.990278	0.966779
SPBC21H7.07C	R:A-SNGR-11:6078	his5	None	0.924747	0.507463	0.868505	0.757908	0.787406	0.772636	0.78977	0.865314	Null	0.812877	0.896792	1.29439	1.25066	1.00884	0.905969	0.670588	0.964714
SPBC23E6.04C	R:A-SNGR-11:4648	C23E6.04c	None	1.02834	Null	1.08986	1.14362	0.9303	0.847255	1.01224	1.05465	1.23072	1.03176	0.969745	1.21429	1.01401	1.04068	0.938755	0.907942	0.981278
SPBC23E6.04C	R:A-SNGR-11:10792	C23E6.04c	None	0.91876	Null	1.11229	1.13787	1.01517	0.864437	0.994286	1.18453	1.11658	0.879217	0.923451	1.08097	1.01373	Null	0.865961	0.952038	0.891365
SPBC23E6.05	R:A-SNGR-11:4152	C23E6.05	None	0.694949	0.487805	0.891113	0.748948	0.625756	0.498569	0.556619	0.750352	0.794554	0.907149	0.764706	0.760255	0.644647	0.750228	0.658436	0.492595	0.623583
SPBC23E6.05	R:A-SNGR-11:10296	C23E6.05	None	0.669075	0.36722	0.87178	0.621989	0.609102	0.505959	0.647458	0.798518	0.945117	0.642483	0.684538	0.741049	0.755848	0.786051	0.569444	0.528398	0.543811
SPBC23E6.06C	R:A-SNGR-11:4664	C23E6.06c	None	0.702536	Null	0.733381	0.715418	0.772337	0.727273	0.875618	0.83908	0.916561	0.731022	0.927393	1.10889	0.98031	1.12222	0.881244	0.845843	0.800808
SPBC23E6.06C	R:A-SNGR-11:10808	C23E6.06c	None	0.574744	Null	0.683797	0.682669	0.832572	0.756198	Null	0.88006	0.702926	0.748603	0.739604	1.01974	0.927721	1.03633	0.923398	0.845471	0.733613
SPBC23E6.07C	R:A-SNGR-11:9224	rfc1	None	0.550073	Null	0.682111	0.438338	0.51693	0.594828	0.733469	0.759843	0.756463	0.690058	0.653226	Null	0.835294	0.844291	0.723108	0.474638	0.679376
SPBC23E6.09	R:A-SNGR-11:1267	C23E6.09	None	0.358916	0.391629	0.413776	0.409185	0.582765	0.62965	0.683871	0.927095	1.00082	0.832751	0.939895	1.08333	0.86	0.714849	0.823599	0.709302	0.853901
SPBC23E6.09	R:A-SNGR-11:7411	C23E6.09	None	0.238612	Null	0.379504	0.294095	0.37808	0.299623	0.530945	0.583962	0.86551	0.760216	0.666364	0.929327	0.774152	0.906045	0.670375	0.58559	0.720615
SPBC23E6.09	R:A-SNGR-11:9240	C23E6.09	None	0.335829	Null	0.62632	0.486741	0.623386	0.72067	0.871634	0.895304	1.07648	0.961382	0.959016	1.11111	1.17799	0.865969	1.03509	0.552573	1.15751
SPBC23E6.09	R:A-SNGR-11:3096	C23E6.09	None	Null	Null	0.637832	0.489796	0.589506	0.625235	0.859364	0.709992	1.39433	1.2025	0.909671	1.12746	1.12279	1.01077	0.835423	0.489498	1.06536
SPBC23G7.05	R:A-SNGR-11:1141	sui1|psu1	None	0.770254	0.655286	0.567399	0.616115	0.859823	0.674347	0.563875	0.914536	0.893344	0.664991	0.951473	1.04147	0.88581	0.660008	0.801398	0.671621	0.806502
SPBC23G7.05	R:A-SNGR-11:7285	sui1|psu1	None	0.466692	0.355538	0.698295	0.59851	0.727625	0.696187	0.776929	0.657991	0.761307	0.621414	0.846769	0.967156	1.03329	1.17091	0.902729	0.69606	0.743601
SPBC23G7.12C	R:A-SNGR-11:4711	rpt6|let1	None	0.742227	Null	0.619512	0.728464	0.753187	0.777778	0.867575	0.834586	0.782745	0.736801	0.925403	1.30499	1.26268	1.3493	1.10974	1.03826	0.925382
SPBC23G7.12C	R:A-SNGR-11:10855	rpt6|let1	None	0.697585	Null	0.586957	0.75154	0.891167	0.880165	0.950769	0.864494	0.737436	0.755294	0.905738	1.15232	1.24752	Null	1.10438	1.11588	1.00864
SPBC23G7.13C	R:A-SNGR-11:8222	C23G7.13c	None	Null	Null	0.464634	0.36253	0.322705	0.4	0.752036	0.958705	1.26829	1.23378	1.55814	2.70018	2.74593	2.6908	2.40596	1.89733	2.02694
SPBC23G7.13C	R:A-SNGR-11:2078	C23G7.13c	None	Null	Null	0.5	0.375423	0.357595	0.363946	0.684878	0.979497	1.44081	1.22957	1.79504	Null	2.74359	2.22071	2.30169	1.77977	2.16667
SPBC23G7.15C	R:A-SNGR-11:598	rpp2-2	None	0.7409	0.402892	0.623493	0.609611	0.599283	0.587288	0.850454	0.84037	0.870559	0.971479	0.975236	1.23831	1.18699	1.04868	1.30768	0.9532	0.965208
SPBC23G7.15C	R:A-SNGR-11:6742	rpp2-2	None	0.612245	0.443617	0.547054	0.786585	0.776881	0.65669	0.837509	0.905184	0.94885	1.06198	1.01905	1.39362	Null	1.5606	1.20297	1.33339	1.14006
SPBC24C6.04	R:A-SNGR-11:2462	C24C6.04	None	1.27316	0.888859	0.891777	1.05577	1.07421	0.9394	1.05297	1.09669	1.15033	1.07491	1.10165	1.25828	1.19539	1.27519	1.07578	1.07942	1.01952
SPBC24C6.04	R:A-SNGR-11:8606	C24C6.04	None	0.981653	0.825112	0.796071	1.07656	0.975688	0.907451	1.08749	1.09139	1.12293	0.885933	0.99203	1.31766	1.1987	1.34019	1.09808	1.06606	0.939967
SPBC24C6.05	R:A-SNGR-11:2974	sec28	None	0.942928	0.684347	Null	0.80378	0.865539	0.921028	1.03886	1.03111	0.909091	0.862653	0.923184	1.27303	1.13929	1.3243	1.08333	0.933255	0.968421
SPBC24C6.05	R:A-SNGR-11:9118	sec28	None	0.841379	Null	0.942387	0.936567	0.907879	0.886598	1.03121	0.993007	0.895402	0.816857	0.864492	1.24773	1.2015	1.20088	0.987055	0.76524	0.856872
SPBC25B2.03	R:A-SNGR-11:11533	C25B2.03	None	0.631148	0.524887	0.881633	0.743902	0.942957	0.867308	1.24	1.06931	0.984441	0.762803	0.881435	1.28058	1.28497	Null	1.17357	0.997561	1.03501
SPBC25B2.03	R:A-SNGR-11:5389	C25B2.03	None	0.848684	Null	1.07833	0.847432	0.933775	0.794603	0.908683	0.809346	1.06203	0.930408	0.949881	Null	1.29872	1.30324	1.25096	1.00527	1.17769
SPBC25B2.06C	R:A-SNGR-11:5405	C25B2.06c	None	0.781333	Null	0.728545	0.774011	0.686432	0.565217	0.764033	0.621739	0.894273	0.906433	0.880882	1.21328	1.07436	0.907634	0.786346	0.684624	0.635906
SPBC25B2.06C	R:A-SNGR-11:11549	C25B2.06c	None	0.648946	0.608541	0.793103	0.902203	0.741758	0.650069	Null	0.832168	0.820423	0.761384	0.961806	1.20353	1.15618	Null	0.818182	Null	0.618788
SPBC25B2.09C	R:A-SNGR-11:5421	C25B2.09c	None	0.646118	0.508413	0.713216	0.774446	0.829891	0.676237	0.917107	0.744226	1.00775	0.96841	0.820412	Null	1.06911	1.0181	0.901495	0.864631	0.899877
SPBC25B2.09C	R:A-SNGR-11:11565	C25B2.09c	None	0.518741	0.437083	0.752363	0.761703	0.868561	0.852572	1.03045	0.96807	0.999001	0.824935	0.863985	1.24537	Null	1.13499	1.01862	0.904535	0.713494
SPBC25D12.04	R:A-SNGR-11:6660	suc22	None	1.39122	0.918578	1.1816	1.12926	1.13635	0.985248	1.00048	0.944051	0.971343	0.90411	0.847839	1.21805	1.19527	1.32833	1.1936	1.11751	1.0117
SPBC25D12.04	R:A-SNGR-11:6788	suc22	None	1.49501	0.90573	1.00508	1.21243	1.11145	1.0199	1.00229	1.02097	0.908233	1.03989	0.892799	1.22026	1.23114	1.39915	1.18982	1.2465	1.06118
SPBC25D12.04	R:A-SNGR-11:355	suc22	None	1.02343	0.624943	0.91897	1.11802	0.905199	1.024	1.07317	1.01341	0.847324	0.755687	1.04162	1.16171	1.06442	Null	1.23687	1.01864	1.05295
SPBC25D12.04	R:A-SNGR-11:516	suc22	None	1.58324	0.717318	1.02472	1.20996	1.06357	Null	1.11258	1.05806	0.876085	0.926312	1.18143	1.21643	1.09021	1.24319	1.31944	1.07839	1.04273
SPBC25D12.04	R:A-SNGR-11:6499	suc22	None	0.958774	0.88823	0.917185	0.872971	0.837303	0.668388	0.73996	0.750124	0.896094	Null	0.745288	1.05787	1.05663	1.34974	0.980699	0.818605	Null
SPBC25D12.04	R:A-SNGR-11:644	suc22	None	1.93131	1.05685	1.19434	1.28682	0.940653	Null	Null	1.10204	0.878245	0.923929	1.10784	1.28	1.15974	Null	1.32426	1.24868	1.00256
SPBC25H2.02	R:A-SNGR-11:638	ths1	None	1.06278	0.729564	0.871795	0.898804	0.781635	0.873575	1.01838	1.01357	0.920839	1.03874	1.05916	1.29607	1.09461	1.13316	1.05695	1.00989	0.918673
SPBC25H2.02	R:A-SNGR-11:6782	ths1	None	0.975755	0.631659	0.851642	0.883259	0.911685	0.867636	0.867364	0.882515	0.868821	0.91621	0.900253	1.19338	1.13063	1.20542	1.0475	0.978298	0.954994
SPBC25H2.05	R:A-SNGR-11:215	C25H2.05	None	0.606546	0.282421	0.398475	0.548719	0.609033	0.640751	0.627073	0.76479	0.712806	0.742921	0.867832	0.971728	0.869747	0.577113	0.998369	0.698726	0.840677
SPBC25H2.05	R:A-SNGR-11:6359	C25H2.05	None	0.464416	0.403385	0.452391	0.582856	0.589443	0.483409	0.59773	0.582267	0.748127	0.656103	0.775609	0.980085	0.934686	0.598437	0.865456	0.719103	0.846219
SPBC25H2.07	R:A-SNGR-11:110	tif11	None	0.842765	0.552	0.576489	0.903983	0.826564	0.778324	0.906179	1.06884	1.04274	1.05839	1.01635	1.1727	0.988049	0.645374	0.936346	0.794143	0.877419
SPBC25H2.07	R:A-SNGR-11:6254	tif11	None	0.575865	0.390439	0.746043	0.868911	0.788249	0.705469	0.816755	0.827652	1.01445	0.956858	0.969005	1.13937	1.09605	1.04267	1.04956	0.824802	0.935569
SPBC25H2.12C	R:A-SNGR-11:78	cct7	None	1.11125	0.781859	0.771089	1.04759	1.00894	0.981186	0.996348	1.13447	1.09805	1.07026	1.01291	1.25542	1.07195	0.832066	1.01864	0.839162	0.936281
SPBC25H2.12C	R:A-SNGR-11:6222	cct7	None	0.691787	0.510926	0.835581	0.913638	0.913444	0.72145	0.917494	0.911754	0.952703	0.833533	0.952057	1.19622	1.14107	1.00857	1.15185	0.760342	0.905003
SPBC25H2.16C	R:A-SNGR-11:1150	C25H2.16c	None	0.90125	0.738542	0.786681	0.897727	0.865622	0.780034	0.889007	1.06942	1.06143	1.02148	1.11701	1.20398	1.06437	0.855932	0.987374	0.886776	1.01212
SPBC25H2.16C	R:A-SNGR-11:7294	C25H2.16c	None	0.784483	0.554825	0.782353	0.812036	0.729095	0.597775	0.752563	0.808636	0.883035	0.824597	0.851921	1.16485	1.16913	0.922734	0.970738	0.773377	0.954304
SPBC26H8.01	R:A-SNGR-11:536	thi2|nmt2	None	1.11612	0.543747	0.727155	0.837367	0.718707	0.701282	0.973095	1.05358	0.888011	0.971065	0.886459	1.1089	1.03682	1.05767	1.3801	1.06787	1.0401
SPBC26H8.01	R:A-SNGR-11:883	thi2|nmt2	None	1.02315	0.567706	0.788779	0.838879	0.737306	0.754338	1.06545	1.04271	0.959505	1.029	0.952375	1.10026	1.07785	1.21183	1.27535	1.13117	1.07902
SPBC26H8.01	R:A-SNGR-11:7027	thi2|nmt2	None	0.889678	0.490975	0.836734	0.85356	0.905153	0.792164	0.906577	0.934775	0.960515	0.871859	0.784213	1.07507	1.11107	1.14583	1.16304	1.05486	1.04665
SPBC26H8.01	R:A-SNGR-11:6680	thi2|nmt2	None	0.701267	0.477629	0.697161	0.889339	0.886799	0.770851	0.892558	0.857474	0.904604	0.900622	0.806349	1.13585	Null	1.15311	1.10766	1.29905	1.11253
SPBC26H8.02C	R:A-SNGR-11:6184	sec9	None	0.653901	0.492721	0.856021	0.72583	0.751559	0.68683	1.00549	0.956567	1.35014	0.807874	0.863868	Null	1.01255	1.14891	1.03025	0.489437	0.775769
SPBC26H8.03	R:A-SNGR-11:6696	cho2	None	1.18457	0.894017	1.0706	1.12821	1.20997	1.05732	1.17181	1.10673	1.11186	1.14323	1.0265	Null	1.52548	1.67554	1.41692	1.4497	1.24005
SPBC26H8.03	R:A-SNGR-11:552	cho2	None	1.67299	0.862443	1.19364	1.10346	1.03636	Null	1.56701	1.57391	1.05006	1.12637	1.17882	1.5531	1.4605	Null	1.59517	1.25458	1.11415
SPBC26H8.04C	R:A-SNGR-11:8387	C26H8.04c	None	0.551343	Null	0.651537	0.576968	0.440813	0.390868	0.603908	0.581165	0.560878	0.397616	0.468293	0.912393	0.8516	0.976842	0.598465	0.572553	0.645038
SPBC26H8.04C	R:A-SNGR-11:2243	C26H8.04c	None	0.693356	Null	0.677994	0.420253	0.568649	0.526012	0.662741	0.761574	0.771028	0.559946	Null	0.882726	0.784794	Null	0.660345	0.660294	0.772152
SPBC26H8.07C	R:A-SNGR-11:5896	nda3|ben1|alp12	None	0.87552	0.606809	0.802907	0.647783	0.65285	0.721748	0.646989	0.710947	0.800276	0.683667	0.765994	1.03768	1.0043	0.903504	0.906503	0.84814	0.85091
SPBC26H8.07C	R:A-SNGR-11:12040	nda3|ben1|alp12	None	1.21003	0.683102	0.871439	1.06604	0.840178	0.731549	Null	0.990566	1.07079	1.07206	1.07904	1.13717	1.14475	1.13344	1.18498	1.03595	1.13791
SPBC26H8.08C	R:A-SNGR-11:5400	C26H8.08c	G2	0.82622	0.603211	1.0589	0.963366	0.865128	0.671583	1.01264	1.09682	1.28817	1.1789	0.871575	1.01384	0.833333	0.874931	0.797802	0.777052	0.860179
SPBC26H8.08C	R:A-SNGR-11:11544	C26H8.08c	G2	0.678553	0.543497	0.95954	1.28209	0.957035	0.777079	1.02628	1.23706	1.3555	1.08835	0.965649	1.05599	0.935223	0.905383	0.845941	0.80744	0.639033
SPBC26H8.10	R:A-SNGR-11:5416	dis3	G2	0.556084	Null	0.691829	0.484543	0.595202	0.444444	0.617647	0.677024	0.726129	0.697607	0.656285	0.93184	0.791279	0.888227	0.691589	0.641108	0.711326
SPBC26H8.10	R:A-SNGR-11:11560	dis3	G2	0.438701	Null	0.688179	0.527417	0.694444	0.588113	0.766478	0.913253	0.896817	0.666232	0.759924	0.971093	0.943901	Null	0.832432	Null	0.525678
SPBC26H8.11C	R:A-SNGR-11:5928	C26H8.11c	None	0.734568	0.731383	1.19102	1.22161	1.19721	1.57993	1.10555	1.03209	1.00082	0.958982	1.04342	1.43092	1.41027	1.18911	1.1006	0.720456	0.822067
SPBC26H8.11C	R:A-SNGR-11:12072	C26H8.11c	None	1.13818	0.726046	1.43405	1.94774	1.69075	1.2806	Null	Null	1.39733	1.30285	1.4178	1.70503	1.71226	1.63224	1.33624	1.23314	1.13576
SPBC26H8.14C	R:A-SNGR-11:8324	C26H8.14c	None	0.660417	Null	0.683417	0.656514	0.674051	0.559722	0.666667	0.524462	0.544747	0.415541	0.553506	Null	Null	1.12583	0.716312	0.708155	0.611018
SPBC27.05	R:A-SNGR-11:2851	C27.05	M	1.06577	2.43289	4.73865	4.62987	Null	1.49543	0.961929	0.659389	0.50051	1.00136	2.67077	4.57581	3.79032	2.78632	1.41838	0.746835	0.528463
SPBC27.05	R:A-SNGR-11:8995	C27.05	M	1.0424	Null	4.47613	3.9601	2.61887	1.44651	0.88968	0.621514	Null	0.860666	2.15238	4.48	Null	2.55378	1.29469	0.590129	0.561571
SPBC27.08C	R:A-SNGR-11:3859	C28F2.01c	None	0.970508	0.652713	0.79855	0.70132	0.682357	0.611478	0.599064	0.504233	0.53671	0.470115	0.498878	0.665356	0.582514	0.748957	0.642519	0.581961	0.610254
SPBC27.08C	R:A-SNGR-11:10003	C28F2.01c	None	0.803775	0.633374	0.750869	0.626551	0.633821	0.562064	0.540132	0.517085	0.460382	0.430434	0.483373	0.625641	0.570048	0.623457	0.600579	0.520957	0.501669
SPBC27B12.03C	R:A-SNGR-11:3372	C27B12.03c	None	0.610832	Null	0.596939	0.538003	0.658228	0.542041	0.611429	0.591856	0.601892	0.485782	0.557351	0.655666	0.645345	0.61875	0.656995	0.622584	0.742317
SPBC27B12.03C	R:A-SNGR-11:9516	C27B12.03c	None	0.459801	Null	0.691472	0.548143	0.63878	0.598771	0.645631	0.720747	0.587413	0.338109	0.472344	0.628571	0.637209	0.736298	0.661392	0.660494	0.686082
SPBC27B12.08	R:A-SNGR-11:4434	C27B12.08	None	1.19538	Null	0.832845	0.757143	0.868908	0.672387	0.862839	0.870445	1.07739	1.02443	1.03288	1.29658	1.20163	1.2529	0.97723	0.849817	1.05997
SPBC27B12.10C	R:A-SNGR-11:3908	C27B12.10c	None	0.85654	0.638197	0.941499	0.790373	0.835043	0.85241	0.998438	0.962882	0.965963	0.831017	0.967359	1.28045	1.20069	1.39373	0.998058	0.855721	0.924224
SPBC27B12.10C	R:A-SNGR-11:10052	C27B12.10c	None	0.845838	Null	0.877647	0.816487	0.886768	0.818981	0.939666	0.976552	0.925514	0.816961	0.97479	1.27482	1.12936	1.21279	1.08772	0.845865	0.807985
SPBC27B12.12C	R:A-SNGR-11:11287	C27B12.12c	None	0.602573	0.356729	0.749861	0.609058	0.87795	0.896622	1.10931	1.22756	1.13831	0.706215	0.946043	1.20869	1.22847	1.20925	1.2966	0.893986	1.13573
SPBC27B12.12C	R:A-SNGR-11:5143	C27B12.12c	None	0.537313	Null	0.784823	0.565118	0.565522	0.642721	0.790598	0.783666	1.21576	0.855019	0.86217	1.05949	1.07216	1.2593	0.933333	0.685291	1.1102
SPBC27B12.13	R:A-SNGR-11:5112	C8D2.22	None	0.787752	0.50836	0.823819	0.872203	0.792919	0.781578	0.848034	0.900538	0.971031	0.894699	0.874648	1.18163	1.12533	1.16667	0.976605	0.666885	0.94267
SPBC27B12.13	R:A-SNGR-11:11256	C8D2.22	None	0.398431	0.395241	0.614128	0.632253	0.655581	0.743578	0.725708	0.721556	0.794352	0.650093	0.743515	1.05456	0.933062	1.02886	0.997959	0.913717	0.727293
SPBC28E12.03	R:A-SNGR-11:76	C28E12.03	None	1.28627	0.919205	0.797256	0.617794	0.690278	0.553571	0.570662	0.956587	0.942042	0.751904	0.873832	1.01431	0.751224	Null	0.778331	0.592776	0.791425
SPBC28E12.03	R:A-SNGR-11:6220	C28E12.03	None	0.887395	0.607727	0.881559	0.742097	0.642105	0.629234	0.735511	0.740881	0.79316	0.619835	0.683582	Null	Null	Null	0.743902	0.317614	0.686679
SPBC28F2.02	R:A-SNGR-11:6775	C28F2.02	G2	1.05668	Null	0.653	Null	0.704637	0.721584	0.776362	0.881494	0.883514	0.77853	0.752674	0.955857	0.840044	0.902603	0.888889	0.838384	0.758506
SPBC28F2.03	R:A-SNGR-11:1046	ppi1	None	0.835115	0.606889	0.550037	0.667813	0.684319	0.760685	0.664521	0.729977	0.783715	0.699889	0.75687	0.822969	0.726298	0.55571	0.732653	0.622799	0.674613
SPBC28F2.03	R:A-SNGR-11:7190	ppi1	None	0.51308	0.370494	0.628679	0.835081	0.603347	0.576937	0.68081	0.633978	0.692846	0.583772	0.6611	0.7798	0.746734	0.830935	0.658496	0.595877	0.625267
SPBC28F2.04C	R:A-SNGR-11:5447	spf27|cwf7	None	0.671785	Null	0.59675	0.684132	0.748727	0.659306	0.761905	0.670259	0.926984	0.916793	0.884521	Null	1.06319	1.19737	0.906122	0.891945	Null
SPBC28F2.09	R:A-SNGR-11:12135	C28F2.09	None	1.4523	1.36895	1.33053	1.12885	1.34675	1.36593	1.60564	1.71018	1.62672	1.25099	1.71984	1.9633	2.23716	2.27007	1.89778	2.0884	1.79688
SPBC28F2.09	R:A-SNGR-11:5991	C28F2.09	None	1.68024	Null	1.39312	1.26415	1.07208	1.29177	1.29947	1.37994	1.69291	1.29343	1.61009	2.0033	2.21097	1.86467	2.1087	1.3149	2.35152
SPBC28F2.10C	R:A-SNGR-11:2139	C28F2.10c	None	0.673246	Null	0.600985	0.606742	0.62381	0.802949	0.590476	0.797516	1.00412	0.630534	0.825832	0.875728	0.89899	1.07731	0.650888	0.612091	0.978873
SPBC28F2.11	R:A-SNGR-11:2651	C28F2.11	S	0.842105	Null	0.948481	1.25339	1.29185	1.11734	1.12657	0.983819	0.880435	0.867	0.957393	1.2819	1.46302	1.88024	1.45902	1.231	1.05453
SPBC28F2.11	R:A-SNGR-11:8795	C28F2.11	S	0.75641	Null	1.04873	1.40041	1.33067	1.21168	1.19455	1.04598	0.852308	0.729003	0.947257	1.42899	1.62295	1.82864	1.52813	1.21875	0.933858
SPBC29A10.01	R:A-SNGR-11:6888	ccr1	None	1.03736	Null	1.04924	1.07176	0.953943	0.966825	0.965056	1.10803	1.07057	0.98978	1.0239	1.39976	1.30503	1.2371	1.09184	0.948658	0.905639
SPBC29A10.01	R:A-SNGR-11:744	ccr1	None	0.930881	0.708625	0.960296	0.893703	Null	Null	1.17532	1.32449	0.935091	1.00771	1.1652	1.28672	1.14938	Null	1.0612	0.951351	0.795107
SPBC29A10.05	R:A-SNGR-11:1037	exo1	None	0.955145	0.840502	0.957303	0.839931	0.845703	0.815047	0.978528	1.05249	1.18391	1.11064	1.15431	Null	Null	Null	0.962264	0.768328	1.18905
SPBC29A10.08	R:A-SNGR-11:1053	C29A10.08	G2	0.835143	0.552704	0.428317	0.317465	0.472298	0.588163	0.834574	1.0898	1.11989	1.04059	0.878208	0.803922	0.684822	0.591635	0.855085	0.97553	1.32624
SPBC29A10.08	R:A-SNGR-11:7197	C29A10.08	G2	0.703883	0.34151	0.400699	0.261923	0.434913	0.511506	0.814167	0.776656	0.943014	0.752777	0.768457	0.758145	0.624936	0.854067	0.828637	0.728395	1.22816
SPBC29A10.10C	R:A-SNGR-11:7213	C29A10.10c	None	0.778846	0.510791	0.977186	0.663755	0.501632	0.467305	0.635844	0.582072	0.953416	0.681073	0.833554	0.935728	0.756198	0.918486	0.481618	0.385991	0.62549
SPBC29A10.10C	R:A-SNGR-11:1069	C29A10.10c	None	Null	0.797753	0.90081	0.684277	0.696793	0.567329	0.715528	0.924837	1.05479	1.03846	1.0123	1.07295	0.925736	Null	0.654122	0.557823	0.737013
SPBC29A10.12	R:A-SNGR-11:1085	C29A10.12	None	0.825424	0.586089	0.538003	0.54703	0.676876	0.604743	0.697895	0.84016	0.735528	0.668387	0.629503	0.703297	0.634675	Null	0.608567	0.632671	0.751506
SPBC29A10.12	R:A-SNGR-11:7229	C29A10.12	None	0.684149	Null	0.593148	0.457041	0.473161	0.516513	0.699748	0.51153	0.492476	0.443559	0.526708	0.651515	0.669915	0.871703	0.591873	0.624212	0.599707
SPBC29A10.13	R:A-SNGR-11:1597	C29A10.13	None	0.99247	0.682896	0.719862	0.765374	0.758442	0.762411	0.808696	0.790507	0.781172	0.794755	0.966063	1.09538	1.03811	Null	1.15094	1.08229	0.991672
SPBC29A10.13	R:A-SNGR-11:7741	C29A10.13	None	0.754774	Null	0.720036	0.699925	0.708124	0.664025	0.898802	0.818452	0.751684	0.703774	0.831268	1.14217	1.17358	1.28931	1.14354	1.03867	0.897277
SPBC29A10.16C	R:A-SNGR-11:2421	C29A10.16c	None	0.802064	0.62851	0.656031	0.677307	0.824176	0.711712	0.707129	0.736166	0.799029	0.85622	0.824959	0.958446	0.926481	1.03794	0.773345	0.820046	0.900654
SPBC29A10.16C	R:A-SNGR-11:8565	C29A10.16c	None	0.508248	Null	0.589816	0.702004	0.760677	0.641831	0.727003	0.717084	0.748471	0.635697	0.722855	0.924017	0.910668	1.01565	0.825942	0.844581	0.71457
SPBC29A3.01	R:A-SNGR-11:1023	C29A3.01	G2	0.700585	Null	0.358875	0.308784	0.49369	0.655829	1.04911	1.06612	0.987332	0.841584	0.732323	0.818935	0.731656	0.938166	1.0565	1.00253	1.14003
SPBC29A3.01	R:A-SNGR-11:7167	C29A3.01	G2	0.677596	Null	0.415433	0.368488	0.465409	0.692045	0.876506	0.901961	0.967662	0.740139	0.629195	0.843505	0.783898	0.878695	0.850556	0.799555	0.996965
SPBC29A3.02C	R:A-SNGR-11:5134	his7	None	0.541466	0.330308	0.655745	0.520566	0.514566	0.556286	0.685152	0.6513	0.752094	0.751445	0.701486	0.824749	0.910933	1.05092	0.79683	0.630508	0.917266
SPBC29A3.02C	R:A-SNGR-11:11278	his7	None	0.70045	0.484326	0.609312	0.673441	0.844867	0.804213	0.982299	0.98366	0.924301	0.737458	0.837324	1.00878	0.962585	1.14954	1.179	0.974007	1.08993
SPBC29A3.04	R:A-SNGR-11:5150	rpl7a	None	0.459627	0.296593	0.53517	0.550286	0.539663	0.614247	0.678221	0.657211	0.859085	0.759127	0.823638	0.972193	0.903473	0.923802	0.836805	0.5955	0.839027
SPBC29A3.04	R:A-SNGR-11:11294	rpl7a	None	0.465298	0.388665	0.441562	0.760312	0.778317	0.653014	0.849394	0.871279	0.935037	0.864687	0.781128	1.11494	0.91902	0.664246	0.990729	0.821594	0.893855
SPBC29A3.07C	R:A-SNGR-11:1621	C29A3.07c	None	0.913043	0.617874	0.753544	0.741303	0.689088	0.580629	0.708613	0.712204	0.745816	0.814195	0.956522	1.1119	0.958252	1.17414	0.920224	0.806366	0.804845
SPBC29A3.10C	R:A-SNGR-11:6645	C29A3.10c	None	0.496798	Null	0.703534	0.670134	0.691685	0.57022	0.65042	0.654217	0.802206	0.730171	0.734486	1.04092	0.971014	1.15638	1.0464	1.00076	Null
SPBC29A3.11C	R:A-SNGR-11:11326	C29A3.11c	None	0.471167	Null	0.811321	0.639216	0.752874	0.654878	0.822023	0.833916	0.814607	0.689051	0.924466	Null	1.03748	1.04786	0.925532	0.682018	Null
SPBC29A3.12	R:A-SNGR-11:487	rps9-2|rps9b	None	0.915953	0.416168	0.595488	0.732734	0.639204	0.645542	0.825714	0.900525	0.78181	0.858746	0.930336	1.02127	0.958613	0.805981	1.05942	0.808947	0.872741
SPBC29A3.12	R:A-SNGR-11:6631	rps9-2|rps9b	None	0.525515	0.51558	0.552098	0.764253	0.692919	0.643321	0.718554	0.743182	0.879838	0.88831	0.760102	1.03521	0.984344	1.02493	0.937045	0.902783	Null
SPBC29A3.15C	R:A-SNGR-11:4110	C29A3.15c	None	0.596821	0.453465	0.744382	0.709328	0.705977	0.668459	0.837997	0.667246	0.984894	0.710306	0.936251	1.10455	1.02191	1.17278	0.835924	0.78712	0.947368
SPBC29A3.15C	R:A-SNGR-11:10254	C29A3.15c	None	0.901701	0.526912	0.728048	0.815252	0.863492	0.783051	0.933476	0.975845	0.983444	0.783758	0.904915	1.14238	1.23687	1.21227	1.09294	0.914634	0.978112
SPBC29A3.16	R:A-SNGR-11:4622	C29A3.16	None	1.06101	Null	1.31179	1.17447	0.89038	0.870283	0.985714	0.960452	1.15709	1.02034	Null	Null	1.0781	1.09121	0.852321	0.938124	0.948993
SPBC29A3.21	R:A-SNGR-11:11970	C29A3.21	None	0.43483	0.456446	0.71253	0.57207	0.778017	0.811133	0.936214	1.02754	0.826401	0.720172	1.06836	1.34961	1.43258	1.59835	1.37274	1.37971	1.01722
SPBC29A3.21	R:A-SNGR-11:5826	C29A3.21	None	1.17435	Null	0.914515	0.98123	0.915649	1.03106	1.05703	Null	1.16793	1.08545	1.20348	1.50225	1.72211	1.77043	1.55621	1.43504	1.505
SPBC29B5.01	R:A-SNGR-11:6643	atf1|mts1|sss1|gad7.B	None	Null	Null	Null	0.361204	0.715921	0.806925	0.957225	0.761578	0.779195	0.589862	0.735247	1.22117	1.23077	1.61585	1.44143	1.34835	1.04545
SPBC29B5.03C	R:A-SNGR-11:3891	rpl26	None	0.602798	0.3865	0.566759	0.631925	0.587623	0.543507	0.692772	0.720833	0.766036	0.801559	0.719982	0.929964	0.890588	1.06579	0.840215	0.79347	0.747845
SPBC29B5.03C	R:A-SNGR-11:10035	rpl26	None	0.531042	0.370651	0.510561	0.560829	0.543286	0.50344	0.640104	0.721105	0.746598	0.706081	0.712693	0.918269	0.883893	0.870526	0.810471	0.788212	0.695657
SPBC2A9.02	R:A-SNGR-11:1582	C2A9.02	None	0.644643	Null	0.514758	0.655838	0.671395	0.647727	0.622332	0.686822	0.676259	0.747868	0.71729	0.923304	0.839817	Null	0.907862	0.862712	0.80711
SPBC2A9.02	R:A-SNGR-11:7726	C2A9.02	None	0.546306	Null	0.510619	0.603625	0.592184	0.530324	0.677155	0.648383	0.614338	0.558824	0.661207	0.927785	0.996173	Null	0.929087	0.932021	0.769231
SPBC2D10.10C	R:A-SNGR-11:5475	fib	None	0.698759	0.493333	0.66037	0.834632	0.878254	0.768905	0.885352	0.837504	1.01894	1.04325	0.971215	1.25211	1.06822	1.08634	0.885692	0.761761	0.84397
SPBC2D10.10C	R:A-SNGR-11:11619	fib	None	0.505747	0.513369	0.761468	0.818983	0.942784	0.811051	1	1.09958	1.07833	0.840434	0.939762	1.15927	1.22778	1.12429	0.970007	0.861473	0.812412
SPBC2D10.11C	R:A-SNGR-11:5918	C2D10.11c	None	1.13914	Null	1.02765	1.07629	1.00089	0.987514	1.03175	0.997392	1.08844	0.995112	0.963687	1.29987	1.27066	1.21683	1.15783	Null	1.15047
SPBC2D10.12	R:A-SNGR-11:11566	rhp23	None	0.701966	0.485	0.728285	0.808973	0.9273	0.866957	1.22936	1.11058	0.987805	0.923729	1.0137	1.23167	1.09287	Null	0.945289	Null	0.741171
SPBC2D10.12	R:A-SNGR-11:5422	rhp23	None	0.758974	Null	0.673095	0.863916	0.850267	0.785714	Null	0.940698	1.17241	1.0701	0.957254	Null	1.11199	0.995196	0.869266	0.855535	0.846041
SPBC2F12.04	R:A-SNGR-11:692	rpl17	None	0.824782	0.461285	0.701585	0.680034	0.574201	0.581502	0.840167	0.77367	0.76046	0.857902	0.941358	1.04618	0.937005	1.08727	0.987482	0.899649	0.781935
SPBC2F12.04	R:A-SNGR-11:6836	rpl17	None	0.670844	0.464115	0.648741	0.688032	0.672903	0.601147	0.688658	0.894034	0.74515	0.728943	0.781303	1.0255	1.00169	1.06054	0.919969	0.974531	0.829937
SPBC2F12.05C	R:A-SNGR-11:4188	C2F12.05c	M	0.918033	Null	0.840909	0.71476	0.834347	0.664671	0.794521	0.802228	0.872014	0.692008	1.00787	Null	1.58407	Null	1.40909	1.10405	1.28824
SPBC2F12.07C	R:A-SNGR-11:4690	rpl8-2|rpk37|rpk5b	None	0.68267	0.419273	0.563099	0.662142	0.661008	0.589922	0.657546	0.688373	0.784973	0.778446	0.789517	1.0356	0.977476	1.07012	0.877065	0.862603	0.813505
SPBC2F12.07C	R:A-SNGR-11:10834	rpl8-2|rpk37|rpk5b	None	0.587538	0.422075	0.520989	0.652731	0.629062	0.573235	0.632988	0.749242	0.737831	0.680981	0.73866	0.944598	0.944059	0.93471	0.84803	0.807039	0.786551
SPBC2F12.11C	R:A-SNGR-11:5244	rep2	G1	0.8176	0.554667	1.20757	1.58005	0.518479	0.470536	0.786957	0.667516	0.918508	0.80663	1.02782	1.32131	1.23631	1.36602	0.82037	0.605381	0.763016
SPBC2F12.11C	R:A-SNGR-11:11388	rep2	G1	1.02601	0.608079	1.13729	1.06574	1.29172	1.05403	1.26007	1.2019	1.07091	0.882716	1.15116	1.39495	1.52188	1.38669	1.06074	1.02847	0.64843
SPBC2F12.13	R:A-SNGR-11:11372	klp5	M	1.01441	0.817726	1.43587	1.03105	1.05837	0.752212	0.855643	0.786753	0.802698	0.912621	1.62096	2.53096	1.74845	1.53301	1.13095	0.994681	0.587169
SPBC2F12.13	R:A-SNGR-11:5228	klp5	M	Null	0.705441	1.49445	0.553134	0.452991	0.32914	0.483134	0.462705	0.644991	0.771993	1.45922	Null	1.67969	Null	0.956627	0.637405	0.776524
SPBC2G2.02	R:A-SNGR-11:3178	C2G2.02	None	0.996705	0.621554	0.815138	0.738041	0.740699	0.671573	0.901261	0.921397	1.23639	1.0591	0.922535	1.03399	0.952436	0.943878	0.940452	0.865199	1.06446
SPBC2G2.02	R:A-SNGR-11:9322	C2G2.02	None	1.04156	0.699115	0.859539	0.580305	0.728492	0.7308	0.835851	0.959596	1.1307	0.896933	0.845023	1.11146	1.11043	0.822018	0.886562	0.869489	0.877615
SPBC2G2.03C	R:A-SNGR-11:3061	sbh2	None	0.665695	0.452389	0.678559	0.680024	0.632737	0.635587	0.752081	0.788978	0.777379	0.770482	0.863506	1.07311	1.04014	1.27062	0.905436	0.73937	0.876646
SPBC2G2.03C	R:A-SNGR-11:9205	sbh2	None	0.55351	0.32105	0.620239	0.541258	0.561496	0.650426	0.697907	0.655523	0.707325	0.655827	0.785638	0.984099	0.926014	1.03509	0.79761	0.516256	0.698978
SPBC2G2.04C	R:A-SNGR-11:3690	C2G2.04c	None	0.619493	0.370151	0.50214	0.619159	0.611785	0.536117	0.579121	0.658245	0.687069	0.678217	0.757424	1.03767	0.997152	1.19918	0.956575	0.885898	0.913507
SPBC2G2.04C	R:A-SNGR-11:9834	C2G2.04c	None	0.555572	0.375831	0.37379	0.545743	0.617815	0.531377	0.601871	0.719379	0.605244	0.608207	0.700404	0.985714	0.971346	1.0189	0.9341	0.941442	0.880269
SPBC2G2.08	R:A-SNGR-11:2634	ade9	None	1.09145	Null	1.12567	1.27985	1.09785	0.979522	1.04566	1.1343	1.21053	1.27135	1.2349	1.28277	0.952607	1.07157	0.865894	0.856031	0.861272
SPBC2G2.08	R:A-SNGR-11:8778	ade9	None	1	Null	1.26211	1.32944	1.19199	0.923387	1.07407	1.1899	1.23247	1.06309	1.07099	1.36289	Null	0.963455	0.797048	0.80597	0.732463
SPBC2G2.11	R:A-SNGR-11:8794	C2G2.11	None	1.05433	Null	0.7718	0.962406	0.856275	0.808786	0.924012	0.914573	0.84985	0.724919	0.867176	1.17464	Null	Null	0.977925	0.831699	0.698699
SPBC2G2.12	R:A-SNGR-11:2154	C2G2.12	None	0.716482	0.52157	0.69462	0.526045	0.786521	0.611198	0.514599	0.825545	0.926983	0.677326	0.726143	0.841663	0.896194	0.777847	0.701155	0.53465	0.779865
SPBC2G2.12	R:A-SNGR-11:8298	C2G2.12	None	0.648677	0.442456	0.739159	0.626596	0.712173	0.562544	0.597996	0.765571	0.667455	0.44977	0.647579	1.05668	0.801264	0.764078	0.662978	0.716601	0.616895
SPBC2G2.16	R:A-SNGR-11:8826	C2G2.16	None	1.09406	Null	0.868601	0.932127	0.773893	0.802667	0.97931	0.917738	0.878477	0.777397	0.887073	Null	Null	1.20887	1.12129	0.932635	0.746761
SPBC2G5.01	R:A-SNGR-11:29	C2G5.01	None	0.813665	0.631543	0.682183	0.820809	0.802206	0.646199	0.72352	0.776762	0.855435	0.743819	0.837386	0.9866	0.783517	0.843645	0.859375	0.659418	0.779043
SPBC2G5.01	R:A-SNGR-11:6173	C2G5.01	None	0.586022	0.432143	0.754513	0.688266	0.556505	0.553221	0.589192	0.69473	0.854437	0.50969	0.675472	0.968894	0.875116	1.00276	0.848965	0.851373	0.720779
SPBC2G5.05	R:A-SNGR-11:61	C2G5.05	None	1.21719	0.807157	0.823741	1.08272	0.93594	0.955901	1.04031	1.20962	1.09149	0.987519	0.94294	1.10969	0.905869	0.737195	1.0159	0.817558	0.946232
SPBC2G5.05	R:A-SNGR-11:6205	C2G5.05	None	0.899345	0.558344	0.882497	0.925533	0.90182	0.871573	0.99654	0.909959	0.982994	0.924434	0.830101	1.01473	1.04927	0.878969	0.969117	0.752998	0.832933
SPBC2G5.06C	R:A-SNGR-11:573	cad1|hmt2	None	0.894694	0.735327	0.72438	0.732555	0.647182	0.663673	0.726227	0.668979	0.503623	0.480339	0.545565	0.674222	0.640523	0.796625	0.832555	0.781726	0.731406
SPBC2G5.06C	R:A-SNGR-11:6717	cad1|hmt2	None	0.768155	0.621449	0.723619	0.72633	0.697042	0.618302	0.622476	0.564064	0.4768	0.490775	0.434052	0.649916	0.653543	0.849185	0.797324	0.757954	0.772488
SPBC30B4.01C	R:A-SNGR-11:10756	C30B4.01c	None	0.797546	0.485542	0.586817	0.582237	0.592719	0.570457	0.786334	1.06002	0.96393	0.87931	0.95258	Null	Null	Null	1.07326	1.09818	1.19588
SPBC30D10.03C	R:A-SNGR-11:7982	C30D10.03c	None	1.17083	Null	0.958491	0.973318	1.03708	0.866319	1.10867	1.09076	0.997533	1.00491	1.01054	1.24215	1.25037	1.33888	1.06485	0.966597	0.948141
SPBC30D10.03C	R:A-SNGR-11:1838	C30D10.03c	None	1.3602	Null	1.08251	1.1363	1.02899	1.07292	1.16462	1.22103	1.20253	1.14729	1.03977	1.29652	1.17513	Null	1.28772	1.16411	1.10301
SPBC30D10.05C	R:A-SNGR-11:1822	C30D10.05c	None	1.44312	0.861549	0.864865	0.944114	0.790101	0.837058	0.969634	1.07946	1.1253	1.12934	1.02589	1.29198	1.21118	1.35616	1.33408	1.21698	1.15988
SPBC30D10.05C	R:A-SNGR-11:7966	C30D10.05c	None	1.30966	0.781163	0.967442	0.930999	0.886376	0.714165	0.905093	0.964523	0.979228	1.0155	1.04016	1.25405	1.23945	1.34871	1.12757	1.10739	0.981308
SPBC30D10.10C	R:A-SNGR-11:963	tor1	None	0.764706	Null	0.796736	0.722149	0.909532	0.858603	1.16438	1.10553	0.904939	0.88781	0.928016	1.12871	1.08012	Null	1.16367	0.963979	0.941478
SPBC30D10.13C	R:A-SNGR-11:2366	pdb1	None	0.694843	0.53875	0.592558	0.723881	0.815284	0.760513	0.802771	0.923077	0.974173	0.872093	0.944548	1.14902	1.09922	0.956154	1.06913	1.11115	1.12439
SPBC30D10.13C	R:A-SNGR-11:8510	pdb1	None	0.600691	0.498488	0.552279	0.763725	0.759852	0.730844	0.823171	0.892661	0.891695	0.715184	0.852231	1.19395	1.16284	1.27835	1.08609	1.05721	1.00501
SPBC30D10.17C	R:A-SNGR-11:2334	C30D10.17c	None	1.30303	0.975881	1.20256	1.2173	1.14308	1.11583	1.04785	1.20162	1.17889	1.08145	1.07654	1.35445	1.41256	Null	1.0996	1.05348	0.995215
SPBC30D10.17C	R:A-SNGR-11:8478	C30D10.17c	None	1.05718	Null	0.881137	1.2453	1.11482	0.965021	1.08032	1.1642	1.06104	0.926417	1.0073	1.40077	1.48401	1.38134	1.15959	1.058	1.01951
SPBC30D10.18C	R:A-SNGR-11:1846	rpl1-2|rpl10a-2	None	0.79705	0.478938	0.612088	0.678939	0.598258	0.643353	0.776313	0.837477	0.880357	0.939932	0.927055	1.09467	1.0273	1.17604	1.0323	0.945408	0.919668
SPBC30D10.18C	R:A-SNGR-11:7990	rpl1-2|rpl10a-2	None	0.661767	0.471537	0.585146	0.645257	0.64341	0.602444	0.744927	0.721216	0.783544	0.791713	0.783711	1.03157	0.997141	1.0388	0.882226	0.833866	0.759984
SPBC31A8.01C	R:A-SNGR-11:5080	cwl1	None	0.707112	0.384213	0.60451	0.662243	0.731548	0.804225	0.897014	0.88364	0.961076	0.783194	0.766561	1.06914	1.12336	1.13905	1.09428	0.831947	0.989137
SPBC31A8.01C	R:A-SNGR-11:11224	cwl1	None	0.452554	0.29588	0.466618	0.5055	0.58773	0.682762	0.7657	0.78827	0.805711	0.654065	0.752215	0.971888	0.91147	1.06614	1.05471	0.972701	0.832399
SPBC31E1.02C	R:A-SNGR-11:4736	pgak	None	1.34034	Null	1.41879	1.3466	1.13529	1.26042	1.44139	1.52405	1.67159	1.3652	Null	Null	1.59939	1.58772	1.57673	1.52459	1.75899
SPBC31E1.06	R:A-SNGR-11:7699	C800.01	None	Null	Null	1.25476	1.18625	1.10845	1.04244	1.26034	1.2395	1.2766	1.09665	0.961078	1.17825	1.14826	1.1217	1.00784	0.921875	1.10068
SPBC31F10.03	R:A-SNGR-11:2025	C31F10.03	None	1.33162	0.819434	1.02893	0.89507	0.762376	0.886507	1.03553	1.05778	1	0.966191	1.17794	1.49403	1.44272	1.72617	1.30819	1.12656	1.19582
SPBC31F10.03	R:A-SNGR-11:8169	C31F10.03	None	1.09764	0.660695	0.956266	0.671381	0.767814	0.841993	0.894251	0.885129	0.922118	0.738644	0.882838	1.47809	1.39006	1.57064	1.12513	0.713699	1.12273
SPBC31F10.06C	R:A-SNGR-11:3636	sar1	None	0.689463	0.419831	0.670385	0.789103	0.893671	0.834951	0.838166	0.936731	0.729808	0.649417	0.822408	1.00618	1.03735	1.40823	1.03477	0.791322	0.716873
SPBC31F10.06C	R:A-SNGR-11:9780	sar1	None	0.53556	Null	0.606096	0.658726	0.697775	0.708721	0.824252	0.850303	0.70005	0.540736	0.694725	1.0402	1.04565	1.15165	1.00489	0.826192	0.530215
SPBC31F10.12	R:A-SNGR-11:4549	C31F10.12	None	0.818854	Null	0.925222	0.770972	0.867314	0.634897	0.751261	0.689038	0.813072	0.737838	0.991892	1.22101	1.14987	1.35586	0.847222	0.789916	0.839623
SPBC31F10.16	R:A-SNGR-11:6649	C31F10.16	S	0.667009	Null	0.805363	1.03936	1.04298	0.893766	0.93641	0.752957	0.757322	0.726062	0.822052	1.32775	1.49355	1.52608	1.19612	1.00889	Null
SPBC32F12.01C	R:A-SNGR-11:7928	C32F12.01c	None	0.985948	Null	1.28947	1.16915	1.09579	1.14899	1.30798	1.24641	1.09917	0.9536	1.06654	Null	Null	1.54474	1.36591	1.22696	0.994723
SPBC32F12.03C	R:A-SNGR-11:11389	gpx1	None	0.44273	0.213737	0.27231	0.334658	0.526223	0.567502	0.793067	0.859296	0.759596	0.565789	0.715361	0.886019	1.02146	1.23251	1.27172	1.17376	0.97798
SPBC32F12.03C	R:A-SNGR-11:5245	gpx1	None	0.363018	Null	0.336869	0.174757	0.308149	0.286304	0.557344	0.498173	0.645707	0.532043	0.661993	0.778457	0.94761	1.29217	0.973422	0.945909	1.07667
SPBC32F12.08C	R:A-SNGR-11:4701	C32F12.08c	None	Null	Null	0.733913	0.643454	0.6	0.648038	0.677494	0.631501	0.768176	0.707214	0.811784	Null	1.00481	1.05972	0.839187	0.744914	0.808176
SPBC32F12.10	R:A-SNGR-11:4205	C32F12.10	G1	0.551364	0.583427	0.960873	1.0952	1.00279	0.857507	0.643801	0.562092	0.690778	0.749564	1.18275	1.62535	1.71235	1.25427	1.03672	0.789714	0.790645
SPBC32F12.10	R:A-SNGR-11:10349	C32F12.10	G1	0.698183	0.540933	0.940149	1.00804	1.08877	0.816809	0.785193	0.727416	0.688496	0.639632	0.980629	1.71952	1.71962	1.52779	1.07702	0.86001	0.664128
SPBC32F12.11	R:A-SNGR-11:1314	gpd1|tdh1	None	0.778814	0.634946	0.632481	0.861369	0.699372	0.786547	0.900401	0.875752	0.889673	0.896265	0.819187	0.971374	0.878015	0.669436	0.89774	0.815036	0.855542
SPBC32F12.11	R:A-SNGR-11:7458	gpd1|tdh1	None	0.651315	0.435203	0.635368	0.835991	0.798432	0.726661	0.839806	0.805235	0.880709	0.890469	0.782143	0.953682	0.937315	0.929137	0.885854	0.867326	0.868927
SPBC32F12.12C	R:A-SNGR-11:1365	C32F12.12c	None	0.668394	0.645205	0.713217	0.683084	0.791762	0.764613	0.790774	0.751479	0.804511	0.909091	0.910675	1.15397	0.970399	Null	0.950887	0.891192	0.84558
SPBC32F12.12C	R:A-SNGR-11:7509	C32F12.12c	None	0.668189	Null	0.554118	0.661568	0.726474	0.663514	0.825065	0.72619	0.825784	0.866017	0.754959	1.04261	1.01434	1.32526	0.855756	0.815612	0.86597
SPBC32H8.03	R:A-SNGR-11:1063	bem46	None	0.982897	0.840189	0.893657	0.89222	0.982218	0.774869	0.908465	0.871204	0.895833	0.819969	0.98673	1.08163	1.01693	0.685185	0.777409	0.617033	0.759853
SPBC32H8.03	R:A-SNGR-11:7207	bem46	None	0.606134	0.563187	0.941679	0.802652	0.738081	0.641872	0.745236	0.672767	0.777872	0.719015	0.829819	0.963115	0.929176	0.962717	0.751121	0.452438	0.620462
SPBC32H8.04C	R:A-SNGR-11:10276	pi019	G2	0.810147	Null	0.959943	0.841294	1.02861	0.939271	1.10212	1.12188	1.1142	0.751471	0.939587	1.10136	1.07165	1.29421	1.00407	0.820513	1.02249
SPBC32H8.04C	R:A-SNGR-11:4132	pi019	G2	Null	0.631094	0.94347	0.755712	0.872434	0.885452	0.876022	0.842434	1.35656	0.997908	1.07313	Null	1.23301	Null	0.937158	0.731219	1.2381
SPBC32H8.06	R:A-SNGR-11:1079	pi018	None	0.700323	0.574211	0.657723	0.6494	0.86087	0.878154	0.85233	1.09596	1.09732	0.881223	1.06572	1.21512	1.02201	0.889785	0.929688	0.81874	0.983766
SPBC32H8.06	R:A-SNGR-11:7223	pi018	None	0.447442	0.372881	0.736877	0.870733	0.612542	0.641821	0.787812	0.836971	0.962308	0.788506	0.917313	1.11924	1.11312	1.13807	0.93072	0.823923	0.792017
SPBC32H8.12C	R:A-SNGR-11:6183	act1|cps8|pi012	None	0.563882	0.388966	0.633219	0.871985	0.745218	0.718178	0.827149	0.778162	0.94067	0.890896	0.925773	1.11099	1.17914	1.06653	1.12832	0.940454	1
SPBC336.06C	R:A-SNGR-11:6941	rnh1	None	0.70462	Null	0.616456	0.552732	0.554025	0.670588	0.716578	Null	0.678899	0.567534	0.588068	0.808621	0.82485	0.876393	0.801325	0.903924	0.78934
SPBC336.10C	R:A-SNGR-11:1636	tif512	None	1.05586	0.668842	0.808464	0.853422	0.769394	0.732774	0.844971	0.856869	0.912174	0.946924	0.986851	1.06596	0.989344	1.0632	1.04243	0.953675	0.893394
SPBC336.10C	R:A-SNGR-11:4932	tif512	None	0.7631	0.525199	0.632201	0.720964	0.696322	0.648192	0.733915	0.787024	0.817321	0.800867	0.819884	1.01706	0.989327	1.06213	0.93867	0.847609	0.82939
SPBC336.10C	R:A-SNGR-11:7780	tif512	None	0.8896	0.609285	0.757404	0.834948	0.816585	0.696191	0.811238	0.86669	0.871442	0.84203	0.89476	1.11515	1.08124	1.21212	1.02685	1.0504	0.946114
SPBC336.10C	R:A-SNGR-11:11076	tif512	None	0.597388	0.407113	0.611477	0.63687	0.706453	0.630365	0.691348	0.753357	0.780654	0.730968	0.753263	0.921149	0.891387	0.909999	0.877669	0.839239	0.796986
SPBC337.02	R:A-SNGR-11:3682	C337.02c	None	0.998624	Null	0.888641	0.884956	1.20345	1.07932	1.08793	1.04952	1.02643	0.940347	0.981132	1.30324	1.27088	1.60099	1.14754	1.02069	0.98588
SPBC337.02	R:A-SNGR-11:9826	C337.02c	None	0.736301	Null	0.787318	0.74954	1.03483	0.907625	1.0925	0.990521	0.904277	0.879386	0.856983	1.21558	1.266	1.37718	1.0589	0.994382	0.796755
SPBC337.05C	R:A-SNGR-11:477	cct8	None	0.997481	0.753838	0.831063	0.915449	0.863265	0.861345	1.02937	1.06768	0.781627	0.906126	1.0464	1.28756	1.07121	1.26283	1.02185	0.949875	0.871809
SPBC337.05C	R:A-SNGR-11:6621	cct8	None	0.83135	0.647118	0.861058	0.790487	0.84776	0.764458	0.762744	0.746455	0.777381	0.802004	0.814066	1.34873	1.08935	1.2703	0.987779	0.85453	0.85587
SPBC337.07C	R:A-SNGR-11:2119	C337.07c	None	0.55531	0.489765	0.615843	0.548679	0.610613	0.555326	0.523964	0.73742	0.888436	0.706635	0.794384	0.863825	0.912576	0.802614	0.835366	0.687421	0.945709
SPBC337.07C	R:A-SNGR-11:8263	C337.07c	None	0.505882	0.324409	0.64964	0.552725	0.598513	0.527889	0.656354	0.662976	0.764917	0.649248	0.717151	1.00097	0.813834	0.890873	0.683198	0.885434	0.916609
SPBC337.07C	R:A-SNGR-11:4644	C337.07c	None	0.637658	Null	0.627677	0.672468	0.645105	0.65678	0.761905	0.731903	0.811518	0.723772	Null	Null	1.10331	1.41523	0.981447	0.954315	0.952169
SPBC337.08C	R:A-SNGR-11:180	ubi4	None	0.897024	0.364367	0.465374	0.62497	0.603652	0.760282	0.789693	0.931101	0.911881	0.798915	0.924169	1.03678	0.833691	0.747668	1.19552	1.06386	1.0416
SPBC337.08C	R:A-SNGR-11:6324	ubi4	None	0.699668	0.414107	0.470038	0.46388	0.654215	0.602071	0.75044	0.710249	0.775194	0.665239	0.774157	0.975972	0.958444	0.636108	1.01889	0.963959	1.15437
SPBC337.09	R:A-SNGR-11:5253	C337.09	None	0.444234	0.276221	0.68197	0.375048	0.497817	0.353486	0.589529	0.553519	0.748755	0.720256	0.865816	0.930732	0.939976	1.02114	0.797694	0.631837	0.80197
SPBC337.09	R:A-SNGR-11:11397	C337.09	None	0.52635	0.38178	0.656241	0.529393	0.819516	0.802187	0.949944	1.02073	0.950387	0.584222	0.881087	0.998826	1.05704	0.898407	0.966079	1.00181	0.71134
SPBC337.10C	R:A-SNGR-11:11155	C337.10c	None	0.58196	Null	0.820439	0.599206	0.608	0.731027	0.99754	1.05376	0.851304	0.780105	0.79845	1.07862	0.874429	0.86738	0.950556	0.644562	0.747222
SPBC337.10C	R:A-SNGR-11:5011	C337.10c	None	Null	Null	0.955046	1.08222	0.880093	0.960648	1.14272	1.23842	1.31058	1.1751	1.05118	1.26971	1.09769	1.13848	0.974265	0.821809	1.02152
SPBC337.15C	R:A-SNGR-11:11276	C337.15c	None	0.998563	Null	0.440945	0.363844	0.547703	0.62754	0.862106	0.913208	0.834171	0.576779	0.894886	0.978125	0.975035	1.22189	1.24953	0.941406	Null
SPBC342.02	R:A-SNGR-11:2152	C342.02	None	0.8478	0.623485	0.846591	0.767018	0.942076	0.781018	1.10364	0.984858	1.21257	0.912367	0.855521	1.16935	1.3428	0.956303	1.03219	0.704878	1.04579
SPBC342.02	R:A-SNGR-11:8296	C342.02	None	0.879559	0.539166	0.898797	0.812449	0.860165	0.768519	1.06448	1.01796	1.07031	0.961305	0.803106	1.17909	1.11777	0.891727	1.02439	0.937041	0.835358
SPBC342.03	R:A-SNGR-11:2664	C342.03	None	0.884824	0.6625	0.80112	0.817715	0.835141	0.87538	0.954604	0.940351	0.9801	0.991862	0.960606	1.19569	1.09247	1.2351	0.957416	0.867784	0.934528
SPBC342.03	R:A-SNGR-11:8808	C342.03	None	0.840506	Null	0.90933	0.886831	0.879032	0.890335	1.02952	1.02778	0.978196	0.87963	0.909621	1.2351	Null	1.20294	1.09954	1.01954	0.738238
SPBC354.01	R:A-SNGR-11:4115	gtp1	None	0.687726	0.436404	0.902332	0.66988	0.668327	0.516916	0.596849	0.62028	0.908497	0.788779	0.852982	Null	0.964591	1.01503	0.881104	0.53717	0.820253
SPBC354.02C	R:A-SNGR-11:3296	sec61	None	0.722376	0.470767	0.741917	0.815249	0.798062	0.678637	0.783744	0.855488	1.03347	0.955003	0.937872	1.13026	1.14047	1.00627	1.01344	0.887441	1.02475
SPBC354.02C	R:A-SNGR-11:9440	sec61	None	0.697931	0.543189	0.610207	0.824024	0.869215	0.772482	0.976879	1.03267	0.940031	0.705917	0.860404	1.14487	1.21221	1.09728	1.0683	0.966851	0.913475
SPBC354.04	R:A-SNGR-11:5251	C354.04	None	0.587891	Null	0.756944	0.398561	0.460751	0.274694	0.642497	0.619296	0.771164	0.634294	0.80662	Null	0.919067	0.935547	0.744059	0.544429	0.715548
[truncated: 184,547 more chars]
