# Supplementary material for: A Higher-Order Generalized Singular Value Decomposition for Comparison of Global mRNA Expression from Multiple Organisms
Source: PLoS One. 2011 Dec 22;6(12):e28072. doi: 10.1371/journal.pone.0028072 (PMC3245232; doi:10.1371/journal.pone.0028072)
Supplement: Dataset S2 — S. cerevisiae global mRNA expression. A tab-delimited text format file, readable by both Mathematica and Microsoft Excel, reproducing the relative mRNA expression levels of = 4772 S. cerevisiae open reading frames (ORFs), or genes, at = 17 time points during about two cell-cycle periods, including cell-cycle classifications, from Spellman et al. [17]. (TXT) [file pone.0028072.s005.txt]

YORF	GENE_NAME	SPELLMAN_CLASSIFICATION	0_min	7_min	14_min	21_min	28_min	35_min	42_min	49_min	56_min	63_min	70_min	77_min	84_min	91_min	98_min	105_min	112_min
NORF_16	None	None	0.823	0.495	0.686	0.678	0.924	1.157	0.98	0.738	0.648	0.905	0.636	0.852	0.806	1.127	0.996	0.635	1.304
NORF_17	None	None	0.69	0.463	0.493	0.611	0.587	0.542	0.67	0.558	0.584	0.742	0.551	0.732	0.678	Null	0.815	0.465	1.097
NORF_18	None	None	0.606	0.419	0.492	0.623	0.604	1.028	0.683	0.56	0.59	0.826	0.661	0.734	0.666	0.811	0.886	0.541	1.057
NORF_20	None	None	0.509	0.302	0.321	0.475	0.51	0.806	0.684	0.688	0.521	0.782	0.565	0.712	0.642	0.894	0.897	0.523	1.176
NORF_21	None	None	0.446	0.466	0.442	0.536	0.551	0.55	0.654	0.474	0.576	0.671	0.505	0.638	0.573	0.795	0.69	0.41	0.954
NORF_24	None	None	1.039	0.664	0.515	0.526	0.603	0.816	0.69	0.515	0.37	0.511	0.475	0.766	0.853	1.119	1.046	0.533	1.133
NORF_27	None	None	0.873	0.73	0.554	0.684	0.453	0.775	0.618	0.458	0.495	1.137	0.795	0.889	0.698	0.8	0.548	0.486	0.788
NORF_28	None	None	0.965	0.697	0.568	0.69	0.787	0.836	0.768	0.569	0.502	0.622	0.611	0.783	0.662	1.095	0.956	0.785	0.942
NORF_29	None	None	0.865	0.679	0.552	0.753	0.619	0.775	0.8	0.627	0.632	0.891	0.606	0.858	0.746	0.937	0.685	0.524	0.899
NORF_32	None	None	1.047	0.434	0.616	0.682	0.758	0.741	0.734	0.714	0.694	0.753	0.841	0.775	0.805	1.23	1.134	0.63	1.176
NORF_34	None	None	0.627	0.399	0.774	0.728	0.685	0.64	0.554	0.414	0.509	0.66	0.749	1.035	0.739	0.806	0.701	0.488	0.677
NORF_39	None	None	0.91	0.585	Null	0.869	0.785	Null	0.807	Null	0.41	0.761	0.73	1.048	0.947	1.111	0.915	0.45	0.868
NORF_4	None	None	0.702	1.79	1.512	1.633	0.692	0.902	0.745	0.738	0.726	0.924	0.729	0.771	0.638	0.974	0.809	0.516	1.161
NORF_41	None	None	0.655	Null	0.466	0.48	0.502	0.494	0.595	0.526	0.54	0.696	0.478	0.591	0.589	0.868	0.82	0.424	1.046
NORF_44	None	None	0.665	0.393	0.623	0.508	0.566	0.647	0.504	0.537	0.389	0.585	0.558	0.861	0.474	0.988	0.85	0.568	0.769
NORF_46	None	None	1.273	0.574	0.399	0.397	0.403	Null	0.356	0.288	0.267	0.392	0.358	0.601	0.686	0.871	0.62	0.494	0.916
NORF_49	None	None	0.658	Null	0.397	0.494	0.57	0.495	0.555	0.554	0.513	0.755	0.464	0.606	0.613	Null	Null	0.464	0.795
NORF_50	None	None	0.797	0.462	0.555	0.669	0.759	0.992	0.748	0.63	0.65	0.744	Null	0.769	0.708	0.986	0.961	0.62	1.005
NORF_52	None	None	0.458	0.284	0.371	0.585	0.58	0.874	0.542	0.594	0.436	0.534	0.449	0.56	0.467	0.766	0.697	0.477	0.766
NORF_55	None	None	0.635	0.485	0.366	0.531	0.481	0.586	0.583	0.489	0.529	0.513	0.45	0.842	0.726	0.678	0.514	0.586	0.715
NORF_62	None	None	1.909	0.962	1.547	1.712	1.47	1.339	1.284	0.946	1.372	1.571	1.144	1.561	1.191	2.193	1.378	1.379	1.533
NORF_64	None	None	0.597	Null	0.644	0.812	0.985	1.047	0.74	0.658	0.577	0.848	0.879	0.787	0.758	Null	Null	0.581	1.013
NORF_65	None	None	1.031	0.479	0.658	0.741	Null	0.722	0.892	0.755	0.682	0.855	0.714	0.841	0.79	1.182	1.127	0.728	1.29
NORF_7	None	None	0.881	1.29	1.002	1.441	0.756	0.854	0.655	0.558	0.502	0.869	0.507	0.766	0.68	0.664	0.505	0.484	0.734
NORF_81	None	None	0.614	0.56	0.721	0.716	0.558	0.505	0.627	0.455	0.508	0.742	0.623	1.075	0.789	Null	0.689	0.522	Null
NORF_87	None	None	1.384	0.566	0.469	0.387	0.541	0.408	0.481	0.339	0.349	Null	0.372	0.832	0.868	1.346	1.096	Null	1.051
NORF_95	None	None	0.428	0.479	1.427	1.339	0.78	0.624	0.536	0.486	Null	0.868	1.028	1.766	0.84	1.24	0.819	0.534	0.74
YAL002W	VPS8	None	0.663	0.653	0.599	0.581	0.654	0.735	0.657	0.798	0.485	0.729	0.872	1.006	0.593	1.008	0.68	0.947	0.874
YAL003W	EFB1	None	0.837	0.59	0.791	0.881	0.761	0.868	0.685	1.024	0.997	1.7	1.374	1.384	0.853	1.555	1.077	1.154	1.36
YAL004W	None	None	1.277	0.792	0.969	1.172	1.192	1.177	0.837	1.62	1.094	1.247	1.142	1.082	0.733	1.508	0.924	1.004	1.144
YAL005C	SSA1	None	0.892	0.789	0.884	1.265	1.037	1.215	0.774	Null	1.014	1.583	0.607	1.357	0.731	1.327	0.82	1.243	1.207
YAL007C	ERP2	None	0.768	0.648	0.834	1.168	1.41	1.285	0.678	1.234	0.655	0.868	0.693	1.348	0.915	1.691	0.883	0.937	1.147
YAL008W	FUN14	None	0.665	0.557	0.886	1.061	0.588	0.968	0.478	Null	0.461	1.068	0.433	1.099	0.717	1.229	0.621	0.859	1.081
YAL009W	SPO7	None	0.694	0.543	0.769	1.079	1.116	1.21	0.777	0.847	0.65	0.807	0.813	1.252	1	1.473	0.954	0.958	0.997
YAL010C	MDM10	None	0.645	0.548	0.625	0.576	0.475	0.868	0.504	0.919	0.567	1.077	0.502	1.176	0.691	1.123	0.507	0.847	1.008
YAL011W	SWC3	None	0.64	0.676	0.548	0.754	Null	0.888	0.485	0.85	0.599	0.867	0.631	1.405	0.673	1.066	0.676	1.009	0.993
YAL012W	CYS3	None	0.89	0.705	0.852	0.807	0.758	1.122	0.868	1.237	0.959	1.592	1.077	1.214	0.748	1.163	0.892	1.068	1.272
YAL013W	DEP1	None	0.634	0.531	0.584	0.704	Null	0.921	0.552	0.792	0.705	1.126	0.944	1.342	0.727	1.239	0.793	1.075	1.026
YAL016W	TPD3	None	0.892	0.661	0.599	0.656	0.732	0.678	0.877	0.584	0.621	0.842	0.693	0.941	0.78	1.158	0.765	0.652	0.889
YAL019W	FUN30	None	0.867	0.479	0.615	0.943	0.896	1.012	0.777	0.847	0.635	1.093	0.835	1.286	0.854	1.595	0.768	0.713	1.11
YAL020C	ATS1	None	0.716	0.401	0.546	0.529	0.664	0.676	0.741	Null	0.65	0.847	0.505	1	0.635	1.316	0.717	0.642	0.907
YAL021C	CCR4	None	0.66	0.779	0.461	0.637	0.692	0.793	0.759	0.787	0.502	0.816	0.561	1.046	0.774	1.303	0.927	0.747	0.766
YAL022C	FUN26	G2/M	0.829	0.54	0.723	0.778	0.747	0.585	0.787	0.753	0.809	1.151	0.828	1.08	0.836	1.01	0.679	0.603	1.184
YAL023C	PMT2	None	0.688	0.346	0.559	0.71	1.094	1.091	0.995	0.754	0.538	0.765	0.676	1.043	0.86	1.537	1.068	0.752	1.085
YAL025C	MAK16	None	1.168	0.286	0.434	0.582	0.766	0.684	0.847	0.939	0.734	0.862	0.671	0.833	0.836	1.212	0.717	0.676	1.188
YAL026C	DRS2	None	0.687	0.692	0.641	0.664	0.692	0.817	0.512	0.84	0.607	1.391	0.622	1.26	0.849	1.31	0.792	1.06	1.008
YAL027W	SAW1	None	0.752	0.527	0.629	0.5	Null	0.751	0.581	0.742	0.69	0.753	0.829	1.185	0.75	Null	0.704	0.929	0.927
YAL028AW	None	None	0.876	Null	0.811	0.683	0.631	0.934	0.487	0.834	0.55	1.405	Null	1.112	0.747	1.397	0.757	1.049	1.311
YAL028W	FRT2	None	0.778	0.722	0.784	1.261	1.042	1.428	0.568	0.985	0.664	0.637	1.095	1.332	0.745	1.602	1.086	1.24	1.228
YAL029C	MYO4	None	0.737	0.644	0.634	0.852	0.804	0.936	0.565	0.876	0.722	1.525	0.486	1.274	0.766	1.55	0.91	1.133	1.227
YAL030W	SNC1	None	0.822	0.736	0.706	0.816	0.956	0.996	0.557	1.059	0.545	0.911	0.696	1.329	0.776	1.374	0.539	0.969	1.328
YAL031C	GIP4	None	0.756	0.572	0.522	0.567	0.627	0.759	0.729	0.818	0.544	1.373	0.517	1.075	0.728	1.179	0.89	1.023	0.907
YAL032C	PRP45	None	0.644	0.61	0.591	0.625	Null	0.778	0.718	0.828	0.623	0.848	Null	1.668	0.718	Null	0.806	0.9	1.022
YAL033W	POP5	None	0.699	2.012	0.543	0.585	0.468	0.886	0.559	0.85	0.573	1.137	0.477	1.028	0.742	1.27	0.585	0.686	0.991
YAL034C	FUN19	None	1.121	0.808	Null	Null	0.641	0.619	0.697	0.608	0.761	Null	0.66	1.319	0.809	1.342	1.864	1.158	1.071
YAL035W	FUN12	None	0.799	0.525	0.502	0.801	1.016	0.962	0.616	1.076	0.798	1.085	1.199	1.759	0.802	1.687	1.102	1.323	1.104
YAL036C	RBG1	None	0.936	0.341	0.355	0.436	0.749	0.536	0.799	0.546	0.656	0.834	0.573	0.779	0.799	1.165	0.701	0.505	0.78
YAL038W	CDC19	None	1.125	0.675	0.726	0.773	1.04	0.77	1.015	0.74	0.742	1.212	0.797	1.048	0.907	1.472	1.153	0.883	1.084
YAL039C	CYC3	None	1.62	0.684	0.721	0.587	Null	0.573	0.803	0.677	0.619	0.994	0.791	0.88	0.759	Null	0.891	0.67	0.966
YAL040C	CLN3	M/G1	2.438	1.018	0.969	0.517	0.607	0.708	1.02	0.921	1.144	2.048	1.385	1.137	0.803	1.09	0.877	0.718	1.388
YAL041W	CDC24	None	0.829	0.476	0.599	0.549	0.722	0.686	0.751	0.866	0.575	0.891	0.674	1.032	0.676	1.101	0.901	0.761	1.173
YAL042W	ERV46	None	0.799	0.554	0.658	0.708	0.939	0.772	0.928	0.759	0.663	0.981	0.731	1.036	0.898	1.251	0.873	0.729	1.09
YAL043C	PTA1	None	0.792	0.578	0.5	0.581	Null	0.561	0.773	Null	Null	0.847	0.668	0.597	0.656	0.927	0.845	0.643	0.729
YAL044C	GCV3	None	0.601	0.552	0.514	0.632	0.627	0.734	0.751	0.782	0.611	0.829	0.636	0.837	0.741	0.893	0.805	0.532	1.132
YAL045C	None	None	0.724	0.519	0.679	0.678	0.842	0.623	0.768	0.791	0.588	0.785	Null	0.758	0.693	Null	0.882	0.572	1.123
YAL046C	AIM1	None	0.717	0.495	0.481	0.586	0.624	0.657	0.755	0.638	Null	1.133	0.619	0.89	0.713	1.002	0.781	0.614	0.868
YAL049C	AIM2	None	0.931	0.81	0.805	1.015	0.944	0.842	0.733	0.9	0.606	0.97	0.65	1.543	0.82	1.728	0.806	0.776	1.044
YAL053W	FLC2	G1	1.39	0.986	0.97	1.136	1.293	1.099	1.201	0.788	0.575	0.86	0.928	1.567	1.041	1.713	1.28	1.271	1.143
YAL058W	CNE1	None	0.941	0.524	0.811	0.949	Null	0.889	0.787	0.581	0.849	1.022	Null	1.473	0.853	1.527	1.36	1.082	1.016
YAL059W	ECM1	None	0.898	0.354	0.429	0.614	0.599	0.873	0.552	1.03	0.677	1.174	0.539	1.108	0.759	1.287	0.497	0.842	1.168
YAL060W	BDH1	None	0.531	0.931	0.885	1.143	0.892	0.876	0.583	0.59	0.854	1.145	1.262	1.411	0.674	1.183	0.926	0.926	1.081
YAL062W	GDH3	None	1.014	0.798	0.72	0.996	0.778	0.897	0.642	0.838	0.816	1.179	1.597	1.386	0.899	1.314	1.222	1.222	1.08
YAL063C	FLO9	None	0.935	0.593	0.532	0.596	0.756	0.657	0.715	Null	0.547	Null	0.57	Null	0.814	1.094	0.753	0.647	0.878
YAL065C	None	None	0.965	0.644	0.737	0.802	0.785	0.868	0.767	0.747	0.593	0.77	0.596	0.981	0.828	1.317	0.71	0.652	0.848
YAR002W	NUP60	None	0.901	0.32	0.618	0.58	0.675	0.686	0.781	0.621	0.777	0.91	0.683	0.831	0.906	0.933	1.031	0.572	0.833
YAR003W	SWD1	G1	0.67	0.555	1.147	1.083	Null	0.687	0.814	0.717	0.416	0.745	0.783	1.227	0.995	1.296	1.19	0.604	1.06
YAR007C	RFA1	G1	0.563	0.558	0.993	1.373	1.299	0.772	0.598	0.343	Null	0.75	0.896	1.68	1.14	1.284	0.783	0.468	0.832
YAR010C	None	None	2.397	1.539	1.751	1.97	1.811	2.372	1.441	2.205	1.211	2.219	1.789	1.455	1.268	3.349	1.904	1.711	1.826
YAR015W	ADE1	None	0.942	1.109	0.701	0.723	0.732	0.642	0.645	0.774	1.189	1.193	1.049	1.141	0.772	1.562	1.196	1.025	1.211
YAR018C	KIN3	G2/M	0.488	Null	0.555	0.587	0.352	0.723	0.552	0.835	1.102	0.752	0.911	1.043	0.749	1.226	0.811	0.965	1.047
YAR019C	CDC15	None	1.15	0.84	0.725	0.857	0.763	0.774	1.003	0.918	1.114	1.101	0.651	1.142	0.864	1.404	1.351	1.259	1.086
YAR023C	None	None	0.732	4.061	0.781	Null	0.64	1.06	0.793	1.046	0.581	1.104	0.596	Null	0.766	1.418	0.682	Null	1.293
YAR027W	UIP3	None	1.344	0.997	0.829	0.881	0.808	0.936	0.522	0.868	0.654	1.338	0.722	1.112	0.729	1.218	Null	0.723	1.092
YAR028W	None	None	0.726	0.686	0.767	0.739	0.81	0.813	0.759	0.766	2.476	1.178	0.625	0.888	0.768	1.182	1.015	0.874	0.956
YAR031W	PRM9	None	1.93	0.975	0.665	0.692	0.599	0.875	0.58	0.746	0.677	1.478	0.673	0.959	0.788	1.078	Null	0.785	1.148
YAR033W	MST28	None	1.716	0.904	0.719	0.868	0.661	0.983	0.703	0.979	0.716	1.06	0.59	1.025	0.852	1.23	0.866	0.869	1.135
YAR035W	YAT1	None	0.617	0.59	0.659	0.783	0.578	0.739	0.69	0.826	0.553	0.946	0.607	1.045	0.776	1.529	0.706	0.637	0.687
YAR040C	None	None	1.057	0.671	0.826	0.963	1.015	0.917	0.9	0.995	0.576	1.034	0.66	1.1	0.859	1.533	0.926	0.626	1.169
YAR042W	SWH1	None	0.841	0.535	0.836	0.607	0.783	0.736	0.733	0.93	0.604	1.131	0.669	1.149	0.749	1.309	0.791	0.747	1.214
YAR043C	None	None	0.856	0.595	0.742	0.703	0.669	0.692	0.738	0.752	0.614	0.873	0.773	1.25	0.607	1.403	0.816	0.684	0.972
YAR044W	None	None	0.806	2.533	0.637	0.842	0.722	0.78	0.806	0.801	0.645	0.997	0.672	1.105	0.776	1.397	0.786	0.687	0.939
YAR047C	None	None	0.841	0.44	0.777	0.762	0.812	0.56	0.604	Null	0.618	0.9	0.548	1.025	0.635	1.34	0.706	0.536	0.796
YAR052C	None	None	0.827	0.671	0.608	0.724	0.618	0.58	0.704	0.709	0.656	0.675	0.519	0.856	0.776	1.073	0.933	0.561	1.06
YAR060C	None	None	0.953	Null	0.739	0.381	0.847	0.67	0.645	0.805	0.539	Null	0.557	1.345	0.782	1.35	0.668	0.668	0.352
YAR061W	None	None	0.895	0.775	0.658	0.728	0.763	0.726	0.514	0.723	0.511	0.83	Null	1.039	0.647	Null	0.767	0.688	1.066
YAR062W	None	None	0.67	0.594	0.688	0.834	0.612	0.868	0.417	0.672	0.558	1.033	0.517	1.081	0.724	1.328	Null	0.855	1.132
YAR068W	None	None	1.274	0.571	0.665	0.922	0.82	0.931	0.926	0.878	0.65	Null	0.655	Null	1.904	Null	1.838	1.357	1.535
YAR071W	PHO11	G2/M	0.514	0.371	0.83	0.93	0.794	0.769	0.94	Null	2.722	4.45	2.357	2.96	1.148	1.671	0.619	0.776	1.179
YAR073W	IMD1	None	0.806	0.39	0.467	0.526	0.414	0.596	0.535	0.74	0.535	Null	0.57	0.865	0.607	Null	0.733	1.134	1.16
YAR074C	None	None	0.874	0.438	0.444	0.675	0.549	0.703	0.525	Null	0.691	0.916	1.013	1.095	0.786	1.301	0.968	1.122	1.046
YBL001C	ECM15	None	0.776	0.63	0.764	0.835	0.975	1.149	0.758	0.76	0.603	0.997	0.463	0.801	0.79	1.436	1.013	0.727	0.978
YBL002W	HTB2	S	0.157	0.151	0.159	0.668	1.46	1.807	0.868	Null	0.488	0.423	0.314	0.75	1.163	2.831	1.42	1.299	0.959
YBL003C	HTA2	S	0.178	0.094	Null	0.436	1.217	1.383	0.761	0.74	0.368	Null	0.226	0.577	0.977	2.417	1.496	1.241	1.065
YBL004W	UTP20	None	0.342	0.53	Null	0.454	0.689	Null	0.538	Null	0.781	0.786	0.848	0.985	0.805	1.862	1.277	0.965	0.77
YBL005W	PDR3	None	2.419	1.753	1.615	1.739	1.73	2.071	1.532	1.664	1.225	2.414	1.197	2.15	1.138	2.573	1.398	1.544	1.631
YBL005W-A	None	None	2.351	0.915	1.569	1.836	1.522	1.26	1.672	1.346	1.165	1.782	1.168	1.975	1.136	2.515	1.536	1.181	1.298
YBL005W-B	None	None	0.961	0.628	0.697	0.664	0.788	0.794	0.777	0.836	0.7	1.117	0.6	1.061	0.631	1.344	0.779	0.693	1.28
YBL006C	LDB7	None	0.82	0.676	0.545	0.576	0.605	0.601	0.774	0.726	0.628	0.681	0.684	0.746	0.673	1.072	0.825	0.538	0.871
YBL007C	SLA1	None	0.876	0.605	0.625	0.705	0.775	0.748	0.767	0.644	0.571	1.123	0.702	1.333	0.736	1.306	0.817	0.755	0.977
YBL009W	ALK2	G1	0.596	Null	0.538	0.721	0.923	0.867	0.764	0.657	0.512	0.881	0.582	1.136	0.812	1.428	0.886	0.585	0.769
YBL011W	SCT1	None	0.729	0.442	0.503	0.688	0.691	0.82	0.761	0.666	0.589	0.96	0.518	1.001	0.671	1.25	0.663	0.757	0.881
YBL012C	None	None	0.769	0.512	0.689	0.851	0.718	0.855	0.84	0.964	0.59	1.039	0.572	1.085	0.843	1.761	0.876	0.786	1.163
YBL014C	RRN6	None	0.766	0.293	0.423	0.624	0.658	0.69	0.735	0.882	0.614	0.787	0.52	0.856	0.745	1.589	0.821	0.623	1.07
YBL015W	ACH1	None	0.6	0.601	0.683	0.788	0.715	0.828	0.482	0.556	0.541	1.056	0.507	0.979	0.808	1.093	0.701	Null	0.761
YBL016W	FUS3	None	3.755	0.744	Null	0.377	0.385	0.592	0.354	0.865	0.434	0.62	0.489	0.948	0.709	1.365	0.492	0.727	0.719
YBL018C	POP8	None	Null	Null	0.556	0.747	0.647	1.036	0.634	0.892	0.638	0.839	0.707	1.05	0.773	1.393	0.666	0.551	1.094
YBL020W	RFT1	None	Null	0.489	Null	0.627	0.716	Null	0.641	0.916	0.586	0.831	0.738	1.066	0.803	1.451	0.872	0.92	0.86
YBL021C	HAP3	None	0.626	0.461	0.511	Null	0.564	0.781	0.526	0.679	0.539	1.076	0.457	0.812	0.695	1.031	Null	Null	0.872
YBL022C	PIM1	None	0.927	0.459	0.647	1.068	0.86	1.098	0.728	1.048	0.973	1.166	0.993	1.428	0.785	1.674	1.062	1.262	1.028
YBL024W	NCL1	None	0.737	Null	0.435	0.574	0.617	0.722	0.556	0.656	0.628	0.858	0.664	0.992	0.76	1.29	0.919	0.902	0.829
YBL026W	LSM2	None	0.906	0.702	Null	0.569	0.494	0.799	0.653	0.89	0.723	0.868	0.717	0.904	0.824	1.349	0.959	0.979	1.013
YBL027W	RPL19B	None	0.925	0.535	0.515	0.606	0.6	0.671	0.724	0.524	0.724	1.25	0.686	0.896	0.728	1.317	0.868	0.802	1.021
YBL028C	None	None	1.062	0.386	0.398	0.427	0.706	0.684	0.823	1.002	0.763	1.009	0.602	0.946	0.814	1.604	0.819	0.746	1.225
YBL029W	None	None	0.804	0.736	0.641	0.468	0.564	0.636	0.473	0.587	0.435	Null	0.43	0.676	0.576	Null	0.643	0.478	0.719
YBL030C	PET9	G2/M	1.236	0.754	1.046	1.057	1.477	1.118	1.381	1.004	1.011	1.19	0.935	1.014	1.194	1.555	1.224	0.67	1.246
YBL032W	HEK2	None	0.503	0.374	0.354	0.36	0.585	0.712	1.071	0.876	0.785	0.933	0.609	0.69	0.701	1.349	1.094	1.037	1.191
YBL034C	STU1	None	0.717	Null	0.672	0.752	0.852	0.781	0.894	0.856	0.685	0.954	0.771	1.067	0.863	1.354	1.007	0.76	0.774
YBL036C	None	None	0.964	0.479	0.832	0.749	0.701	0.741	0.846	0.803	0.897	1.077	0.753	1.011	0.879	1.328	0.885	0.649	0.941
YBL037W	APL3	None	0.772	0.705	0.755	0.76	0.795	0.758	0.825	Null	0.694	Null	0.616	Null	0.698	1.336	0.811	0.71	1.044
YBL038W	MRPL16	None	0.892	Null	0.747	0.614	0.711	0.774	0.958	0.768	0.793	0.862	0.763	1.105	0.862	1.311	1.003	0.767	0.921
YBL039C	URA7	None	0.885	0.497	0.33	0.458	0.529	0.833	0.595	0.864	0.869	1.187	0.646	1.088	0.891	1.477	0.792	1.101	1.029
YBL040C	ERD2	None	0.735	0.762	0.688	0.861	0.793	0.89	0.684	0.678	0.518	0.689	0.751	0.924	0.878	1.199	0.856	0.744	0.817
YBL041W	PRE7	None	0.852	0.703	0.739	0.74	0.61	0.788	0.67	0.731	0.735	1.241	0.772	1.038	0.699	1.054	0.695	0.679	0.922
YBL045C	COR1	None	0.547	0.532	0.75	0.678	0.453	0.638	0.713	0.528	0.466	0.797	0.46	0.784	0.583	1.007	0.681	0.606	0.734
YBL046W	PSY4	None	0.647	0.713	0.804	0.865	0.72	0.882	0.556	0.943	0.614	0.858	0.765	1.166	0.818	1.181	0.896	0.978	0.942
YBL047C	EDE1	None	0.684	0.603	0.74	1.167	0.686	0.969	0.483	Null	0.541	1.371	1.22	1.136	0.756	1.396	0.687	1.141	1.114
YBL050W	SEC17	None	0.83	0.779	0.774	0.677	0.597	0.661	0.505	0.792	0.617	0.988	0.779	1.192	0.779	1.29	0.802	0.824	0.81
YBL051C	PIN4	None	0.853	0.513	0.549	0.704	0.753	0.712	0.796	0.626	0.681	1.075	0.695	1.127	0.808	1.324	0.805	0.66	0.791
YBL053W	None	None	0.709	0.4	0.36	0.451	0.668	0.699	0.578	0.668	0.559	0.821	0.445	0.715	0.678	1.323	0.666	0.614	0.712
YBL055C	None	None	1.012	0.71	0.673	0.668	0.75	0.651	0.082	Null	0.592	Null	0.65	Null	0.766	1.204	0.927	0.558	1.168
YBL056W	PTC3	None	0.82	0.606	0.665	0.644	0.795	0.708	0.781	0.712	0.725	1.138	0.782	0.874	0.84	Null	0.979	Null	1.265
YBL057C	PTH2	None	0.832	0.62	0.608	0.64	0.725	0.586	0.891	0.55	0.659	0.94	0.647	Null	0.776	1.01	0.792	0.524	0.929
YBL058W	SHP1	None	0.667	0.491	0.657	0.614	0.566	0.573	0.691	0.658	0.635	0.874	0.689	0.87	0.644	0.922	0.749	0.568	1.068
YBL061C	SKT5	M/G1	0.896	0.538	0.627	0.841	0.669	0.618	1.27	Null	0.521	Null	0.671	Null	0.856	1.186	0.776	0.614	0.855
YBL062W	None	None	1.232	0.425	0.7	1.169	0.776	0.63	0.789	0.711	0.584	0.842	0.738	0.943	0.89	1.381	0.949	0.583	0.998
YBL066C	SEF1	None	0.694	0.639	0.593	0.813	0.642	0.833	0.545	0.848	0.794	0.895	1.022	0.978	0.776	1.367	1.034	1.073	0.777
YBL067C	UBP13	None	0.78	0.393	0.655	0.615	0.611	0.602	0.627	0.774	0.579	0.776	0.702	0.892	0.631	Null	0.922	1.012	1.068
YBL068W	PRS4	None	0.91	0.57	0.532	0.807	0.688	0.778	0.647	0.852	Null	0.868	1.073	0.936	0.788	1.237	1.104	1.052	0.869
YBL071C	None	None	0.564	Null	0.371	0.538	0.549	0.723	0.729	0.902	0.658	1.115	0.438	0.817	0.609	1.227	Null	0.718	0.957
YBL072C	RPS8A	None	1.028	0.668	0.687	0.907	0.76	0.85	0.595	0.921	1.109	1.039	1.302	1.143	0.959	1.659	1.45	1.38	1.16
YBL074C	AAR2	None	0.685	0.52	0.584	0.61	Null	0.742	0.491	0.831	0.606	0.851	0.552	1.197	0.582	Null	0.626	0.879	0.871
YBL075C	SSA3	None	0.867	0.574	0.709	0.796	0.941	0.854	0.993	0.694	0.689	1.004	0.614	0.893	0.691	1.099	0.758	0.586	0.812
YBL076C	ILS1	None	1.194	0.591	0.691	0.763	0.865	0.754	0.743	0.67	0.614	0.896	0.806	1.019	0.768	1.27	1.186	0.787	1.035
YBL077W	None	None	1.199	0.659	0.794	0.724	0.907	0.795	0.862	0.731	0.723	1.025	0.717	1.034	0.837	1.475	0.838	0.78	1.212
YBL079W	NUP170	None	0.993	0.595	0.628	0.578	0.925	0.622	0.772	0.568	0.586	0.96	0.715	0.945	0.825	1.33	1.048	0.715	1.018
YBL081W	None	None	0.867	0.523	0.625	0.699	0.739	0.867	0.771	Null	0.527	0.918	0.578	0.929	0.832	1.624	0.733	0.714	1.187
YBL082C	ALG3	None	0.736	0.288	0.458	0.553	1.023	1.334	1.222	0.84	0.794	Null	0.69	0.799	0.736	Null	1.344	0.721	1.263
YBL083C	None	None	0.616	0.416	0.611	0.597	0.882	0.993	1.194	0.928	0.876	Null	0.686	Null	0.83	1.483	0.893	0.699	1.231
YBL089W	AVT5	None	0.715	0.548	0.577	0.625	0.48	0.806	0.527	0.704	0.487	1.089	0.371	Null	0.657	1.027	Null	0.824	0.873
YBL090W	MRP21	None	0.815	0.758	0.66	0.777	0.572	1.148	0.581	1.011	0.712	0.798	0.728	1.199	0.733	1.246	0.68	0.891	0.946
YBL091C	MAP2	None	0.7	0.697	0.652	0.708	0.637	0.825	0.571	0.693	0.616	1.305	0.867	1.134	0.719	1.232	0.72	0.827	1.016
YBL092W	RPL32	None	0.812	0.674	0.611	0.744	0.573	0.855	0.578	0.826	0.876	0.896	1.01	1.12	0.874	1.405	1.114	1.113	1.066
YBL094C	None	None	0.565	0.543	0.499	0.587	Null	0.968	0.576	0.959	0.642	0.682	Null	1.084	0.723	1.196	0.766	0.913	0.979
YBL101W-A	None	None	2.93	1.679	1.838	1.756	2.29	2.125	1.448	1.857	1.585	1.675	1.681	2.31	1.233	3.073	2.012	1.671	1.609
YBL101W-B	None	None	2.761	1.65	1.54	1.64	1.723	1.895	1.655	1.521	1.403	2.059	1.263	1.714	1.12	2.276	1.625	1.256	1.613
YBL102W	SFT2	None	0.81	0.581	0.79	0.697	0.852	0.666	0.862	0.828	0.763	0.889	0.81	0.873	0.774	1.146	0.875	0.599	1.131
YBL103C	RTG3	None	0.835	0.685	0.672	0.652	0.727	0.752	0.688	Null	0.661	Null	0.579	1.092	0.8	1.448	0.704	0.616	1.121
YBL104C	None	None	0.823	0.525	0.591	0.565	0.692	0.618	0.812	0.769	0.653	Null	0.876	0.995	0.784	Null	0.993	0.863	1.296
YBL105C	PKC1	None	0.873	0.568	0.583	0.583	0.649	0.638	0.716	0.74	0.674	1.066	0.627	1.06	0.774	1.302	0.753	0.787	1.035
YBL110C	None	None	0.516	0.733	1.627	1.585	0.941	0.865	0.413	Null	0.683	1.383	2.01	2.511	1.017	1.665	0.915	0.927	0.791
YBL111C	None	G1	0.543	0.762	1.443	1.496	0.675	0.893	0.436	0.576	0.524	1.626	1.452	2.053	1.067	1.425	0.815	0.839	0.883
YBL112C	None	G1	0.562	0.779	1.102	2.132	0.775	1.146	0.402	Null	0.563	1.294	1.122	2.941	0.933	1.616	0.761	0.881	0.824
YBL113C	None	G1	0.623	0.745	1.345	1.583	0.792	0.85	0.523	0.599	0.559	1.86	0.911	2.027	1.037	1.523	0.825	1.001	0.836
YBR001C	NTH2	None	0.555	0.906	1.098	1.001	0.683	0.843	0.429	Null	0.691	0.936	0.873	1.597	0.71	1.257	0.845	0.795	0.837
YBR002C	RER2	None	0.805	0.564	0.479	Null	0.577	Null	0.425	Null	0.516	1.79	0.422	0.856	0.873	1.095	0.538	0.715	0.724
YBR003W	COQ1	None	0.907	0.838	0.792	0.813	0.544	0.842	0.467	Null	0.629	0.86	0.586	1.387	0.803	1.278	0.87	0.815	0.859
YBR004C	GPI18	None	1.249	0.41	0.525	0.633	0.641	0.609	0.777	Null	0.551	1.004	0.496	0.929	0.783	1.344	0.755	Null	0.797
YBR009C	HHF1	S	0.196	0.067	0.197	0.529	1.417	1.522	0.975	0.76	0.369	0.495	0.302	0.644	1.131	2.366	2.142	0.82	1.089
YBR010W	HHT1	S	0.24	0.175	0.211	0.611	1.677	1.618	1.223	0.69	0.498	0.473	0.318	0.758	1.507	2.77	1.73	0.85	1.048
YBR011C	IPP1	None	1.056	0.448	0.792	0.792	1.004	1.025	0.982	0.861	0.84	1.069	0.877	0.931	0.742	1.35	1.166	0.788	1.253
YBR012C	None	None	1.579	1.415	1.136	1.319	1.157	1.201	1.282	1.316	1.304	1.723	1.141	1.575	0.76	1.676	1.148	0.945	1.461
YBR012W-A	None	None	2.718	1.646	1.932	1.937	2.272	2.652	1.51	2.185	1.453	2.217	1.617	2.062	1.351	3.143	1.862	1.567	1.879
YBR012W-B	None	None	2.05	1.255	1.394	1.462	1.626	1.523	1.623	1.634	1.24	2.001	1.299	1.761	1.375	2.333	1.691	1.295	1.505
YBR013C	None	None	0.836	0.741	1.228	0.695	Null	1.376	1.025	1.095	0.753	1.288	Null	1.208	0.817	Null	1.259	0.902	1.463
YBR014C	GRX7	None	0.774	0.617	0.785	0.802	0.855	0.895	0.969	Null	0.722	Null	0.528	0.88	0.792	1.206	0.882	0.633	1.049
YBR016W	None	None	0.944	0.662	0.731	0.697	0.743	0.681	0.908	0.629	0.721	0.838	0.665	0.87	0.9	1.423	0.933	0.673	0.906
YBR017C	KAP104	None	0.958	0.683	0.762	0.621	0.914	1.099	0.901	0.764	0.805	1.024	1.132	1.283	0.804	1.255	1.356	0.734	1.134
YBR021W	FUR4	None	0.697	0.914	0.939	0.86	0.986	0.72	0.882	Null	0.702	0.953	1.204	1.176	0.817	Null	0.79	0.871	0.828
YBR023C	CHS3	G1	2.144	1.161	0.699	1.055	1.248	1.004	0.572	Null	0.822	0.903	1.422	1.891	1.161	2.017	1.436	1.366	0.945
YBR025C	OLA1	None	1.116	0.667	0.549	0.841	0.804	0.799	0.543	Null	0.771	0.915	0.859	1.327	0.748	1.288	1.022	0.852	0.904
YBR027C	None	None	0.593	0.436	0.472	0.631	0.575	0.884	0.478	0.905	0.472	0.85	0.657	0.941	0.744	1.219	0.656	0.777	0.886
YBR029C	CDS1	None	0.761	0.451	0.492	0.569	0.698	0.77	0.61	0.991	0.629	1.076	0.779	0.867	0.826	1.286	0.765	0.734	0.902
YBR031W	RPL4A	None	1.127	0.489	0.939	0.697	0.918	1.257	0.903	0.996	0.787	1.257	0.701	1.015	0.92	1.74	1.24	0.87	1.623
YBR032W	None	None	0.772	0.578	0.575	0.628	0.721	0.706	0.732	Null	0.469	Null	0.474	Null	0.794	1.137	0.726	0.475	0.877
YBR033W	EDS1	None	0.684	Null	0.684	0.447	0.806	1.024	0.863	0.934	0.672	1.019	0.618	0.992	0.636	1.234	1.784	0.845	1.398
YBR034C	HMT1	None	1.202	0.265	0.356	0.459	0.649	0.574	0.805	0.64	0.697	0.831	0.623	0.835	0.894	1.185	0.706	0.571	0.974
YBR035C	PDX3	None	0.763	0.513	0.822	0.65	0.932	1.26	0.875	0.854	0.843	0.858	0.598	0.844	0.746	Null	1.488	0.587	1.239
YBR036C	CSG2	None	0.867	0.567	0.596	0.704	0.83	0.782	0.991	0.709	0.73	0.911	0.646	0.997	0.862	1.329	0.848	0.583	1.033
YBR039W	ATP3	None	0.547	0.316	0.552	0.594	0.631	0.589	0.81	0.579	0.595	0.802	0.715	0.791	0.738	0.991	0.827	0.855	0.683
YBR041W	FAT1	None	0.932	0.718	0.929	1.083	1.025	0.93	0.947	0.688	0.554	0.814	0.664	1.135	1.027	1.667	0.997	0.685	0.836
YBR043C	QDR3	None	0.693	0.767	0.526	0.673	0.559	1.104	0.726	1.012	0.654	1.113	0.784	1.108	0.732	1.524	0.789	1.001	1.105
YBR045C	GIP1	None	0.755	Null	0.67	0.826	0.618	0.845	0.497	0.735	0.751	1.06	1.147	0.936	0.783	1.414	1.051	1.042	0.899
YBR049C	REB1	None	0.354	0.411	0.297	0.519	0.603	0.878	0.587	0.878	0.494	0.874	0.65	0.844	0.625	1.473	0.812	1.091	0.982
YBR053C	None	M/G1	0.728	1.109	0.839	1.11	0.724	0.659	0.487	0.517	0.486	0.953	0.518	1.144	0.896	Null	0.737	Null	0.761
YBR054W	YRO2	G2/M	0.168	0.148	0.276	0.152	0.169	0.142	0.276	0.5	0.739	1.676	1.274	1.159	0.611	0.708	0.379	0.401	0.854
YBR056W	None	None	1.187	1.111	1.313	1.094	0.976	0.695	0.538	Null	0.551	Null	0.686	Null	0.716	1.149	0.627	0.571	0.896
YBR058C	UBP14	None	0.932	0.621	0.648	0.664	0.677	0.738	1.888	Null	0.734	1.005	0.747	1.048	0.981	1.402	0.703	0.649	1.018
YBR064W	None	None	0.671	0.625	0.558	0.51	0.617	0.618	0.568	0.59	0.556	Null	0.54	Null	0.637	1.133	0.648	0.561	0.777
YBR065C	ECM2	None	0.853	0.431	0.532	Null	0.673	0.646	0.739	0.774	0.524	1.056	0.594	Null	0.833	1.229	0.959	Null	0.872
YBR067C	TIP1	G1	2.216	1.234	1.235	1.377	0.726	0.47	0.342	Null	0.332	Null	0.66	1.085	0.897	1.064	0.651	0.624	0.38
YBR068C	BAP2	None	0.966	0.915	0.564	0.72	0.648	0.994	1.068	Null	0.792	Null	0.575	1.063	0.767	1.218	0.914	0.976	1.053
YBR069C	TAT1	G2/M	0.676	0.508	0.461	0.575	0.493	0.778	0.535	0.871	0.753	1.128	1.048	1.459	0.828	1.463	0.802	0.995	1.081
YBR070C	ALG14	G1	0.36	0.462	0.842	1.291	0.857	1.008	0.665	Null	0.291	0.849	0.541	1.151	0.975	1.296	0.61	0.611	0.708
YBR071W	None	G1	0.334	0.547	1.499	1.431	0.668	0.725	0.243	Null	0.487	1.267	1.77	2.493	1.013	1.541	0.568	0.633	0.59
YBR073W	RDH54	G1	0.654	0.376	0.687	1.002	0.744	0.77	0.476	0.688	0.599	0.602	0.684	1.336	0.825	1.227	0.751	0.818	0.596
YBR075W	None	None	0.774	0.581	0.563	0.565	0.636	0.786	0.553	0.821	0.61	0.929	0.725	1.139	0.764	1.309	0.791	0.995	0.92
YBR076W	ECM8	None	0.542	0.475	0.517	0.54	0.414	0.742	0.424	0.705	0.433	0.928	0.379	0.738	0.544	1.091	0.53	0.744	0.854
YBR077C	SLM4	None	0.588	0.616	0.625	0.474	0.698	0.996	0.638	0.819	0.598	0.793	0.644	1.013	0.745	1.426	0.624	0.886	0.825
YBR078W	ECM33	None	0.7	0.346	0.55	0.69	1.122	0.887	1.363	1.121	0.969	1.061	0.705	0.888	0.937	2.103	1.576	Null	1.11
YBR079C	RPG1	None	0.773	0.351	0.517	1.011	0.851	0.698	0.885	0.815	0.651	0.922	1.057	1.338	1.573	1.867	1.101	0.586	1.329
YBR080C	SEC18	None	0.886	0.649	0.761	0.935	0.786	0.813	0.836	0.71	0.692	0.968	0.657	1.032	0.831	1.318	0.838	0.662	0.985
YBR081C	SPT7	None	0.803	0.92	0.696	0.702	0.858	0.708	0.938	0.774	0.638	0.886	0.632	1	0.863	1.169	0.978	Null	0.844
YBR082C	UBC4	None	0.923	0.661	0.739	0.771	0.964	0.884	1.005	0.794	0.838	1.141	0.692	0.93	0.817	1.139	0.865	0.644	0.962
YBR084C-A	RPL19A	None	0.839	0.531	0.563	0.54	0.663	0.662	0.749	0.703	0.68	1.037	0.651	0.97	0.893	1.5	0.851	0.691	1.063
YBR084W	MIS1	None	0.914	0.48	0.476	0.556	0.729	0.722	0.817	0.709	0.694	0.967	0.714	1.017	0.856	1.489	1.02	0.86	0.965
YBR085W	AAC3	None	1.088	0.651	0.85	0.849	1.074	0.926	1.08	0.796	0.799	1.263	0.798	1.051	0.906	1.445	0.87	0.64	0.923
YBR086C	IST2	G2/M	0.805	0.458	0.561	0.553	0.755	0.633	0.883	0.817	0.785	1.016	0.584	0.837	0.727	1.114	0.972	0.818	0.885
YBR087W	RFC5	G1	0.783	0.48	0.737	1.013	0.828	0.802	0.684	0.766	0.627	1.044	0.602	1.039	0.957	1.25	0.719	0.541	0.909
YBR088C	POL30	G1	0.267	0.261	1.512	1.913	1.519	0.707	0.478	0.279	0.268	0.406	1.013	2.045	1.557	1.345	0.704	0.349	0.342
YBR089C-A	NHP6B	None	0.657	Null	0.637	0.803	0.543	0.918	0.513	0.812	0.571	1.166	0.624	0.981	0.721	1.308	0.535	0.881	1.179
YBR089W	None	G1	0.389	0.538	0.989	1.733	0.77	0.952	0.478	Null	0.2	0.884	0.713	1.216	1.213	1.167	0.621	0.693	0.392
YBR090C	None	None	0.585	0.466	0.677	0.776	0.786	0.95	0.497	0.92	0.678	0.859	0.909	0.793	0.812	1.404	1.021	1.228	1.035
YBR093C	PHO5	G2/M	0.463	0.576	0.624	0.829	0.533	0.701	0.558	1.736	2.235	3.216	2.255	2.054	1	1.244	0.62	0.719	1.123
YBR094W	PBY1	G2/M	0.606	0.507	0.43	0.515	0.597	0.735	0.611	0.964	0.77	1.225	0.589	0.891	0.715	1.104	0.607	0.848	1.044
YBR095C	RXT2	None	0.706	0.702	0.453	0.574	0.54	0.742	0.514	1.011	0.725	0.918	0.696	1	0.723	1.31	0.786	0.934	0.765
YBR097W	VPS15	None	0.857	0.722	0.616	0.701	0.93	0.877	0.751	Null	0.658	Null	1.051	0.93	0.775	1.323	1.107	1.07	0.756
YBR098W	MMS4	None	0.547	0.556	0.815	1.37	0.745	0.891	0.501	0.611	0.539	1.226	0.578	1.275	0.969	1.115	Null	0.749	0.764
YBR099C	None	None	0.674	Null	0.667	0.811	0.533	0.659	0.484	0.696	0.476	0.656	0.531	0.903	0.754	1.41	0.601	0.844	0.753
YBR104W	YMC2	None	0.842	0.571	0.577	0.744	1.034	0.875	0.833	0.767	0.708	Null	0.561	Null	0.905	1.316	0.786	0.615	0.752
YBR105C	VID24	None	1.38	Null	0.602	0.885	0.869	0.964	0.972	1.036	0.794	1.296	0.74	0.945	1.141	1.322	0.724	0.61	0.909
YBR106W	PHO88	None	0.827	0.671	0.688	0.861	1.09	0.879	1.118	0.816	0.888	1.122	0.794	Null	1.038	1.583	1.002	0.821	1.177
YBR108W	AIM3	G1	0.822	0.805	0.769	0.906	0.793	0.775	0.751	Null	0.593	Null	0.652	Null	0.716	1.448	0.796	0.692	1.162
YBR109C	CMD1	None	1.019	0.725	0.812	0.83	0.89	0.853	0.82	0.792	0.833	0.988	0.834	1.01	0.993	1.311	1.103	0.746	1.15
YBR110W	ALG1	None	0.917	0.627	0.739	0.763	0.904	0.811	0.941	0.745	0.757	1.162	0.789	1.089	0.915	1.254	0.848	0.717	1.14
YBR111C	YSA1	None	0.992	0.681	0.804	0.848	0.804	0.778	0.803	0.841	0.688	0.852	0.686	0.876	0.798	1.273	0.865	0.578	1.014
YBR112C	CYC8	None	0.679	0.62	0.658	0.852	0.689	0.952	0.555	0.779	0.665	1.323	0.558	1.183	0.804	1.522	0.651	1.1	0.99
YBR113W	None	None	0.653	0.675	0.555	0.888	0.65	1.258	0.593	1.093	0.515	0.699	0.776	1.118	0.764	1.54	0.829	1.31	1.178
YBR115C	LYS2	None	0.806	0.732	0.831	0.96	0.944	0.887	0.501	1.01	0.621	0.957	1.451	1.659	0.948	1.868	1.255	1.418	0.972
YBR117C	TKL2	None	0.768	0.646	0.588	0.746	0.607	0.83	0.457	0.86	0.612	0.784	0.929	0.966	0.726	1.341	0.807	1.003	0.874
YBR118W	TEF2	None	1.009	0.712	0.606	0.814	0.552	0.868	0.708	Null	0.645	1.297	0.728	1.099	0.841	1.722	1.115	0.818	1.238
YBR121C	GRS1	None	0.745	0.582	0.561	0.701	0.727	0.83	0.669	0.846	0.694	0.821	1.247	1.249	0.769	1.33	1.233	1.275	0.933
YBR123C	TFC1	None	0.498	0.509	0.428	0.532	0.725	0.815	0.603	0.934	0.881	0.768	0.92	0.783	0.73	1.192	1.141	1.102	0.951
YBR125C	PTC4	None	1.119	0.477	0.693	0.773	0.742	0.824	0.724	0.678	0.637	1.356	0.546	0.929	0.843	Null	0.938	0.621	1.138
YBR126C	TPS1	None	0.887	1.215	1.098	1.016	0.626	0.637	0.663	Null	0.557	Null	0.842	Null	0.87	1.317	0.921	0.737	1.018
YBR127C	VMA2	None	1.005	0.676	0.698	0.722	0.834	0.736	0.756	0.677	0.715	0.916	0.771	0.944	0.791	1.442	1.089	0.819	0.76
YBR129C	OPY1	None	0.815	0.399	0.568	1.888	0.488	0.795	0.608	0.759	0.487	Null	0.535	0.792	0.635	Null	0.976	Null	1.069
YBR130C	SHE3	None	0.859	0.679	0.568	0.595	0.778	0.93	1.133	0.752	0.687	0.963	0.606	0.871	0.727	1.213	0.851	0.721	1.12
YBR133C	HSL7	S/G2	0.871	0.538	0.551	0.487	0.679	0.681	0.742	0.606	0.613	0.771	0.677	0.986	0.816	1.464	0.911	0.793	1.105
YBR134W	None	None	0.802	0.874	0.638	0.585	0.715	0.741	0.769	0.704	0.607	Null	0.528	Null	0.825	1.216	0.729	0.747	1.057
YBR135W	CKS1	None	0.825	0.464	0.575	0.661	0.739	0.994	0.815	0.72	0.681	0.834	0.719	0.904	0.777	1.249	0.923	0.725	0.982
YBR136W	MEC1	None	0.49	0.446	0.449	0.551	0.548	0.682	0.56	0.617	0.669	1.333	0.518	0.868	0.731	1.269	Null	0.974	0.87
YBR139W	None	G2/M	0.625	0.704	0.797	0.859	0.539	0.583	0.475	0.749	0.791	1.035	0.951	1.075	0.645	0.924	0.68	0.856	0.95
YBR141C	None	None	0.94	0.601	0.668	0.737	0.729	0.831	0.659	0.814	0.689	0.894	0.907	0.805	0.838	1.386	0.848	0.986	0.868
YBR143C	SUP45	None	0.76	0.383	0.472	0.579	0.747	0.83	0.48	0.726	0.901	1.02	1.219	0.435	0.791	1.239	0.943	1.109	0.857
YBR149W	ARA1	None	1.322	1.027	1.461	1.225	1.202	1.222	0.938	0.648	0.73	0.892	0.961	1.075	0.809	1.317	1.028	0.637	0.985
YBR150C	TBS1	None	0.535	0.989	0.957	0.67	0.609	0.64	0.754	Null	0.521	0.719	0.522	0.747	0.541	0.914	0.827	0.606	0.962
YBR151W	APD1	None	1.056	0.692	0.934	0.743	0.758	0.84	0.899	0.634	0.777	0.932	0.651	0.99	0.87	1.478	0.954	0.757	1.197
YBR154C	RPB5	None	0.956	0.311	0.538	0.515	0.611	0.53	0.708	Null	0.686	Null	0.712	Null	0.8	0.932	0.719	0.431	1.267
YBR155W	CNS1	None	1.057	Null	0.521	0.505	0.708	0.817	0.99	0.814	1.4	0.978	0.863	0.976	0.966	1.495	0.975	1.031	1.101
YBR156C	SLI15	None	0.649	0.32	0.586	0.658	0.83	0.816	0.929	0.864	0.886	1.398	0.837	1.127	1.035	1.549	1.045	0.679	1.192
YBR159W	IFA38	None	1.01	0.576	0.824	0.788	0.988	0.96	0.982	0.844	0.796	0.954	0.891	0.931	0.882	1.461	1.033	0.655	1.212
YBR160W	CDC28	None	0.852	Null	0.767	0.991	0.855	0.778	0.81	0.614	0.579	1.162	0.627	1.127	0.877	1.088	0.822	0.74	0.758
YBR161W	CSH1	G1	0.56	0.733	0.693	0.886	0.866	0.827	0.456	Null	0.377	0.54	Null	1.055	0.918	1.132	0.768	0.726	0.759
YBR162C	TOS1	None	0.97	0.48	0.544	0.651	0.812	0.786	0.812	0.637	0.521	0.858	0.772	0.901	0.964	1.71	1.161	0.935	1.004
YBR162W-A	YSY6	None	0.919	0.683	0.585	0.841	0.793	1.131	0.663	1.168	0.818	1.014	0.938	1.288	0.978	1.519	1.021	1.135	1.181
YBR163W	DEM1	None	0.532	0.365	0.485	0.516	0.445	0.582	0.461	0.55	0.519	1.078	0.465	1.041	0.712	1.147	0.656	0.765	0.763
YBR164C	ARL1	None	0.894	0.678	0.678	0.724	0.744	0.856	0.618	0.999	0.87	1.103	0.927	1.294	0.845	1.315	0.857	0.911	1.073
YBR165W	UBS1	None	0.597	Null	0.518	0.738	0.574	0.85	0.589	0.834	0.683	1.131	0.436	0.918	0.768	1.125	0.766	0.76	0.955
YBR166C	TYR1	None	1.08	0.654	0.607	0.699	0.772	0.82	0.53	0.755	0.808	0.871	0.858	1.082	0.739	1.267	0.891	0.975	0.903
YBR167C	POP7	None	0.785	0.557	0.636	1.298	0.638	1.009	0.705	1.011	0.623	1.309	0.539	1.024	0.794	1.373	0.606	0.813	1.097
YBR169C	SSE2	None	0.83	0.739	0.931	0.974	0.901	1.063	0.701	0.896	0.618	1.283	1.28	1.084	0.835	1.424	1.062	1.057	0.846
YBR170C	NPL4	None	0.696	0.667	0.743	0.73	Null	0.865	0.567	0.752	0.89	0.891	1.083	1.207	0.75	1.265	0.949	1.056	0.851
YBR171W	SEC66	None	0.83	0.549	0.621	0.802	0.872	0.787	0.82	0.764	0.739	0.887	0.609	0.9	0.896	1.195	0.774	0.575	1.17
YBR172C	SMY2	None	0.913	0.25	0.54	0.45	0.618	0.846	0.805	0.679	0.67	0.869	0.637	0.772	0.611	Null	0.726	0.562	1.019
YBR173C	UMP1	None	0.867	0.663	0.662	1.054	0.739	0.759	0.808	0.7	0.684	0.818	0.631	0.803	0.766	1.044	0.665	0.523	1.107
YBR175W	SWD3	None	0.805	0.538	0.491	0.511	0.534	0.599	0.668	0.592	0.553	Null	0.588	Null	0.804	0.915	0.616	0.543	1.108
YBR176W	ECM31	None	0.835	0.461	0.648	0.581	0.727	0.698	0.725	0.721	0.587	0.822	0.581	0.829	0.692	Null	0.716	0.537	0.927
YBR177C	EHT1	None	0.651	0.521	0.58	0.429	0.484	0.465	0.581	0.438	0.479	0.636	0.481	0.671	0.601	0.842	0.62	0.457	0.744
YBR178W	None	None	0.771	0.421	0.751	0.53	0.739	0.751	0.754	0.805	0.582	0.789	Null	0.778	0.702	Null	0.768	0.57	0.981
YBR181C	RPS6B	None	0.906	0.473	0.547	0.611	0.631	0.669	0.79	0.609	0.732	0.971	0.735	0.892	0.931	1.23	1.023	0.601	1.345
YBR185C	MBA1	None	0.757	Null	0.712	1.045	0.777	1.106	0.759	1.021	0.547	1.39	0.733	1.029	0.874	1.296	0.729	0.791	1.004
YBR187W	GDT1	None	0.507	0.279	0.442	0.629	0.698	0.899	0.615	0.658	0.64	1.043	0.714	0.865	0.793	1.273	0.87	0.744	0.851
YBR188C	NTC20	None	0.761	0.634	0.574	0.694	0.574	0.906	0.593	0.667	0.639	0.786	0.452	1.021	0.73	1.43	0.613	0.863	0.783
YBR189W	RPS9B	None	0.706	0.421	0.464	0.62	0.492	0.691	0.47	0.763	0.662	1.164	0.827	0.967	0.799	1.256	0.868	0.863	1.013
YBR190W	None	None	0.856	0.765	0.691	0.826	0.568	0.969	0.805	0.834	0.872	0.824	1.11	1.065	0.812	1.343	1.002	1.077	1.042
YBR191W	RPL21A	None	0.783	0.57	0.533	0.776	0.629	0.798	0.495	0.748	0.717	1.217	0.957	0.97	0.841	1.358	1.008	0.89	1.247
YBR192W	RIM2	None	0.741	0.616	0.659	0.689	1.908	0.76	0.5	0.509	0.738	0.914	1.001	1.02	0.823	1.15	0.878	0.895	0.879
YBR193C	MED8	None	0.767	0.686	0.677	0.652	0.544	0.831	0.554	0.974	0.635	1.185	0.721	1.061	0.751	1.386	0.62	0.753	0.99
YBR194W	AIM4	None	0.922	0.837	0.777	0.745	Null	1.166	0.531	Null	0.835	1.01	0.57	1.076	0.821	1.202	0.615	1	1.039
YBR195C	MSI1	None	0.757	0.407	0.657	0.581	0.624	0.592	0.711	0.492	0.515	Null	0.556	0.995	0.715	1.076	0.689	0.503	0.861
YBR196C	PGI1	None	1.062	0.623	0.88	0.763	0.956	0.852	0.935	0.899	0.884	0.925	1.153	0.959	0.79	1.205	1.346	0.838	1.196
YBR197C	None	None	0.855	0.402	0.497	0.502	0.695	0.639	0.773	0.591	0.598	0.881	0.555	0.926	0.728	1.258	0.741	0.592	1.151
YBR198C	TAF5	None	0.75	0.469	0.606	0.557	0.707	1.081	0.734	0.958	0.626	0.967	0.694	1.044	0.643	1.243	1.118	0.826	1.221
YBR199W	KTR4	None	0.791	0.814	0.85	0.732	0.723	0.815	0.826	0.521	0.624	0.807	0.636	0.858	0.765	1.117	0.735	0.591	0.895
YBR200W	BEM1	G2/M	0.97	0.512	0.771	0.421	0.963	0.659	0.607	0.785	0.763	0.875	0.734	0.889	0.629	0.881	0.743	0.622	0.986
YBR201W	DER1	None	0.843	0.661	0.731	0.653	0.664	0.681	0.691	0.737	0.576	Null	0.581	Null	0.769	Null	0.832	0.495	0.842
YBR202W	MCM7	M/G1	0.41	0.434	0.89	0.455	0.707	0.342	0.421	0.768	1.023	1.478	1.564	1.051	0.621	Null	0.628	0.51	1.221
YBR204C	None	M/G1	0.87	0.676	0.927	0.618	0.795	1.491	0.517	0.626	0.842	0.879	0.592	1.091	0.829	Null	0.912	0.596	0.93
YBR205W	KTR3	None	0.88	0.494	0.676	0.655	0.831	0.685	0.855	0.615	0.674	0.793	0.666	0.936	0.871	1.301	0.946	0.635	0.816
YBR206W	None	None	0.824	0.477	0.823	0.607	0.81	1.078	0.843	0.881	0.67	0.816	0.551	1.003	0.952	1.27	1.178	0.684	1.043
YBR207W	FTH1	None	0.651	0.602	0.613	0.857	0.845	1.122	0.627	0.834	0.785	1.706	1.163	1.224	0.918	1.443	1.069	0.919	1.411
YBR209W	None	None	0.612	0.635	0.658	0.695	0.579	0.936	Null	0.782	0.611	1.065	Null	0.868	0.684	1.148	0.668	0.793	1.068
YBR210W	ERV15	None	0.655	0.755	0.628	0.906	0.525	1.015	0.576	0.986	0.586	1.022	0.703	0.984	0.779	1.314	0.739	0.773	1.201
YBR212W	NGR1	None	0.673	0.579	0.643	0.781	0.57	0.835	0.577	0.745	0.716	1.112	0.86	1.151	0.78	1.287	0.89	0.875	0.975
YBR214W	SDS24	None	1.028	1.282	1.159	0.971	0.463	0.676	0.409	0.588	0.595	0.926	0.762	0.975	0.661	0.954	0.73	0.663	0.855
YBR215W	HPC2	None	0.624	0.564	0.575	0.762	0.652	0.829	Null	0.765	0.608	1.352	0.571	1.028	0.64	1.19	0.674	0.742	1.139
YBR216C	YBP1	None	0.599	1.747	0.526	0.63	0.514	0.731	0.503	0.673	0.54	0.985	0.745	0.855	0.733	0.974	0.733	0.78	0.837
YBR217W	ATG12	None	0.62	0.586	0.594	0.81	0.771	0.727	0.657	0.715	0.458	1.02	Null	0.808	0.573	1.038	Null	0.712	0.818
YBR218C	PYC2	None	0.701	0.843	0.715	0.951	0.79	0.944	0.667	0.663	0.521	0.85	0.577	1.114	0.741	1.16	0.69	0.834	0.734
YBR219C	None	None	0.734	0.421	0.625	0.591	0.869	0.817	0.696	0.685	0.613	1.234	0.62	1.098	0.691	2.368	0.695	0.497	0.961
YBR220C	None	None	0.812	0.385	0.57	0.614	0.829	0.693	0.82	0.672	0.696	0.838	0.664	0.963	0.876	1.245	0.841	0.574	0.776
YBR221C	PDB1	None	0.892	0.595	0.763	0.683	1.002	0.773	0.917	0.669	0.722	1.209	0.802	1.097	0.786	1.263	0.864	0.722	1.018
YBR222C	PCS60	None	0.76	0.457	0.59	0.567	0.822	0.748	1.124	0.89	0.87	1.03	0.68	0.998	0.862	1.314	0.992	0.775	0.862
YBR223C	TDP1	None	2.134	0.989	0.67	0.604	0.675	0.64	0.577	0.602	0.603	Null	0.529	1.017	0.64	Null	0.64	Null	0.887
YBR224W	None	None	1.479	0.575	0.67	0.63	0.713	0.66	0.706	0.791	0.565	0.867	0.71	0.849	0.677	1.22	0.883	0.678	0.867
YBR226C	None	None	1.188	0.777	0.725	0.653	0.603	0.551	0.706	0.585	0.59	0.848	0.645	0.884	0.706	1.211	0.871	0.521	0.675
YBR227C	MCX1	None	0.879	0.567	0.599	0.611	0.6	0.598	0.596	0.632	0.631	Null	0.621	Null	0.625	0.936	0.619	Null	0.856
YBR228W	SLX1	None	0.892	0.494	0.675	0.636	0.579	0.59	0.719	0.676	0.681	Null	0.622	0.873	0.747	1.039	1.166	0.565	0.913
YBR229C	ROT2	None	0.818	0.398	0.672	0.575	0.707	0.654	0.618	0.551	0.511	1.038	0.607	1.144	0.639	0.9	0.683	0.641	0.841
YBR230C	OM14	None	0.916	1.079	1.273	1.256	0.799	0.626	0.706	0.641	0.64	0.893	0.668	0.916	0.792	0.938	0.681	0.529	0.98
YBR232C	None	None	0.537	Null	0.807	1.046	0.698	0.99	0.515	0.983	0.531	0.881	0.906	1.291	0.806	1.513	0.642	0.792	1.005
YBR234C	ARC40	None	0.97	0.708	0.741	0.984	0.809	0.902	0.631	0.72	0.703	0.837	0.867	0.973	0.797	1.241	0.728	0.776	0.953
YBR236C	ABD1	None	0.754	0.676	0.601	0.745	0.64	0.902	0.639	0.971	0.825	0.981	0.901	1.16	0.773	1.385	0.893	1.045	1.046
YBR238C	None	None	1.687	0.615	0.448	0.613	0.695	0.744	0.466	0.804	0.698	0.825	0.661	1.064	0.848	1.411	0.711	0.843	0.761
YBR242W	None	G2/M	0.62	0.874	0.363	0.635	0.695	0.922	0.721	1.077	0.705	0.689	0.592	0.819	0.807	1.318	0.785	0.877	0.944
YBR243C	ALG7	S/G2	0.383	0.242	0.424	0.564	0.901	0.858	1.026	0.61	0.69	1.024	0.519	0.87	0.831	1.014	0.877	0.626	0.809
YBR244W	GPX2	None	0.82	0.897	0.541	Null	0.671	0.631	0.729	0.922	0.864	1.314	1.107	1.285	1.202	2.098	1.367	0.815	1.144
YBR245C	ISW1	None	0.65	0.591	0.558	0.844	0.809	0.867	0.704	Null	0.558	1.275	0.661	0.995	0.863	1.153	0.768	0.196	0.95
YBR247C	ENP1	None	0.887	0.232	0.301	0.518	0.724	0.64	0.847	0.674	0.733	1.158	0.593	0.942	0.777	1.171	0.632	0.639	0.835
YBR248C	HIS7	None	0.926	0.827	0.731	0.618	0.704	0.622	0.897	0.766	0.779	0.945	0.654	1.034	0.847	1.131	0.821	0.656	0.904
YBR249C	ARO4	None	1.267	0.837	0.874	0.913	1.051	0.973	0.998	0.775	0.855	1.401	0.939	1.246	1.027	1.446	1.066	0.813	1.144
YBR251W	MRPS5	None	0.701	0.615	0.566	0.626	0.637	0.67	0.645	0.578	0.565	Null	0.577	Null	0.698	1.143	0.708	Null	0.804
YBR252W	DUT1	None	0.716	0.439	0.53	0.777	0.774	0.94	0.949	0.843	0.673	0.708	0.636	0.813	0.932	1.375	0.853	0.52	0.927
YBR253W	SRB6	None	0.766	0.583	0.544	0.657	0.614	0.69	0.711	0.666	0.612	Null	0.542	0.841	0.678	1.003	0.782	0.523	0.883
YBR254C	TRS20	None	0.824	0.448	0.573	0.648	0.734	0.887	0.798	0.97	0.676	Null	0.574	0.793	0.775	1.269	0.804	0.623	0.994
YBR255W	MTC4	None	0.806	0.764	0.523	0.818	0.412	1.094	0.628	0.585	0.837	1.403	Null	0.83	0.817	1.476	1.024	1.052	1.019
YBR256C	RIB5	S/G2	0.644	0.777	0.632	0.733	0.82	0.885	0.908	0.872	0.816	0.876	1.062	1.007	0.827	1.159	1.115	0.963	0.859
YBR257W	POP4	None	0.691	0.627	0.488	0.746	0.563	0.833	0.617	0.838	0.754	1.315	0.498	Null	0.719	1.156	0.836	0.981	0.99
YBR259W	None	None	0.633	0.44	0.608	0.743	0.588	0.76	0.523	0.732	0.639	1.222	Null	1.032	0.718	1.256	0.738	0.823	0.774
YBR260C	RGD1	None	0.799	0.721	0.571	0.716	0.683	0.772	0.548	0.792	0.708	0.874	0.69	1.063	Null	1.338	0.846	1.002	Null
YBR261C	TAE1	None	0.771	0.55	0.563	Null	0.592	0.852	0.55	0.695	Null	1.222	0.649	0.955	0.723	1.238	Null	0.839	0.968
YBR262C	AIM5	None	0.847	0.603	0.533	0.642	0.609	0.78	0.629	0.697	0.611	0.72	0.684	0.924	0.745	1.18	0.633	0.765	0.756
YBR263W	SHM1	None	0.819	0.755	0.699	0.806	0.667	0.963	0.674	0.938	0.816	1.458	0.93	1.159	0.808	1.497	1.002	0.963	1.28
YBR264C	YPT10	None	0.77	0.87	0.514	0.802	0.523	0.841	0.53	0.929	0.614	0.828	0.611	0.994	0.747	1.345	0.75	0.934	0.964
YBR265W	TSC10	None	0.573	0.498	0.389	0.455	0.501	0.677	0.494	0.556	0.624	1.046	0.53	0.737	0.763	1.071	0.757	0.709	0.847
YBR266C	SLM6	None	0.775	Null	0.365	0.715	0.582	0.888	0.641	1.196	0.708	0.866	0.553	1.05	0.813	1.557	0.52	0.991	1.069
YBR267W	REI1	None	0.938	Null	0.394	0.542	0.673	0.621	0.84	0.738	0.768	1.182	0.574	0.961	0.829	1.151	0.638	0.618	0.874
YBR268W	MRPL37	None	0.903	0.535	0.662	0.815	0.792	0.829	0.878	0.88	0.766	0.964	0.668	1.015	0.883	1.182	0.864	0.601	1.001
YBR269C	FMP21	None	1.04	0.957	0.964	0.86	0.887	0.765	0.878	0.656	0.735	1.269	0.696	0.958	0.782	1.147	0.725	0.613	0.857
YBR271W	None	None	0.85	0.471	0.424	0.616	0.799	0.627	0.79	0.637	0.721	Null	0.623	0.996	0.923	1.28	0.726	0.552	0.939
YBR272C	HSM3	None	1.086	0.596	0.649	0.611	0.732	0.705	0.799	0.669	0.687	0.949	Null	1.067	0.796	1.247	0.753	0.664	0.824
YBR273C	UBX7	M/G1	0.839	0.641	0.605	0.546	0.655	0.51	0.607	0.535	0.579	Null	0.542	0.949	0.744	1.116	0.57	0.535	0.709
YBR274W	CHK1	None	0.9	0.613	0.641	0.588	0.744	0.624	0.85	0.746	0.693	0.841	0.731	0.87	0.862	1.085	0.822	0.615	0.696
YBR276C	PPS1	None	0.853	0.557	0.814	0.795	0.862	0.841	0.921	0.694	0.733	0.952	0.756	1.318	1.09	1.721	1.008	0.757	0.879
YBR277C	None	None	0.923	Null	0.725	0.754	0.903	0.813	1.003	0.756	0.717	1.004	0.589	1.09	0.837	1.426	0.754	0.724	0.888
YBR279W	PAF1	None	0.652	0.712	0.509	0.561	0.495	0.808	0.526	0.72	0.661	1.356	0.649	0.972	0.647	1.244	0.653	0.813	0.979
YBR280C	SAF1	None	0.761	1.028	0.825	0.968	0.637	0.762	Null	0.759	Null	0.819	0.893	0.996	0.805	1.324	0.845	0.899	0.878
YBR281C	DUG2	None	0.772	0.769	0.891	1.03	0.887	1.246	0.841	1.068	0.78	1.397	0.843	1.186	0.79	1.412	0.877	0.957	0.938
YBR282W	MRPL27	None	0.655	0.797	0.705	0.935	0.651	1.017	0.628	0.919	0.809	0.934	0.724	1.085	0.805	1.479	0.64	0.91	1.082
YBR283C	SSH1	None	0.773	0.622	0.565	0.645	0.652	0.761	0.605	0.718	0.704	1.157	0.832	0.871	0.783	1.229	0.864	0.698	0.915
YBR286W	APE3	None	1.022	0.878	0.897	1.108	1.008	1.047	0.713	1.024	0.938	1.086	0.996	1.371	0.914	1.686	1.009	1.156	0.971
YBR287W	None	G2/M	1.427	1.348	0.973	0.86	0.648	0.874	0.631	0.724	0.672	1.391	0.923	1.026	0.735	1.111	0.745	0.736	0.842
YBR288C	APM3	None	0.81	0.7	0.622	0.762	0.689	0.816	0.592	0.823	0.781	0.751	0.768	1.068	0.79	1.251	0.741	0.892	0.965
YBR289W	SNF5	None	0.671	Null	0.429	0.781	0.538	1.234	0.604	0.818	0.607	1.441	0.755	1.085	0.678	1.536	0.93	0.899	Null
YBR290W	BSD2	None	0.979	0.728	0.634	Null	0.563	0.774	0.647	0.866	0.687	0.836	0.727	0.998	0.761	1.256	0.802	0.859	0.901
YBR291C	CTP1	None	0.792	0.541	0.466	Null	0.601	0.519	0.665	0.473	0.662	0.817	0.695	0.804	0.864	1.141	0.801	0.613	0.885
YBR292C	None	None	0.987	0.783	0.672	0.823	0.847	1.013	0.835	0.896	0.644	0.907	0.551	0.839	0.736	1.219	0.724	0.66	1.03
YBR293W	VBA2	None	0.935	0.682	0.558	0.619	0.751	0.877	0.935	0.778	0.658	0.996	0.553	0.866	0.789	1.256	0.721	0.553	0.987
YBR294W	SUL1	None	1.028	0.764	0.643	0.658	0.711	0.771	0.86	0.853	0.725	1.016	0.657	0.916	0.73	1.61	0.794	0.687	1.063
YBR295W	PCA1	None	1.4	0.708	0.72	0.771	0.934	1.071	1.255	0.989	0.96	1.268	0.731	1.055	0.888	1.577	1.032	0.839	0.954
YBR296C	PHO89	M/G1	2.69	3.758	3.561	2.197	1.684	2.05	3.035	3.283	3.491	4.572	4.341	5.66	2.637	3.175	1.484	0.818	1.355
YBR297W	MAL33	None	1.263	1.036	1.003	0.951	0.881	0.737	0.807	0.626	0.745	Null	0.758	Null	0.861	Null	0.698	0.584	0.85
YBR299W	MAL32	None	0.916	0.637	0.844	0.686	0.73	0.728	0.754	0.599	0.603	1.068	0.593	0.98	0.939	1.34	0.656	0.574	0.941
YBR300C	None	None	0.799	Null	0.551	0.609	0.752	0.657	0.748	0.667	0.57	0.776	0.628	0.825	0.77	Null	0.756	0.594	0.924
YBR301W	DAN3	None	0.887	0.607	0.727	0.612	0.749	0.598	0.713	0.541	0.612	0.813	0.608	0.898	0.797	1.151	0.658	0.516	0.786
YBR302C	COS2	None	1.1	0.738	1.098	1.04	1.284	0.937	1.079	0.691	0.774	1.047	0.945	1.369	1.215	Null	1.253	0.817	1.14
YCL002C	None	None	0.835	0.606	0.641	0.773	0.735	0.879	0.548	0.809	Null	0.699	0.815	1.013	0.85	1.441	0.665	0.812	0.869
YCL003W	None	None	0.743	Null	0.548	0.641	0.627	0.892	0.618	0.839	0.584	1.01	Null	0.898	0.689	1.312	0.723	0.734	0.974
YCL004W	PGS1	None	0.85	0.667	0.671	0.341	0.79	1.016	0.621	0.981	0.627	0.821	0.741	1.044	0.739	1.585	0.668	0.832	0.973
YCL005W	LDB16	None	1.017	0.807	0.55	0.614	0.658	1.028	0.825	0.773	0.681	1.209	0.724	0.921	0.817	1.337	0.899	0.875	1.008
YCL006C	None	None	0.764	0.974	0.624	1.1	0.851	1.382	0.66	1.253	0.834	0.986	0.935	1.276	0.735	1.747	0.895	1.241	1.226
YCL007C	None	None	0.639	0.721	0.543	0.725	0.575	0.95	0.584	0.94	0.597	1.136	0.577	0.855	0.707	1.237	0.753	0.776	1.078
YCL008C	STP22	None	0.819	0.77	0.621	0.81	0.716	Null	0.56	0.807	0.812	0.842	0.89	1.153	0.712	1.396	0.934	1.049	0.936
YCL009C	ILV6	None	0.852	0.69	0.753	0.922	0.804	1.063	0.793	0.915	0.707	1.355	0.901	1.115	0.791	1.47	0.953	0.906	1.124
YCL010C	SGF29	None	0.637	0.618	0.68	0.766	0.693	0.866	0.526	0.88	0.712	0.768	0.801	1.092	0.744	1.329	0.745	0.834	0.977
YCL011C	GBP2	None	0.657	0.878	0.532	0.602	0.521	0.701	0.578	0.641	0.657	1.387	0.894	1.05	0.758	1.227	0.799	0.875	0.892
YCL012W	BUD3	G2/M	0.428	0.434	0.35	0.545	0.637	1.086	0.802	1.391	0.985	0.963	0.679	0.898	0.584	1.651	0.998	1.334	1.326
YCL013W	None	S/G2	0.457	0.266	0.319	0.401	0.646	0.836	1.06	1.013	0.882	1.124	0.524	0.739	0.656	1.352	0.854	0.927	1.355
YCL014W	BUD3	S/G2	0.504	2.187	Null	0.457	0.631	0.951	1.05	1.015	0.848	0.925	0.594	0.659	0.588	Null	1.315	0.99	1.426
YCL016C	DCC1	None	0.746	0.47	0.467	0.439	0.677	0.638	0.787	Null	0.533	Null	0.469	Null	0.642	1.086	0.562	0.578	0.883
YCL017C	NFS1	None	1.233	Null	0.899	0.85	0.979	0.968	1.003	1.003	0.815	1.044	0.792	1.184	0.968	Null	0.981	0.722	1.281
YCL018W	LEU2	None	1.267	1.077	1.219	1.039	0.934	0.732	0.866	0.588	0.602	0.771	0.592	0.874	0.82	1.109	0.716	0.534	0.867
YCL019W	None	None	2.673	1.551	1.789	1.793	1.768	2.033	1.63	1.701	1.373	2.151	1.388	2.233	1.346	Null	1.778	1.648	1.794
YCL020W	None	None	2.95	1.797	1.906	1.975	1.921	2.108	1.688	2.176	1.393	2.481	1.386	2.433	1.216	2.94	1.718	1.752	1.592
YCL021W	None	None	2.852	1.536	1.997	1.788	1.716	1.975	1.55	1.785	1.28	2.099	1.357	1.919	1.266	2.72	1.609	1.378	1.937
YCL022C	None	G1	0.873	0.664	1.425	1.423	0.957	0.746	0.682	0.552	0.371	1.039	0.852	1.698	0.991	1.409	0.582	0.723	0.627
YCL023C	None	G1	0.808	0.815	1.282	1.032	0.857	0.959	0.78	0.811	0.502	0.913	0.813	1.406	0.848	1.402	0.625	0.664	0.966
YCL024W	KCC4	G1	0.501	0.614	1.466	1.31	0.79	0.475	0.459	Null	0.293	Null	0.927	1.643	0.97	0.941	0.509	0.409	0.557
YCL025C	AGP1	S/G2	0.585	0.587	0.62	0.498	0.824	0.619	0.712	0.606	0.476	0.78	0.705	0.847	0.704	1.294	0.819	0.59	0.933
YCL027W	FUS1	M/G1	5.215	0.886	0.493	0.392	0.498	0.708	0.573	0.695	0.345	0.778	0.878	1.172	0.894	1.379	0.637	1.004	0.769
YCL028W	RNQ1	None	0.393	0.436	0.459	0.613	0.583	0.745	0.554	0.689	0.577	1.135	0.785	0.973	0.759	1.261	0.841	0.776	0.907
YCL029C	BIK1	None	0.823	0.691	0.678	0.891	0.846	0.853	0.634	0.771	0.755	0.846	1.143	1.157	0.825	1.377	0.823	0.983	0.955
YCL030C	HIS4	None	0.748	1.11	0.892	0.749	0.516	0.749	0.66	0.935	0.831	1.705	1.198	1.363	0.768	1.67	1.177	1.193	1.221
YCL031C	RRP7	None	1.644	0.537	0.413	0.543	0.563	0.699	0.67	0.953	0.67	0.981	0.626	1.134	0.749	1.278	0.638	0.905	0.995
YCL032W	STE50	None	0.722	Null	0.62	0.734	0.48	0.957	0.632	0.922	Null	1.248	0.795	0.972	0.684	1.202	0.666	0.907	0.975
YCL033C	MXR2	None	0.936	0.81	0.782	0.756	0.8	0.959	0.631	0.773	0.732	0.756	0.769	0.989	0.74	1.406	0.819	0.944	0.845
YCL034W	LSB5	None	0.526	0.601	0.589	0.765	0.494	1.128	0.742	0.878	0.499	1.111	0.664	0.914	0.685	1.299	0.787	0.845	1.042
YCL035C	GRX1	None	0.916	0.999	0.967	1.031	0.967	1.038	0.713	0.95	0.764	0.893	0.832	1.122	0.819	1.468	0.819	0.962	0.975
YCL036W	GFD2	None	0.564	Null	Null	0.462	0.435	0.554	0.576	0.701	0.53	0.96	Null	0.72	0.738	1.084	0.56	0.795	0.762
YCL037C	SRO9	None	0.767	0.438	0.476	0.608	0.769	0.81	0.567	0.771	0.866	0.847	1.04	1.238	0.692	1.477	0.901	1.191	0.845
YCL038C	ATG22	G2/M	0.864	0.692	0.687	0.512	0.612	0.616	0.973	0.726	0.749	0.917	0.524	0.748	0.668	1.01	0.863	0.588	1.032
YCL039W	GID7	None	1.064	0.655	0.815	0.743	0.951	0.815	0.928	0.736	0.65	0.903	0.802	0.898	0.791	1.173	0.963	0.668	1
YCL040W	GLK1	M/G1	0.755	1.728	2.133	1.624	1.085	0.641	0.572	0.402	0.414	0.807	0.663	1.113	0.869	0.852	0.746	0.56	0.886
YCL041C	None	None	0.743	0.459	0.701	0.7	0.712	0.721	0.755	0.573	0.591	0.724	0.543	0.868	0.599	1.253	0.835	0.619	1.114
YCL042W	None	G1	0.781	1.345	1.515	1.287	0.913	0.537	0.611	0.335	0.395	0.82	0.6	0.971	0.79	0.846	0.712	0.533	0.755
YCL043C	PDI1	G2/M	1.096	0.645	0.909	0.849	1.076	1.08	1.133	0.935	0.886	0.996	0.955	1.192	0.868	1.498	1.195	0.867	1.148
YCL044C	MGR1	None	0.831	0.557	0.734	0.661	0.865	0.815	0.935	0.715	0.659	0.934	0.589	0.891	0.755	1.217	0.678	0.619	1.152
YCL045C	EMC1	None	0.981	0.569	0.667	0.728	0.79	0.903	1.094	0.97	0.785	1.111	0.818	1.178	0.83	1.772	1.033	0.88	1.243
YCL046W	None	None	0.841	0.524	0.617	0.586	0.837	0.768	0.919	0.795	0.695	1.006	0.739	1.077	0.884	1.457	0.889	0.682	1.241
YCL047C	None	None	0.89	0.646	0.774	0.675	Null	0.978	0.803	0.851	0.644	0.898	0.743	1.014	0.778	1.22	0.801	0.581	0.998
YCL048W	SPS22	None	0.682	0.382	0.512	0.5	0.897	0.554	1.081	0.553	0.419	0.755	0.43	0.808	0.688	1.084	0.886	0.554	0.824
YCL049C	None	None	1.24	0.675	0.917	0.682	Null	1.082	1.014	0.879	0.826	0.949	Null	0.97	0.845	1.264	1.122	0.752	1.31
YCL050C	APA1	None	0.831	0.644	0.755	0.988	0.858	1.155	0.822	0.973	0.747	1.183	0.853	0.976	0.751	1.312	0.882	0.781	0.95
YCL051W	LRE1	None	0.734	0.662	0.679	0.632	0.682	0.812	0.422	0.697	0.679	0.837	0.898	1.12	0.71	1.49	0.923	0.929	0.839
YCL052C	PBN1	None	0.759	Null	0.697	0.622	0.575	0.699	0.528	0.66	0.552	1.1	0.835	0.964	0.759	1.314	0.832	0.885	0.829
YCL053C	None	None	0.83	0.456	0.409	0.735	0.731	1.117	0.526	1.12	0.822	1.079	0.923	1.24	0.781	1.671	0.809	1.006	1.132
YCL054W	SPB1	None	0.715	Null	0.299	0.554	0.594	0.711	0.542	0.826	0.575	1.18	0.928	0.919	0.715	1.269	0.727	0.769	0.757
YCL055W	KAR4	G1	9.715	1.209	0.529	0.526	Null	0.739	0.484	Null	0.509	0.839	1.125	1.669	1.1	1.884	1.025	0.998	0.876
YCL056C	None	None	0.846	0.751	0.6	0.944	0.662	1.006	0.583	1.007	0.673	1.355	0.781	1.045	0.764	1.249	0.785	0.822	1.092
YCL057W	PRD1	None	0.844	0.734	0.838	0.898	1.036	0.944	0.636	0.945	1.005	1.106	1.336	1.29	0.779	1.315	1.057	1.075	0.968
YCL058C	FYV5	None	0.654	Null	0.553	0.846	0.532	0.905	0.543	0.9	0.597	0.974	0.681	0.896	0.731	1.063	0.711	0.723	0.941
YCL059C	KRR1	None	0.847	0.53	0.455	0.58	0.749	0.865	0.55	0.839	0.929	1.055	1.041	1.164	0.77	1.729	0.887	0.972	0.907
YCL060C	None	G1	0.367	Null	0.839	1.78	0.824	0.904	0.369	0.463	Null	0.952	0.905	1.859	0.941	1.413	0.665	0.677	0.609
YCL061C	MRC1	G1	0.55	0.535	0.8	1.362	0.922	0.981	0.605	0.53	0.553	0.687	1.289	1.304	0.97	1.548	1.054	1.149	0.796
YCL062W	None	S/G2	0.432	Null	0.488	0.716	0.917	0.978	1.108	0.971	0.823	1	0.62	0.94	0.852	1.542	0.893	0.761	1.424
YCL063W	VAC17	S/G2	0.514	0.374	0.651	0.788	0.871	1.025	1.051	1.267	0.873	0.991	Null	0.952	0.804	1.595	1.151	0.913	1.38
YCL064C	CHA1	None	0.574	0.199	0.32	0.506	0.928	0.946	1.298	0.989	1.134	1.332	0.888	0.931	0.892	1.472	1.112	0.812	1.332
YCL065W	None	G2/M	0.853	0.591	0.86	0.561	0.941	0.437	0.731	0.971	0.708	1.011	Null	0.941	0.652	1.436	0.752	0.699	1.2
YCL066W	HMLALPHA1	G2/M	0.918	0.598	Null	0.725	0.757	0.835	0.763	0.718	0.686	Null	0.643	0.951	0.82	1.396	0.624	0.534	1.129
YCL067C	HMLALPHA2	None	0.975	0.607	0.675	0.58	0.797	0.779	0.788	0.831	0.757	0.669	Null	0.783	0.603	0.974	0.819	0.774	1.02
YCL069W	VBA3	None	0.877	0.507	0.775	0.607	Null	0.756	0.631	0.963	0.6	1.095	Null	0.897	0.775	Null	0.784	0.749	1.065
YCL070/73C	None	None	0.9	0.534	0.634	0.706	0.853	0.673	0.971	0.588	0.672	Null	0.665	0.935	0.935	1.663	0.837	0.58	1.076
YCLX01W	SRB5	None	0.669	Null	0.482	0.732	0.558	0.917	0.626	0.788	0.534	1.126	0.66	1.041	0.723	1.321	0.656	0.976	0.866
YCLX02C	None	None	0.624	0.292	0.344	0.531	0.662	0.826	0.431	0.768	0.825	0.89	0.803	1.121	0.711	1.634	0.749	1.002	0.845
YCLX03C	None	None	0.653	Null	0.603	0.751	Null	1.049	0.557	0.922	0.766	1.056	0.65	1.021	0.721	1.174	0.646	0.835	0.89
YCLX04W	None	None	0.797	0.735	0.854	0.681	0.838	1.082	0.76	0.88	0.844	1.027	Null	1.147	0.76	1.341	0.69	1.101	0.849
YCLX05C	None	None	0.537	0.679	0.627	0.71	0.652	1.081	0.594	0.759	0.664	1.21	0.769	0.918	0.665	1.455	0.876	0.898	1.055
YCLX06C	None	None	0.5	Null	0.478	0.739	0.651	0.997	0.547	0.876	0.663	1.027	0.806	1.16	0.811	1.369	0.862	0.878	1.112
YCLX07W	None	None	4.916	1.179	0.532	0.595	Null	0.892	Null	0.608	0.553	1.083	Null	1.169	0.744	1.306	0.678	0.854	1.174
YCLX09W	None	S/G2	0.447	0.848	0.685	0.77	0.602	0.903	0.437	0.656	0.636	1.26	0.701	1.013	0.73	1.288	0.737	0.945	1.112
YCLX10C	None	None	1.182	Null	1.02	1.133	0.799	1.05	0.655	0.865	0.669	0.958	0.885	1.115	0.836	1.389	0.902	0.834	1.072
YCLX11W	None	None	0.819	0.802	0.767	0.942	0.836	1.16	0.656	0.863	0.77	1.245	0.939	1.001	0.803	1.452	0.929	0.906	1.313
YCLX12W	None	None	0.94	Null	0.583	0.632	0.674	0.973	0.751	0.993	Null	0.889	0.824	1.076	0.849	1.394	0.856	0.761	0.944
YCR002C	CDC10	S/G2	0.938	0.631	0.777	0.712	0.778	0.689	1.03	1.161	0.885	1.029	0.602	0.905	0.799	1.368	1.192	0.746	1.387
YCR003W	MRPL32	None	0.889	0.637	Null	0.784	0.623	1.056	0.834	0.894	0.629	0.935	0.523	0.863	0.807	1.133	0.835	0.527	1.054
YCR004C	YCP4	None	0.817	0.615	1.161	0.806	0.885	0.717	0.857	0.88	0.74	0.898	0.959	0.886	0.742	1.272	0.991	0.607	1.065
YCR005C	CIT2	None	1.098	1.895	1.63	1.929	1.685	1.22	1.164	1.184	0.958	1.66	0.718	1.231	0.805	1.567	0.846	0.628	1.095
YCR008W	SAT4	None	0.911	0.555	0.643	0.727	0.711	0.922	0.93	1.046	0.719	0.999	0.617	0.984	0.798	1.435	0.923	0.716	1.182
YCR009C	RVS161	None	0.869	1.575	0.69	0.777	0.845	0.66	0.716	Null	0.656	1.23	0.64	1.004	0.689	1.072	0.702	0.637	1.084
YCR011C	ADP1	None	0.558	0.441	0.67	0.717	0.75	0.777	0.797	0.773	0.636	1.191	0.65	1.097	0.583	0.933	0.763	0.609	0.959
YCR012W	PGK1	None	1.491	0.835	1.007	1.068	1.044	0.98	1.185	1.109	1.02	1.259	0.857	0.992	1.007	1.676	1.107	0.854	1.073
YCR013C	None	None	0.935	0.925	0.892	1.044	0.927	1.176	0.696	0.907	0.863	1.341	0.985	1.016	0.79	1.38	1.048	0.987	1.23
YCR015C	None	None	Null	0.615	0.542	0.549	0.541	0.87	0.474	0.782	0.625	0.963	Null	0.861	0.66	Null	0.615	1.044	0.978
YCR016W	None	None	0.766	Null	0.348	0.707	0.507	0.581	0.485	0.904	0.747	0.827	0.771	1.031	0.731	1.025	0.584	0.757	0.929
YCR018C	SRD1	M/G1	0.859	0.75	0.766	0.836	Null	0.912	0.584	Null	Null	0.87	1.043	1.167	0.796	1.261	0.92	0.904	0.87
YCR020C	PET18	None	0.733	0.773	0.758	0.954	0.77	1.094	0.69	1.029	0.739	0.868	0.929	1.144	0.908	1.508	0.843	0.809	1.177
YCR023C	None	None	0.615	0.536	0.492	0.61	0.684	0.809	0.614	0.712	0.623	0.682	0.539	0.972	0.813	1.252	1.013	0.884	0.815
YCR024C-A	PMP1	G2/M	0.753	0.462	0.473	0.446	0.507	0.502	1.061	0.984	1.385	1.615	1.004	0.812	0.711	0.857	0.882	0.764	1.476
YCR026C	NPP1	None	1.03	0.628	0.653	0.884	0.907	0.917	0.956	0.879	0.695	0.888	0.604	1.048	0.916	1.365	0.939	0.749	0.952
YCR027C	RHB1	None	1.012	0.642	0.614	0.67	0.712	0.711	0.65	0.699	0.587	1.236	0.56	0.997	0.693	1.068	0.68	0.58	0.808
YCR029C-A	None	None	0.816	0.579	0.694	0.799	0.812	0.751	0.829	1.131	0.628	0.978	0.621	1.009	0.784	1.381	1.03	0.657	1.183
YCR030C	SYP1	None	0.741	0.814	0.784	0.655	0.65	0.605	0.707	0.645	0.555	1.17	0.702	1.193	0.697	0.992	0.718	0.617	0.841
YCR031C	RPS14A	None	0.872	0.651	0.514	0.722	0.666	0.772	0.826	0.882	0.624	0.855	0.604	0.887	0.911	1.204	1.013	0.581	1.216
YCR032W	BPH1	None	0.836	0.571	0.543	0.55	1.06	1.191	0.582	Null	0.682	0.921	0.828	0.939	0.536	1.357	0.872	0.644	0.859
YCR033W	SNT1	None	0.505	0.334	0.366	0.573	0.505	0.703	0.7	0.839	0.497	0.913	0.437	0.803	0.511	1.117	0.801	0.615	1.154
YCR034W	FEN1	None	0.526	0.448	0.433	0.676	0.839	1.103	0.778	0.826	0.752	1.099	0.77	0.928	0.912	1.516	1.051	0.79	1.119
YCR035C	RRP43	None	0.869	Null	0.545	0.738	0.518	0.774	0.779	0.776	0.545	1.033	0.467	0.723	0.782	1.436	1.117	0.849	0.763
YCR036W	RBK1	None	1.012	0.85	0.724	0.767	0.599	1.029	0.714	0.929	0.648	1.136	0.55	1.099	0.634	1.123	0.719	0.792	1.141
YCR037C	PHO87	None	0.584	0.645	0.475	0.502	0.449	0.858	0.586	0.777	0.661	0.716	0.591	0.888	0.614	1.195	0.949	1.002	0.858
YCR039C	MATALPHA2	None	0.828	0.657	0.457	0.684	0.415	0.954	0.539	0.95	0.688	0.669	0.558	0.841	0.644	0.956	0.709	0.882	Null
YCR041W	None	G2/M	0.804	0.66	0.588	0.658	0.491	0.874	0.454	1.088	0.773	0.838	0.792	1.103	0.757	1.262	0.747	0.871	Null
YCR042C	TAF2	G2/M	0.778	0.673	0.679	0.572	0.356	0.59	0.415	0.83	0.861	1.785	1.182	1.176	0.588	Null	0.584	0.945	0.964
YCR043C	None	None	0.815	0.718	0.551	0.779	0.679	1.115	0.695	1.274	0.801	0.847	0.681	1.009	0.835	1.4	0.869	0.997	Null
YCR044C	PER1	None	0.743	0.638	0.615	0.613	0.567	0.773	0.727	0.531	0.548	1.006	0.848	0.816	0.741	1.11	0.725	0.619	0.874
YCR045C	RRT12	None	0.577	0.435	0.505	0.619	0.795	0.811	0.739	Null	0.549	Null	0.567	Null	0.775	1.242	1.164	0.962	0.801
YCR046C	IMG1	None	0.685	0.511	0.568	0.671	0.774	0.741	0.808	0.578	0.584	1.048	0.51	0.881	0.709	1.12	0.769	0.522	0.718
YCR047C	BUD23	None	0.755	0.306	0.349	0.554	0.605	0.732	0.852	0.837	0.64	0.87	0.571	0.941	0.725	1.392	0.665	0.642	0.894
YCR048W	ARE1	None	0.554	0.379	0.421	0.531	0.674	0.609	0.788	0.555	0.632	0.989	0.58	1.018	0.816	1.23	0.861	0.641	0.919
YCR049C	None	None	0.738	Null	0.508	0.518	0.889	0.631	0.905	0.775	0.663	0.855	Null	1.183	0.917	1.556	Null	0.625	0.932
YCR050C	None	None	0.67	0.698	0.546	0.506	0.73	0.645	0.826	0.676	Null	0.985	Null	0.997	0.755	1.357	0.865	Null	0.865
YCR051W	None	None	0.869	0.56	0.459	0.499	0.67	0.616	0.848	0.703	0.77	0.953	0.638	0.988	0.859	1.33	0.865	0.613	0.868
YCR052W	RSC6	None	0.721	0.473	0.54	0.65	0.673	0.684	0.816	0.592	0.653	1.058	0.611	1.002	0.771	1.205	0.796	0.561	0.803
YCR053W	THR4	None	0.974	0.578	0.648	0.645	0.873	0.699	0.923	0.765	0.747	1.001	0.665	1.008	0.906	1.143	1.002	0.666	0.774
YCR054C	CTR86	None	0.869	0.515	0.53	0.652	0.659	0.571	0.652	Null	0.639	Null	0.563	Null	0.687	0.965	0.659	0.495	0.782
YCR055C	None	None	0.948	0.311	0.357	0.573	0.728	0.709	0.763	0.827	0.602	0.902	0.633	1.032	0.873	1.324	0.705	0.613	0.842
YCR056W	None	None	0.911	0.354	0.43	0.62	0.778	0.666	0.718	0.683	0.62	0.936	0.6	1.016	0.833	1.5	0.66	0.605	0.846
YCR057C	PWP2	None	0.916	0.229	0.364	0.515	0.73	0.658	0.765	0.699	0.601	0.906	0.623	0.976	0.789	1.26	0.653	0.603	0.785
YCR058C	None	None	0.705	Null	0.376	0.509	0.556	0.798	0.641	0.72	0.638	1.059	Null	0.989	0.717	1.097	0.594	0.806	0.884
YCR059C	YIH1	None	0.932	0.661	0.662	0.827	0.811	0.957	0.82	0.908	0.818	0.829	0.811	1.079	0.947	1.326	0.89	0.934	0.866
YCR060W	TAH1	None	0.692	0.682	0.549	0.656	0.588	0.913	0.626	0.728	0.716	1.189	Null	0.852	0.873	1.203	0.721	0.803	0.913
YCR061W	None	None	0.87	0.857	1.156	1.198	0.974	1.083	0.86	0.971	0.712	0.759	0.569	0.81	0.648	0.962	0.734	0.807	0.816
YCR062W	None	None	0.779	0.881	0.729	1.11	0.949	1.17	0.841	0.797	0.746	1.122	0.62	0.752	0.664	1.051	0.747	0.768	0.952
YCR063W	BUD31	None	0.741	0.763	0.592	0.755	0.688	0.795	0.512	0.932	0.743	0.947	0.726	1.063	0.748	1.289	0.693	0.839	0.911
YCR064C	None	None	0.622	0.659	0.504	0.737	0.529	0.967	0.592	0.784	0.66	1.185	0.682	0.894	0.756	1.305	0.758	0.872	1.075
YCR065W	HCM1	G1	0.296	0.584	0.931	1.229	0.87	0.855	0.427	0.558	0.407	0.64	0.795	1.763	1.262	1.962	0.956	0.85	0.735
YCR066W	RAD18	None	0.754	0.63	0.484	0.648	0.528	0.975	0.561	0.895	0.591	1.039	Null	0.928	0.712	1.079	0.647	0.776	0.952
YCR067C	SED4	None	0.74	0.758	0.639	0.743	0.652	0.819	0.643	0.901	0.624	0.845	0.871	1.266	0.796	1.501	0.9	0.968	0.851
YCR068W	ATG15	None	0.621	0.773	0.704	0.764	0.645	Null	0.688	0.938	0.69	1.292	0.667	0.976	0.672	1.345	0.732	0.915	Null
YCR069W	CPR4	S/G2	0.967	0.833	0.892	0.894	0.931	1.156	0.946	1.186	0.835	0.921	0.631	0.931	0.722	1.367	0.936	1.005	1.016
YCR070W	None	None	0.938	0.92	0.937	0.844	0.935	0.936	1.113	0.864	0.785	1.038	0.564	0.762	0.714	1.146	0.885	0.693	0.919
YCR071C	IMG2	None	0.895	0.578	0.667	0.681	0.758	0.746	0.867	0.783	0.673	0.887	0.607	0.859	0.776	1.23	0.825	0.607	0.832
YCR072C	RSA4	None	0.927	0.312	0.35	0.499	0.633	0.662	0.833	0.687	0.661	0.868	0.533	0.751	0.741	1.034	0.649	0.572	0.874
YCR073W-A	SOL2	None	0.751	0.719	0.647	0.633	0.697	0.616	0.776	0.589	0.613	0.842	0.569	0.959	0.795	1.149	0.672	0.54	1.022
YCR074C	None	None	0.624	0.724	0.575	0.519	0.556	0.52	0.61	0.5	0.523	0.945	0.547	0.845	0.703	1.118	0.644	0.578	0.861
YCR075C	ERS1	None	0.599	0.574	0.603	0.671	0.869	0.755	0.832	0.673	0.583	Null	0.519	0.858	0.812	1.109	0.84	0.597	0.905
YCR076C	None	None	0.802	1.004	0.662	0.771	0.793	0.98	0.869	0.79	0.727	0.946	0.534	0.958	Null	1.33	0.807	0.683	1.045
YCR077C	PAT1	None	0.968	0.689	0.629	0.838	0.836	0.828	0.861	0.919	0.713	0.898	0.727	1.147	0.839	1.464	0.931	0.74	0.98
YCR079W	PTC6	None	0.71	0.612	0.715	0.59	0.627	0.663	0.692	0.596	0.527	Null	0.47	Null	0.732	1.097	0.623	0.586	0.775
YCR080W	None	None	0.902	0.847	0.645	0.566	0.7	0.718	0.7	0.888	0.694	1.063	0.634	0.904	0.612	1.34	0.703	0.687	0.955
YCR081W	SRB8	None	0.926	0.9	0.713	0.695	0.679	0.792	0.795	0.71	0.647	1.145	0.61	1.033	0.799	1.363	0.825	0.755	0.95
YCR082W	AHC2	None	0.862	0.493	0.575	0.559	0.712	0.599	0.708	0.835	0.696	0.901	0.648	0.908	0.714	0.994	0.686	0.538	0.977
YCR083W	TRX3	None	0.744	0.699	0.602	0.786	0.589	1.031	0.591	0.869	0.654	1.135	0.681	0.914	0.753	1.215	0.73	0.768	0.993
YCR084C	TUP1	None	0.614	0.562	0.448	1.043	0.847	1.076	0.817	1.194	0.768	0.976	0.672	1.151	0.794	1.835	0.952	1.122	1.131
YCR086W	CSM1	None	0.691	0.585	0.43	0.668	0.635	1.058	0.717	1.162	0.673	0.681	0.564	0.901	0.737	1.31	0.758	0.903	0.927
YCR087W	None	None	0.853	0.555	0.448	0.573	0.545	0.859	0.655	0.801	0.727	1.414	0.802	1.045	0.713	1.302	0.821	0.829	0.97
YCR088W	ABP1	None	0.897	0.724	0.768	0.949	0.867	1.069	0.751	1.032	0.796	0.892	0.78	1.31	0.817	1.473	0.947	1.035	0.937
YCR089W	FIG2	None	3.663	2.132	0.842	0.642	0.562	0.788	0.582	0.797	0.671	1.341	0.973	1.039	0.751	1.359	0.936	1.022	0.969
YCR092C	MSH3	None	0.652	0.695	0.619	0.779	0.726	0.967	0.745	0.895	0.962	0.923	1.015	1.167	0.791	1.421	0.95	1.143	0.965
YCR093W	CDC39	None	0.744	0.647	0.616	0.677	0.687	0.959	0.606	0.869	0.732	1.175	1.068	1.196	0.731	1.492	0.898	1.017	0.942
YCR094W	CDC50	None	0.811	0.702	0.643	0.835	0.881	1.278	0.777	1.153	0.868	0.898	0.68	1.21	0.836	1.544	0.913	0.993	1.078
YCR095C	OCA4	None	0.919	0.601	0.541	0.658	0.704	0.809	0.75	0.768	0.589	0.874	0.546	0.872	0.795	1.125	0.647	0.552	0.984
YCR096C	HMRA2	None	0.954	0.528	0.561	0.627	0.799	0.755	0.778	0.861	0.678	0.823	0.613	0.758	0.668	Null	0.754	0.642	1.146
YCR097W	HMRA1	None	1.157	0.821	0.69	0.782	0.702	0.766	0.769	0.966	0.792	1.034	0.718	0.713	0.678	Null	0.752	0.592	1.237
YCR097W-A	None	None	1.01	0.91	0.625	0.687	0.652	0.761	0.767	0.725	0.649	0.926	0.604	0.812	0.719	1.202	0.63	0.683	0.921
YCR099C	None	None	1.084	Null	0.72	0.748	Null	0.705	0.631	0.811	0.608	0.89	0.762	0.765	0.751	Null	0.664	0.664	1.019
YCR100C	None	None	1.045	0.776	0.672	0.573	0.706	0.777	0.668	0.693	0.569	Null	0.576	1	0.703	1.254	0.462	0.592	0.937
YCR103C	None	None	1.064	0.539	0.767	0.698	0.765	0.637	0.666	0.509	0.546	0.693	0.677	0.808	0.793	Null	0.704	0.563	0.838
YCR104W	PAU3	None	0.815	0.632	0.61	0.64	0.735	0.638	0.692	0.561	0.604	0.793	0.561	0.826	0.885	1.23	0.685	0.482	0.867
YCR107W	AAD3	None	0.819	0.811	0.676	0.87	0.831	1.135	0.553	1.053	0.802	1.014	0.861	1.346	0.812	1.62	0.699	0.955	0.977
YCRX01W	None	None	0.443	0.611	0.592	0.733	0.595	1.029	0.597	0.939	0.671	1.228	0.914	1.074	0.666	1.255	0.792	0.891	0.895
YCRX02C	None	None	0.767	0.902	0.737	0.873	0.659	0.983	0.525	1.05	0.746	0.952	0.777	1.239	0.75	1.257	0.828	0.835	0.986
YCRX03C	None	None	0.648	Null	0.508	0.727	0.513	1.028	0.563	0.926	0.564	1.169	Null	1.055	0.634	1.435	0.602	0.827	1.031
YCRX04W	None	None	0.768	0.606	0.428	0.751	0.643	1.166	0.545	1.166	0.682	0.875	0.627	1.058	0.723	1.405	0.744	0.91	1.093
YCRX05W	None	None	0.687	0.638	0.668	0.68	0.422	0.754	0.298	0.923	0.744	1.745	1.101	1.299	0.672	1.195	0.575	0.861	1.109
YCRX06W	None	None	0.623	0.665	0.585	0.691	Null	0.848	0.529	Null	0.767	0.778	0.964	1.06	0.905	1.412	0.741	1.008	0.88
YCRX07W	None	None	0.441	Null	0.507	0.67	0.504	0.855	0.584	0.656	0.533	0.943	0.658	0.897	0.747	1.235	0.61	0.885	0.865
YCRX08W	None	None	0.659	0.557	0.518	0.735	0.784	1.012	0.603	1.075	0.75	1.023	0.785	1.204	0.883	1.415	0.946	1.062	1.099
YCRX09C	None	None	0.713	Null	0.558	0.735	Null	0.924	0.597	0.769	0.527	1.17	0.581	0.926	0.654	1.282	0.549	0.837	0.938
YCRX10W	None	None	0.799	0.6	0.769	0.806	0.816	0.947	0.695	1.084	0.773	0.943	0.99	1.195	0.802	1.391	0.911	0.958	0.993
YCRX11W	None	None	0.859	0.579	0.668	0.693	0.73	0.735	0.87	0.723	0.66	1.076	0.708	1.125	0.77	1.333	0.742	0.637	0.907
YCRX14W	None	None	0.972	0.61	0.681	0.774	0.956	0.794	0.864	0.878	0.719	0.949	0.857	1.014	0.835	1.575	0.938	0.796	1.191
YCRX15W	None	None	0.841	0.64	0.707	0.642	0.735	0.707	0.775	0.617	0.587	0.887	0.49	1.025	0.752	1.307	0.627	0.563	0.949
YCRX16C	None	None	1.129	0.581	0.615	0.735	0.85	0.783	0.91	1.007	0.822	1.03	0.819	0.896	0.86	1.455	0.938	0.721	1.251
YCRX17W	None	None	0.862	0.66	0.727	0.763	0.936	0.859	0.886	0.81	0.683	1.011	0.63	1.121	0.832	1.443	0.79	0.711	1.102
YCRX18C	None	None	40.17	6.618	2.966	1.001	0.839	0.736	0.833	0.971	0.612	0.864	0.716	0.832	0.667	1.393	1.074	0.831	1.417
YCRX19W	None	None	0.753	0.528	0.696	0.638	0.743	0.702	0.693	0.687	0.612	0.98	0.704	1.13	0.825	1.983	0.704	0.661	0.948
YCRX20C	None	None	0.744	0.484	0.598	0.732	0.723	0.81	0.723	0.904	0.585	1.003	0.921	1.061	0.697	1.485	0.806	0.823	0.948
YCRX21C	None	None	0.988	0.666	0.773	0.73	0.878	0.715	0.817	0.67	0.704	1.039	0.755	1.119	0.909	1.298	0.804	0.615	1.016
YDL001W	RMD1	None	1.073	0.663	0.911	0.878	0.906	0.955	0.874	1.086	0.637	0.995	0.851	0.874	0.729	1.513	0.915	0.854	1.212
YDL002C	NHP10	None	0.707	0.664	0.491	0.736	0.456	0.935	0.541	0.772	0.534	1.222	0.682	1.012	0.747	1.253	0.582	0.829	0.881
YDL003W	MCD1	G1	0.372	0.362	1.868	2.526	1.284	1.096	0.544	0.471	0.374	0.506	1.225	2.639	1.365	1.427	0.736	0.749	0.675
YDL004W	ATP16	None	0.632	0.628	0.605	0.975	0.583	1.037	0.553	0.798	0.563	1.109	0.792	0.968	0.789	1.335	0.828	0.7	0.953
YDL005C	MED2	None	0.772	0.827	0.672	0.929	0.689	1.23	0.461	0.982	0.623	1.083	0.778	1.228	0.702	1.592	0.752	0.946	1.03
YDL006W	PTC1	None	0.692	0.723	0.566	0.786	0.553	0.926	0.746	0.804	0.52	1.257	0.735	1.087	0.769	1.404	0.671	0.754	0.987
YDL007W	RPT2	None	0.811	0.677	0.816	0.69	0.837	0.857	0.637	0.842	0.947	1.071	1.123	1.255	0.731	1.222	0.882	0.941	0.841
YDL008W	APC11	None	0.653	Null	0.495	0.805	0.496	1.016	0.526	0.851	0.494	1.266	0.65	0.946	Null	1.375	0.648	0.755	0.938
YDL009C	None	None	0.654	0.754	1.348	1.579	1.248	1.19	0.537	0.722	0.574	0.702	0.912	1.304	1.015	1.417	0.926	0.895	0.789
YDL010W	GRX6	G1	0.523	0.603	1.04	1.411	0.848	1.083	0.576	0.627	0.472	0.955	0.772	1.186	0.82	1.261	0.716	0.641	0.793
YDL011C	None	G1	0.662	0.869	1.012	1.244	1.048	1.15	0.528	0.761	0.659	0.766	0.85	1.235	0.932	1.362	0.821	1.028	0.971
YDL012C	None	None	0.628	0.606	0.501	0.626	0.52	0.818	0.585	0.76	0.622	1.177	0.81	0.919	0.762	1.196	0.828	0.798	0.899
YDL014W	NOP1	None	1.039	0.512	0.456	0.54	0.843	0.801	0.954	0.827	0.799	1.115	0.732	0.98	1.013	1.42	1.009	0.69	1.42
YDL015C	TSC13	None	0.949	0.615	0.733	0.678	0.94	1.112	0.967	0.903	0.793	0.802	0.844	0.763	0.882	1.339	1.095	0.622	1.199
YDL016C	None	None	0.796	0.528	0.535	0.655	0.694	0.729	0.784	0.752	0.573	0.757	0.539	0.716	0.804	1.04	0.763	0.467	1.149
YDL017W	CDC7	None	1.006	Null	0.902	0.778	Null	0.875	0.856	0.815	0.591	0.828	0.713	0.913	0.835	1.329	0.795	0.634	0.946
YDL018C	ERP3	G1	0.726	0.736	1.137	1.501	0.915	1.003	0.742	0.504	0.416	Null	0.716	1.248	1.178	1.466	0.803	0.517	0.934
YDL019C	OSH2	None	0.724	0.693	0.895	0.728	0.875	0.987	0.781	0.719	0.599	1.022	0.978	0.848	0.795	1.175	0.969	0.762	1.102
YDL020C	RPN4	None	0.881	0.69	0.844	0.907	0.91	0.993	0.998	0.943	0.824	1.186	0.737	1.175	0.895	1.436	0.955	0.728	1.253
YDL021W	GPM2	None	1.068	0.873	1.05	0.806	0.944	0.906	0.846	0.918	0.621	0.882	Null	0.715	0.708	1.305	0.704	0.677	1.018
YDL022W	GPD1	None	1.783	1.878	Null	0.857	0.58	0.814	0.804	0.595	0.466	0.907	0.62	0.857	0.72	1.035	0.916	0.562	1.063
YDL023C	None	None	1.793	2.298	1.673	0.785	0.709	0.957	0.706	0.656	0.447	0.903	0.694	0.73	0.684	1.132	1.002	0.721	0.981
YDL024C	DIA3	None	0.811	4.763	Null	0.596	0.671	0.712	0.73	0.654	0.679	0.854	0.605	Null	0.65	Null	0.681	0.526	0.861
YDL026W	None	None	0.796	Null	0.886	1.026	0.641	0.972	0.53	0.73	Null	1.003	0.812	1.043	0.726	1.172	0.732	0.748	1.013
YDL027C	None	None	1.146	1.424	1.402	1.008	0.798	0.918	0.419	0.634	0.655	0.908	0.872	1.263	0.764	1.336	0.807	0.793	0.875
YDL029W	ARP2	None	0.826	0.878	0.903	0.944	0.932	0.94	0.452	0.729	0.674	0.709	0.9	1.007	0.73	Null	0.824	0.781	0.901
YDL031W	DBP10	None	0.791	0.499	0.416	0.63	0.728	0.819	0.628	0.859	1.032	1.122	1.169	1.182	0.77	1.63	1.092	1.114	1.001
YDL034W	None	None	0.678	0.72	0.678	0.768	0.685	0.704	Null	0.876	0.718	1.403	1.076	Null	0.755	1.351	0.851	0.968	1.145
YDL036C	PUS9	None	1.361	1.279	1.258	1.488	0.742	1.806	0.707	1.469	1.089	1.855	1.222	1.374	0.964	1.986	1.127	1.295	1.871
YDL037C	BSC1	G2/M	5.891	2.263	1.031	0.785	0.576	0.833	0.727	1.275	0.821	0.932	0.548	0.648	0.863	1.567	0.705	0.762	0.714
YDL038C	None	None	6.285	1.679	Null	0.882	0.845	0.676	1.126	1.066	0.996	1.023	0.594	0.737	1.039	1.773	0.699	0.507	0.844
YDL039C	PRM7	G2/M	4.685	1.832	1.154	0.77	0.94	0.943	0.975	1.29	0.976	0.902	Null	0.597	0.995	1.692	1.014	0.705	1.109
YDL040C	NAT1	None	0.906	0.441	Null	0.655	0.881	0.742	0.835	0.643	0.612	1.009	0.666	1.043	0.853	1.43	0.8	0.675	0.833
YDL041W	None	None	0.864	0.41	0.749	0.664	Null	0.734	0.715	0.577	0.649	0.807	Null	0.794	0.779	Null	0.852	0.704	0.912
YDL042C	SIR2	None	0.902	0.411	Null	0.704	0.719	0.506	0.58	0.412	0.514	Null	0.725	0.801	0.816	1.009	0.646	0.44	0.824
YDL046W	NPC2	None	0.747	0.552	0.947	0.94	1.006	0.791	0.989	0.642	0.814	1.533	0.771	1.068	0.845	1.084	0.871	0.549	1.023
YDL047W	SIT4	None	0.843	0.42	0.437	0.507	0.662	0.502	0.662	0.565	0.535	0.817	0.675	0.881	0.891	1.003	0.731	0.486	0.663
YDL050C	None	None	0.636	0.467	0.407	0.615	0.567	0.91	0.435	0.698	0.779	1.128	0.869	0.943	0.67	1.036	0.85	0.783	1.046
YDL051W	LHP1	None	0.835	0.471	0.472	0.606	0.615	0.827	0.635	0.798	0.877	0.924	1.001	1.09	0.787	1.209	0.979	0.861	1.015
YDL052C	SLC1	None	0.564	0.548	0.544	0.746	0.821	1.071	0.599	0.795	0.665	1.013	0.665	0.783	0.734	1.2	0.866	0.762	1.179
YDL053C	PBP4	None	0.794	0.76	0.675	0.914	0.632	0.919	0.6	0.846	0.742	0.935	0.902	1.209	0.856	1.323	0.885	0.839	1.177
YDL054C	MCH1	None	0.609	0.839	0.637	0.785	0.929	1.01	0.621	0.742	0.633	0.892	0.755	0.87	0.753	1.137	0.823	0.598	1.108
YDL055C	PSA1	G1	0.416	Null	0.302	0.587	0.699	0.918	0.625	0.694	0.446	0.339	0.443	0.846	1.027	1.76	1.349	1.111	1.129
YDL058W	USO1	None	0.69	0.391	0.584	0.761	0.654	0.991	0.526	0.743	0.78	1.255	1.099	1.074	0.689	1.316	0.887	0.99	1.02
YDL060W	TSR1	None	0.872	0.365	0.412	0.564	0.875	0.894	0.578	0.917	0.884	1.293	1.061	1.05	0.791	1.327	0.827	0.892	1.092
YDL061C	RPS29B	None	0.889	0.683	0.7	0.92	0.834	0.934	0.712	0.86	1.051	0.985	1.175	1.116	Null	1.639	1.409	1.093	1.346
YDL062W	None	None	0.986	0.407	0.343	0.592	0.745	0.695	0.721	0.759	0.662	1.296	0.52	0.852	0.633	0.988	0.647	0.546	1.032
YDL063C	None	None	1.07	Null	0.299	0.496	0.736	0.649	0.949	0.875	0.801	0.908	0.647	0.828	0.858	1.32	0.758	0.614	0.87
YDL064W	UBC9	None	0.658	0.354	0.47	0.586	0.771	0.772	0.884	0.637	0.684	1.154	0.516	0.861	0.67	1.044	0.798	0.574	1.003
YDL065C	PEX19	None	0.845	0.572	Null	0.797	0.619	0.825	0.889	0.76	0.672	Null	0.718	0.895	0.856	1.168	0.926	0.624	0.896
YDL066W	IDP1	None	1.033	0.871	0.971	1.281	1.233	1.373	1.345	1.213	0.937	1.693	0.925	1.544	0.926	1.328	1.12	0.807	1.239
YDL067C	COX9	None	0.9	0.636	0.707	0.679	0.733	0.628	0.869	0.643	1.002	0.849	0.643	0.745	0.893	0.944	0.873	0.546	1.03
YDL070W	BDF2	None	0.447	0.27	0.45	0.481	0.571	0.548	0.721	0.471	0.463	0.73	0.382	0.587	0.469	0.771	0.673	0.61	0.799
YDL072C	YET3	None	1.04	0.916	0.862	0.759	0.807	0.694	0.899	0.578	0.569	0.888	0.539	0.7	0.693	0.801	0.828	0.525	0.853
YDL073W	None	None	0.965	0.491	0.572	Null	0.744	0.764	0.908	0.822	0.69	0.866	0.682	0.828	0.772	1.395	0.919	0.729	0.973
YDL074C	BRE1	None	0.518	0.459	0.432	0.565	0.586	0.793	0.499	0.69	0.604	1.083	0.845	0.823	0.637	1.154	0.778	0.785	1.291
YDL075W	RPL31A	None	0.849	0.612	0.609	0.809	0.629	0.826	0.587	0.845	1.002	0.985	1.035	1.044	0.906	1.368	1.139	1.065	1.162
YDL076C	RXT3	None	0.557	0.64	0.421	0.494	0.501	0.911	0.492	0.727	0.613	0.913	Null	0.675	0.619	1.05	0.73	0.707	1.006
YDL077C	VAM6	None	0.767	0.674	0.659	0.844	0.698	0.716	0.817	0.781	0.67	1.018	0.877	Null	0.786	Null	1.179	Null	0.817
YDL078C	MDH3	None	0.703	0.768	0.635	0.825	0.587	0.756	0.569	0.59	0.584	0.953	0.704	0.899	0.736	1.048	0.8	0.751	1.026
YDL079C	MRK1	None	0.768	0.618	0.704	0.842	0.593	0.797	0.425	0.813	0.635	0.798	0.877	1.006	0.682	1.136	0.871	0.85	0.828
YDL081C	RPP1A	None	0.926	0.695	0.633	0.954	0.766	0.992	0.633	1.127	0.983	0.887	1.087	1.053	1.021	1.511	1.218	1.14	1.086
YDL082W	RPL13A	None	0.642	0.584	0.48	0.616	0.431	0.727	0.475	0.672	0.683	1.131	0.808	0.862	0.797	1.078	0.913	0.812	1.116
YDL084W	SUB2	None	0.556	0.493	0.426	0.637	0.506	0.743	0.52	0.687	0.616	1.123	0.821	0.839	0.643	1.146	0.865	0.875	0.951
YDL086W	None	None	0.836	0.555	0.669	0.614	0.724	0.507	0.691	0.488	0.598	0.956	0.635	0.753	0.683	0.761	0.631	0.432	0.685
YDL087C	LUC7	None	0.721	Null	0.526	0.723	0.603	0.596	0.689	0.765	0.598	Null	0.584	0.838	0.83	1.191	0.738	0.634	0.854
YDL088C	ASM4	None	0.818	0.54	0.5	0.607	0.606	0.639	0.708	0.629	0.598	1.123	0.568	0.872	0.651	1.104	0.74	0.608	1.04
YDL089W	NUR1	M/G1	0.913	0.707	0.791	0.885	0.712	0.549	0.655	0.603	0.601	0.896	0.743	0.983	0.847	1.091	0.608	0.547	0.748
YDL090C	RAM1	None	0.71	0.443	0.519	0.632	0.612	0.583	0.714	0.515	0.539	1	0.615	0.979	0.722	0.969	0.659	0.532	0.81
YDL092W	SRP14	None	0.823	0.636	0.575	0.639	0.681	0.665	0.707	0.635	0.663	1.106	0.587	0.792	0.79	0.982	0.759	0.546	0.939
YDL093W	PMT5	G1	0.574	0.388	0.588	0.853	1.112	0.888	0.831	0.586	0.479	0.752	0.49	1.051	0.964	1.328	0.84	0.554	0.633
YDL094C	None	None	0.548	0.343	0.545	0.68	0.959	0.706	0.797	0.461	0.475	0.854	0.479	0.816	0.774	1.198	0.748	0.468	0.723
YDL095W	PMT1	G1	0.643	0.378	0.58	0.779	1.068	0.971	0.992	0.677	0.576	0.724	0.554	1.028	0.895	1.435	0.989	0.744	0.734
YDL096C	OPI6	G1	0.575	0.324	0.555	0.663	1.015	0.863	0.863	0.572	0.47	0.832	0.553	0.996	0.789	1.233	0.782	0.637	0.689
YDL097C	RPN6	None	1.031	0.708	0.764	0.867	0.851	0.764	0.824	0.789	0.844	0.987	0.83	1.157	0.855	1.299	0.814	0.645	0.891
YDL098C	SNU23	None	0.626	0.565	Null	0.628	0.625	0.801	0.486	0.632	Null	1.029	0.707	0.869	0.679	Null	0.638	0.851	0.921
YDL099W	BUG1	None	0.727	0.554	0.494	0.841	0.41	0.779	0.39	0.771	0.643	0.718	0.61	0.983	0.71	0.899	0.666	0.691	Null
YDL100C	GET3	None	0.824	0.844	0.723	0.947	0.756	1.045	0.608	0.778	0.709	1.274	0.896	1.021	0.804	1.252	0.916	0.787	1.042
YDL101C	DUN1	G1	0.407	Null	1.075	1.609	0.898	0.94	0.526	0.702	0.64	Null	0.686	1.521	1.088	Null	0.881	0.845	0.689
YDL102W	POL3	G1	0.489	0.472	0.734	1.12	0.823	0.861	0.501	0.568	0.655	1	1.177	1.438	0.944	1.414	0.722	0.799	0.744
YDL103C	QRI1	G1	0.637	0.563	0.815	1.219	0.958	0.96	0.537	0.745	0.626	0.797	0.845	1.354	1.209	1.465	0.884	0.722	0.703
YDL104C	QRI7	None	0.454	0.477	0.592	0.842	0.606	0.714	0.431	0.615	0.621	0.902	0.689	1.028	0.726	4.555	0.616	0.743	0.793
YDL106C	PHO2	None	Null	0.589	0.557	0.747	0.58	0.808	0.645	0.699	0.647	1.041	Null	0.948	0.682	1.16	0.78	0.864	0.851
YDL108W	KIN28	None	0.616	Null	Null	0.585	0.569	0.79	0.578	0.82	0.657	0.964	0.663	0.799	0.704	1.042	0.707	0.683	0.906
YDL110C	TMA17	None	0.679	0.535	1.056	0.82	0.595	0.709	0.778	0.656	0.53	Null	0.51	Null	0.721	Null	0.679	0.63	0.842
YDL111C	RRP42	None	1.188	0.512	0.553	0.668	0.693	0.779	0.852	0.66	0.717	0.971	0.844	0.992	0.883	1.246	0.869	0.562	1.197
YDL112W	TRM3	None	0.612	0.345	0.249	0.388	0.618	0.674	0.755	0.626	0.596	1.026	0.598	1.087	0.787	1.369	0.853	0.713	0.984
YDL116W	NUP84	None	0.802	0.463	0.549	0.57	0.614	0.668	0.833	0.75	0.698	1.061	0.582	0.808	0.736	1.035	0.725	0.657	0.923
YDL117W	CYK3	M/G1	0.592	1.226	0.427	0.438	0.519	0.457	0.518	0.438	0.513	1.989	1.651	1.509	0.876	1.147	0.664	0.484	0.583
YDL119C	None	None	0.942	0.612	0.536	0.581	0.69	0.69	0.768	0.591	0.579	0.897	0.84	0.972	0.841	1.086	0.807	0.566	Null
YDL120W	YFH1	None	0.879	0.832	0.677	0.74	0.705	0.733	0.785	0.58	0.673	0.975	0.58	0.771	0.73	0.98	0.752	0.536	0.8
YDL121C	None	None	0.829	0.534	0.426	0.659	0.706	0.797	0.891	0.847	0.819	1.245	0.667	0.882	0.783	0.915	0.939	0.552	0.948
YDL122W	UBP1	None	0.93	0.86	0.499	Null	0.828	0.834	0.885	0.859	Null	0.998	0.58	0.956	0.767	1.176	0.784	0.98	0.814
YDL123W	SNA4	None	0.751	0.597	0.493	0.494	0.563	0.559	0.654	0.521	0.585	1.039	0.612	0.872	0.617	0.951	0.656	0.425	0.988
YDL124W	None	None	0.861	2.256	2.212	2.387	1.384	1.786	1.115	1.211	0.991	1.796	1.295	1.468	1.011	1.452	1.276	1.027	1.432
YDL125C	HNT1	None	0.897	0.697	0.58	0.62	0.601	0.603	0.698	0.604	0.596	1.054	0.6	0.794	0.687	0.773	0.752	0.418	0.855
YDL126C	CDC48	None	0.718	0.643	0.685	0.784	0.627	1.013	0.633	0.843	0.736	1.273	1.038	1.214	0.783	1.297	0.895	0.88	0.962
YDL127W	PCL2	M/G1	2.768	0.498	0.567	0.523	0.565	0.711	Null	Null	Null	1.397	1.151	1.462	0.941	1.567	0.609	0.666	0.765
YDL128W	VCX1	G2/M	0.241	0.377	0.435	0.508	0.355	0.547	0.385	0.505	0.471	0.89	0.732	0.757	0.611	0.659	0.468	0.409	0.646
YDL130W	RPP1B	None	0.611	0.687	0.498	0.81	0.536	0.921	0.549	0.774	0.721	1.148	0.787	0.851	0.817	1.264	1.081	0.817	1.117
YDL131W	LYS21	None	0.748	0.722	0.612	0.786	0.732	0.87	0.869	0.869	0.793	1.527	0.993	1.394	0.996	1.533	1.168	0.772	1.258
YDL132W	CDC53	None	0.956	Null	0.615	0.524	0.554	Null	0.766	0.742	0.68	0.889	0.589	0.868	0.707	0.828	0.749	0.544	1.014
YDL133W	None	None	0.819	0.642	0.608	0.794	0.601	0.877	0.553	1.013	0.835	0.997	0.782	0.994	0.764	1.275	0.919	0.921	0.951
YDL133W/YDL134C	None	None	0.704	0.676	0.599	0.799	0.657	0.734	0.757	0.708	0.634	1.213	0.81	1.122	0.637	0.895	0.703	0.671	0.977
YDL134C	PPH21	None	0.968	0.937	0.7	0.845	0.7	0.815	0.729	0.768	0.582	0.965	0.639	0.976	0.768	1.05	0.804	0.614	1.06
YDL135C	RDI1	None	1.494	0.804	1.065	0.949	0.806	0.82	0.731	0.672	0.607	0.843	0.764	0.938	0.736	1.378	0.82	0.545	1.03
YDL136W	RPL35B	None	0.892	0.605	0.539	0.594	0.59	0.654	0.751	0.597	0.618	1.129	0.64	0.866	0.774	1.153	0.889	0.633	1.023
YDL137W	ARF2	None	0.612	0.448	0.658	0.749	0.664	0.626	0.698	0.718	0.683	0.756	0.726	0.828	0.671	0.996	0.936	0.664	1.235
YDL140C	RPO21	None	0.65	0.402	0.366	0.625	0.544	0.669	0.61	0.685	0.53	0.968	0.593	1.065	0.571	0.858	0.685	0.783	0.766
YDL141W	BPL1	None	0.929	0.558	0.663	0.738	0.828	0.793	0.829	0.734	0.656	0.896	0.697	0.932	0.731	1.017	0.878	0.63	1.121
YDL142C	CRD1	None	0.887	0.739	0.647	0.615	0.567	0.608	0.634	0.614	0.618	Null	0.527	Null	0.748	0.97	0.675	0.497	1.007
YDL143W	CCT4	None	0.977	0.549	0.593	0.702	0.688	0.711	0.749	0.733	0.743	0.861	0.763	1.016	0.72	0.864	0.796	0.6	1.076
YDL145C	COP1	None	0.928	0.658	0.664	1	0.806	1.159	0.951	0.793	0.704	0.917	0.747	1.066	0.789	3.047	1.112	0.804	1.262
YDL146W	LDB17	None	0.6	0.879	0.659	0.708	0.546	0.78	0.472	0.674	0.547	0.938	0.621	0.815	0.676	1.142	0.727	0.714	0.844
YDL147W	RPN5	None	0.92	0.654	0.67	0.849	0.674	0.875	0.526	1.03	0.92	0.961	0.786	1.11	0.757	1.177	0.845	0.926	1.016
YDL148C	NOP14	None	0.656	0.351	0.292	0.529	0.596	0.897	0.653	0.977	0.789	1.435	1.04	1.195	0.803	1.725	0.78	0.9	1.179
YDL149W	ATG9	None	0.661	0.564	0.552	0.584	0.603	0.641	0.433	0.919	0.99	Null	0.802	1.116	0.757	1.23	0.733	0.821	0.927
YDL150W	RPC53	None	0.685	0.444	0.355	0.673	0.511	0.88	0.504	0.889	0.693	1.188	0.808	0.934	0.668	1.135	0.705	0.793	1.058
YDL151C	BUD30	None	0.901	0.534	0.436	0.792	0.696	0.929	0.535	1.187	1.03	1.096	0.858	1.145	0.878	1.363	0.669	0.87	1.147
YDL152W	None	None	0.743	Null	0.354	0.572	0.531	0.949	0.558	1.005	0.763	1.205	0.904	0.949	0.748	1.425	0.741	0.866	1.204
YDL153C	SAS10	None	0.834	0.473	0.321	0.639	0.745	1.007	0.536	1.251	1.042	1.272	0.884	1.224	0.895	1.67	0.837	1.075	1.073
YDL155W	CLB3	S/G2	0.463	0.479	0.6	0.892	0.896	1.119	0.583	1.023	0.703	0.927	0.684	1.153	0.828	1.495	0.859	0.92	0.978
YDL156W	None	G1	0.35	Null	0.894	1.281	0.522	0.754	0.381	0.534	0.349	1.027	0.906	1.542	0.708	1.339	0.453	0.545	0.669
YDL157C	None	G1	0.773	0.642	0.684	1.097	1.075	1.199	0.744	1.027	0.872	0.83	0.858	1.099	0.987	1.711	1.086	0.971	0.939
YDL158C	None	None	0.646	0.501	0.338	0.478	0.556	0.528	0.658	0.494	0.474	Null	0.516	Null	0.724	Null	0.553	0.543	0.747
YDL159W	STE7	None	0.782	0.476	0.562	0.761	0.74	0.859	0.743	0.82	0.577	0.765	0.618	0.959	0.783	Null	0.79	0.603	1.128
YDL160C	DHH1	None	0.887	0.759	0.591	0.682	0.68	0.685	0.647	0.654	0.497	0.869	0.589	0.91	0.667	1.031	0.689	0.527	0.981
YDL161W	ENT1	None	0.831	0.551	0.703	0.741	0.64	0.768	0.606	0.699	0.577	0.942	0.836	1.014	0.723	1.077	0.725	0.629	1.035
YDL163W	None	G1	0.569	0.418	1.24	1.593	1.069	0.912	0.604	0.471	0.375	0.749	1.005	1.845	1.18	1.425	0.685	0.539	0.727
YDL164C	CDC9	G1	0.531	0.443	0.99	1.506	1.177	0.849	0.682	0.415	0.365	0.778	0.76	1.823	1.246	1.244	0.73	0.461	0.671
YDL166C	FAP7	None	0.782	0.548	0.421	0.559	0.759	0.7	0.894	0.652	0.744	0.909	0.552	0.825	0.81	1.11	0.763	0.566	1.067
YDL167C	NRP1	None	0.945	0.305	0.366	0.521	0.723	0.648	0.763	0.755	0.707	0.957	0.713	0.87	0.769	1.386	0.726	0.645	1.112
YDL168W	SFA1	None	0.899	0.672	0.704	0.828	0.817	0.766	0.891	0.948	0.771	1.038	0.691	1.058	0.851	1.321	0.847	0.62	1.217
YDL171C	GLT1	None	0.814	0.647	0.685	0.841	0.785	0.839	0.55	0.705	0.739	0.679	0.978	0.856	0.763	1.287	0.946	0.905	0.707
YDL172C	None	None	0.68	0.808	0.534	0.753	0.52	0.89	0.52	0.734	0.468	0.877	0.545	0.84	Null	1.127	0.638	0.674	0.749
YDL173W	PAR32	None	0.914	0.617	0.668	0.79	0.675	0.877	0.514	0.897	0.688	0.731	0.824	0.919	0.646	1.186	0.77	0.827	0.832
YDL175C	AIR2	None	0.698	Null	0.627	0.67	0.628	0.835	0.555	0.909	0.755	0.787	0.78	0.955	0.641	Null	0.718	0.964	0.908
YDL176W	None	None	0.573	Null	0.405	0.598	0.486	0.874	0.595	0.804	0.573	1.179	0.607	0.847	Null	1.374	0.576	0.773	0.942
YDL178W	DLD2	None	0.817	Null	0.661	0.931	0.634	1.068	0.637	1.018	0.822	1.471	0.881	1.053	0.761	1.315	0.601	0.697	1.023
YDL180W	None	G2/M	0.653	0.69	1.055	0.763	0.742	0.684	0.602	Null	0.673	Null	0.691	Null	0.654	1.341	0.878	0.709	0.819
YDL182W	LYS20	None	0.837	0.62	0.645	0.642	0.939	0.732	0.936	0.791	0.924	1.367	1.135	1.64	1.273	2.221	1.447	0.968	1.315
YDL183C	None	None	0.815	0.736	0.604	0.502	0.641	0.598	0.714	0.88	0.581	Null	0.566	0.973	0.701	Null	0.769	0.655	1.152
YDL184C	RPL41A	None	1.13	0.631	0.726	0.745	0.928	0.675	0.943	0.783	0.614	1.132	0.799	0.85	0.974	1.194	1.082	0.585	1.208
YDL185W	TFP1	None	0.958	0.503	0.678	0.684	0.785	0.828	0.749	0.8	0.695	0.837	0.929	1.033	0.693	1.383	1.054	0.885	0.96
YDL188C	PPH22	None	0.868	0.665	0.665	0.8	0.667	0.764	0.736	0.796	0.569	0.914	0.571	0.921	0.87	1.166	0.819	0.648	1.287
YDL189W	RBS1	None	0.826	0.702	0.728	0.815	1.073	1.176	0.88	1.023	0.813	1.214	0.751	1.002	0.784	1.273	0.917	0.717	1.368
YDL190C	UFD2	None	0.905	0.559	0.709	0.859	0.674	0.92	0.801	0.758	0.643	0.973	0.636	0.938	0.756	1.306	0.778	0.673	1.123
YDL191W	RPL35A	None	0.849	0.608	0.609	0.694	0.793	0.909	0.797	0.934	0.626	1.02	0.759	0.78	0.763	1.229	0.963	0.701	1.344
YDL192W	ARF1	None	0.887	0.473	0.586	0.799	0.764	0.803	0.967	0.896	0.861	0.963	0.898	1.062	1.029	1.316	1.09	0.816	1.393
YDL193W	NUS1	None	0.78	0.629	0.848	0.754	0.863	1.037	0.892	0.856	0.635	0.84	0.64	0.956	0.845	1.303	0.943	0.642	1.18
YDL195W	SEC31	None	0.694	0.536	0.677	0.767	0.994	0.971	0.473	0.741	0.729	0.847	1.233	1.395	0.703	1.549	1.096	1.313	0.831
YDL197C	ASF2	G1	0.413	0.635	1.049	1.23	1.063	1.067	0.535	0.847	0.589	0.838	1.299	1.588	0.964	1.734	1.075	1.169	0.998
YDL198C	GGC1	None	0.749	0.823	0.945	1.221	0.754	1.201	0.743	0.978	0.719	1.201	0.865	0.952	0.682	1.332	0.95	0.907	1.208
YDL199C	None	None	0.609	0.788	0.737	0.704	Null	0.833	0.434	0.766	0.585	0.775	Null	0.953	0.666	Null	0.731	0.994	0.984
YDL201W	TRM8	None	0.818	0.501	0.44	0.561	0.774	0.68	0.431	0.784	0.917	0.934	Null	1.018	0.819	1.39	0.776	0.954	0.862
YDL202W	MRPL11	None	0.637	Null	0.519	0.678	0.583	0.813	0.571	0.731	0.675	1.055	0.778	0.812	Null	1.102	0.715	0.699	0.825
YDL203C	ACK1	None	0.595	0.579	0.486	0.604	Null	0.769	0.454	0.841	0.729	0.832	Null	0.991	0.717	1.262	0.883	1.001	0.973
YDL207W	GLE1	None	0.734	0.413	0.526	0.611	0.811	1.031	0.842	0.821	0.622	0.692	0.548	0.821	0.708	1.099	0.82	0.691	1.073
YDL208W	NHP2	None	0.902	0.236	Null	0.401	0.616	0.486	0.825	0.583	0.737	0.92	0.594	0.676	0.793	0.952	0.845	0.444	0.837
YDL212W	SHR3	None	0.858	0.416	Null	0.692	0.737	0.728	0.935	0.789	0.716	0.924	0.589	0.795	0.94	1.186	1.061	0.526	1.29
YDL213C	NOP6	None	0.841	0.391	0.467	0.44	Null	0.847	0.732	0.783	0.861	0.869	0.941	0.814	0.701	1.061	0.879	0.634	0.965
YDL215C	GDH2	None	0.519	0.561	0.581	0.571	0.559	0.591	0.6	0.669	0.472	0.757	0.422	0.704	0.588	Null	0.801	0.702	1.024
YDL219W	DTD1	None	0.615	Null	0.649	1.053	0.738	0.844	0.538	0.746	0.715	0.787	0.779	0.915	0.903	1.141	0.86	0.714	0.892
YDL221W	None	None	0.354	Null	0.388	0.763	0.497	0.528	0.338	0.431	0.407	0.612	0.592	0.847	0.657	0.88	0.51	0.63	0.515
YDL224C	WHI4	None	0.452	0.554	0.495	0.573	0.627	0.73	0.458	0.667	0.64	1.105	0.879	0.837	0.621	1.054	0.795	0.844	0.941
YDL225W	SHS1	None	0.566	0.508	0.464	0.753	0.577	0.82	0.582	0.798	0.704	0.893	0.839	1.07	0.793	1.151	0.779	0.846	0.96
YDL226C	GCS1	None	0.644	0.634	0.631	0.868	0.811	0.987	0.539	0.864	0.739	1.116	0.869	1.04	0.822	1.302	0.934	0.885	1.213
YDL228C	None	None	0.643	0.708	0.592	0.918	0.767	0.911	0.534	0.752	0.749	1.256	1.009	1.003	0.814	1.439	0.846	1.023	1.131
YDL229W	SSB1	None	0.596	Null	0.629	0.794	0.571	0.75	0.511	0.707	0.655	0.802	1.002	1.023	0.762	1.362	0.886	0.93	0.88
YDL231C	BRE4	None	1.584	1.021	0.995	1.105	1.035	1.196	1.095	1.094	0.806	1.451	0.761	1.408	1.109	1.755	1.07	0.812	1.016
YDL232W	OST4	None	0.855	0.512	0.695	0.785	0.816	0.74	0.726	0.635	0.754	1.26	0.681	0.919	0.777	1.112	0.799	0.63	1.076
YDL233W	None	None	1.103	0.635	0.663	0.699	0.835	0.76	0.791	0.717	0.629	0.94	0.652	0.916	0.859	1.032	0.818	0.606	0.791
YDL235C	YPD1	None	0.91	0.535	0.627	0.576	0.764	0.728	0.794	0.73	0.639	0.893	0.65	0.8	0.79	1.103	0.846	0.556	1.155
YDL236W	PHO13	None	0.887	0.47	0.676	0.71	0.774	0.677	0.839	0.561	0.658	1.251	0.62	1.007	0.705	0.995	0.796	0.491	0.992
YDL237W	AIM6	None	0.995	0.695	0.809	0.862	1	0.726	0.784	0.598	0.523	0.755	0.591	0.842	Null	0.966	0.811	0.494	0.992
YDL241W	None	None	1.64	1.008	1.003	0.872	0.952	1.106	1.093	1.017	0.989	1.26	0.889	Null	Null	1.415	1.02	0.615	1.504
YDL243C	AAD4	None	0.802	0.789	0.592	0.802	0.892	0.721	0.729	Null	0.605	Null	0.657	Null	0.81	1.229	0.871	0.881	1.401
YDL248W	COS7	None	0.804	0.719	0.881	1.025	0.834	0.927	0.598	0.657	0.752	1.08	0.925	1.163	1.063	1.501	1.03	0.923	1.046
YDR001C	NTH1	G1	0.824	0.842	0.944	1.071	0.749	0.73	0.539	0.784	0.684	0.922	0.986	1.019	0.807	1.133	0.925	0.887	0.817
YDR002W	YRB1	None	0.779	0.784	0.589	0.798	0.565	0.942	0.571	0.93	0.829	1.273	0.933	0.99	0.694	1.121	0.966	0.925	1.277
YDR003W	RCR2	None	0.67	0.637	0.674	0.819	0.645	0.713	0.54	0.633	0.59	0.684	0.756	0.943	0.719	1.262	0.743	0.687	0.653
YDR004W	RAD57	None	0.467	0.634	0.581	0.681	0.456	0.675	0.456	0.62	0.513	0.819	Null	0.836	0.573	1.034	0.509	Null	0.823
YDR007W	TRP1	None	0.722	0.431	0.52	Null	0.649	0.628	0.765	0.652	0.592	0.879	0.602	0.808	Null	1.165	0.77	0.557	0.837
YDR008C	None	None	0.71	0.572	0.629	0.693	0.646	0.756	0.739	0.691	0.617	1.068	0.614	0.815	0.727	0.915	0.867	0.512	1.015
YDR009W	GAL3	None	1.295	0.811	Null	Null	1.185	1.137	1.152	1.007	0.885	1.199	0.78	1.119	Null	1.404	0.996	0.744	1.13
YDR011W	SNQ2	S/G2	0.789	0.788	0.832	0.724	0.949	1.324	1.584	1.227	1.057	1.476	0.84	1.196	0.884	1.828	1.333	1.215	1.304
YDR012W	RPL4B	None	1.092	0.669	0.621	0.751	0.959	0.81	0.982	0.692	0.797	1.344	0.736	1.212	0.947	1.49	1.062	0.836	1.16
YDR013W	PSF1	None	0.593	Null	0.627	0.643	0.628	0.652	0.643	0.719	0.456	Null	0.589	0.778	0.791	Null	0.594	0.502	0.91
YDR017C	KCS1	None	0.866	0.76	0.645	0.633	0.738	0.651	0.769	0.656	0.599	0.958	Null	0.944	0.826	Null	0.727	0.625	0.656
YDR019C	GCV1	None	0.4	0.489	0.651	0.598	0.36	0.759	0.575	0.874	0.773	0.721	0.646	0.736	0.596	1.07	0.834	0.97	0.835
YDR023W	SES1	None	0.791	0.518	0.539	0.686	0.625	0.739	0.539	0.82	0.987	0.856	0.946	0.984	0.785	1.261	0.941	1.048	0.813
YDR024W	FYV1	None	Null	0.491	0.429	0.472	0.568	0.648	0.531	0.627	0.631	0.939	0.767	0.786	0.696	1.098	0.666	0.714	0.898
YDR025W	RPS11A	None	0.811	0.637	0.588	0.77	0.607	0.825	0.569	0.994	0.987	1.061	0.935	0.932	0.862	1.425	1.216	1.001	1.151
YDR027C	VPS54	None	0.662	1.526	0.497	0.747	0.632	0.818	0.538	0.862	0.774	0.845	0.828	0.875	0.759	1.242	0.974	0.973	0.883
YDR028C	REG1	None	0.591	0.623	0.58	0.745	0.636	0.996	0.551	0.889	0.731	1.253	1.099	0.93	0.762	1.395	0.842	1.056	0.988
YDR029W	None	S/G2	0.809	0.723	0.677	0.882	0.783	1.003	0.705	1.116	0.819	1	0.774	1.067	0.767	1.497	0.942	0.962	1.084
YDR032C	PST2	None	1.005	0.681	0.835	0.935	0.98	0.799	0.916	0.589	0.669	1.013	0.659	0.87	0.836	0.95	0.765	0.558	0.799
YDR033W	MRH1	G2/M	0.143	0.114	0.129	0.1	0.137	0.117	0.393	0.591	1.033	1.586	1.082	0.931	0.706	0.588	0.402	0.312	0.751
YDR034C	LYS14	None	0.772	0.455	0.51	0.564	Null	0.623	0.665	0.57	Null	0.972	0.682	Null	0.781	1.064	0.717	0.531	0.855
YDR035W	ARO3	None	1.168	0.799	0.757	0.798	0.771	0.767	0.949	0.815	0.816	1.049	0.77	1.006	0.923	1.272	1.003	0.679	0.925
YDR036C	EHD3	None	0.845	0.546	0.618	0.731	0.775	0.739	0.862	0.674	0.679	1.101	0.639	1.008	0.825	1.201	0.765	0.63	0.896
YDR037W	KRS1	None	1.067	0.56	0.662	0.593	0.87	0.791	1.002	0.788	0.802	1.129	0.783	0.985	0.847	1.424	1.019	0.752	0.625
YDR038C	ENA5	None	1.029	0.677	0.928	1.032	1.141	1.065	1.123	0.825	0.843	1.412	0.776	1.32	1.004	1.554	0.983	0.807	1.072
YDR039C	ENA2	None	1.041	0.842	1.05	0.895	1.343	1.138	1.291	0.954	0.94	1.256	0.847	1.213	0.95	1.813	1.079	0.831	0.831
YDR040C	ENA1	None	1.032	1.439	1.649	1.661	1.519	1.468	1.282	0.948	1.02	1.379	0.963	1.471	1.092	1.479	1.006	0.87	0.926
YDR041W	RSM10	None	1.04	0.555	0.757	0.763	0.762	0.761	0.876	0.751	0.673	0.973	0.678	0.888	0.796	1.212	0.774	0.593	0.88
YDR043C	NRG1	None	0.877	0.673	0.532	0.762	0.661	0.929	0.564	0.92	0.811	0.887	0.827	0.914	0.8	1.334	0.897	0.955	1.001
YDR045C	RPC11	None	0.943	0.663	0.574	0.806	0.748	1.066	0.591	0.993	0.886	0.837	0.897	1.086	0.906	1.356	0.827	0.846	1.119
YDR046C	BAP3	None	0.853	0.943	0.828	0.778	0.836	1.345	0.895	0.822	0.771	1.318	1.064	1.069	0.816	1.584	1.095	0.958	1.003
YDR047W	HEM12	None	0.771	0.647	0.554	0.65	0.752	0.713	0.561	0.695	0.763	0.767	0.967	1.011	0.894	1.49	0.932	0.86	0.742
YDR049W	None	None	0.816	Null	0.486	Null	0.678	0.806	0.676	0.848	1.016	0.84	0.804	0.937	0.81	Null	0.801	0.955	0.903
YDR050C	TPI1	None	0.788	0.653	0.611	0.754	0.67	0.843	0.642	0.721	0.825	1.226	0.979	0.852	0.887	1.271	1.009	0.872	1.014
YDR051C	DET1	None	0.818	Null	0.515	0.522	0.733	0.624	0.521	0.758	0.881	0.836	0.792	Null	0.751	Null	0.696	0.769	0.81
YDR053W	None	G1	0.673	0.512	0.764	0.953	0.931	0.977	0.556	0.888	0.827	0.83	0.81	1.191	0.906	1.582	0.911	0.859	0.843
YDR054C	CDC34	None	0.866	0.678	0.618	0.689	0.721	0.704	0.818	0.643	0.686	0.965	0.611	0.87	0.705	1.066	0.809	0.578	1.005
YDR056C	None	None	0.832	0.585	0.467	0.534	0.497	0.682	0.574	0.49	0.569	1.01	0.598	1.099	Null	1.47	0.665	0.61	0.912
YDR057W	YOS9	None	0.857	Null	0.534	0.506	0.663	0.569	0.785	0.617	0.659	0.932	0.654	0.824	0.684	Null	0.703	0.604	0.795
YDR059C	UBC5	None	1.145	0.899	0.838	0.738	0.906	0.948	1.187	1.077	0.859	1.074	0.73	0.83	0.887	1.35	0.893	0.625	1.097
YDR061W	None	None	0.966	0.47	0.555	0.556	0.811	0.852	0.952	0.888	0.728	1.045	0.653	0.88	0.761	Null	0.876	0.666	0.945
YDR062W	LCB2	None	0.954	1.041	0.631	0.783	0.934	0.777	0.877	0.626	0.641	0.918	0.661	0.99	0.843	1.148	0.93	0.687	0.853
YDR063W	AIM7	None	0.958	0.708	0.712	0.815	0.82	0.803	0.784	0.703	0.593	0.84	0.618	0.819	0.76	Null	0.798	0.537	1.189
YDR064W	RPS13	None	0.889	0.584	0.534	0.644	0.716	0.677	0.786	0.669	0.65	1.087	0.674	0.874	0.969	1.292	1.061	0.69	1.148
YDR065W	None	None	0.898	Null	0.523	0.622	Null	0.725	0.81	0.747	0.582	0.768	0.486	0.771	0.707	Null	0.598	0.57	0.994
YDR066C	RTR2	None	0.668	0.905	0.73	1.345	0.738	1.298	0.669	1.013	0.652	1.134	0.835	1.118	1.005	1.766	0.789	0.916	1.221
YDR067C	OCA6	None	0.839	0.711	0.479	0.835	0.605	0.987	0.422	0.925	0.682	0.756	0.732	0.848	0.64	1.203	0.618	0.826	0.929
YDR068W	DOS2	None	0.61	0.704	0.497	0.731	0.502	1.004	0.592	0.927	0.63	1.208	0.709	0.969	0.574	1.404	0.744	0.836	1.195
YDR069C	DOA4	None	0.732	0.776	0.653	0.774	0.626	0.736	0.504	0.859	0.696	0.822	0.851	0.96	0.667	1.232	0.832	0.862	0.803
YDR071C	PAA1	None	0.899	0.769	0.602	0.769	0.685	0.763	0.54	0.956	0.809	0.856	0.803	0.903	0.862	1.117	1.033	0.678	1.078
YDR072C	IPT1	None	1.016	1.254	0.537	1.525	0.526	2.012	0.657	1.416	0.573	1.227	0.757	0.78	0.653	1.457	0.731	0.702	1.485
YDR073W	SNF11	None	0.963	0.675	0.577	0.694	0.557	0.788	0.554	0.931	0.688	0.806	0.781	0.832	0.795	1.162	0.852	0.891	0.995
YDR074W	TPS2	None	1.241	1.41	0.995	1.138	0.696	0.92	0.602	0.771	0.802	1.579	1.062	0.969	0.703	1.065	0.827	0.763	1.006
YDR075W	PPH3	None	0.637	Null	0.403	0.599	0.471	0.692	0.395	0.758	0.603	0.653	0.536	0.802	0.684	1.083	0.577	0.756	Null
YDR077W	SED1	G2/M	1.727	1.446	1.633	1.977	1.594	1.306	1.003	1.594	1.935	2.106	2.543	2.2	1.475	2.03	1.439	1.479	1.673
YDR079W	PET100	None	0.922	0.629	0.618	0.79	0.773	0.85	0.748	0.849	0.567	0.829	0.552	0.734	0.675	Null	0.679	0.554	1.106
YDR081C	PDC2	None	0.981	0.505	0.568	0.639	0.767	0.687	0.747	0.744	0.658	0.914	0.686	0.974	0.745	Null	0.773	0.689	1.016
YDR083W	RRP8	None	0.865	0.32	0.332	0.433	0.681	0.646	0.695	0.708	0.682	0.767	0.646	0.829	0.731	Null	0.667	0.513	0.97
YDR084C	TVP23	None	0.667	0.552	0.519	0.689	0.728	0.797	0.845	0.777	0.65	0.899	0.565	0.826	0.806	1	0.861	0.495	1.208
YDR085C	AFR1	M/G1	4.898	0.959	1.15	1.177	1.011	0.832	0.798	0.728	0.726	1.117	1.025	1.438	0.872	1.096	0.822	0.628	1.126
YDR086C	SSS1	None	0.59	0.504	0.43	0.722	0.628	0.8	0.728	0.605	0.613	0.888	0.56	0.79	0.774	0.852	0.894	0.559	1.117
YDR087C	RRP1	None	1.038	0.791	0.498	0.781	1.09	1.139	0.915	1.154	0.838	0.895	0.76	0.947	0.793	1.281	0.876	0.746	1.425
YDR088C	SLU7	None	0.951	0.482	0.548	0.684	0.665	0.714	0.71	0.678	0.609	Null	0.531	Null	0.782	Null	0.598	0.554	1.02
YDR089W	None	S/G2	0.565	0.896	0.47	0.456	0.886	1.054	1.191	1.062	0.822	0.913	0.691	0.771	0.634	1.39	1.102	0.974	Null
YDR090C	None	None	0.598	0.658	0.651	0.891	0.594	0.972	0.628	0.871	0.645	1.253	0.749	0.987	0.835	1.376	0.86	0.815	1.076
YDR091C	RLI1	None	1.004	0.583	0.461	0.77	0.704	0.972	0.536	1.02	0.757	0.887	0.858	1.014	0.763	1.51	0.852	0.909	1.084
YDR092W	UBC13	None	0.566	0.648	0.483	0.605	0.469	0.854	0.549	0.723	0.651	1.026	0.734	0.806	0.73	1.096	0.716	0.698	0.976
YDR093W	DNF2	None	0.75	0.634	0.744	0.968	0.999	0.92	0.744	0.899	0.639	0.837	1.414	1.137	0.724	1.664	1.085	1.116	0.902
YDR094W	None	None	0.684	0.574	0.676	1.023	0.852	1.17	0.704	0.842	0.723	1.344	0.907	1.142	0.732	1.544	0.983	0.926	0.987
YDR095C	None	None	0.759	0.557	0.643	1.054	0.918	0.901	0.569	0.988	0.746	0.707	0.884	0.941	0.789	1.322	0.872	0.839	0.97
YDR096W	GIS1	None	0.617	1.699	0.557	0.755	Null	0.803	0.508	0.647	Null	1.25	0.815	0.921	0.678	Null	0.68	0.815	0.828
YDR097C	MSH6	G1	0.552	0.355	1.119	1.861	1.72	1.158	0.431	0.47	0.464	0.643	1.718	2.559	Null	2.152	0.99	0.799	0.609
YDR098C	GRX3	None	0.713	0.647	0.569	0.938	0.534	1.014	0.553	0.817	0.642	1.238	0.812	0.907	0.749	1.371	0.813	0.706	1.074
YDR099W	BMH2	None	0.85	0.696	0.787	0.923	0.933	0.962	0.754	1.037	1.042	1.103	1.199	1.045	0.813	1.532	1.082	0.994	1.046
YDR100W	TVP15	None	0.669	0.474	0.454	0.703	0.517	0.818	0.547	0.807	0.587	1.038	0.631	0.794	0.721	1.274	0.721	0.638	1.019
YDR101C	ARX1	None	0.958	0.334	0.31	0.657	0.804	0.946	0.556	1.027	0.925	0.937	1.021	0.996	0.822	1.575	0.819	0.778	1.051
YDR103W	STE5	None	0.901	0.453	0.571	0.518	0.7	0.604	0.733	0.655	0.622	0.875	0.746	0.97	0.727	1.103	0.777	0.652	0.995
YDR104C	SPO71	None	0.727	0.524	0.43	0.644	0.646	0.735	0.633	0.585	0.535	0.875	0.513	0.879	0.659	1.324	0.71	0.569	1.033
YDR105C	TMS1	None	0.783	0.62	0.77	0.637	0.877	0.822	0.845	0.787	0.674	0.788	0.656	0.889	0.821	1.275	0.932	0.671	1.107
YDR106W	ARP10	None	0.802	0.667	0.536	0.664	0.716	0.799	0.763	0.783	0.6	0.873	0.525	0.961	0.826	1.23	0.823	0.586	1.204
YDR107C	TMN2	None	0.689	0.474	0.525	0.53	0.891	0.712	0.765	0.665	0.561	0.812	0.771	0.76	0.674	1.071	0.91	0.646	1.014
YDR108W	GSG1	None	0.774	0.621	0.501	0.727	0.733	0.861	0.779	0.837	0.597	0.889	0.528	0.907	0.78	1.163	0.74	0.581	1.227
YDR109C	None	None	1.052	0.819	0.788	0.901	1.12	1.164	0.944	1.153	0.738	1.078	0.941	1.171	0.847	1.557	1.032	0.797	1.431
YDR110W	FOB1	None	0.746	0.508	0.484	0.748	0.736	0.682	0.788	0.841	0.606	0.968	0.576	0.993	0.86	1.439	0.775	0.626	1.037
YDR111C	ALT2	None	0.998	0.769	0.793	0.801	0.936	0.844	0.888	0.941	0.705	0.826	0.797	1.312	0.976	1.401	0.941	0.686	1.118
YDR112W	IRC2	None	1.018	0.645	0.676	0.934	0.909	0.822	0.833	0.766	0.649	0.954	0.571	1.097	0.97	1.346	0.845	0.644	1.169
YDR113C	PDS1	G1	0.744	0.364	0.79	0.866	1.056	1.204	0.897	0.779	0.519	Null	Null	1.039	0.977	Null	1.046	0.663	0.956
YDR114C	None	None	0.641	0.711	0.513	0.908	Null	1.076	0.567	0.901	0.573	1.175	0.776	0.916	0.787	1.709	0.721	0.814	1.077
YDR115W	None	None	0.801	0.643	0.792	1.041	0.998	1.069	0.547	0.899	0.74	0.708	1.014	0.929	0.865	1.364	0.869	0.79	0.929
YDR116C	MRPL1	None	0.659	0.497	0.566	0.807	0.514	0.792	0.506	0.69	0.632	1.164	0.772	0.98	0.773	1.286	0.777	0.808	0.89
YDR117C	TMA64	None	0.732	0.505	0.648	0.623	0.867	0.828	0.518	0.864	0.805	0.931	1.096	1.075	0.767	1.59	0.929	1.042	0.975
YDR118W	APC4	None	0.435	0.387	0.354	0.618	0.425	0.723	0.456	0.736	0.522	0.829	0.611	0.955	0.602	1.024	0.449	0.69	0.635
YDR120C	TRM1	None	0.652	0.778	0.445	0.811	0.593	1.075	0.593	0.938	0.785	1.181	0.971	1.061	0.834	1.446	0.905	0.867	1.085
YDR121W	DPB4	None	1.149	0.924	0.958	1.39	0.998	1.584	0.654	1.615	1.131	1.186	1.756	1.528	0.809	1.964	1.223	1.509	1.334
YDR122W	KIN1	None	0.572	0.796	0.738	0.964	0.55	0.761	0.489	0.685	0.524	1.16	1.044	1.162	0.716	1.188	0.656	0.782	0.893
YDR123C	INO2	None	0.92	0.674	0.705	0.969	Null	0.793	0.462	0.856	0.808	0.876	Null	0.893	0.849	1.376	0.79	1.009	0.961
YDR125C	ECM18	None	2.846	0.883	0.7	0.631	Null	0.784	0.397	0.838	0.69	0.751	Null	0.855	0.671	1.341	0.716	0.907	0.913
YDR126W	SWF1	None	0.713	0.601	0.75	1.098	0.774	0.75	0.659	0.62	0.576	0.963	0.638	1.286	0.879	1.153	0.751	0.569	0.982
YDR127W	ARO1	None	1.067	0.647	0.884	0.742	0.967	1.181	0.868	0.781	0.76	0.988	1.155	1.164	0.796	1.673	1.194	0.902	1.138
YDR128W	MTC5	None	0.897	0.698	0.595	0.825	0.689	0.889	0.865	0.889	0.732	1.227	0.692	1.31	0.814	1.51	0.809	0.865	1.27
YDR129C	SAC6	None	1.015	0.801	0.928	0.879	0.765	1.061	0.749	0.796	0.621	0.881	0.756	1.108	0.807	1.336	0.929	0.686	1.038
YDR133C	None	None	0.37	0.365	0.424	0.478	0.789	0.908	0.753	0.702	0.479	0.628	0.632	0.745	0.78	1.096	1.16	0.546	1.225
YDR134C	None	None	0.602	Null	Null	0.582	0.689	0.63	0.797	0.637	0.535	0.894	0.588	0.838	0.886	1.012	1.101	0.566	1.267
YDR135C	YCF1	None	0.937	0.547	0.724	0.9	1.06	0.68	0.865	0.981	0.794	1.007	1.508	1.129	0.832	1.374	1.694	0.814	1.076
YDR137W	RGP1	None	0.884	0.628	0.735	0.933	0.976	0.679	0.782	0.967	0.61	0.855	0.772	0.983	0.712	1.059	0.885	0.665	1.113
YDR138W	HPR1	None	0.615	0.609	0.561	0.676	0.547	0.782	0.506	0.763	0.749	1.149	0.743	1.024	0.699	1.244	0.729	0.84	0.99
YDR139C	RUB1	None	0.88	0.766	0.689	0.836	Null	0.992	0.478	0.916	0.877	0.857	Null	0.819	0.898	1.447	0.857	0.826	1.007
YDR140W	MTQ2	None	0.622	Null	0.486	0.747	0.479	0.847	0.55	0.995	0.699	1.014	0.685	1.037	0.748	1.246	0.674	0.685	0.919
YDR141C	DOP1	None	0.843	0.695	0.812	0.907	0.923	0.893	0.536	0.773	0.902	1.027	1.462	1.021	0.835	1.485	1.225	1.174	0.935
YDR143C	SAN1	None	0.564	0.348	0.331	0.657	0.424	0.614	0.368	0.672	0.554	0.709	0.603	0.585	0.619	0.822	0.722	0.541	0.642
YDR144C	MKC7	G1	0.774	0.415	0.544	0.921	0.834	0.966	0.494	0.651	0.681	1.059	0.927	0.912	0.851	1.373	0.89	0.824	0.885
YDR145W	TAF12	None	0.609	0.547	0.453	0.862	0.65	1.001	0.577	0.98	0.785	0.954	0.897	1.016	0.776	1.19	0.836	0.859	1.064
YDR147W	EKI1	None	0.575	Null	0.383	0.551	Null	0.861	0.663	0.85	0.659	0.826	0.658	0.801	0.754	1.14	0.848	0.89	0.879
YDR148C	KGD2	None	0.768	0.806	0.748	1.007	0.693	0.928	0.497	0.679	0.645	1.11	0.84	0.885	0.749	1.155	0.787	0.757	0.979
YDR149C	None	S/G2	0.424	Null	0.267	0.483	0.376	1.09	0.618	1.292	0.709	0.814	0.728	0.856	0.534	1.272	0.779	0.912	1.134
YDR150W	NUM1	S/G2	0.451	0.266	0.252	0.37	0.481	0.6	0.858	0.742	0.73	0.923	0.612	0.864	0.658	1.241	0.895	0.705	1.095
YDR151C	CTH1	None	0.857	0.704	0.954	0.88	1.061	1.099	0.863	0.968	0.777	1.037	Null	0.967	0.775	1.505	1.005	0.698	1.196
YDR152W	GIR2	None	1.004	0.476	Null	0.7	0.814	0.775	0.868	0.889	0.781	1.157	0.673	0.956	0.849	1.225	0.916	0.613	1.324
YDR153C	ENT5	None	0.968	0.563	0.745	0.754	Null	1.039	0.883	1.042	0.741	1.06	Null	0.87	0.77	Null	0.971	0.7	1.255
YDR155C	CPR1	None	0.881	0.629	0.658	0.656	0.875	0.637	0.955	0.618	0.645	0.758	0.614	0.716	0.869	0.987	0.889	0.496	0.799
YDR157W	None	M/G1	0.835	0.581	0.554	0.537	0.705	0.809	0.794	0.793	0.593	0.942	0.548	0.805	0.878	1.124	0.77	0.547	1.244
YDR158W	HOM2	None	0.94	0.576	0.697	0.828	0.913	0.783	0.898	0.765	0.793	1.293	0.743	0.97	0.783	1.156	0.953	0.692	1.093
YDR159W	SAC3	None	1.05	0.766	0.729	0.888	0.812	0.924	0.894	0.857	0.67	1.201	0.699	1.041	0.881	1.475	0.935	0.721	1.165
YDR161W	None	None	0.872	0.336	0.386	0.455	0.695	0.608	0.772	0.736	0.77	0.922	0.676	0.94	0.845	1.192	0.726	0.591	1
YDR163W	CWC15	None	0.594	0.652	0.476	0.664	Null	0.705	0.538	Null	0.585	0.876	0.989	0.791	0.806	1.351	0.926	0.829	0.748
YDR164C	SEC1	None	0.639	0.472	0.521	0.602	0.637	0.668	Null	0.638	0.748	1.088	1.042	Null	0.672	1.085	0.639	0.675	0.862
YDR165W	TRM82	None	0.822	Null	0.457	0.685	0.628	0.762	0.492	0.801	0.81	0.86	1.041	0.97	0.917	1.255	0.771	0.744	0.912
YDR168W	CDC37	None	0.707	0.872	0.546	1.427	0.671	1.596	0.441	0.979	0.7	1.179	1.025	0.737	0.683	1.354	0.658	0.601	1.121
YDR169C	STB3	None	0.617	Null	0.634	0.795	0.529	0.588	0.429	0.592	Null	0.765	0.945	0.833	0.688	1.009	0.741	0.741	0.789
YDR172W	SUP35	None	0.678	0.439	0.473	0.599	0.67	0.843	0.586	0.888	0.873	1.226	1.11	0.931	0.75	1.313	0.94	0.947	1
YDR173C	ARG82	None	0.672	0.769	0.578	0.694	Null	0.726	0.477	0.76	0.726	0.813	0.879	0.87	0.784	1.054	0.833	0.764	0.833
YDR174W	HMO1	None	0.703	0.33	0.485	0.507	0.477	0.36	0.447	0.296	0.412	0.806	0.418	0.55	0.555	0.866	0.694	0.421	0.756
YDR175C	RSM24	None	0.819	0.528	0.575	0.647	0.715	0.597	0.875	0.68	0.672	Null	0.577	0.766	0.853	0.993	0.654	0.545	0.842
YDR177W	UBC1	None	0.87	0.495	0.591	0.581	0.683	0.596	0.889	0.65	0.727	0.97	0.672	0.728	0.754	0.849	0.772	0.528	0.782
YDR178W	SDH4	None	0.904	0.884	0.814	0.85	0.661	0.522	0.703	0.451	0.508	1.046	0.511	0.699	0.631	0.899	0.653	0.438	0.71
YDR180W	SCC2	None	0.727	0.372	0.612	0.666	0.756	0.588	0.758	0.543	0.598	1.192	0.632	0.836	0.671	1.025	0.802	0.549	0.823
YDR182W	CDC1	None	0.681	0.529	0.555	0.577	0.789	0.654	0.751	0.537	0.547	0.935	0.565	0.762	0.595	0.965	0.727	0.566	0.806
YDR184C	ATC1	None	1.005	0.39	0.464	0.665	Null	0.693	0.701	0.678	0.699	1.05	0.515	0.76	0.819	0.958	0.597	Null	0.948
YDR186C	None	None	0.534	0.435	0.47	0.808	0.634	0.692	0.487	0.618	0.765	1.015	1	Null	0.71	1.073	0.67	0.847	0.859
YDR187C	None	None	0.608	0.399	0.496	0.679	0.673	0.662	0.545	0.724	0.726	0.806	0.898	0.876	0.756	1.06	0.813	0.761	0.712
YDR188W	CCT6	None	0.579	0.447	0.417	0.57	0.621	0.694	0.537	0.626	0.827	1.089	0.872	0.811	0.699	1.083	0.749	0.761	0.811
YDR189W	SLY1	None	0.65	0.452	0.528	0.832	0.754	0.791	0.557	0.69	0.655	0.854	0.892	1.024	0.844	1.336	0.932	0.926	0.746
YDR190C	RVB1	G2/M	0.713	0.491	0.484	0.634	0.543	0.674	0.484	0.636	0.751	1.188	0.827	0.952	0.701	1.053	0.717	0.697	0.849
YDR192C	NUP42	None	0.687	0.608	0.584	0.82	0.667	0.764	0.508	0.658	0.755	1.132	0.978	Null	0.735	1.169	0.746	0.809	0.831
YDR194C	MSS116	None	0.74	0.44	0.459	0.678	0.611	0.851	0.531	0.803	0.789	1.213	1.144	0.903	0.696	1.232	0.701	0.832	Null
YDR196C	CAB5	None	0.789	0.79	0.644	0.766	0.526	0.934	0.569	0.737	0.699	1.17	0.796	Null	0.777	1.095	0.691	0.671	1.002
YDR197W	CBS2	None	0.8	0.589	0.682	0.866	Null	0.717	0.52	0.728	0.698	0.806	0.83	1.009	0.796	Null	0.752	0.691	0.854
YDR199W	None	None	0.767	0.47	0.685	0.75	0.693	0.809	0.888	0.711	0.663	Null	0.58	0.851	0.845	1.077	0.843	0.686	0.986
YDR201W	SPC19	None	0.69	0.678	0.575	0.608	Null	0.819	0.786	0.696	0.596	0.897	0.441	Null	0.719	Null	0.692	0.549	0.988
YDR203W	None	None	0.949	0.754	0.633	0.586	Null	0.727	0.711	0.668	0.61	0.806	Null	0.848	0.814	Null	0.778	0.526	0.899
YDR204W	COQ4	None	0.796	0.743	0.657	0.66	0.602	0.513	0.618	0.463	0.467	Null	Null	Null	0.677	0.89	0.606	0.508	0.776
YDR205W	MSC2	None	0.782	0.488	0.587	0.529	0.587	0.451	0.752	0.538	0.613	0.915	0.679	0.928	0.847	1.172	0.853	0.562	0.551
YDR207C	UME6	None	0.689	0.468	0.514	Null	Null	0.597	0.915	0.702	0.629	0.815	0.668	0.789	0.739	Null	0.857	0.591	0.673
YDR209C	None	None	0.764	0.416	0.576	0.512	Null	0.609	0.779	0.656	0.601	0.781	0.575	0.658	0.709	1.062	0.9	0.561	0.833
YDR210W	None	None	0.486	0.501	0.454	0.548	0.531	0.71	0.495	0.605	0.664	0.963	0.653	0.673	0.674	0.998	0.731	0.736	0.874
YDR211W	GCD6	None	0.783	0.487	0.517	0.661	0.673	0.714	0.61	0.739	0.795	0.877	0.938	0.983	0.82	1.348	0.894	0.921	0.83
YDR212W	TCP1	None	0.712	0.532	0.479	0.636	0.607	0.794	0.582	0.733	0.783	1.236	0.938	0.946	Null	1.135	0.738	0.784	0.842
YDR213W	UPC2	None	0.595	0.682	0.471	0.784	0.65	0.814	0.475	0.885	0.824	0.809	0.711	0.896	0.758	1.296	0.93	0.76	0.877
YDR214W	AHA1	None	0.651	0.695	0.73	0.891	0.704	0.904	0.645	0.671	0.717	1.018	0.624	0.637	0.554	0.864	0.691	0.65	0.758
YDR217C	RAD9	None	0.778	0.571	0.633	0.873	0.807	0.677	0.648	0.747	0.588	Null	0.954	0.855	0.657	1.128	0.994	0.851	0.785
YDR219C	MFB1	None	0.644	0.62	0.375	0.635	0.794	0.966	0.569	0.764	0.747	0.669	0.655	Null	0.756	1.345	0.937	0.815	0.845
YDR224C	HTB1	S	0.212	0.167	0.182	0.58	1.44	1.353	1.082	0.552	0.456	0.437	0.294	0.614	1.162	2.003	1.426	0.647	0.793
YDR225W	HTA1	S	0.206	0.091	0.162	0.441	1.514	1.318	1.12	0.578	0.397	0.379	0.253	0.488	1.112	2.115	1.75	0.727	0.787
YDR226W	ADK1	None	0.767	0.552	0.623	0.691	0.759	0.631	0.875	0.573	0.73	0.985	0.704	0.895	0.874	1.084	0.868	0.622	0.921
YDR227W	SIR4	None	0.678	0.572	0.697	0.678	0.773	0.597	0.74	0.614	0.559	0.885	0.535	0.92	0.76	0.809	1.118	0.565	0.922
YDR228C	PCF11	None	0.641	0.539	0.444	0.597	0.526	0.689	0.594	0.6	0.55	0.934	0.579	0.845	0.644	1.158	0.604	0.603	0.819
YDR229W	IVY1	None	0.909	0.639	0.663	0.84	Null	0.711	0.753	0.661	0.574	0.954	0.637	0.841	0.778	1.169	0.746	0.634	0.798
YDR231C	COX20	None	0.852	0.59	0.667	0.626	Null	0.692	0.817	0.677	0.638	0.927	0.66	0.893	0.745	Null	0.79	0.585	0.876
YDR232W	HEM1	None	0.879	0.44	0.574	0.649	0.729	1.104	0.919	0.596	0.721	0.803	0.704	0.859	0.711	1.099	1.112	0.57	0.967
YDR233C	RTN1	None	1.207	0.589	0.707	0.796	0.859	0.763	1.032	0.902	0.847	1.036	0.799	0.893	0.874	1.262	1.103	0.666	1.042
YDR234W	LYS4	None	0.57	0.452	0.387	0.474	0.45	0.652	0.587	0.62	0.669	1.064	0.78	0.719	0.59	1.242	0.753	0.835	0.825
YDR254W	CHL4	None	0.534	0.735	0.613	0.674	0.556	0.799	0.512	0.779	0.554	1.068	0.589	0.726	Null	1.013	0.625	0.707	1.061
YDR255C	RMD5	None	0.734	0.768	0.679	0.783	0.715	0.689	0.508	0.661	0.684	Null	0.828	Null	0.773	Null	0.686	0.537	0.749
YDR257C	RKM4	None	0.99	0.619	0.606	0.741	0.793	0.8	0.56	0.804	0.8	0.848	1.125	0.986	0.772	1.198	0.854	0.781	0.782
YDR258C	HSP78	None	0.747	1.242	0.543	0.956	0.661	0.79	0.703	Null	0.723	1.101	0.617	Null	0.703	Null	0.754	0.91	0.819
YDR261C	EXG2	S	0.712	0.403	0.55	0.596	0.777	0.789	0.974	0.656	0.589	0.76	0.518	0.614	0.697	Null	1.081	0.728	0.966
YDR262W	None	None	1.072	0.748	0.692	0.741	0.865	0.677	0.895	0.641	0.658	0.99	0.654	0.952	0.844	1.168	0.809	0.637	0.888
YDR263C	DIN7	None	0.857	0.544	0.663	0.842	1.044	0.716	0.896	0.654	0.699	0.882	Null	1.062	0.902	Null	0.878	0.73	0.937
YDR264C	AKR1	None	0.99	0.621	0.731	0.8	1.054	0.919	1.034	0.949	1.02	1.214	0.961	1.385	1.009	1.477	1.175	0.995	1.131
YDR265W	PEX10	None	0.857	0.568	0.567	0.511	0.715	0.625	0.79	0.603	0.588	0.918	0.651	0.812	0.759	Null	0.646	0.614	0.764
YDR266C	None	None	0.827	0.522	0.488	0.56	0.62	0.569	0.711	0.625	0.593	0.956	0.585	0.872	0.778	1.162	0.626	0.625	0.699
YDR267C	CIA1	None	0.72	Null	0.446	0.638	0.602	0.832	0.637	0.744	0.717	1.141	0.739	0.864	0.828	1.222	0.604	0.693	0.878
YDR269C	None	None	0.55	0.784	0.575	1.021	0.709	1.443	0.806	1.09	0.877	1.932	1.44	1.242	0.894	1.796	0.947	1.164	1.285
YDR271C	None	None	0.462	0.608	0.677	1.153	0.842	1.351	0.985	1.228	1.104	2.067	1.422	1.585	1.255	2.246	1.368	1.278	1.399
YDR272W	GLO2	None	0.75	0.689	0.593	0.815	0.492	0.696	0.645	0.657	0.717	1.349	0.921	0.814	0.738	1.048	0.645	0.771	0.782
YDR275W	BSC2	None	0.696	0.519	0.446	0.454	0.508	0.565	0.591	0.453	0.461	0.639	0.403	0.637	0.672	0.934	0.566	0.446	0.931
YDR276C	PMP3	G2/M	0.802	0.612	0.6	0.575	0.728	0.633	1.051	0.729	0.831	1.073	0.696	0.722	0.77	0.952	0.899	0.546	1.063
YDR279W	RNH202	G1	0.712	0.558	0.844	1.061	Null	0.931	0.836	0.799	0.669	0.926	1.069	1.304	0.972	1.557	0.875	0.596	0.997
YDR280W	RRP45	None	0.811	0.389	0.453	0.513	0.682	0.576	0.946	0.553	0.624	0.827	0.624	0.726	0.758	0.96	0.697	0.511	0.852
YDR281C	PHM6	None	0.571	0.431	0.504	0.68	Null	1.005	1.001	1.158	1.052	1.125	1.117	0.963	0.779	1.139	0.721	0.513	0.96
YDR284C	DPP1	None	0.605	0.574	0.582	0.887	0.65	0.9	0.628	0.692	0.583	1.23	0.762	0.776	0.768	1.112	0.67	0.594	0.859
YDR286C	None	None	0.532	0.653	Null	0.891	0.574	1.058	0.547	0.93	Null	1.189	0.664	Null	0.728	1.137	0.547	0.629	1.068
YDR287W	INM2	None	0.805	0.572	0.722	0.848	Null	0.862	0.575	0.827	0.874	0.865	1.301	1.013	0.747	Null	0.904	0.811	0.899
YDR288W	NSE3	None	0.619	0.498	0.52	0.812	0.495	0.948	0.517	0.747	0.624	1.199	0.874	0.894	0.703	1.183	0.695	0.685	0.945
YDR290W	None	None	0.73	1.679	Null	0.82	1.617	1.038	0.537	0.937	Null	1.092	0.838	1.135	0.688	1.234	0.612	0.72	1.035
YDR292C	SRP101	None	0.607	0.492	0.481	0.796	0.624	0.839	0.577	0.79	0.702	1.191	0.914	0.994	0.742	1.303	0.729	0.762	0.846
YDR294C	DPL1	None	0.986	0.648	0.701	0.634	0.951	0.744	1.049	0.685	0.701	0.928	0.614	0.843	0.767	1.247	0.854	0.727	0.975
YDR296W	MHR1	None	1.116	0.591	0.787	0.914	0.83	0.849	0.898	0.771	0.666	1.059	0.69	1.101	0.896	1.291	0.885	0.705	1.098
YDR297W	SUR2	G1	0.628	0.389	0.628	0.933	1.35	1.464	1.055	0.776	0.671	0.772	0.936	1.238	1.248	1.634	1.22	0.659	1.013
YDR298C	ATP5	None	0.838	0.614	0.676	0.819	0.919	0.965	0.927	0.897	0.691	0.974	0.624	0.865	0.956	1.178	1	0.599	1.007
YDR299W	BFR2	None	0.674	0.24	0.373	0.581	Null	0.989	0.85	0.727	0.752	Null	0.959	0.912	0.753	1.239	0.85	0.713	1.053
YDR300C	PRO1	None	0.949	0.403	0.495	0.549	Null	0.618	0.926	0.669	0.755	1.038	0.753	0.893	0.906	1.099	0.861	0.607	0.88
YDR301W	CFT1	None	0.664	0.453	0.64	0.645	Null	0.972	0.812	0.674	0.65	0.76	Null	0.873	0.731	Null	1.131	0.747	1.063
YDR302W	GPI11	S/G2	0.645	0.347	Null	0.732	Null	0.981	0.938	1.201	0.561	Null	0.453	0.659	0.776	1.152	0.943	0.587	1.356
YDR303C	RSC3	None	0.408	0.349	0.473	0.547	Null	0.856	0.744	0.596	0.526	0.67	0.856	0.723	0.6	1.072	0.996	0.653	1.052
YDR304C	CPR5	None	1.155	0.574	Null	0.876	0.764	0.734	0.93	0.628	0.66	0.848	0.588	0.847	0.857	0.987	0.938	0.559	1.14
YDR306C	None	None	0.525	0.626	0.405	0.638	0.535	0.663	0.532	0.589	0.545	1.107	0.832	Null	0.672	Null	0.591	0.651	0.722
YDR308C	SRB7	None	0.702	Null	0.489	0.731	0.581	0.726	0.527	0.638	0.805	1.037	0.813	0.77	0.709	1.196	0.615	0.638	0.8
YDR310C	SUM1	None	0.612	0.526	0.619	0.807	0.726	0.637	0.461	0.607	0.657	0.902	0.943	0.919	0.727	1.173	0.766	0.739	0.761
YDR312W	SSF2	None	0.667	Null	0.317	0.668	0.621	0.701	0.63	0.811	0.833	1.056	0.968	0.932	0.759	1.245	0.64	0.867	0.858
YDR316W	OMS1	None	0.694	0.658	0.585	0.908	0.753	0.965	Null	0.855	0.765	1.168	1.013	0.84	0.64	Null	0.638	0.855	0.9
YDR319C	None	None	0.791	0.679	0.742	0.753	Null	1.147	0.877	0.931	0.772	0.857	Null	0.929	0.868	1.36	1.155	0.658	1.247
YDR320C	SWA2	None	0.95	1.395	Null	0.786	0.76	0.734	0.882	0.804	0.71	0.934	0.641	0.996	0.793	1.139	0.724	0.677	0.998
YDR321W	ASP1	None	0.821	0.46	0.616	0.503	0.806	0.886	0.807	0.642	0.679	0.774	0.781	0.778	0.732	1.2	1.153	0.643	1.05
YDR322W	MRPL35	None	0.881	0.583	Null	0.79	0.773	0.953	0.856	0.718	0.626	Null	0.599	0.833	0.789	1.035	0.865	0.544	1.172
YDR326C	YSP2	None	0.704	0.359	0.517	0.646	Null	0.676	0.722	0.713	0.604	1.1	0.708	0.862	0.551	1.349	0.803	0.741	1.016
YDR327W	None	None	0.858	0.627	0.609	0.807	Null	0.772	0.813	0.581	0.614	0.851	0.633	0.826	0.805	0.95	0.892	0.528	1.253
YDR328C	SKP1	None	Null	0.58	0.609	0.869	0.708	0.699	0.639	0.6	0.55	1.087	0.606	0.931	0.644	1.125	0.745	0.54	1.034
YDR329C	PEX3	None	0.662	0.571	0.476	0.7	Null	0.813	0.75	0.662	0.546	0.914	0.533	0.779	0.712	1.083	0.678	0.6	1.172
YDR331W	GPI8	None	0.545	0.499	0.511	0.933	0.725	0.886	0.654	0.794	0.678	0.801	0.792	0.863	0.822	1.072	0.86	0.776	0.808
YDR333C	None	None	0.612	0.702	0.508	0.658	Null	0.76	0.483	0.792	0.701	0.894	0.913	0.872	0.725	Null	0.855	0.8	0.837
YDR334W	SWR1	None	0.777	0.598	0.613	Null	0.653	0.913	Null	0.82	0.819	1.069	1.153	Null	0.676	1.201	0.823	1.052	0.974
YDR335W	MSN5	None	1.023	1.144	0.709	1.242	0.916	1.242	0.807	1.295	0.908	0.957	1.304	1.353	0.889	1.526	1.259	1.154	0.94
YDR337W	MRPS28	G2/M	0.651	Null	0.522	0.798	Null	0.837	0.493	0.757	0.735	0.814	0.775	0.865	0.774	1.129	0.691	0.708	0.79
YDR339C	FCF1	None	0.769	0.431	0.3	0.503	0.524	0.582	0.754	0.695	0.633	0.972	0.493	0.7	0.721	0.914	0.738	0.522	0.528
YDR340W	None	None	1.603	1.366	1.319	1.816	1.251	1.79	0.977	1.733	1.39	2.437	1.728	1.689	1.25	2.383	1.517	1.718	1.953
YDR341C	None	None	0.748	Null	0.551	0.875	0.651	0.912	0.615	0.832	0.833	0.961	0.914	0.979	0.844	1.191	0.926	0.875	0.965
YDR342C	HXT7	M/G1	0.872	0.978	0.948	0.944	0.87	0.576	0.595	0.447	0.481	1.161	0.616	0.963	0.994	1.21	0.721	0.487	0.83
YDR343C	HXT6	None	0.952	Null	1.21	0.866	Null	0.611	0.697	0.473	0.461	0.824	0.64	0.905	0.949	1.086	0.847	0.438	0.748
YDR345C	HXT3	None	1.116	0.774	0.767	0.671	Null	0.591	0.87	0.644	0.653	1.054	0.895	1.165	1.147	1.365	0.997	0.558	1.052
YDR346C	SVF1	S/G2	0.879	0.432	0.507	0.632	0.704	0.851	0.908	0.849	0.74	1.275	0.628	0.748	0.662	1.263	0.883	0.784	1.095
YDR347W	MRP1	None	0.815	0.502	0.575	0.625	Null	0.62	1.43	0.631	0.599	0.845	0.624	0.831	0.895	1.057	0.805	0.557	0.785
YDR348C	None	None	0.65	0.509	0.651	1.029	0.678	0.804	0.699	0.564	0.452	1.053	0.572	1.118	0.668	1.143	0.662	0.57	0.86
YDR349C	YPS7	None	1.052	0.558	0.528	0.619	Null	0.663	1.122	0.818	0.646	1.049	0.599	0.779	0.789	1.1	0.898	0.663	0.866
YDR352W	None	None	0.761	0.415	0.587	0.807	0.856	0.767	0.804	0.623	0.583	1.082	0.654	0.878	0.736	1.061	0.811	0.548	0.906
YDR353W	TRR1	G1	0.864	0.536	0.643	Null	Null	0.72	0.783	0.558	0.559	0.833	0.686	1.045	1.097	1.306	1.164	0.664	0.953
YDR354W	TRP4	None	0.669	0.625	0.772	0.823	0.656	0.918	0.704	0.501	0.818	1.017	0.773	0.934	0.833	1.081	0.966	0.507	0.916
YDR355C	None	S	0.611	0.838	0.541	0.877	1.052	0.732	0.851	0.658	1.144	Null	0.542	0.827	0.816	1.151	1.358	0.806	0.702
YDR357C	None	None	0.69	Null	0.673	0.776	0.758	0.699	0.779	0.735	0.571	0.753	0.539	0.834	0.828	0.982	1.109	0.532	0.699
YDR360W	OPI7	None	0.542	0.658	0.468	0.72	0.476	0.87	0.43	0.636	0.638	0.971	0.717	0.769	0.628	1.042	0.664	0.731	1.023
YDR361C	BCP1	None	0.628	2.885	0.329	0.489	0.627	0.672	0.582	0.751	0.823	0.834	0.814	0.846	0.766	1.222	0.811	0.812	0.789
YDR362C	TFC6	None	0.604	Null	0.411	Null	0.66	0.724	0.576	0.666	0.688	0.908	0.675	Null	0.763	1.096	0.802	0.69	0.71
YDR364C	CDC40	None	0.569	0.455	0.397	Null	Null	0.667	0.566	0.664	0.695	1.187	0.793	Null	0.743	1.131	0.644	0.698	0.779
YDR365C	ESF1	None	0.669	0.451	0.391	0.605	0.447	0.609	0.471	0.642	0.789	0.868	0.913	1.048	0.747	1.197	0.755	0.817	0.703
YDR366C	None	None	2.298	1.605	1.773	1.39	1.649	1.826	1.729	2.249	0.99	2.206	1.403	1.884	1.429	2.802	1.859	1.3	1.82
YDR367W	None	None	0.61	0.459	0.379	0.448	0.599	0.553	0.739	0.536	0.588	1.306	0.576	0.66	0.754	0.86	0.84	0.551	0.78
YDR368W	YPR1	G1	1.007	0.728	0.752	0.85	0.941	0.693	0.76	0.566	0.571	0.83	0.643	0.71	0.735	1.059	0.844	0.498	0.698
YDR370C	None	None	0.806	0.584	0.52	0.792	0.734	0.798	0.771	0.856	0.633	Null	0.647	0.897	0.765	1.033	0.791	0.539	1.16
YDR371W	CTS2	None	1.002	0.612	0.834	0.705	0.771	0.683	0.657	0.676	0.662	0.913	0.594	0.823	0.737	1.119	0.789	0.544	0.797
YDR372C	VPS74	None	1.065	0.8	0.709	0.88	0.852	0.755	0.889	0.628	0.705	1.256	0.655	0.983	0.767	1.148	0.901	0.762	1.127
YDR373W	FRQ1	None	0.828	0.618	0.672	0.63	0.568	0.609	0.759	0.626	0.669	0.783	0.699	0.811	0.714	0.979	0.871	0.591	1.015
YDR375C	BCS1	None	0.876	0.505	0.612	0.655	Null	0.664	0.701	0.639	0.614	0.816	0.701	0.86	0.816	1.203	0.873	0.535	0.761
YDR376W	ARH1	None	0.948	0.806	0.737	0.892	0.953	0.774	0.858	0.674	0.676	1.157	0.672	1.04	0.874	1.265	0.922	0.57	0.984
YDR377W	ATP17	None	0.708	1.355	0.7	0.77	0.655	0.633	0.558	0.465	0.567	0.62	0.598	0.686	0.868	1.095	0.702	0.485	0.758
YDR378C	LSM6	None	0.748	0.745	0.565	0.912	0.573	1.01	0.547	0.766	0.695	1.038	0.729	0.72	0.818	1.06	0.906	0.585	1.146
YDR379W	RGA2	None	0.677	Null	0.611	0.728	0.544	0.533	0.457	Null	0.776	0.938	0.984	0.938	0.737	Null	0.863	0.804	0.742
YDR380W	ARO10	G2/M	0.452	0.568	0.517	0.696	0.619	1.055	0.482	Null	0.673	1.117	0.873	0.906	0.706	1.118	0.832	0.757	0.867
YDR381W	YRA1	None	0.571	0.471	0.404	0.584	0.475	0.719	0.501	0.786	0.752	0.848	0.906	1.136	0.923	1.235	1.037	0.94	0.905
YDR382W	RPP2B	None	0.866	0.845	0.634	1	0.7	1.015	0.687	0.892	0.8	1.377	0.837	0.957	Null	1.555	1.278	0.919	1.326
YDR384C	ATO3	None	0.979	0.601	0.807	0.963	1.187	1.046	0.785	0.92	1.023	1.312	1.117	1.038	1.045	1.408	1.044	0.864	0.8
YDR385W	EFT2	None	0.882	0.549	0.543	0.829	0.714	0.773	0.622	0.797	0.845	0.961	0.972	1.101	0.877	1.519	1.158	1.074	0.836
YDR387C	None	None	0.649	0.574	0.538	0.642	0.517	0.64	0.518	0.632	0.816	0.7	0.57	0.662	0.739	Null	0.767	0.729	0.758
YDR388W	RVS167	None	0.71	0.821	0.723	1.061	0.672	1.109	0.599	0.827	0.684	1.296	0.79	0.982	0.67	1.269	0.87	0.756	0.995
YDR390C	UBA2	None	0.677	0.444	0.416	0.602	0.69	0.682	0.813	0.617	0.597	0.835	0.507	0.694	0.636	0.982	0.69	0.534	0.883
YDR391C	None	None	1.673	1.19	1.181	1.434	Null	0.744	0.899	0.678	0.742	1.061	0.791	0.994	0.932	Null	0.726	0.56	0.935
YDR393W	SHE9	None	0.868	0.455	0.625	0.614	Null	0.677	0.832	0.671	0.6	0.923	0.613	0.858	0.715	1.151	0.802	0.62	0.722
YDR394W	RPT3	None	0.877	0.549	0.616	0.668	0.664	0.593	0.763	0.558	0.652	0.871	0.655	0.885	0.7	0.954	0.647	0.548	0.757
YDR395W	SXM1	None	0.885	0.471	0.523	0.614	Null	0.61	0.825	0.608	0.625	0.85	0.717	0.92	0.801	1.093	0.976	0.621	0.659
YDR396W	None	None	0.741	0.481	0.416	0.66	0.604	0.578	0.626	0.481	0.546	0.674	0.617	0.893	0.788	0.984	0.683	0.422	0.84
YDR397C	NCB2	None	0.868	0.412	0.469	0.492	Null	0.491	0.713	0.571	0.561	0.763	0.631	0.777	0.802	0.968	0.718	0.474	0.76
YDR398W	UTP5	None	0.867	0.23	0.386	0.638	0.72	0.618	0.701	0.565	0.608	0.814	0.627	0.982	0.914	1.037	0.592	0.565	0.842
YDR399W	HPT1	None	0.795	0.44	0.468	0.587	Null	0.553	0.86	0.708	0.784	0.966	0.701	0.826	0.831	1.093	0.87	0.58	0.96
YDR400W	URH1	G1	0.708	0.675	0.87	1.564	1.51	1.384	0.97	0.598	0.548	0.823	0.635	1.217	1.204	1.48	0.996	0.569	0.921
YDR404C	RPB7	None	0.599	0.512	0.452	0.519	0.493	0.729	0.608	0.607	0.656	1.163	0.641	0.707	Null	1.063	0.789	0.627	0.797
YDR405W	MRP20	None	0.81	0.703	0.6	0.666	Null	0.735	0.628	0.819	0.793	0.759	0.897	Null	0.756	Null	0.922	0.867	0.754
YDR406W	PDR15	None	0.653	0.726	0.633	0.755	0.584	0.704	0.595	0.594	0.729	1.251	1.042	0.996	0.802	1.322	0.88	0.836	0.735
YDR408C	ADE8	None	0.485	1.025	0.497	0.496	Null	0.519	0.541	0.572	0.74	1.115	0.747	Null	0.836	Null	0.531	0.699	0.73
YDR409W	SIZ1	None	0.757	0.603	0.514	0.631	0.895	0.707	0.696	Null	0.621	0.972	0.78	Null	0.701	Null	1.129	0.93	0.78
YDR410C	STE14	None	0.874	0.922	0.521	0.722	0.478	0.874	0.529	0.775	0.603	1.037	0.661	0.705	0.682	1.094	0.741	0.695	1.043
YDR411C	DFM1	None	0.749	0.667	0.677	0.864	0.867	0.847	0.651	0.75	0.782	0.742	0.904	0.895	0.84	1.201	0.977	0.893	0.787
YDR412W	RRP17	None	0.593	0.471	0.431	0.695	0.554	0.904	0.555	0.848	0.701	1.223	0.753	0.846	0.889	1.269	0.675	0.752	0.883
YDR413C	None	None	0.73	0.458	0.385	0.767	0.669	1.062	0.633	1.176	0.82	0.831	0.814	1.095	0.843	1.455	0.805	0.933	1.067
YDR414C	ERD1	None	0.663	0.503	0.589	0.769	0.86	0.725	0.841	0.586	0.58	Null	0.563	0.909	0.923	1.092	0.8	0.57	0.843
YDR415C	None	None	0.914	0.479	0.545	0.495	Null	0.591	0.804	0.58	0.582	0.791	0.541	0.66	0.623	Null	0.645	0.505	0.73
YDR417C	None	None	1.116	0.772	0.643	0.893	Null	0.837	0.92	0.93	0.835	1.086	0.843	0.906	0.98	1.393	1.469	0.707	1.541
YDR418W	RPL12B	None	1.015	0.865	0.665	0.823	0.853	0.894	0.909	0.869	0.798	1.083	0.759	0.967	0.967	1.32	1.263	0.712	1.441
YDR419W	RAD30	None	0.887	0.469	0.601	0.63	Null	0.62	0.85	0.663	0.713	1.047	0.66	0.795	0.765	Null	0.947	0.632	1.031
YDR421W	ARO80	None	0.772	0.489	0.64	0.689	Null	Null	0.809	0.672	0.664	0.941	0.742	0.838	0.725	Null	0.905	0.483	0.982
YDR422C	SIP1	None	0.781	0.681	0.555	Null	0.661	0.648	0.749	0.678	0.614	1.01	0.585	Null	0.743	1.152	0.705	0.668	0.975
YDR423C	CAD1	None	0.902	0.562	0.672	0.672	Null	0.748	0.883	0.915	0.71	0.985	0.765	1.04	0.726	Null	0.831	0.75	1.223
YDR425W	SNX41	None	0.886	0.609	0.711	0.65	Null	0.771	0.839	0.755	0.557	0.959	0.728	0.899	0.732	Null	0.712	0.691	1.1
YDR426C	None	None	0.698	0.769	0.572	Null	Null	0.998	0.53	0.819	0.598	1.124	0.754	1.003	0.773	Null	0.691	0.784	1.041
YDR427W	RPN9	None	0.777	0.649	0.63	Null	0.691	0.939	0.611	1.065	0.84	0.873	0.933	1.008	0.791	1.103	0.844	0.87	0.832
YDR428C	BNA7	None	0.632	0.536	0.522	0.7	0.493	0.814	0.518	0.626	0.643	1.16	0.768	0.888	0.761	1.117	0.648	0.703	0.76
YDR429C	TIF35	None	0.795	0.457	Null	0.647	0.509	0.863	0.517	0.89	1.034	0.755	0.832	0.989	0.699	1.178	0.747	0.901	0.804
YDR430C	CYM1	None	0.902	0.663	0.556	0.901	0.62	0.95	0.62	0.863	0.871	1.503	0.964	0.958	0.972	1.476	1.298	0.922	1.04
YDR432W	NPL3	G2/M	0.643	0.46	0.442	0.579	0.513	0.584	0.583	0.646	0.75	1.404	0.9	0.94	0.754	1.232	0.917	0.834	0.765
YDR433W	None	None	0.686	0.494	0.509	0.625	0.677	0.671	0.558	0.925	0.882	1.215	0.887	0.976	0.786	1.614	1.142	0.912	0.877
YDR434W	GPI17	None	0.876	0.511	0.61	0.826	1.247	0.54	0.603	0.878	0.676	0.814	0.691	0.972	0.703	1.143	0.897	0.928	1.275
YDR435C	PPM1	None	1.003	0.771	0.905	1.055	0.665	0.862	0.541	0.91	0.717	0.806	0.891	0.824	0.745	1.057	0.718	0.745	0.785
YDR436W	PPZ2	None	0.612	0.701	0.576	0.704	Null	0.682	0.484	0.679	0.633	1.324	0.862	0.88	0.729	Null	0.644	0.657	0.797
YDR439W	LRS4	None	0.859	Null	0.648	0.548	Null	0.733	0.858	0.73	0.645	0.946	0.634	0.845	0.757	Null	0.71	0.748	1.085
YDR440W	DOT1	G1	0.641	0.567	0.587	0.944	0.766	0.839	0.671	0.779	0.502	0.825	0.643	1.046	0.928	1.141	0.754	0.545	1.105
YDR441C	APT2	None	0.837	0.475	0.63	0.868	Null	0.694	0.853	0.669	0.649	0.861	0.79	1.08	0.948	1.325	0.847	0.542	1.21
YDR442W	None	None	0.947	0.826	0.719	0.857	0.832	0.739	0.904	0.75	0.681	0.921	0.727	0.867	0.788	1.164	0.838	0.707	1.039
YDR444W	None	None	0.732	0.477	0.446	0.605	0.605	0.764	0.729	0.558	0.483	Null	Null	Null	0.777	1.037	0.658	0.598	0.789
YDR445C	None	None	0.623	Null	0.547	0.455	Null	0.59	0.78	0.579	0.518	0.777	0.532	0.655	0.651	Null	0.665	0.64	0.949
YDR447C	RPS17B	None	0.855	0.576	0.599	0.734	Null	0.631	0.758	0.809	0.598	0.919	0.713	0.695	0.729	1.147	1.082	0.585	1.303
YDR448W	ADA2	S	0.709	Null	0.439	0.577	0.531	0.78	0.76	0.673	0.528	Null	0.463	Null	0.724	1.173	0.864	0.632	0.994
YDR449C	UTP6	None	0.713	0.335	0.386	0.684	Null	0.642	0.751	0.847	0.594	0.867	0.573	0.73	0.703	1.066	0.687	0.578	1.206
YDR450W	RPS18A	None	0.754	0.754	0.555	0.866	0.642	0.969	0.583	0.909	0.836	1.547	0.936	0.971	0.937	1.449	1.235	0.936	1.288
YDR451C	YHP1	S	0.246	Null	0.567	0.414	0.421	1.072	0.842	0.823	0.548	0.351	0.49	0.681	0.597	1.189	1.1	1.135	0.779
YDR452W	PPN1	None	0.586	0.565	0.654	0.885	0.696	0.922	0.787	0.763	0.777	1.337	0.875	0.98	0.838	1.245	0.937	0.86	0.863
YDR453C	TSA2	None	0.704	0.576	0.622	0.646	0.678	0.7	0.589	0.823	0.824	0.805	1.001	0.852	0.917	1.447	1.117	0.957	0.944
YDR454C	GUK1	None	0.827	0.645	0.549	0.878	0.683	1.016	0.648	0.807	0.702	1.316	0.781	0.962	0.824	1.328	0.995	0.811	1.04
YDR455C	None	None	0.766	0.538	0.591	0.694	0.807	0.878	0.518	0.963	0.878	0.787	0.986	0.924	0.816	1.329	0.976	0.916	0.917
YDR456W	NHX1	None	0.613	0.535	0.537	0.747	0.63	0.734	0.674	0.758	0.732	1.411	0.802	0.905	0.826	1.23	0.958	0.779	0.852
YDR457W	TOM1	None	1.009	0.548	0.623	1.284	0.791	0.754	0.529	0.893	0.9	0.818	1.596	1.094	0.699	1.453	1.253	1.158	0.828
YDR458C	HEH2	None	0.805	Null	Null	0.507	Null	0.68	0.58	0.796	0.686	1.404	0.715	0.76	0.741	1.092	0.649	0.746	0.82
YDR459C	PFA5	None	0.745	0.525	0.542	0.602	Null	0.875	0.571	0.855	0.743	0.745	0.703	1.021	0.636	1.203	0.738	0.742	0.848
YDR461W	MFA1	G1	10.115	6.762	6.707	6.603	5.424	2.765	1.629	1.82	1.362	0.901	0.875	0.648	0.569	0.841	0.616	0.53	0.568
YDR462W	MRPL28	None	0.726	0.577	0.589	Null	0.719	0.683	0.768	0.583	0.657	Null	0.598	0.903	0.403	0.904	0.719	0.592	0.834
YDR463W	STP1	None	0.582	0.38	0.48	0.5	Null	0.591	0.751	0.72	0.621	0.806	0.664	0.795	0.627	1.095	0.764	0.622	0.986
YDR464W	SPP41	None	0.805	0.351	0.503	0.657	0.69	0.68	0.812	0.683	0.645	0.921	0.486	Null	0.795	1.189	0.814	0.615	0.989
YDR465C	RMT2	None	1.028	0.412	0.452	0.926	Null	0.688	0.931	0.795	0.922	0.983	0.875	1.005	0.839	1.38	0.929	0.663	1.244
YDR466W	PKH3	None	0.74	0.496	0.517	0.661	0.584	0.716	0.713	0.666	0.572	0.954	0.484	0.928	0.701	1.007	0.639	0.623	1.036
YDR467C	None	None	0.752	0.616	0.672	0.821	Null	0.815	0.837	0.952	0.632	0.993	0.611	1.037	0.821	1.311	0.771	0.684	1.157
YDR468C	TLG1	None	0.795	0.539	0.533	0.616	0.632	0.646	0.878	0.641	0.636	0.992	0.538	0.819	0.766	1.046	0.777	0.567	0.977
YDR469W	SDC1	None	0.952	0.497	0.639	0.706	Null	0.6	0.896	0.912	0.742	0.894	Null	0.9	0.805	1.119	0.875	0.715	1.172
YDR470C	UGO1	None	0.752	0.481	0.56	0.631	Null	0.691	0.791	0.663	0.626	0.901	0.528	Null	0.77	1.125	0.754	0.577	Null
YDR471W	RPL27B	None	0.88	0.536	0.688	0.581	Null	0.914	0.84	0.853	0.823	1.03	0.922	1.007	0.86	1.522	1.145	0.719	1.446
YDR472W	TRS31	None	0.807	0.371	0.474	0.471	Null	0.561	0.799	0.728	0.683	0.909	0.527	0.705	0.715	0.968	0.704	0.569	1.118
YDR473C	PRP3	None	0.702	0.529	0.532	0.665	Null	0.93	0.738	0.91	0.62	0.876	Null	0.892	0.618	Null	0.612	0.649	1.073
YDR476C	None	None	0.853	Null	0.742	0.962	0.827	0.914	0.866	0.916	1.073	1.594	1.241	1.089	0.979	1.203	0.852	0.745	0.924
YDR477W	SNF1	None	0.724	0.621	0.598	0.681	0.709	0.785	0.527	0.884	0.706	0.881	Null	1.118	0.719	1.495	1.041	0.996	0.837
YDR478W	SNM1	None	0.605	Null	0.44	0.753	0.459	0.871	0.52	0.724	0.557	1.175	0.57	0.759	0.75	1.178	0.579	0.566	0.746
YDR479C	PEX29	None	1.106	0.839	0.851	0.689	0.84	0.79	0.578	0.934	0.715	0.867	Null	1.113	0.75	1.038	0.806	0.917	0.795
YDR480W	DIG2	None	1.38	Null	0.998	1.505	1.193	1.295	0.885	0.783	0.61	1.121	0.739	1.063	0.875	Null	0.694	0.593	0.765
YDR481C	PHO8	G1	0.467	0.476	0.754	0.75	1.046	0.773	0.527	0.751	0.776	1.191	1.657	1.998	1.416	1.707	1.013	0.715	0.501
YDR482C	CWC21	None	0.774	0.728	0.541	0.64	Null	0.714	0.508	0.723	0.737	0.991	0.661	0.811	0.742	1.146	0.725	0.686	0.849
YDR483W	KRE2	None	0.991	0.738	0.901	0.867	1.169	0.879	0.65	0.801	0.925	1.118	1.027	1.049	0.899	1.457	1.152	0.942	0.78
YDR484W	VPS52	None	0.816	0.873	0.709	1.04	0.809	1.138	0.666	0.953	0.822	1.212	0.905	1.196	0.933	1.738	1.127	0.953	1.084
YDR485C	VPS72	None	0.562	0.551	0.563	0.677	Null	0.65	0.436	0.854	0.67	0.776	Null	0.942	0.707	Null	0.732	1.015	0.801
YDR486C	VPS60	None	1.073	0.587	Null	0.707	Null	0.644	0.836	0.714	0.684	1.018	0.602	0.828	0.804	1.15	0.786	0.588	1.141
YDR487C	RIB3	None	0.91	0.594	0.817	0.645	Null	0.994	0.857	0.741	0.757	0.892	0.764	0.919	0.836	1.333	0.906	0.577	1.175
YDR489W	SLD5	None	0.664	0.537	0.877	0.738	Null	0.871	0.749	0.663	0.546	0.751	Null	1.021	0.814	1.273	0.771	0.523	1.06
YDR491C	None	None	0.751	0.374	0.486	0.524	Null	0.613	0.713	0.765	0.602	0.809	Null	0.783	0.794	1.336	0.692	0.478	Null
YDR492W	IZH1	None	0.832	Null	Null	0.247	Null	0.346	0.572	0.465	0.517	0.845	0.554	0.734	0.915	0.897	0.484	0.381	0.856
YDR494W	RSM28	None	0.882	0.484	Null	0.62	Null	0.642	0.778	0.684	0.684	1.013	0.654	0.955	0.848	1.057	0.684	0.554	0.981
YDR496C	PUF6	None	0.996	0.22	0.315	0.443	0.893	0.641	0.834	0.742	0.706	0.948	0.651	0.842	0.78	1.077	0.62	0.583	0.917
YDR497C	ITR1	None	0.675	0.616	0.961	0.765	Null	1.144	0.911	0.684	0.695	0.806	Null	0.902	0.861	1.424	1.178	0.693	1.042
YDR498C	SEC20	None	0.55	0.552	0.504	0.626	0.665	0.929	0.541	0.719	0.696	1.229	0.655	1.025	0.705	1.308	0.732	0.692	1.03
YDR500C	RPL37B	None	0.654	0.531	0.528	0.673	0.494	0.744	0.447	0.606	0.697	1.154	0.629	0.818	0.761	1.217	0.913	0.772	1.029
YDR501W	PLM2	G1	Null	0.81	0.574	1.205	Null	0.974	0.599	0.712	0.668	0.644	0.638	1.223	0.899	Null	0.874	0.743	0.838
YDR502C	SAM2	None	0.517	0.618	0.608	0.613	0.515	1.032	0.765	1.047	0.967	1.192	0.782	0.802	0.562	0.932	0.753	0.831	0.994
YDR503C	LPP1	G1	0.65	0.764	0.754	1.382	0.759	0.848	0.515	0.593	0.487	0.63	0.661	1.157	0.923	1.077	0.716	0.629	0.73
YDR504C	SPG3	None	0.563	0.703	0.715	0.81	0.641	0.936	0.58	0.748	0.584	0.939	0.678	0.85	0.711	1.13	0.656	0.737	0.993
YDR505C	PSP1	None	0.642	0.814	0.599	0.87	0.587	0.822	0.534	0.72	0.5	0.779	0.621	0.95	0.679	1.163	0.82	0.762	0.896
YDR507C	GIN4	G1	Null	0.457	0.769	1.726	1.025	1.129	0.552	0.647	0.438	0.801	1.292	2.188	1.254	1.614	0.972	0.825	0.671
YDR508C	GNP1	None	0.54	0.695	0.961	1.112	0.93	1.008	0.722	0.811	0.774	1.261	0.876	1.082	0.865	1.266	1.038	0.82	1.057
YDR510W	SMT3	None	0.617	0.442	0.667	0.797	0.87	0.791	1.039	0.844	0.833	1.257	0.617	0.976	0.684	1.358	0.903	0.631	1.175
YDR511W	ACN9	None	0.801	0.68	0.681	0.82	Null	0.812	0.833	0.673	0.589	0.953	0.574	0.805	0.889	0.875	0.775	0.454	1.083
YDR513W	GRX2	None	1.093	1.16	1.265	1.32	Null	0.977	0.922	0.832	0.771	1.194	0.83	1.04	1.114	1.227	1.128	0.635	1.444
YDR514C	None	None	0.896	0.469	0.651	0.92	Null	0.669	0.737	0.822	0.702	1.483	Null	0.996	0.626	1.211	0.753	0.65	1.093
YDR515W	SLF1	None	0.827	0.517	0.618	0.772	Null	0.903	0.846	0.867	0.633	0.854	0.546	0.796	0.718	0.966	0.656	0.571	0.893
YDR517W	GRH1	None	0.708	0.47	0.544	0.582	Null	0.57	0.617	0.421	0.445	0.745	0.595	0.889	0.795	0.898	0.689	0.475	0.719
YDR518W	EUG1	None	0.844	0.586	0.865	1.073	1.091	0.993	1.097	0.656	0.581	1.079	0.592	1.061	0.864	1.425	0.897	0.549	0.788
YDR519W	FPR2	None	0.992	0.706	0.711	0.874	Null	0.914	0.982	0.776	0.719	1.092	0.714	0.943	1.034	1.177	1.044	0.6	1.329
YDR521W	None	None	0.972	0.629	0.552	0.687	Null	0.907	0.807	0.911	0.599	0.948	0.563	0.831	0.812	1.114	0.715	0.637	1.612
YDR524C	AGE1	None	0.708	0.604	0.55	0.729	0.733	0.933	0.577	0.725	0.62	1.126	0.595	0.942	0.83	1.193	0.736	0.741	1.112
YDR526C	None	None	0.507	0.428	0.341	0.478	0.491	0.888	0.594	0.762	0.648	1.148	0.599	0.894	0.725	1.262	0.664	0.77	0.925
YDR527W	RBA50	None	0.64	0.509	0.382	0.636	0.564	0.851	0.675	0.856	0.677	0.854	0.707	0.965	0.839	1.265	0.746	0.799	0.832
YDR529C	QCR7	None	0.642	0.469	0.741	0.827	0.522	0.709	0.526	0.66	0.616	0.633	0.698	0.686	0.785	0.896	0.783	0.572	0.75
YDR531W	CAB1	None	0.951	2.474	0.768	0.903	0.749	0.835	0.669	0.754	0.792	0.873	0.834	0.955	0.875	1.243	0.811	0.679	0.781
YDR532C	None	None	0.55	0.659	0.529	0.728	0.482	1.019	0.503	0.867	0.566	0.96	0.573	0.886	0.719	1.142	0.669	0.723	0.889
YDR533C	HSP31	None	1.017	4.982	1.119	1.368	1.011	1.052	0.859	0.887	0.789	0.787	0.702	0.884	0.798	1.193	0.97	0.851	0.799
YDR534C	FIT1	None	0.642	0.444	0.599	0.712	0.897	0.925	1.193	1.121	1.166	2.321	1.323	2.003	1.624	2.288	1.627	1.418	2.466
YDR537C	None	None	0.854	0.519	0.76	0.697	Null	0.893	0.984	0.688	0.613	0.885	0.67	1.003	1	1.38	0.808	0.592	0.869
YDR538W	PAD1	None	0.801	0.605	0.745	0.964	0.962	0.853	0.897	0.726	0.584	1.115	0.591	1.138	0.887	1.15	0.874	0.557	0.98
YDR539W	None	None	1.101	0.67	0.807	1.061	Null	0.81	0.82	0.696	0.647	1.002	0.745	1.152	0.986	1.161	0.818	0.517	0.899
YDR541C	None	None	1.072	0.541	0.704	0.66	Null	0.568	0.728	0.602	0.517	Null	0.593	0.834	0.826	1.028	0.613	0.507	0.676
YDR542W	None	None	0.841	0.475	0.651	0.623	0.739	0.546	0.622	0.405	0.587	0.921	0.586	0.876	0.753	1.163	0.689	0.503	0.814
YDR543C	None	None	0.816	0.589	0.794	0.782	Null	0.849	0.678	0.693	0.558	0.783	0.625	0.998	0.858	0.889	0.699	0.517	0.956
YDR544C	None	None	0.563	0.547	0.726	0.628	0.639	0.471	0.577	0.43	0.532	0.892	0.568	1.054	0.77	0.955	0.649	0.558	0.713
YDR545W	YRF1-1	M/G1	0.725	Null	1.124	1.402	0.864	0.543	0.501	0.598	0.69	0.865	0.948	1.655	0.797	1.077	0.907	0.522	0.759
YEL001C	IRC22	None	0.933	0.898	0.813	0.951	0.79	1.127	0.804	0.957	0.742	1.027	0.728	0.861	0.85	1.253	0.954	0.773	1.126
YEL002C	WBP1	None	0.843	0.483	0.664	0.678	0.785	0.834	0.69	0.7	0.7	0.823	0.826	0.961	0.852	1.261	0.939	0.815	0.776
YEL003W	GIM4	None	0.641	0.686	0.536	0.774	0.558	1.027	0.606	0.843	0.588	0.974	0.551	0.886	0.737	1.131	0.765	0.683	1.034
YEL004W	YEA4	None	0.857	Null	0.686	0.728	0.607	0.852	0.534	0.773	0.591	0.679	0.645	0.994	0.836	1.072	0.786	0.592	0.784
YEL007W	None	None	0.45	0.571	0.535	0.617	0.543	0.813	0.513	0.605	0.585	1.085	0.728	0.91	Null	1.273	0.842	0.767	0.808
YEL009C	GCN4	None	0.807	0.691	0.647	0.828	0.753	1.04	0.658	0.878	0.676	1.129	0.767	0.823	0.767	1.381	0.985	0.765	1.175
YEL012W	UBC8	None	0.832	0.782	0.722	0.708	0.651	0.816	0.508	0.831	0.744	0.841	0.704	1.056	0.765	Null	0.647	0.808	0.864
YEL013W	VAC8	None	0.845	0.699	0.658	0.749	0.64	0.689	0.739	0.742	0.567	1.07	0.612	1.128	0.735	1.179	0.805	Null	1.146
YEL014C	None	None	0.821	0.523	0.536	0.657	Null	0.848	0.829	0.887	0.6	0.791	0.511	0.837	Null	1.123	0.812	0.571	1.031
YEL015W	EDC3	None	0.872	0.47	0.59	0.737	0.774	0.697	0.888	0.709	0.728	1.063	0.674	1.173	0.764	1.375	0.851	0.689	1.05
YEL016C	NPP2	None	0.567	0.412	0.447	Null	Null	0.902	0.957	0.789	0.561	0.765	0.456	0.749	0.765	1.074	0.855	0.657	1.025
YEL0171C	None	None	0.629	0.396	0.411	0.46	0.579	0.476	0.887	0.632	0.906	1.113	0.738	0.827	0.678	0.952	0.848	0.58	1.223
YEL017W	GTT3	S/G2	0.424	0.347	0.396	0.485	Null	0.749	0.967	0.809	0.567	0.702	0.396	0.575	0.698	1.031	0.946	0.574	0.892
YEL018W	EAF5	None	0.75	0.49	0.453	0.654	0.517	0.724	0.724	0.708	0.566	Null	0.688	0.867	0.609	1.023	0.645	0.528	1.044
YEL019C	MMS21	None	0.77	Null	0.581	0.738	Null	0.993	0.848	0.9	0.625	0.905	0.518	1.129	0.728	1.205	0.672	0.603	0.92
YEL020C	None	None	0.884	0.712	0.745	0.771	0.8	0.87	0.883	0.743	0.652	0.845	0.61	0.947	0.775	1.171	0.765	0.637	0.96
YEL021W	URA3	None	1.366	0.706	0.662	0.824	0.852	0.837	0.943	0.928	0.96	1.195	0.836	1.243	0.991	1.692	1.116	0.789	1.128
YEL022W	GEA2	None	0.821	0.442	0.733	0.72	0.81	0.678	0.778	0.595	0.643	0.878	0.672	1.101	0.783	1.402	0.845	0.661	0.897
YEL023C	None	None	0.677	Null	0.482	0.554	Null	0.591	0.708	0.687	0.541	0.693	0.498	0.805	0.66	Null	0.605	0.565	0.816
YEL024W	RIP1	None	0.743	0.94	1.149	0.91	0.634	Null	0.585	0.687	0.616	1.132	0.714	0.963	0.759	1.343	0.727	0.656	1.012
YEL025C	None	G2/M	0.599	0.579	0.613	0.686	0.743	0.82	0.786	0.757	0.524	0.87	0.608	0.896	0.61	1.183	1.051	0.656	0.802
YEL026W	SNU13	None	0.912	0.705	0.536	0.741	0.635	1.003	0.735	0.952	0.839	1.447	0.943	0.987	0.904	1.457	1.114	0.726	1.149
YEL027W	CUP5	None	0.879	0.651	0.635	0.809	0.831	0.885	0.754	1.002	0.914	1.027	0.922	1.01	1.002	1.465	1.201	0.858	1.047
YEL028W	None	None	0.649	0.611	Null	0.569	0.468	1.064	0.665	0.798	0.654	1	0.531	0.822	0.9	Null	Null	0.698	0.981
YEL029C	BUD16	None	0.908	0.554	0.467	0.739	0.722	1.011	0.637	0.982	0.723	0.732	0.736	1.049	0.872	1.299	0.84	0.774	1.004
YEL030W	ECM10	None	0.761	0.631	0.712	0.936	0.763	1.332	0.784	1.059	0.8	1.365	0.756	1.023	0.726	1.452	0.816	0.842	0.98
YEL031W	SPF1	None	0.727	0.434	0.602	0.659	1.044	0.858	0.829	0.802	0.804	0.673	0.985	0.978	0.782	1.358	1.102	1	0.746
YEL032W	MCM3	M/G1	0.716	0.688	0.866	0.741	0.347	0.666	0.326	0.557	0.714	1.81	1.115	1.409	0.694	1.087	0.63	0.631	0.863
YEL033W	MTC7	None	0.849	0.574	0.658	0.861	0.827	0.816	0.672	0.835	0.898	0.901	0.892	0.924	0.859	1.36	1.005	0.765	0.908
YEL034W	HYP2	None	0.746	0.69	0.635	0.937	0.654	1.055	0.633	0.817	0.791	1.144	0.752	0.818	0.852	1.121	0.985	0.703	1.03
YEL036C	ANP1	None	0.846	0.539	0.475	0.757	0.804	0.9	1.001	0.828	0.587	0.817	0.499	0.821	0.703	1.521	0.849	0.72	1.225
YEL037C	RAD23	None	0.832	0.566	0.575	0.684	1.056	0.831	0.953	0.891	0.786	0.982	0.639	0.915	0.689	1.218	0.831	0.646	1.084
YEL038W	UTR4	None	0.721	0.626	0.558	0.627	0.599	0.68	0.76	0.637	0.58	0.801	0.564	0.809	0.789	0.999	0.76	0.535	0.948
YEL039C	CYC7	None	0.774	0.599	0.741	0.772	Null	0.764	0.779	Null	0.561	0.88	0.544	0.877	0.741	Null	0.559	0.534	1.021
YEL040W	UTR2	M/G1	0.781	0.666	0.95	0.916	0.534	0.491	0.5	0.55	0.551	1.017	0.901	1.072	0.784	0.963	0.603	0.435	0.601
YEL042W	GDA1	S	0.624	0.398	0.434	0.711	0.968	0.939	1.08	0.84	0.662	0.812	0.566	0.858	0.834	1.422	1.017	0.728	1.071
YEL043W	None	None	0.77	0.456	0.552	0.59	Null	0.829	0.956	0.713	0.662	0.985	0.673	0.942	0.73	1.369	0.905	0.706	0.964
YEL044W	IES6	None	0.795	0.49	0.477	0.437	0.66	0.719	0.815	0.581	0.597	0.884	0.616	0.919	0.725	0.975	0.724	0.614	0.947
YEL045C	None	None	0.989	0.59	0.69	0.739	Null	1.05	0.958	0.962	0.639	1.141	0.604	0.94	0.871	1.53	0.819	0.706	1.299
YEL046C	GLY1	None	1.073	0.87	0.782	0.884	0.954	1.086	1.147	0.954	0.779	1.017	0.819	1.056	1.007	1.445	1.08	0.715	1.31
YEL047C	None	G1	1.236	0.758	0.953	1.347	1.538	1.344	1.09	0.847	0.6	0.745	0.559	0.953	0.881	1.354	0.979	0.615	0.996
YEL048C	TCA17	None	0.532	0.56	0.498	0.803	0.616	1.041	0.607	0.915	0.732	1.031	0.62	0.818	0.82	1.286	0.58	0.696	1.071
YEL049W	PAU2	None	0.842	0.569	0.678	0.773	0.708	0.724	0.517	0.607	0.64	0.663	0.705	0.966	0.838	1.171	0.822	0.707	0.663
YEL050C	RML2	None	0.607	0.406	0.571	0.677	0.55	0.936	0.643	0.702	0.64	1.083	0.753	0.91	0.768	1.316	0.638	0.689	0.43
YEL051W	VMA8	None	0.822	0.595	0.551	0.752	0.624	0.871	0.554	0.924	0.834	0.812	0.798	1.032	0.805	1.162	0.93	0.928	0.925
YEL052W	AFG1	None	0.719	0.61	0.511	0.654	0.518	Null	0.541	0.684	0.63	1.234	0.772	0.911	0.755	1.272	0.724	0.71	0.869
YEL053C	MAK10	None	1.092	0.539	0.639	0.753	0.835	0.898	0.692	0.983	0.997	0.964	0.864	1.005	0.844	1.452	1.008	1.04	0.836
YEL054C	RPL12A	None	0.801	0.72	0.59	0.934	0.59	1.082	0.633	0.939	0.805	1.535	0.929	1.068	0.982	1.643	1.227	0.958	1.27
YEL055C	POL5	None	0.683	0.416	0.422	0.646	0.667	0.841	0.598	0.863	0.82	0.862	0.95	1.177	0.848	1.349	0.882	0.959	0.831
YEL056W	HAT2	None	0.583	0.451	0.403	0.611	0.53	0.904	0.591	0.807	0.648	1.15	0.735	0.922	0.772	1.328	0.788	0.684	0.993
YEL057C	None	None	1.051	0.694	0.696	0.938	0.636	1.038	0.577	1.011	0.669	0.761	0.642	0.95	0.88	1.166	0.722	0.75	1.088
YEL058W	PCM1	None	1.204	0.831	0.765	0.834	0.647	0.792	0.599	0.61	0.664	1.161	0.835	1.029	0.776	1.162	0.783	0.768	0.727
YEL059W	None	None	1.207	0.615	0.735	0.775	0.703	0.977	0.64	1.06	0.751	0.831	0.809	0.966	0.759	1.345	0.772	0.907	0.861
YEL060C	PRB1	S	2.24	2.411	2.126	2.316	1.669	1.386	1.361	1.241	0.882	1.52	0.968	1.627	1.113	1.568	1.112	0.92	1.361
YEL061C	CIN8	S	0.544	0.481	0.813	0.853	0.891	0.948	0.952	0.651	0.51	0.766	0.62	1.107	0.824	1.58	Null	0.775	1.026
YEL062W	NPR2	None	0.869	0.721	0.665	0.778	0.826	0.691	0.813	0.719	0.594	0.872	0.639	1.003	0.832	1.11	0.748	0.67	1.02
YEL063C	CAN1	None	0.867	0.551	0.675	0.648	0.831	0.718	0.866	0.68	0.69	0.91	0.765	0.999	0.844	1.237	0.826	0.682	1.07
YEL064C	AVT2	G1	0.615	0.561	0.928	0.95	1.068	0.686	0.838	0.619	0.633	Null	0.877	1.089	1.092	1.265	0.834	0.611	0.974
YEL065W	SIT1	G2/M	1.069	0.744	1.62	1.834	2.238	1.957	2.536	2.754	3.12	3.917	2.722	2.844	2.059	3.267	3.164	2.221	4.34
YEL066W	HPA3	None	0.767	0.641	0.782	0.834	0.942	0.951	0.944	0.736	0.693	0.992	0.674	1.06	0.893	1.062	0.794	0.546	0.76
YEL067C	None	None	0.811	0.64	0.82	0.748	Null	0.815	0.924	0.865	0.714	0.948	0.698	0.998	0.799	Null	0.838	0.685	1.194
YEL068C	None	S	0.952	0.699	0.699	0.756	0.723	0.779	0.751	0.656	0.588	0.732	0.51	0.837	0.743	0.83	0.724	0.458	0.559
YEL069C	HXT13	None	0.899	0.765	0.865	0.995	Null	0.833	0.738	0.827	0.614	Null	0.718	1.335	0.769	Null	0.745	0.69	1.093
YEL071W	DLD3	None	1.292	1.226	1.832	2.593	2.145	1.804	1.601	1.465	1.352	1.42	1.124	1.299	1.041	1.847	1.323	0.746	1.42
YEL073C	None	None	1.005	0.754	0.979	1.161	0.901	1.073	0.601	1.01	0.75	0.93	0.879	1.324	0.853	1.4	0.776	0.909	0.917
YEL074W	None	None	0.468	2.145	0.759	0.828	0.536	0.909	0.496	0.546	0.561	1.191	0.783	1.215	0.735	1.134	0.721	0.644	0.761
YEL075C	None	G1	0.567	0.762	1.767	1.663	0.911	1.085	0.44	0.822	0.775	1.25	1.832	2.536	1.029	1.42	0.916	0.937	0.808
YEL076C	None	G1	0.49	0.658	1.545	1.643	0.675	1.032	0.525	0.674	0.575	1.568	1.429	2.338	0.964	1.602	0.765	0.741	0.937
YEL077C	None	G1	0.683	0.685	1.346	1.49	0.858	0.909	0.487	0.686	0.764	1.214	1.331	2.179	1.085	1.361	0.921	0.967	0.744
YER001W	MNN1	G1	0.158	Null	1.246	2.638	1.242	1.436	0.638	0.544	0.29	0.52	0.787	3	1.839	3.336	1.126	0.746	0.537
YER002W	NOP16	None	0.864	0.445	0.439	0.691	0.746	0.917	0.585	0.894	0.817	0.854	0.917	1.196	0.889	1.313	0.852	0.954	0.865
YER003C	PMI40	S	0.352	0.404	0.481	0.922	0.926	1.378	1.044	1.103	0.716	1.163	0.744	1.154	0.944	1.641	0.906	0.942	0.989
YER004W	FMP52	None	0.741	0.508	0.742	0.768	0.857	0.968	0.78	0.931	1.046	1.219	0.964	1.33	1.137	1.267	1.155	1.101	0.768
YER005W	YND1	None	0.651	Null	0.457	0.635	0.53	0.835	0.63	0.629	0.587	1.081	0.528	0.81	0.76	1.056	0.696	0.695	0.75
YER006W	NUG1	None	0.993	0.439	0.403	0.618	0.708	0.948	0.629	1.035	0.9	1.027	0.876	1.021	0.786	1.367	0.921	0.906	0.992
YER007W	PAC2	None	0.963	0.568	0.582	0.678	0.643	0.756	0.771	0.795	0.617	0.984	0.612	0.831	0.782	1.114	0.729	0.547	0.91
YER008C	SEC3	None	0.605	0.533	0.611	0.618	0.718	0.704	0.728	0.663	0.646	0.784	0.584	1.149	0.714	1.187	0.936	0.675	0.969
YER009W	NTF2	None	1.1	0.901	0.807	0.894	1.047	0.943	0.944	0.945	0.765	0.963	0.748	0.885	1.032	1.185	1.084	0.595	1.431
YER010C	None	None	1.033	0.681	0.812	0.816	Null	0.714	0.897	0.809	0.568	0.731	0.56	0.716	0.753	1.177	0.827	0.519	1.12
YER011W	TIR1	S/G2	0.406	0.293	0.251	0.327	0.435	0.341	0.541	0.389	0.46	0.582	0.39	0.504	0.635	0.978	0.837	0.567	0.97
YER012W	PRE1	None	0.98	0.754	0.804	0.926	0.73	0.776	0.961	0.957	0.814	0.94	0.852	0.965	0.79	1.298	0.966	0.586	1.279
YER014W	HEM14	None	0.715	0.5	0.879	0.827	Null	0.878	0.961	0.923	0.641	0.902	0.657	1.148	0.777	1.325	0.812	0.699	0.582
YER016W	BIM1	G1	0.864	0.484	0.688	0.708	Null	1.097	0.797	0.66	0.516	0.758	0.733	1.12	0.778	1.341	0.981	0.664	1.076
YER017C	AFG3	None	0.631	0.585	0.731	0.768	0.767	0.977	0.656	0.682	0.686	0.723	0.748	0.869	0.725	0.996	1.425	0.754	1.238
YER018C	SPC25	S/G2	1.194	0.628	0.709	0.661	Null	0.502	0.964	0.936	0.532	0.7	Null	0.817	0.676	1.41	0.999	0.666	1.048
YER0191C	None	None	0.698	Null	0.512	0.772	0.517	0.895	0.583	0.796	0.639	1.17	0.683	0.794	0.733	1.174	0.904	0.698	1.016
YER019W	ISC1	G1	1.578	0.628	0.542	0.558	0.76	0.868	0.546	0.75	0.54	0.528	0.63	0.853	0.716	1.085	0.967	0.838	0.837
YER020W	GPA2	None	0.777	0.582	0.433	0.589	0.457	0.607	0.476	0.594	0.564	1.249	0.746	0.894	0.67	1.089	0.555	0.68	0.718
YER021W	RPN3	None	0.903	0.691	0.765	0.784	0.777	0.857	0.598	0.947	0.87	0.997	1.009	1.063	0.703	0.993	0.909	0.738	0.849
YER022W	SRB4	None	0.638	0.553	0.426	Null	0.526	0.814	0.551	0.744	0.617	1.179	0.682	0.86	0.702	1.25	0.679	0.748	0.807
YER023W	PRO3	None	0.858	0.638	0.699	0.884	0.93	1.005	0.591	1.128	0.905	1.023	0.945	1.101	0.805	1.427	1.087	0.952	1.028
YER024W	YAT2	None	0.53	0.174	0.557	0.724	0.528	0.91	0.565	0.777	0.598	0.866	0.63	0.738	0.665	Null	0.529	0.71	0.838
YER025W	GCD11	None	1.154	0.542	0.628	0.725	0.7	0.898	0.58	0.978	0.897	1.21	1.087	1.302	0.809	1.556	1.03	1.04	0.91
YER026C	CHO1	None	0.663	0.734	0.887	1.051	0.861	1.201	0.928	1.027	0.779	1.25	0.793	0.934	0.838	1.309	0.971	0.722	Null
YER027C	GAL83	None	0.73	0.58	0.841	0.846	1.013	0.933	0.634	0.937	0.811	1.03	1.037	1.196	0.918	1.483	0.981	0.894	0.826
YER028C	MIG3	None	0.649	0.642	0.413	0.745	0.604	0.892	0.627	Null	0.626	0.896	0.563	0.807	0.695	Null	Null	0.708	0.849
YER029C	SMB1	None	0.756	0.466	0.563	0.762	0.728	0.905	0.479	0.873	0.768	0.82	Null	0.929	0.726	1.244	0.812	0.893	0.768
YER030W	CHZ1	None	0.775	0.635	0.509	0.753	0.54	0.909	0.821	0.872	0.723	0.959	0.625	0.951	0.772	1.154	0.783	0.611	1.226
YER031C	YPT31	None	0.857	0.617	0.66	0.727	0.597	0.468	0.891	0.993	0.953	0.999	0.839	1.163	0.76	1.426	1.041	0.727	1.428
YER032W	FIR1	S/G2	0.646	0.424	0.505	0.594	0.792	0.703	0.924	0.748	0.681	0.899	0.587	0.799	0.812	1.356	0.885	0.682	1.009
YER034W	None	None	1.113	0.723	0.723	0.79	Null	0.972	0.909	0.948	0.726	1.126	0.646	0.94	0.86	1.187	0.687	0.651	1.369
YER035W	EDC2	None	1.312	1.072	0.949	0.82	Null	0.896	0.827	0.834	0.661	0.861	Null	0.981	0.649	1.231	0.81	0.63	1.139
YER036C	ARB1	None	0.98	0.528	0.504	0.648	Null	0.725	0.796	0.828	0.788	1.103	0.746	1.108	0.897	1.351	0.936	0.739	1.088
YER037W	PHM8	None	0.937	0.709	0.701	0.67	Null	0.751	0.693	0.785	0.674	0.908	Null	0.967	0.753	Null	0.708	0.594	0.998
YER038C	KRE29	None	0.947	0.603	0.515	0.59	Null	0.671	0.656	0.79	0.642	0.987	0.535	0.802	0.772	1.064	0.663	0.525	1.114
YER040W	GLN3	None	0.697	0.59	0.546	0.662	Null	0.72	0.699	0.78	0.609	1.088	0.601	0.902	0.8	1.165	0.807	0.657	1.236
YER041W	YEN1	None	0.78	0.596	0.795	0.641	Null	0.866	0.836	0.873	0.736	0.942	Null	1.06	0.711	1.486	0.875	0.802	1.045
YER042W	MXR1	S/G2	0.743	1.509	0.602	0.767	0.607	1.206	0.967	1.31	0.898	1.154	0.717	0.917	0.756	1.177	0.79	0.768	1.165
YER043C	SAH1	None	0.986	0.65	0.713	0.74	0.964	0.838	0.631	1.153	1.055	1.341	1.232	1.294	1.007	1.702	1.485	1.234	0.818
YER044C	ERG28	None	0.809	0.785	0.937	0.769	0.77	0.788	0.517	0.744	0.655	0.802	Null	0.73	0.685	0.986	0.718	0.683	0.682
YER045C	ACA1	None	0.871	0.802	0.539	Null	0.708	0.934	0.422	0.81	0.663	1.046	0.718	0.983	0.739	1.378	0.682	0.698	Null
YER046W	SPO73	None	0.74	0.778	0.648	0.805	0.633	0.825	0.488	0.755	0.637	0.762	0.66	0.915	0.806	1.081	0.738	0.6	0.736
YER047C	SAP1	None	0.572	0.565	0.537	0.714	0.639	0.858	Null	0.731	0.632	1.199	0.686	1.062	0.574	1.27	0.395	0.718	0.983
YER048C	CAJ1	None	0.657	0.639	0.513	0.997	0.677	1.066	0.591	0.95	0.67	0.987	0.739	1.067	0.743	1.259	0.808	0.819	0.929
YER049W	TPA1	None	0.77	0.436	0.456	0.615	0.635	1.007	0.583	0.981	0.807	1.199	0.869	1.085	0.811	1.407	0.857	0.795	1.116
YER050C	RSM18	None	0.789	1.21	0.61	0.827	0.587	0.981	0.627	1	0.698	0.918	0.736	1.016	0.78	1.265	0.889	0.821	0.905
YER051W	JHD1	None	0.486	0.559	0.484	0.553	0.571	0.805	0.507	0.64	0.599	1.104	0.7	0.929	0.68	1.155	0.717	0.669	0.769
YER052C	HOM3	None	1.142	1.051	1.072	1.11	0.952	1.114	0.78	1.063	0.779	0.938	0.901	1.258	1.022	1.528	0.967	0.934	1.128
YER053C	PIC2	None	1.679	1.615	1.013	1.552	Null	0.61	0.705	0.561	0.581	0.941	0.591	0.737	0.871	1.086	1.116	0.503	1.092
YER054C	GIP2	None	Null	0.467	0.708	0.686	Null	1.031	0.814	0.675	0.767	0.829	Null	0.877	0.807	1.329	1.284	0.774	1.113
YER055C	HIS1	None	1.041	0.81	0.754	0.769	Null	0.717	0.832	0.946	0.89	1.103	0.874	1.069	0.959	1.479	1.069	0.792	1.61
YER0561C	None	None	0.898	0.654	0.859	0.709	0.78	1.031	0.794	0.889	0.865	1.036	1.206	1.172	0.923	1.784	1.266	0.716	1.37
YER056C	FCY2	None	0.84	0.609	0.477	0.658	0.783	0.636	0.847	0.716	0.603	1.09	0.571	1.004	0.781	1.141	0.619	0.487	0.966
YER057C	HMF1	None	1.373	1.004	0.979	1.124	0.916	1.108	1.134	1.076	0.85	1.101	0.846	1.018	0.987	1.137	1.055	0.565	1.407
YER058W	PET117	None	0.738	0.655	0.763	0.773	0.731	0.769	0.706	0.689	0.552	Null	0.501	0.943	0.557	1.287	0.556	0.559	0.952
YER059W	PCL6	None	0.634	0.627	0.502	0.586	0.527	0.587	0.695	0.681	0.511	6.087	0.527	0.807	0.673	1.022	0.74	0.516	0.961
YER060W	FCY21	None	0.928	0.487	0.516	0.702	0.77	0.996	0.829	0.538	0.704	1.049	0.603	0.764	0.747	1.296	1.502	0.663	0.758
YER061C	CEM1	None	1.004	Null	0.519	0.462	0.495	0.778	0.869	0.853	0.682	0.906	0.578	0.812	0.655	0.997	0.791	0.592	1.246
YER062C	HOR2	None	0.881	0.866	0.921	1.12	0.965	1.108	1.07	1.044	0.752	1.389	0.678	1.014	0.665	1.253	0.792	0.724	1.2
YER063W	THO1	None	0.533	0.536	0.448	0.577	0.514	0.779	0.75	0.784	0.522	0.939	0.513	0.868	0.677	1.205	0.868	0.635	1.194
YER064C	None	None	0.401	0.742	0.507	0.679	0.699	1.162	0.629	0.823	0.721	1.127	0.714	0.984	0.726	1.388	0.987	0.91	1.046
YER065C	ICL1	None	0.441	Null	0.531	0.651	0.632	0.707	0.525	0.806	0.614	0.65	0.549	0.693	0.667	1.028	0.82	0.772	0.866
YER066W	RRT13	None	0.606	0.62	0.691	0.787	0.711	0.854	0.669	0.783	0.616	1.032	0.672	1.013	0.713	1.261	0.745	0.719	0.984
YER067W	None	None	0.686	1.054	0.613	0.584	Null	0.713	0.346	Null	0.514	0.572	0.589	0.963	0.752	1.124	0.652	0.623	0.751
YER068W	MOT2	None	0.646	0.712	0.651	0.948	0.61	1.3	0.595	0.811	0.68	1.35	0.778	1.124	0.796	1.459	0.813	0.926	1.065
YER069W	"ARG5,6"	None	0.752	0.908	0.683	0.761	0.629	0.78	0.62	0.856	0.765	0.864	0.934	1.203	0.946	1.981	1.186	1.136	Null
YER070W	RNR1	G1	0.378	0.479	1.711	2.631	1.503	1.379	0.55	0.596	0.393	0.821	1.078	2.896	1.587	1.951	1.085	0.889	0.826
YER071C	None	None	0.476	Null	0.723	1.166	0.59	0.699	0.491	0.675	0.493	0.518	0.689	1.172	0.918	1.117	0.739	0.571	0.807
YER072W	VTC1	None	0.546	0.583	0.624	0.739	0.74	0.934	0.765	1.039	0.942	1.512	1.121	1.245	1.027	1.454	1.024	0.64	1.005
YER073W	ALD5	None	0.805	Null	0.661	0.787	0.727	0.769	0.672	0.68	0.748	0.805	1.054	1.1	0.947	1.284	0.953	0.855	0.758
YER074W	RPS24A	None	0.924	0.534	0.444	0.674	0.417	0.758	0.564	0.614	0.617	1.091	0.651	0.865	0.752	1.075	0.897	0.785	0.951
YER075C	PTP3	None	0.562	Null	0.415	0.613	0.505	0.62	0.489	Null	0.573	0.753	0.784	0.873	0.771	1.066	0.83	0.762	0.788
YER077C	None	None	0.878	0.551	0.55	0.571	0.737	Null	0.981	0.767	0.734	0.972	0.638	0.852	0.854	1.149	0.917	0.737	0.991
YER078C	None	None	0.882	0.581	0.926	0.832	0.74	0.584	0.718	0.616	0.642	1.281	0.71	1.148	0.711	1.378	0.858	0.633	0.937
YER079W	None	None	0.937	0.864	0.701	Null	0.52	0.574	0.702	0.583	0.59	Null	0.513	0.612	0.682	Null	0.778	0.499	0.937
YER080W	AIM9	None	1.422	0.927	1.133	1.328	1.137	1.253	1.085	0.914	0.816	1.71	0.83	1.61	0.79	1.922	1.018	0.89	1.192
YER081W	SER3	None	0.753	Null	1.074	1.012	0.746	0.923	0.971	0.878	0.725	0.965	0.598	0.81	0.755	1.278	1.033	0.644	1.056
YER082C	UTP7	None	0.877	0.349	0.404	0.622	0.7	Null	0.872	0.742	0.638	1.201	0.308	0.95	0.67	1.163	0.706	0.586	1
YER083C	GET2	None	0.892	0.535	0.653	0.702	0.717	0.656	0.829	0.646	0.663	0.965	0.609	0.799	0.832	1	0.841	0.502	0.903
YER086W	ILV1	None	0.947	0.498	0.61	0.711	0.921	0.761	1.045	0.72	0.738	1.155	0.639	1.047	0.913	1.366	1.065	0.725	1.059
YER0871C	None	None	0.818	0.966	0.693	0.865	1.018	1.025	1.096	1.107	0.761	1.011	0.712	0.97	1.082	1.377	1.3	0.706	1.365
YER087W	AIM10	None	1	1.009	0.978	1.336	0.838	1.613	0.714	0.978	0.838	1.38	0.877	1.327	0.959	1.601	1.099	1.065	1.309
YER088C	DOT6	None	0.619	0.222	0.282	0.398	0.396	0.422	0.446	0.513	0.475	0.589	0.614	0.684	0.643	0.908	0.602	0.581	0.558
YER089C	PTC2	None	0.592	0.485	0.459	0.592	0.643	0.705	0.581	0.65	0.758	1.065	0.921	1.176	0.912	1.339	0.908	1.006	0.985
YER090W	TRP2	None	0.806	0.574	0.574	0.711	0.661	0.816	0.713	0.804	0.8	0.914	0.949	0.96	0.844	1.223	0.918	0.877	0.845
YER091C	MET6	S	0.697	1.136	0.844	0.548	0.408	1.291	1.211	1.371	0.827	0.91	0.698	0.938	Null	1.063	0.912	1.056	0.949
YER092W	IES5	None	0.784	Null	0.598	0.788	0.61	0.989	0.615	0.933	0.63	0.758	0.831	0.935	0.751	1.112	0.856	0.785	0.981
YER093C	TSC11	None	0.559	0.491	0.524	0.828	0.635	0.789	0.836	0.623	0.691	1.052	0.829	0.937	Null	1.235	0.825	0.938	0.784
YER094C	PUP3	None	0.815	0.658	0.744	0.901	0.755	0.97	0.715	0.892	0.736	0.838	0.91	1.114	0.854	1.077	0.846	0.741	Null
YER095W	RAD51	G1	0.625	0.993	1.589	2.34	1.33	1.25	0.629	0.462	0.41	0.73	0.91	2.097	1.115	1.582	0.899	0.786	0.597
YER096W	SHC1	None	0.802	0.436	0.602	0.736	0.724	0.89	0.584	0.845	0.71	0.839	0.805	1.019	0.82	1.347	0.806	0.802	0.848
YER098W	UBP9	None	0.629	0.732	0.716	0.776	0.678	0.809	0.552	0.824	0.666	0.924	0.867	1.127	0.799	1.271	0.812	0.821	0.847
YER099C	PRS2	None	1.058	0.826	0.596	0.672	0.775	0.657	0.798	0.67	0.782	1.119	1.233	0.954	1.156	1.35	1.417	Null	0.948
YER100W	UBC6	None	0.94	Null	0.653	0.725	0.809	1.005	0.915	0.909	0.725	1.084	0.682	1.039	0.901	1.239	0.9	0.664	1.243
YER102W	RPS8B	None	1.268	0.785	0.762	0.938	0.898	0.935	0.944	1.041	0.959	1.319	0.967	1.258	1.075	1.677	1.5	0.996	1.528
YER103W	SSA4	None	0.98	0.623	0.727	1.016	0.993	0.939	1	0.783	0.729	1.023	0.619	0.932	0.682	1.188	0.786	Null	0.836
YER104W	RTT105	None	0.639	0.485	0.64	0.74	0.728	0.779	0.785	0.777	0.61	0.806	0.541	0.996	0.794	1.146	0.732	0.588	0.998
YER105C	NUP157	None	0.818	0.478	0.519	0.601	0.653	0.589	0.751	0.7	0.6	0.894	0.674	0.876	0.602	1.202	0.759	0.665	0.85
YER108C	None	None	0.512	0.459	0.506	0.651	0.695	0.697	0.804	0.83	0.559	0.885	0.569	0.97	0.79	1.409	0.745	0.659	0.996
YER109C	FLO8	None	0.659	0.647	0.485	0.871	0.681	0.964	0.682	0.782	0.537	0.914	0.507	0.972	0.645	1.425	0.666	0.7	1.066
YER110C	KAP123	None	0.783	0.375	0.437	0.474	0.61	0.624	0.749	0.728	0.805	1.076	0.66	1	0.708	1.163	0.936	0.653	1.037
YER111C	SWI4	M/G1	0.466	0.628	1.12	1.291	0.67	0.837	0.39	0.52	0.559	1.276	1.285	1.568	0.868	1.148	0.638	0.752	0.617
YER112W	LSM4	None	0.733	0.76	0.634	0.867	0.728	0.965	0.625	0.932	0.717	0.88	0.814	1.214	0.951	1.248	0.876	0.804	1.055
YER113C	TMN3	None	0.691	0.837	0.744	1.127	0.73	1.315	0.62	0.868	0.722	1.275	0.773	1.229	0.974	1.541	0.879	0.88	1.099
YER114C	BOI2	None	0.559	0.55	0.35	0.577	0.727	0.88	0.659	0.888	0.83	0.896	0.777	0.987	0.776	1.514	1.125	1.019	0.908
YER115C	SPR6	None	0.482	0.531	Null	0.511	0.45	0.907	0.469	0.683	0.509	0.792	0.487	0.643	0.675	1.047	0.682	0.58	0.793
YER116C	SLX8	None	0.755	Null	0.559	0.673	0.752	0.904	0.678	0.952	0.974	0.892	0.692	1	0.767	Null	0.885	0.833	0.953
YER117W	RPL23B	None	0.81	0.746	0.597	0.821	0.631	0.934	0.607	0.906	0.744	1.322	0.844	1.018	0.911	1.545	1.038	0.838	1.172
YER118C	SHO1	G1	0.657	0.537	0.621	1.198	0.997	1.157	0.688	0.847	0.659	0.632	0.691	1.247	1.076	1.648	1.102	0.819	0.855
YER119C	AVT6	None	0.513	0.691	0.63	0.723	0.591	0.945	0.621	0.577	0.549	0.916	0.517	0.663	0.669	0.988	0.616	0.654	0.81
YER120W	SCS2	None	0.77	0.601	0.482	0.687	0.629	0.864	0.698	1.048	0.806	0.743	0.749	0.983	0.778	1.245	1.041	0.867	1.04
YER122C	GLO3	None	0.698	0.551	0.539	0.824	0.797	1.062	0.769	1.008	0.74	0.824	0.665	0.9	0.696	1.545	1.061	0.931	0.97
YER123W	YCK3	None	0.886	0.512	0.517	0.699	0.65	0.691	0.759	0.645	0.624	1.027	0.628	0.997	0.743	1.275	0.722	0.652	0.966
YER124C	DSE1	G1	0.64	0.307	0.227	0.12	0.241	0.19	0.177	0.125	0.074	0.155	0.343	1.243	0.817	1.056	0.579	0.412	0.588
YER125W	RSP5	None	0.982	0.742	0.765	0.96	0.816	0.834	0.82	0.769	0.598	0.951	0.58	0.96	0.745	1.381	0.838	0.759	1.049
YER126C	NSA2	None	1.099	0.439	0.47	0.616	0.743	0.862	0.923	0.998	0.887	1.024	0.678	1.091	0.872	1.464	0.843	0.772	1.19
YER127W	LCP5	None	0.737	0.309	0.311	0.708	0.6	0.701	0.74	0.745	0.576	0.736	0.465	0.88	0.794	0.997	0.498	0.568	1.001
YER128W	None	None	0.911	Null	0.615	0.757	0.835	0.781	0.775	0.824	0.64	0.813	0.485	0.83	0.74	1.179	0.581	0.587	1.045
YER129W	SAK1	None	0.786	0.475	0.456	0.657	0.566	0.64	0.748	0.66	0.607	0.978	0.556	0.871	0.775	1.201	0.69	0.692	0.984
YER130C	None	None	2.345	0.538	0.633	0.673	0.925	0.913	1.147	0.995	0.751	0.954	0.621	0.894	0.742	1.246	0.952	0.83	1.233
YER131W	RPS26B	None	1.063	0.698	0.652	0.731	0.816	0.73	0.872	0.811	0.825	1.16	0.87	0.996	0.973	1.372	1.038	0.687	1.17
YER132C	PMD1	None	0.965	0.5	0.611	0.689	0.929	0.683	0.923	0.76	0.624	0.847	0.664	0.835	0.752	1.133	0.942	0.614	0.928
YER133W	GLC7	None	0.937	0.684	0.625	0.787	0.71	0.705	0.863	0.772	0.722	0.859	0.655	0.852	0.707	1.012	0.827	0.638	0.972
YER134C	None	None	0.857	0.668	0.73	0.778	0.769	0.6	0.806	0.577	0.646	0.779	0.589	0.744	0.786	0.903	0.84	0.62	0.962
YER136W	GDI1	None	1.196	0.946	0.939	1.263	1.003	1.09	0.74	1.058	0.831	0.854	0.954	1.231	0.818	1.501	1.072	0.904	1.002
YER138C	None	None	1.754	1.016	0.91	1.229	1.339	1.095	1.082	1.907	1.079	1.578	1.046	1.352	0.918	1.842	1.214	1.108	1.285
YER139C	RTR1	None	0.702	0.727	0.581	0.682	0.569	0.897	0.619	0.895	0.703	0.951	0.652	0.961	0.684	Null	Null	0.668	0.959
YER140W	None	None	0.796	0.806	0.59	0.691	0.7	0.912	0.686	1.199	0.894	0.929	0.875	1.121	0.851	1.398	0.915	0.95	1.011
YER141W	COX15	None	0.655	0.743	0.658	0.725	0.61	1.041	0.693	0.801	0.613	1.126	0.623	0.949	0.757	1.273	0.804	0.731	0.861
YER142C	MAG1	None	1.065	0.897	0.861	0.853	0.833	1.042	0.661	0.988	0.794	0.872	0.81	1.146	0.75	1.233	0.673	0.723	0.808
YER143W	DDI1	None	0.829	1.208	0.66	1.301	0.683	1.768	0.701	1.361	0.783	1.689	0.849	1.097	0.914	2.051	0.858	0.89	1.24
YER144C	UBP5	None	1.243	0.624	0.579	0.764	0.792	0.867	0.602	0.9	0.733	0.854	0.803	1.195	0.876	1.387	0.944	0.948	0.816
YER145C	FTR1	G2/M	0.449	0.434	0.373	0.661	0.673	0.911	0.737	0.953	0.916	1.784	1.171	1.559	1.339	2.072	1.335	1.105	1.567
YER146W	LSM5	None	0.581	0.529	0.434	0.665	0.539	0.83	0.487	0.801	0.679	0.696	0.79	1.039	0.848	1.259	0.78	0.815	0.866
YER147C	SCC4	None	0.745	0.541	0.647	0.834	0.83	0.604	0.742	0.692	0.653	1.157	0.653	0.975	0.683	1.097	0.667	0.576	0.978
YER148W	SPT15	None	0.916	0.483	0.557	0.641	0.8	0.729	0.759	0.816	0.774	0.888	0.708	0.943	0.794	1.232	0.942	0.686	1.28
YER149C	PEA2	G1	0.776	0.428	0.574	0.866	0.829	0.762	0.744	0.699	0.532	0.857	0.635	1.05	0.837	1.259	0.659	0.543	0.94
YER150W	SPI1	M/G1	1.505	2.498	3.19	1.712	0.922	0.836	0.796	0.761	0.653	0.985	0.728	0.938	0.815	Null	0.681	0.584	1.118
YER151C	UBP3	None	0.806	0.556	0.527	0.757	0.858	0.917	0.943	0.963	0.67	0.994	0.605	1.064	0.75	1.402	0.812	0.795	1.032
YER152C	None	G1	0.57	0.403	0.524	0.612	0.644	0.582	0.595	0.575	0.453	0.693	0.565	1.063	0.835	1.269	0.871	0.62	0.889
YER153C	PET122	None	0.593	0.464	0.536	0.602	0.735	0.583	0.645	0.546	0.478	0.771	0.618	0.997	0.861	1.204	0.708	0.576	0.795
YER154W	OXA1	None	0.929	0.517	0.598	0.688	0.697	0.666	0.707	0.741	0.613	0.977	0.682	1.129	0.884	1.452	0.893	0.621	1.082
YER155C	BEM2	None	1.169	0.824	0.643	0.724	0.844	0.813	0.841	Null	0.654	1.07	0.665	1.056	0.869	1.442	0.947	0.688	0.992
YER156C	None	None	0.65	0.352	0.414	0.534	0.58	0.591	0.683	0.707	0.578	0.768	0.514	0.734	0.625	1.156	0.671	0.52	0.932
YER157W	COG3	None	0.909	0.569	0.536	0.64	0.67	0.843	0.883	0.682	0.642	0.872	0.551	0.956	0.783	1.21	0.848	0.649	0.991
YER158C	None	None	1.537	0.698	0.83	0.587	0.773	0.639	0.733	0.764	0.523	Null	0.647	0.891	0.722	Null	0.631	0.524	0.984
YER159C	BUR6	None	0.703	0.883	0.501	0.802	0.549	1.056	0.735	0.927	0.752	1.368	0.675	0.946	0.757	1.317	0.678	0.851	1.095
YER160C	None	None	2.489	1.556	1.642	1.696	1.815	1.8	1.458	2.163	2.275	2.32	2.543	2.296	1.446	3.093	2.457	2.355	1.766
YER161C	SPT2	None	0.678	0.72	0.483	0.74	0.548	1.012	0.658	0.921	0.679	1.199	0.688	1.053	0.721	1.481	0.609	0.74	0.944
YER162C	RAD4	None	0.734	0.765	0.555	0.708	0.605	0.813	0.477	0.784	0.713	0.713	1.033	0.997	0.696	1.225	0.881	0.922	0.856
YER163C	None	None	0.734	Null	0.726	0.964	0.687	0.997	0.703	0.847	0.733	1.201	0.737	1.028	1.075	1.25	0.619	0.657	0.883
YER164W	CHD1	None	0.706	0.591	0.526	0.753	0.752	0.947	0.666	0.899	0.819	0.806	0.97	0.926	0.678	1.298	1.165	1.095	0.79
YER165W	PAB1	None	1.012	0.751	0.678	0.863	0.696	0.99	0.715	0.805	0.784	1.48	0.904	1.234	0.832	1.59	1.049	0.972	0.968
YER166W	DNF1	None	1	0.723	0.697	0.736	0.884	0.911	0.628	0.81	0.872	0.729	1.148	1.009	0.708	1.354	1.103	0.928	0.743
YER167W	BCK2	None	0.664	0.553	0.487	0.585	0.498	0.682	0.662	0.64	0.687	1.373	0.868	0.93	0.705	1.188	0.723	0.766	0.739
YER168C	CCA1	None	0.911	0.516	0.667	0.734	0.773	0.834	0.657	0.889	0.864	0.919	0.962	1.329	0.507	1.187	0.937	0.919	0.881
YER170W	ADK2	G1	0.422	Null	0.821	1.002	0.77	0.92	0.506	0.692	0.579	0.754	0.666	1.169	0.826	Null	0.621	0.707	0.689
YER171W	RAD3	None	1.178	0.52	0.696	0.661	Null	0.722	0.762	0.809	0.591	1.353	0.458	0.834	0.855	1.376	0.689	0.642	1.011
YER172C	BRR2	None	1.518	1.025	1.061	1.472	1.217	1.419	1.293	1.221	0.957	1.799	0.968	1.751	0.987	2.291	1.285	1.228	1.556
YER174C	GRX4	None	0.799	0.562	0.731	0.97	0.898	0.702	0.724	0.682	0.547	0.755	0.628	0.829	0.812	1.17	0.818	0.496	0.971
YER175C	TMT1	None	0.949	1.027	0.919	0.803	0.793	0.966	0.861	1.006	0.79	1.099	0.689	1.037	0.901	1.561	1.023	0.774	1.558
YER176W	ECM32	None	1.094	0.665	0.8	0.816	1.029	0.902	0.952	0.939	0.817	1.151	1.008	1.151	0.851	1.409	1.106	0.848	1.336
YER177W	BMH1	None	0.806	0.518	0.735	0.66	0.845	0.698	0.829	0.708	0.655	0.803	0.67	0.825	0.821	0.975	0.883	0.56	1.084
YER178W	PDA1	None	1.045	0.611	0.754	0.759	0.837	0.757	0.921	0.845	0.776	0.942	0.842	1.034	0.827	1.413	1.153	0.71	1.254
YER179W	DMC1	None	1.148	0.678	0.866	0.687	0.764	0.84	0.73	0.887	0.556	Null	0.527	Null	0.74	Null	0.672	0.503	0.895
YER180C	ISC10	None	0.663	0.451	0.663	0.638	0.776	0.672	0.759	0.839	0.646	0.8	0.69	0.882	0.933	1.175	0.76	0.584	1.066
YER181C	None	None	1.67	0.916	1.365	1.183	1.348	1.208	1.068	1.306	1.127	1.825	1.059	1.297	1.139	2.227	1.053	0.918	1.499
YER182W	FMP10	None	0.964	0.684	0.717	0.748	0.827	0.67	0.795	0.85	0.614	0.713	0.538	0.816	0.691	1.236	0.666	0.532	0.938
YER184C	None	None	1.27	0.695	0.671	0.639	Null	0.822	0.649	0.911	0.702	0.813	0.929	1.079	0.794	Null	0.946	1.003	0.848
YER186C	None	None	0.872	0.582	0.703	0.804	0.845	0.974	0.526	0.907	0.677	0.799	0.946	1.111	0.834	1.405	0.932	0.871	0.904
YER189W	None	G1	0.526	0.695	1.514	1.663	0.814	1.035	0.541	0.742	0.622	1.74	1.572	2.464	0.967	1.513	0.766	0.761	0.865
YER190W	YRF1-2	G1	0.686	0.592	1.54	1.4	0.9	0.714	0.458	0.707	0.702	1.1	1.567	1.83	0.923	1.456	1.021	0.918	0.674
YFL001W	DEG1	None	0.682	0.597	0.561	0.839	0.669	0.916	0.654	0.823	0.731	1.175	0.872	1.034	0.766	1.485	0.863	0.794	0.87
YFL002C	SPB4	None	1.005	0.541	0.558	0.747	0.756	0.859	0.585	1.059	0.813	1.008	1.047	1.128	0.754	1.603	0.927	0.958	0.917
YFL004W	VTC2	None	0.701	0.406	0.598	0.557	0.761	0.879	0.892	0.832	0.844	1.006	1.099	1.222	0.82	1.337	1.036	0.698	1.066
YFL005W	SEC4	None	0.939	0.943	0.79	1.081	0.927	1.118	1.031	1.099	0.792	1.125	0.705	1.046	0.909	1.501	1.047	0.707	0.95
YFL006W	None	G2/M	1.133	0.579	0.788	0.679	0.757	0.912	0.788	0.905	0.791	1.021	1.039	1.17	0.698	1.209	0.873	0.668	1.125
YFL007W	BLM10	None	1.111	0.708	0.707	1.349	0.768	0.792	0.872	0.81	0.728	1.157	0.727	1.165	0.851	1.405	0.884	0.669	1.127
YFL008W	SMC1	G1	0.864	0.682	0.984	0.935	1.133	1.196	1.029	0.831	0.712	1.04	1.296	1.278	0.916	1.556	1.132	0.733	1.174
YFL009W	CDC4	None	0.683	0.599	0.546	0.66	0.667	0.638	0.742	0.585	0.565	0.9	0.561	0.934	0.821	1.13	0.826	0.595	1.038
YFL010BW	None	None	0.876	0.659	0.741	0.765	0.943	0.35	0.861	0.877	0.687	1.15	0.709	0.973	0.726	1.364	1.048	0.644	1.235
YFL010C	WWM1	None	0.867	0.683	0.636	0.776	0.831	0.739	0.946	0.753	0.692	0.921	0.608	0.772	0.854	1.124	0.939	0.607	1.301
YFL011W	HXT10	M/G1	1.296	1.237	1.76	1	1.47	0.515	0.845	0.818	0.691	1.318	1.86	1.791	1.362	2.235	Null	0.605	1.096
YFL013C	IES1	None	0.855	0.54	0.662	0.729	0.983	1.164	0.829	0.882	0.723	1.127	Null	1.105	0.76	1.626	1.083	0.778	1.223
YFL014W	HSP12	None	0.591	0.786	0.745	1.31	0.782	1.254	0.813	0.962	0.687	0.904	0.649	1.04	0.767	Null	0.616	0.698	0.924
YFL016C	MDJ1	None	0.605	0.7	0.74	1.288	0.822	1.258	0.779	0.905	0.654	1.079	0.659	1.097	0.762	1.217	0.762	0.688	0.933
YFL017C	GNA1	None	0.597	0.533	0.497	0.574	0.674	0.858	0.592	0.939	0.768	0.744	Null	0.732	0.705	1.115	0.935	0.783	0.764
YFL018C	LPD1	None	0.645	0.622	0.611	0.798	0.789	0.871	0.709	0.784	0.796	1.101	0.888	1.025	0.812	1.26	0.875	0.847	0.856
YFL020C	PAU5	None	0.649	0.555	0.601	0.811	0.685	0.718	0.567	0.621	0.608	0.754	0.681	0.905	0.864	1.201	0.824	0.65	0.811
YFL021W	GAT1	None	0.421	0.497	0.468	0.511	Null	0.638	0.388	0.602	0.477	0.644	Null	1.183	0.782	1.363	0.839	0.892	0.604
YFL022C	FRS2	None	0.606	0.452	0.49	0.591	0.902	0.688	0.449	0.629	0.692	1.058	0.884	0.97	0.724	1.179	0.801	0.69	0.85
YFL023W	BUD27	None	0.668	0.525	0.371	0.74	0.582	0.732	0.666	0.805	0.753	0.816	0.676	1.101	0.817	1.187	0.762	0.855	0.9
YFL026W	STE2	M/G1	2.625	1.24	0.484	0.328	0.21	0.271	0.257	0.309	0.413	0.81	0.603	0.714	0.534	0.591	0.427	0.305	0.898
YFL028C	CAF16	None	0.958	0.731	0.577	0.732	Null	0.818	0.805	0.897	0.757	0.984	0.696	0.933	0.881	1.119	0.774	0.622	0.802
YFL029C	CAK1	None	0.745	Null	0.76	0.531	1.082	0.711	0.911	0.846	0.7	0.818	0.579	0.784	0.855	1.176	0.961	0.72	1.12
YFL031W	HAC1	None	1.115	0.761	1.102	0.921	1.15	1.359	1.058	1.189	1.061	1.316	1.232	1.631	0.991	1.962	1.55	1.018	1.456
YFL032W	None	None	1.055	0.725	0.786	0.824	0.781	0.859	1.018	1.027	0.741	1.205	0.68	1.041	0.873	1.528	0.973	0.733	1.497
YFL033C	RIM15	None	Null	0.522	0.919	0.725	1.169	1.133	0.906	0.734	0.709	1.034	0.295	1.009	0.815	1.319	1.585	0.775	0.838
YFL034C-B	MOB2	None	0.826	0.516	0.521	0.782	0.592	0.842	0.692	0.724	0.523	0.735	0.535	0.779	0.734	0.823	0.686	0.506	1.029
YFL034W	None	None	0.58	0.375	0.593	0.691	Null	0.703	0.814	0.69	0.644	1.188	0.605	1.065	0.658	1.085	0.723	0.689	1.16
YFL036W	RPO41	None	0.827	0.568	0.644	0.733	Null	0.646	0.739	0.732	0.612	1.397	0.733	1.014	0.571	1.197	0.652	0.669	1.006
YFL037W	TUB2	S/G2	0.541	0.311	0.395	0.614	0.777	0.798	1.034	0.824	0.731	0.866	0.589	0.762	0.74	1.088	1.004	0.756	1.075
YFL038C	YPT1	None	0.602	0.521	0.637	0.724	0.747	0.889	0.621	0.695	0.766	1.193	0.778	1.129	0.822	1.043	0.87	0.72	0.877
YFL039C	ACT1	None	1.049	0.801	0.701	1.02	0.736	0.993	0.674	0.778	0.703	0.804	0.691	0.991	0.789	1.496	0.896	0.714	0.777
YFL041W	FET5	None	0.968	0.683	0.616	1.06	0.966	1.077	0.873	0.944	1.051	1.176	1.008	1.391	1.065	1.529	1.015	0.884	0.921
YFL042C	None	None	0.705	0.786	0.841	0.849	0.708	0.912	0.538	0.602	0.646	1.117	0.782	1.163	0.78	1.058	0.684	0.714	0.854
YFL043C	None	None	0.858	0.683	0.631	0.979	0.647	0.932	0.573	0.966	0.72	0.821	0.798	1.082	0.853	1.133	0.66	0.706	0.934
YFL044C	OTU1	M/G1	0.712	0.79	0.727	0.893	0.638	0.9	0.569	0.689	0.702	1.225	0.786	1.047	0.74	1.012	0.553	0.617	0.873
YFL045C	SEC53	None	0.64	0.396	0.566	1.134	1.279	1.398	1.012	1.21	0.977	0.901	0.894	1.155	1.099	1.763	1.206	1.008	1.073
YFL046W	FMP32	None	0.626	0.706	0.705	0.971	0.762	1.136	0.671	0.899	0.636	1.14	0.635	1.063	0.798	1.142	0.675	0.743	0.998
YFL047W	RGD2	None	0.868	0.531	0.505	0.594	0.607	0.75	0.554	0.713	0.596	0.754	0.765	0.921	0.787	1.157	0.744	0.647	0.705
YFL048C	EMP47	None	0.71	0.584	0.579	0.641	0.942	0.78	0.604	0.629	0.662	1.11	0.691	0.867	0.68	1.038	0.789	0.676	0.859
YFL049W	SWP82	None	0.662	Null	0.456	0.566	0.515	0.818	0.665	0.908	0.688	0.868	0.773	0.897	0.775	1.177	0.823	0.818	0.835
YFL050C	ALR2	None	0.935	Null	0.569	0.711	Null	0.672	0.675	0.693	0.623	1.276	0.579	0.96	0.621	1.234	0.686	0.64	1.073
YFL054C	None	None	0.959	0.726	0.883	0.853	0.719	0.776	0.807	0.569	0.529	Null	0.664	0.924	0.733	1.264	0.753	0.764	0.993
YFL055W	AGP3	None	1.19	0.851	0.815	0.841	0.741	0.881	0.935	0.894	0.672	Null	0.698	0.932	0.772	Null	0.836	0.59	1.219
YFL056C	AAD6	None	0.889	0.671	0.774	0.897	0.858	0.826	0.747	0.709	0.56	1.335	0.583	1.089	0.69	1.371	0.683	0.571	1.082
YFL057C	AAD16	None	Null	0.576	0.834	0.787	Null	1.03	0.777	0.841	0.728	0.82	0.676	0.813	0.721	1.519	1.104	0.69	0.806
YFL058W	THI5	None	0.964	0.744	0.929	0.951	Null	1.2	0.974	0.994	0.633	Null	0.981	Null	0.829	1.268	0.905	0.66	1.092
YFL059W	SNZ3	None	0.983	0.762	1.129	1.171	1.171	1.032	1.048	0.694	0.783	Null	0.8	1.135	1.059	1.365	0.863	0.604	1.089
YFL061W	DDI2	None	0.798	Null	0.868	1.057	0.744	0.649	0.709	0.683	0.562	Null	0.642	1.073	0.918	1.18	0.622	0.59	0.96
YFL062W	COS4	None	0.782	0.883	0.944	1.2	0.955	1.069	0.767	0.835	0.724	1.269	0.939	1.309	1.062	1.51	1.146	0.827	1.006
YFL063W	None	None	0.617	Null	0.767	0.806	0.532	0.703	0.524	0.677	0.568	0.723	0.71	1.093	0.816	1.013	0.75	0.645	0.749
YFL064C	None	G1	0.433	0.754	1.582	1.569	0.652	0.937	0.486	0.681	0.572	1.401	1.385	2.489	Null	1.319	0.735	0.7	0.836
YFL065C	None	M/G1	0.496	0.423	1.47	1.569	0.751	0.856	0.497	0.721	0.623	1.061	1.572	2.179	1.072	1.352	0.821	0.819	0.783
YFL066C	None	M/G1	0.565	0.647	1.142	1.52	0.7	0.874	0.506	0.572	0.584	1.249	1.064	1.991	Null	1.242	0.789	0.673	0.78
YFL067W	None	M/G1	0.641	0.558	1.011	1.512	0.792	0.641	0.609	0.522	0.678	1.399	0.98	1.823	0.934	1.078	0.68	0.612	0.739
YFL068W	None	None	0.588	0.789	1.395	1.669	0.852	1.001	0.523	0.708	0.649	1.577	1.297	2.107	Null	1.526	0.799	0.787	0.999
YFL-TYA	None	None	1.746	1.423	1.305	1.655	1.06	1.704	0.942	1.459	1.172	2.269	1.299	2.01	1.018	2.462	1.306	1.398	1.21
YFL-TYB	None	None	2.985	1.713	2.067	2.243	2.275	2.008	1.59	2.397	1.751	2.143	2.775	2.444	1.246	3.026	2.344	2.592	1.531
YFR001W	LOC1	None	0.907	0.488	0.399	0.652	0.531	0.829	0.588	0.936	0.808	0.788	0.785	0.992	0.737	1.109	0.726	0.758	0.45
YFR002W	NIC96	G2/M	0.567	0.459	0.505	0.707	0.455	0.75	0.567	0.758	0.752	1.319	0.811	1.079	0.713	1.098	0.789	0.816	0.81
YFR003C	YPI1	None	0.774	1.14	0.649	0.744	0.632	0.998	0.611	0.829	0.664	0.713	0.816	0.959	0.747	1.181	0.78	0.738	0.925
YFR004W	RPN11	None	0.687	0.709	0.594	0.808	0.5	0.848	0.587	0.774	0.696	1.215	0.745	0.955	0.726	0.962	0.668	0.648	0.853
YFR005C	SAD1	None	0.635	0.491	0.535	0.558	0.481	0.607	0.518	0.635	0.676	0.689	0.76	0.928	0.708	1.006	0.699	0.718	0.641
YFR006W	None	None	0.721	0.518	0.676	0.843	0.761	0.876	0.78	0.794	0.591	1.103	0.618	1.02	0.688	1.011	0.818	0.618	1.019
YFR008W	FAR7	None	0.655	0.539	0.455	0.746	0.686	0.907	0.714	0.85	0.506	1.027	0.559	0.972	0.612	1.277	0.686	Null	1.113
YFR009W	GCN20	None	1.11	0.711	0.724	0.859	0.869	0.712	0.899	0.919	0.729	1.05	0.732	1.046	0.86	1.217	0.921	0.698	0.922
YFR010W	UBP6	None	0.968	0.692	0.708	0.688	0.691	0.741	0.896	0.716	0.724	1.181	0.764	1.154	0.781	1.075	0.775	0.765	Null
YFR011C	AIM13	None	0.87	1.219	0.616	0.765	0.847	0.809	0.825	0.742	0.618	0.829	0.586	0.781	0.844	0.923	0.808	0.525	1.11
YFR013W	IOC3	None	0.865	0.648	0.622	0.746	0.944	0.797	0.902	0.788	0.668	1.177	0.698	1.1	0.872	1.331	0.873	0.641	0.967
YFR014C	CMK1	None	0.841	0.75	0.73	0.863	0.607	0.527	0.629	0.49	0.52	0.891	0.558	1.092	0.751	1.099	0.75	0.59	0.745
YFR015C	GSY1	M/G1	0.938	1.508	1.137	0.984	0.716	0.84	0.655	0.861	0.472	1.173	0.657	1.162	0.886	1.314	0.892	0.625	1.134
YFR018C	None	None	0.727	0.68	0.699	0.988	0.857	1.117	0.734	0.657	0.709	1.203	0.764	1.146	0.894	1.42	0.948	0.791	0.874
YFR019W	FAB1	None	0.844	Null	0.59	0.646	0.662	0.842	0.646	0.729	0.781	0.807	0.534	1.184	0.788	1.373	1.019	0.848	0.759
YFR020W	None	None	0.705	0.629	Null	0.675	0.499	0.898	0.669	0.779	0.626	0.931	0.566	Null	0.756	1.109	Null	0.617	0.876
YFR021W	ATG18	None	0.745	0.874	0.704	0.772	0.651	0.804	0.635	0.821	0.727	0.85	0.78	1.125	0.868	1.166	0.886	0.717	0.802
YFR022W	ROG3	None	0.894	0.897	0.791	0.689	0.596	0.931	0.674	0.805	0.709	1.307	0.785	0.948	0.777	1.272	0.855	0.91	1.002
YFR024C	None	None	0.653	0.616	0.651	0.764	0.672	0.879	0.71	0.707	0.728	1.306	0.856	1.019	0.822	1.204	0.885	0.79	0.875
YFR025C	HIS2	None	0.724	0.602	0.625	0.775	0.659	0.821	0.663	0.805	0.696	0.773	0.676	1.004	0.772	1.034	0.848	0.728	0.819
YFR028C	CDC14	S/G2	0.536	0.356	0.344	0.506	0.509	0.849	0.648	0.665	0.631	1.043	0.563	0.767	0.695	1.227	0.799	0.709	0.771
YFR029W	PTR3	None	0.669	1.075	0.599	0.765	0.692	0.742	0.691	0.776	0.729	0.815	0.827	1.069	0.787	1.315	0.979	0.777	0.833
YFR030W	MET10	S	0.992	0.85	1.1	0.971	1.068	1.294	1.759	1.173	0.989	1.152	0.711	1.233	0.773	1.353	0.995	1.002	1.297
YFR031BC	None	None	0.98	0.584	0.587	0.697	0.688	0.666	0.876	0.741	0.672	0.939	0.605	0.913	0.915	1.255	1.095	0.627	1.079
YFR031C	SMC2	None	1.039	0.71	0.8	0.962	0.926	0.869	0.88	0.625	0.735	1.12	0.578	1.066	0.781	1.365	0.835	0.8	1.004
YFR032C	RRT5	None	0.626	0.487	0.416	0.582	0.747	0.61	0.676	0.724	0.44	Null	0.408	0.669	0.593	Null	0.495	0.546	0.8
YFR033C	QCR6	None	0.628	0.513	0.508	0.85	0.631	0.816	0.865	0.596	0.556	0.801	0.593	0.88	0.738	1.061	0.775	0.629	1.036
YFR034C	PHO4	None	0.449	0.424	0.442	0.506	0.776	0.718	1.112	0.754	0.636	0.905	0.602	0.938	0.756	1.163	0.83	0.688	0.874
YFR035C	None	None	0.721	0.61	0.496	0.866	0.804	0.798	0.875	0.57	0.647	1.024	0.613	0.929	0.813	4.43	0.787	0.593	1.133
YFR036W	CDC26	None	0.932	0.546	0.594	0.692	0.845	0.681	0.787	0.747	0.592	0.759	0.527	0.834	0.803	1.014	0.679	0.564	0.891
YFR037C	RSC8	None	1.012	0.763	0.677	1.29	0.995	1.095	1.129	0.775	0.764	1.389	0.741	1.381	0.986	1.519	1.032	0.884	1.296
YFR038W	IRC5	None	0.792	0.428	0.536	0.585	0.893	0.626	0.819	0.73	0.7	0.834	0.675	0.933	0.867	1.196	0.837	0.592	0.913
YFR039C	None	G2/M	0.594	0.522	0.474	0.655	0.739	0.73	0.993	0.91	0.797	1.051	0.588	0.903	0.842	1.195	0.865	0.712	1.091
YFR040W	SAP155	None	0.933	0.496	0.532	0.872	0.825	0.704	0.81	0.652	0.661	0.819	0.706	1.048	0.747	1.218	1.023	0.465	1.057
YFR041C	ERJ5	None	0.637	0.57	0.74	1.032	0.826	1.104	0.659	0.801	0.579	1.011	0.6	1.073	0.769	1.337	0.664	0.658	0.888
YFR042W	KEG1	None	0.677	0.67	0.9	1.058	0.93	0.943	0.834	1.027	0.767	0.712	0.811	0.995	0.955	1.247	0.94	0.654	0.905
YFR043C	IRC6	None	0.671	0.624	0.574	0.866	0.6	0.945	0.602	0.816	0.659	0.989	0.511	0.736	0.667	Null	0.47	0.526	0.881
YFR044C	DUG1	None	0.856	0.53	0.579	0.664	0.687	0.657	0.657	0.691	0.66	0.624	0.734	0.877	0.738	1.103	0.862	0.675	0.686
YFR045W	None	None	0.705	2.488	0.648	0.767	0.571	0.874	0.567	0.696	0.628	1.012	0.604	0.784	0.77	Null	Null	0.631	Null
YFR046C	CNN1	None	0.635	2.799	0.713	0.92	0.667	0.767	0.604	Null	0.618	Null	0.686	1.048	0.754	Null	0.803	0.7	0.827
YFR047C	BNA6	None	0.739	0.722	0.707	0.938	0.766	1.153	0.725	0.758	0.609	1.101	0.631	0.928	0.811	1.396	0.797	0.648	0.889
YFR048W	RMD8	None	0.752	0.628	0.442	0.738	0.595	0.883	0.583	0.983	0.6	0.811	0.671	1.07	0.705	1.323	0.784	0.824	0.849
YFR049W	YMR31	None	0.662	0.703	0.671	0.876	0.522	0.787	0.515	0.633	0.528	0.925	0.667	0.888	0.746	1.123	0.501	0.605	0.764
YFR050C	PRE4	None	1.076	0.734	0.716	0.906	0.678	0.786	0.635	0.829	0.759	0.791	0.939	1.097	0.73	1.043	0.784	0.698	0.721
YFR051C	RET2	None	0.738	0.761	0.651	0.911	0.792	1.187	0.737	0.897	0.695	1.289	0.809	1.201	0.924	1.554	0.948	0.819	1.02
YFR052W	RPN12	None	1.151	0.993	0.943	1.15	0.861	0.985	0.688	1.027	0.809	0.899	0.899	1.11	0.841	1.161	0.792	0.75	0.933
YFR053C	HXK1	None	1.33	1.546	2.173	2.168	1.677	1.306	1.22	0.862	0.67	1.045	0.792	1.273	1.095	1.779	1.187	0.845	1.13
YFR055W	IRC7	None	1.068	0.611	0.514	0.647	0.79	0.715	0.817	0.679	0.696	0.968	0.489	0.906	0.809	1.352	0.818	0.686	1.092
YFR056C	None	None	1.069	0.659	0.562	0.65	0.877	0.88	0.819	0.874	0.698	0.973	0.679	0.964	0.814	1.51	0.868	0.653	1.283
YGL001C	ERG26	None	1.177	0.816	0.808	0.963	0.875	0.852	0.901	0.825	0.741	0.97	0.732	0.951	0.803	1.155	0.895	0.58	1.188
YGL002W	ERP6	None	0.957	0.807	0.811	0.966	0.891	0.896	0.9	0.727	0.609	0.898	0.619	0.923	0.921	1.264	0.863	0.565	1.196
YGL003C	CDH1	None	0.853	0.512	0.529	0.524	0.57	0.689	0.773	0.736	0.579	0.892	0.587	0.868	0.667	1.225	0.774	0.604	1.025
YGL004C	RPN14	None	0.887	0.688	0.711	0.711	0.663	0.625	0.785	0.546	0.604	Null	0.644	Null	0.809	1.09	0.662	0.6	0.878
YGL005C	COG7	None	1.048	0.799	0.795	0.888	0.665	0.835	0.836	0.883	0.668	1.025	0.598	0.958	0.733	1.327	0.813	0.626	1.262
YGL006W	PMC1	None	0.89	0.753	1.041	0.771	0.747	0.644	0.813	0.546	0.597	0.956	0.649	1	0.843	1.152	0.773	0.632	0.895
YGL008C	PMA1	G2/M	0.537	0.435	0.415	0.5	0.507	0.83	0.722	1.014	1.022	1.827	0.983	1.057	0.634	1.282	0.843	1.073	0.993
YGL009C	LEU1	None	0.952	0.703	0.774	0.766	0.745	0.835	0.688	0.996	0.8	0.674	0.819	0.889	0.689	1.192	0.89	0.856	0.736
YGL010W	None	None	0.639	0.788	0.721	0.814	0.523	0.986	0.683	0.904	0.697	1.199	0.674	0.888	0.774	1.246	0.706	0.702	1.016
YGL011C	SCL1	None	0.866	0.642	0.706	0.864	0.772	0.929	0.746	0.982	0.92	0.852	0.935	1.006	0.815	1.216	0.894	0.771	0.947
YGL012W	ERG4	None	0.329	0.356	0.385	0.633	0.635	0.998	0.828	0.889	0.743	1.225	0.733	0.882	0.831	1.259	0.959	0.726	0.914
YGL013C	PDR1	None	0.697	0.436	0.5	0.641	0.6	0.995	0.843	0.962	0.903	0.87	0.819	0.951	0.715	1.317	1.029	1.024	0.814
YGL014W	PUF4	None	0.672	0.58	0.399	0.747	0.565	0.898	0.715	0.814	0.66	1.261	0.696	0.919	0.714	1.409	0.799	0.897	0.807
YGL015C	None	None	0.709	0.536	0.599	0.901	0.7	1.026	0.652	0.883	0.638	0.692	0.778	0.913	0.744	1.227	0.831	0.762	0.939
YGL016W	KAP122	None	0.753	0.602	0.562	0.806	0.697	0.919	0.582	0.65	0.66	1.219	0.826	1.045	0.813	1.46	0.918	0.811	0.772
YGL017W	ATE1	None	0.899	0.574	0.551	0.626	0.675	0.75	0.603	0.772	0.729	0.736	0.874	0.952	0.742	1.224	0.722	0.771	0.796
YGL018C	JAC1	None	0.644	Null	0.457	0.706	0.698	0.989	0.744	0.843	0.63	1.174	0.591	0.901	0.733	Null	Null	0.667	0.905
YGL019W	CKB1	None	0.832	0.584	0.621	0.788	0.813	0.998	0.672	0.964	0.855	0.737	0.831	1.016	0.816	1.2	0.978	0.848	0.947
YGL020C	GET1	None	0.647	0.507	0.505	0.635	0.734	0.843	0.971	0.913	0.75	0.823	0.536	0.797	0.749	0.999	0.903	0.635	1.186
YGL021W	ALK1	G2/M	0.31	0.365	Null	0.291	Null	0.85	1.315	1.338	1.078	1.208	0.488	0.56	0.429	0.932	0.97	0.931	1.983
YGL022W	STT3	None	0.683	0.436	0.588	Null	1.058	0.837	1.077	0.725	0.681	0.882	0.669	0.967	0.855	1.327	0.827	0.722	1.019
YGL023C	PIB2	None	0.921	0.621	0.83	0.829	1.112	0.985	0.991	0.847	0.725	1.157	0.889	1.113	0.937	1.573	1.168	0.832	1.287
YGL024W	None	None	0.838	0.601	0.614	Null	0.738	0.821	0.728	0.643	0.535	0.927	0.502	Null	0.715	Null	0.695	0.523	0.944
YGL025C	PGD1	None	0.768	0.481	0.562	0.658	0.885	0.591	0.765	0.74	0.588	Null	0.697	0.883	0.759	Null	0.896	0.634	1.122
YGL026C	TRP5	None	1.007	0.763	0.701	0.939	0.878	0.95	0.895	0.833	0.719	1.031	0.723	1.167	0.88	1.204	1.003	0.713	1.125
YGL027C	CWH41	G1	0.809	0.497	0.812	0.935	1.478	1.167	1.182	0.82	0.743	0.926	0.853	1.199	1.011	1.503	1.29	0.838	1.161
YGL028C	SCW11	G1	1.608	0.155	0.103	0.095	0.156	0.096	0.103	0.088	0.091	0.289	0.553	1.206	0.836	0.827	0.511	0.301	0.34
YGL029W	CGR1	None	1.117	0.393	0.432	0.672	0.826	0.679	0.804	0.833	0.778	0.849	0.699	0.919	0.738	1.131	0.7	0.614	1.126
YGL030W	RPL30	None	0.854	0.561	0.557	0.679	0.67	0.73	0.716	0.75	0.591	0.855	0.533	0.801	0.873	1.061	0.852	0.531	1.335
YGL031C	RPL24A	None	1.179	0.707	0.714	0.841	0.749	0.763	0.852	0.958	0.947	1.049	1.039	1.092	0.941	1.605	1.436	0.8	1.554
YGL032C	AGA2	M/G1	10.441	4.799	2.278	1.148	0.33	0.454	0.299	0.386	0.356	0.872	0.757	0.992	0.863	1.012	0.665	0.458	0.726
YGL035C	MIG1	None	0.517	0.543	0.547	0.593	0.651	0.665	0.454	0.673	0.61	0.852	1.248	1.183	0.845	1.088	0.883	0.878	0.748
YGL036W	None	None	0.816	0.742	0.58	0.696	0.641	0.922	0.749	0.85	0.828	1.624	0.937	1.015	0.771	1.372	0.989	0.912	0.903
YGL037C	PNC1	M/G1	0.866	1.602	1.474	1.445	0.789	0.737	0.355	0.479	0.408	0.598	0.687	0.968	0.737	0.8	0.734	0.63	0.694
YGL038C	OCH1	G1	0.456	0.557	0.898	1.169	0.629	0.889	0.481	0.562	0.505	1.206	0.878	1.624	1.02	1.585	0.883	0.681	0.691
YGL039W	None	None	1.111	0.92	0.865	0.971	0.874	0.859	0.536	0.767	0.701	0.859	0.986	1.179	0.873	1.506	1.011	0.816	0.849
YGL040C	HEM2	None	0.618	0.646	0.528	0.7	0.636	0.804	0.704	0.677	0.687	1.309	0.764	0.942	0.735	1.134	0.79	0.654	0.773
YGL041C	None	None	0.821	0.723	0.746	0.762	0.746	0.987	0.644	0.973	0.796	0.828	0.844	1.004	0.744	1.413	0.836	0.83	0.796
YGL042C	None	None	0.607	0.526	0.485	0.759	0.638	0.987	0.668	0.872	0.689	1.201	0.744	1.007	0.721	1.293	0.725	0.754	0.988
YGL043W	DST1	None	0.684	0.488	0.619	0.646	0.802	0.806	0.617	0.832	0.882	1.003	1.013	1.049	0.699	1.441	0.978	0.911	0.795
YGL044C	RNA15	None	0.858	0.52	0.515	0.747	0.763	0.712	0.732	0.79	0.627	0.883	0.524	0.918	0.732	1.093	0.786	0.564	1.121
YGL045W	RIM8	None	0.983	0.627	0.792	0.711	Null	0.792	0.786	0.824	0.62	Null	0.632	0.913	0.706	Null	0.873	0.566	1.079
YGL047W	ALG13	None	1.101	0.707	0.964	0.829	0.831	Null	0.806	0.874	0.6	Null	0.638	0.822	0.726	Null	0.66	0.488	1.059
YGL048C	RPT6	None	1.02	0.573	0.68	0.855	0.876	0.735	0.934	0.689	0.728	1.016	0.697	0.954	0.778	1.08	0.825	0.654	1.042
YGL049C	TIF4632	None	0.869	0.526	0.601	0.627	0.799	1.119	0.977	0.926	0.718	1.097	0.94	1.093	0.77	1.409	1.136	0.877	1.241
YGL050W	TYW3	None	1.074	0.555	0.642	0.75	0.8	0.828	0.893	0.785	0.745	1.041	0.638	0.94	0.837	1.368	0.867	0.649	0.807
YGL051W	MST27	None	1.791	0.806	0.738	0.772	0.81	1.046	0.859	0.884	0.716	0.985	0.785	1.054	0.819	1.32	1.003	0.623	1.191
YGL052W	None	None	3.248	0.906	0.602	0.714	0.822	0.882	0.861	0.718	0.655	0.925	0.623	0.943	0.856	1.228	0.854	0.521	1.156
YGL053W	PRM8	None	3.83	1.144	0.854	0.731	0.997	1.25	0.887	0.943	0.767	1.145	0.869	1.09	0.875	1.474	1.058	0.657	1.215
YGL054C	ERV14	None	0.904	0.642	0.624	0.779	0.894	0.885	0.907	0.963	0.726	0.957	0.707	0.814	0.839	1.153	0.964	0.572	1.504
YGL055W	OLE1	M/G1	1.243	0.866	0.727	0.409	0.285	0.123	0.192	0.229	0.274	0.816	1.133	1.55	1.233	1.86	1.014	0.388	0.589
YGL056C	SDS23	None	0.665	0.474	0.387	0.572	0.608	0.665	0.723	0.627	0.676	1.068	0.749	0.849	0.745	1.049	0.603	0.75	0.686
YGL057C	GEP7	None	0.883	0.598	0.772	0.621	1.025	0.786	0.509	0.926	0.714	0.763	Null	1.013	0.707	1.325	0.785	0.798	0.814
YGL058W	RAD6	None	0.756	0.647	0.484	0.766	0.61	0.921	0.604	0.861	0.67	1.068	0.718	0.957	0.791	1.324	0.787	0.724	0.952
YGL059W	PKP2	None	0.76	0.824	0.712	0.672	Null	0.732	0.511	0.869	0.69	0.743	Null	0.989	0.694	Null	0.726	0.757	0.713
YGL060W	YBP2	G1	0.73	Null	0.534	0.901	0.643	0.95	0.58	0.743	0.567	0.777	0.623	1.131	0.817	1.257	0.614	0.627	0.859
YGL062W	PYC1	None	0.799	1.418	2.45	3.315	2.349	1.687	0.944	0.93	0.816	0.936	0.857	1.026	0.691	1.068	0.733	0.747	0.62
YGL063W	PUS2	None	0.769	0.557	0.739	0.864	1.015	0.854	0.57	0.915	0.88	0.834	Null	1.073	0.852	1.54	1.21	1.059	0.777
YGL064C	MRH4	None	0.673	0.55	0.481	0.797	0.704	0.885	0.705	0.814	0.719	0.988	0.701	0.959	0.711	1.416	0.713	0.69	0.814
YGL065C	ALG2	None	0.622	0.634	0.78	0.895	1.094	1.003	0.714	1.037	0.857	0.801	Null	0.962	Null	1.475	1.204	1.041	0.777
YGL067W	NPY1	None	1.106	0.7	0.883	0.91	1.059	0.892	0.577	0.885	0.855	0.987	Null	1.092	0.923	1.387	0.916	0.871	0.719
YGL068W	MNP1	None	0.754	0.58	0.586	0.764	0.75	0.882	0.923	0.977	0.694	0.776	0.637	0.884	0.886	1.163	0.875	0.575	1.25
YGL069C	None	None	0.709	0.542	0.695	0.772	0.951	0.395	0.934	0.962	0.718	0.904	0.739	1.004	0.748	1.443	1.025	0.625	1.199
YGL070C	RPB9	None	0.698	0.629	0.507	0.702	0.693	0.885	0.857	0.932	0.672	0.896	0.648	0.92	0.84	1.316	0.895	0.611	1.352
YGL071W	AFT1	None	0.609	0.705	0.608	0.839	0.636	0.776	0.849	0.817	0.7	1.038	0.789	1.038	0.93	1.07	0.929	0.453	1.292
YGL072C	None	None	0.728	0.586	0.676	0.81	0.784	0.772	0.918	0.71	0.676	1.003	0.609	0.921	0.778	1.057	0.771	0.585	1.206
YGL073W	HSF1	None	0.773	0.522	0.737	0.749	0.891	0.921	0.885	0.77	0.726	0.957	0.986	0.98	0.663	1.297	1	0.717	1
YGL074C	None	None	1.055	0.549	0.658	0.65	Null	0.699	0.815	0.806	0.641	1.194	Null	0.51	1.069	1.401	0.731	0.74	0.964
YGL076C	RPL7A	None	1.006	0.56	0.597	0.648	0.648	0.677	0.78	0.746	0.664	0.959	0.641	0.943	0.92	1.309	1.001	0.663	0.755
YGL077C	HNM1	None	0.749	0.595	0.903	0.551	0.745	0.861	0.845	0.614	0.686	0.772	Null	0.779	0.712	1.133	1.061	0.647	0.973
YGL078C	DBP3	None	0.991	0.398	0.281	0.484	0.733	0.639	0.883	0.863	0.773	0.908	0.654	0.991	0.872	1.296	0.729	0.658	1.152
YGL079W	None	None	0.806	0.403	0.732	0.649	0.947	1.038	0.858	0.832	0.686	0.899	Null	0.874	0.798	1.294	0.874	0.599	1.02
YGL080W	FMP37	None	0.758	0.889	0.755	0.984	0.814	1.033	0.574	0.935	0.736	1.159	0.783	1.118	0.783	1.264	0.716	0.612	1.002
YGL082W	None	None	0.804	0.705	0.557	0.648	0.503	0.86	0.499	0.789	0.628	0.893	0.528	0.804	0.599	1.025	0.696	0.615	0.907
YGL083W	SCY1	None	0.559	Null	0.308	0.523	0.606	0.882	0.754	0.891	0.717	0.897	0.647	0.76	0.809	1.226	0.922	0.835	0.894
YGL084C	GUP1	None	0.609	0.656	0.646	0.778	0.689	1.053	0.668	0.899	0.663	0.952	0.564	0.936	0.701	1.063	0.776	0.629	1.009
YGL085W	None	None	0.786	Null	0.496	0.749	Null	0.856	0.604	0.81	0.654	0.726	0.641	0.842	1.089	Null	0.813	0.618	0.76
YGL086W	MAD1	None	0.62	0.52	0.548	0.683	0.698	0.919	0.586	0.703	0.694	1.239	0.777	1.07	0.727	1.313	0.812	0.832	0.911
YGL087C	MMS2	None	0.802	Null	0.601	0.771	Null	0.857	0.669	0.87	0.671	0.688	0.617	0.741	0.65	0.841	0.747	0.613	0.785
YGL089C	MF(ALPHA)2	G1	0.886	Null	0.637	0.827	Null	0.896	0.7	0.873	0.66	0.813	0.717	1.051	0.772	1.273	0.81	0.788	0.792
YGL090W	LIF1	M/G1	0.624	0.586	0.535	0.655	0.617	0.831	0.561	0.741	0.619	0.961	0.635	1.056	0.644	1.079	0.553	0.642	0.838
YGL091C	NBP35	None	0.893	Null	0.588	0.808	0.577	0.929	0.778	0.9	0.685	0.929	0.695	0.966	0.759	1.133	0.843	0.688	0.849
YGL093W	SPC105	G1	0.606	0.469	0.68	1.097	0.989	0.931	1	0.753	0.607	Null	0.54	0.914	0.848	1.258	2.389	0.93	1.141
YGL094C	PAN2	None	0.662	0.379	0.625	0.86	0.928	0.772	0.744	0.647	0.479	0.97	0.598	1.225	0.749	1.37	0.936	0.678	0.965
YGL095C	VPS45	None	1.054	0.733	0.855	0.951	0.771	0.931	0.771	0.892	0.677	1.008	0.704	1.074	0.951	1.188	0.985	0.654	1.266
YGL097W	SRM1	None	0.648	0.398	0.382	0.634	0.707	0.822	0.924	0.803	0.756	0.837	0.632	0.853	0.815	1.12	0.991	0.681	1.219
YGL098W	USE1	None	0.962	0.999	0.804	0.711	0.744	0.964	0.795	0.917	0.645	1.404	0.59	1.173	0.67	1.395	0.722	0.724	1.145
YGL099W	LSG1	None	0.817	0.379	0.345	0.512	0.573	0.595	0.758	0.731	0.719	0.947	0.677	0.967	0.828	1.125	0.844	0.635	1.016
YGL100W	SEH1	None	0.787	0.56	0.575	0.72	0.723	0.792	0.816	0.792	0.656	1.208	0.667	1.002	0.698	1.067	0.805	0.651	1.101
YGL101W	None	S/G2	0.609	0.457	0.329	0.488	0.63	0.945	0.92	0.907	0.569	1.045	0.407	0.849	0.781	1.021	1.052	0.69	1.395
YGL102C	None	None	0.988	0.663	0.758	0.823	0.74	0.764	0.913	0.841	0.706	1.25	0.703	1.253	0.807	1.482	1.047	0.75	1.202
YGL103W	RPL28	None	1.141	0.723	0.766	0.82	0.887	0.836	0.879	0.908	0.891	1.374	0.926	1.112	1.054	1.708	1.306	0.848	1.736
YGL104C	VPS73	None	0.608	0.836	0.767	0.89	0.623	0.993	0.644	0.889	0.653	1.157	0.628	1.037	0.704	1.135	0.678	0.696	0.948
YGL105W	ARC1	None	1.012	0.551	0.661	0.853	0.725	0.929	0.735	0.977	0.768	1.097	0.897	1.126	0.895	1.372	0.919	0.862	1.066
YGL106W	MLC1	None	0.832	0.746	0.599	0.719	0.569	0.814	0.574	0.747	0.64	1.105	0.642	0.931	0.637	1.067	0.752	0.717	0.995
YGL107C	RMD9	None	0.791	0.556	0.569	0.724	0.575	0.88	0.64	0.943	0.679	0.917	0.768	0.943	0.806	1.05	0.798	0.826	0.836
YGL108C	None	None	0.567	0.642	0.479	0.724	0.82	1.019	0.641	0.879	0.62	1.112	0.565	0.913	Null	1.137	0.61	0.77	0.969
YGL109W	None	None	0.772	Null	0.568	0.743	Null	0.918	0.65	1.079	0.717	0.867	0.751	1.039	0.778	0.992	0.952	0.781	0.856
YGL110C	CUE3	None	0.696	0.592	0.486	0.685	0.61	0.862	0.637	0.871	0.637	1.069	0.633	1.024	Null	1.114	0.623	0.701	0.899
YGL111W	NSA1	None	0.812	0.371	0.351	0.494	0.613	0.665	0.676	0.789	0.786	0.812	0.823	0.834	0.861	1.058	0.813	0.709	0.787
YGL112C	TAF6	None	0.474	0.368	0.391	0.507	0.615	0.739	0.589	0.622	0.68	0.984	0.636	0.872	0.684	1.058	0.764	0.765	0.856
YGL113W	SLD3	None	0.651	0.44	0.427	0.694	0.65	0.665	0.709	0.727	0.584	0.768	0.509	0.938	0.652	0.949	0.672	0.532	0.701
YGL114W	None	None	0.642	0.618	0.557	0.743	0.7	0.948	0.737	0.872	0.74	1.152	0.667	0.916	0.679	1.283	0.796	0.775	0.976
YGL115W	SNF4	None	0.979	Null	0.693	0.889	0.811	1.042	0.766	0.946	0.705	0.876	0.841	1.262	0.898	1.479	0.932	0.86	1.014
YGL116W	CDC20	G2/M	0.648	0.445	0.395	0.353	Null	0.347	0.617	0.981	1.156	1.411	0.676	0.855	0.455	0.766	0.786	0.577	1.276
YGL117W	None	None	1.179	1.063	1.294	0.853	0.834	0.873	0.929	0.948	0.728	Null	0.664	0.981	0.967	1.344	0.824	0.651	Null
YGL119W	ABC1	None	0.861	0.468	0.48	0.546	0.595	0.726	0.992	0.816	0.712	0.891	0.614	0.907	0.759	0.973	0.786	0.605	1.088
YGL120C	PRP43	None	0.79	0.341	0.349	0.451	0.641	0.715	0.778	0.732	0.826	0.917	0.614	0.949	0.701	1.075	0.775	0.569	0.899
YGL121C	GPG1	None	0.948	0.658	0.685	0.883	0.603	0.905	0.859	0.72	0.626	Null	0.54	0.809	0.748	1.053	0.784	0.555	1.184
YGL122C	NAB2	None	0.68	0.495	0.369	0.666	0.62	0.756	0.841	0.68	0.677	1.144	0.645	0.873	0.613	1.02	0.664	0.617	0.963
YGL123W	RPS2	None	1.353	0.763	0.79	0.924	0.998	0.889	1.032	1.052	0.994	1.485	0.944	1.26	1.073	1.981	1.4	0.954	1.695
YGL125W	MET13	S	0.689	0.89	0.646	0.613	0.737	0.83	0.993	0.675	0.523	0.861	0.513	0.802	0.743	1.061	0.908	0.651	0.969
YGL126W	SCS3	None	0.678	1.722	0.597	0.843	0.733	0.589	0.625	0.417	0.387	0.661	0.734	0.748	0.839	1.071	0.845	0.396	0.712
YGL127C	SOH1	None	1.009	0.543	0.695	0.724	0.683	0.667	0.771	0.686	0.647	1.082	0.691	0.933	0.796	1.031	0.735	0.52	0.952
YGL129C	RSM23	None	0.795	Null	0.55	0.658	0.587	0.811	0.675	0.82	0.681	0.763	0.761	0.95	0.766	1.095	0.832	0.738	0.724
YGL130W	CEG1	None	0.657	0.748	0.656	0.874	0.682	1.161	0.792	0.998	0.743	1.202	0.622	1.152	0.886	1.433	0.869	1.045	0.995
YGL131C	SNT2	None	0.75	0.632	0.511	0.669	0.676	0.731	0.635	0.8	0.651	0.914	0.906	0.971	0.758	1.358	1.125	0.853	0.764
YGL132W	None	None	0.708	0.616	0.563	0.778	0.695	1.055	0.733	0.953	0.682	1.041	0.665	1.036	0.736	1.256	0.647	0.798	0.992
YGL133W	ITC1	None	0.68	0.552	0.546	0.714	0.73	0.767	0.875	0.648	0.689	0.838	0.649	1.013	0.739	0.808	0.813	0.634	0.778
YGL134W	PCL10	None	0.57	0.527	0.457	0.507	Null	0.843	0.668	0.828	0.664	0.897	0.621	0.75	0.64	1.154	0.736	0.592	0.775
YGL135W	RPL1B	None	1.2	0.903	0.708	0.96	0.79	1.044	0.686	1.116	0.91	0.985	1.02	1.141	1.077	1.616	1.313	0.922	1.207
YGL136C	MRM2	None	0.585	0.525	0.597	0.688	0.689	0.846	0.622	0.74	0.674	1.064	0.742	0.857	0.841	1.178	0.909	0.625	0.94
YGL137W	SEC27	None	0.698	0.554	0.477	0.751	0.708	0.833	0.603	Null	0.676	0.839	0.829	1.002	0.899	1.252	1.042	0.908	0.809
YGL139W	FLC3	None	0.795	0.456	0.426	0.692	0.779	1.014	0.94	1.014	0.838	0.945	0.818	0.995	0.852	1.483	1.045	1.096	0.959
YGL140C	None	None	0.681	0.448	0.364	0.542	0.775	0.613	0.818	0.606	0.606	Null	0.587	0.961	0.725	0.878	0.768	0.514	0.851
YGL142C	GPI10	None	0.917	0.634	0.729	0.769	0.709	0.613	0.758	0.576	0.721	0.932	0.581	0.986	0.797	1.104	0.745	0.552	0.945
YGL143C	MRF1	None	0.868	0.551	0.659	0.816	0.804	0.774	0.849	0.838	0.633	0.819	0.587	0.944	0.808	1.142	0.717	0.591	1.005
YGL145W	TIP20	None	0.886	0.456	0.574	0.763	0.696	0.731	1.038	0.947	0.795	1.004	0.715	0.897	0.844	1.063	0.871	0.669	1.014
YGL147C	RPL9A	None	1.106	0.688	0.706	0.72	0.74	0.765	0.871	0.879	0.896	1.186	0.821	1.115	0.964	1.651	1.232	0.808	1.379
YGL148W	ARO2	None	0.857	0.524	0.656	0.692	0.759	0.73	0.891	0.756	Null	0.905	0.606	1.123	0.828	1.279	0.918	0.667	1.006
YGL149W	None	None	0.948	0.651	0.782	0.861	0.854	0.855	0.871	0.933	0.764	1.143	0.786	1.311	0.795	1.613	0.85	0.727	1.143
YGL150C	INO80	None	0.825	0.443	0.537	0.592	0.713	0.536	0.708	0.565	0.632	0.932	0.679	0.893	0.718	1.078	0.692	0.628	0.785
YGL151W	NUT1	None	0.748	0.452	0.667	0.802	0.722	0.982	0.72	0.781	0.641	0.942	0.78	0.938	0.684	1.181	1.274	0.716	1.074
YGL152C	None	None	0.627	0.649	0.468	0.62	0.477	0.858	0.508	0.732	0.561	0.879	0.498	0.884	0.654	Null	0.556	0.633	0.801
YGL153W	PEX14	None	0.701	0.443	0.439	0.567	0.463	0.638	0.465	0.642	0.558	0.715	0.598	0.977	0.662	0.956	0.747	0.735	0.68
YGL154C	LYS5	None	0.765	0.636	0.592	0.787	0.631	0.921	0.62	0.818	0.624	1.045	0.581	0.825	0.756	1.245	0.738	0.634	0.998
YGL155W	CDC43	None	0.927	0.573	0.572	0.803	0.603	0.891	0.744	0.989	0.728	0.818	0.717	1.011	0.865	1.287	0.921	0.806	1.005
YGL156W	AMS1	None	1.006	0.995	1.107	1.601	0.96	1.361	0.687	0.857	0.516	1.438	1.028	1.138	0.826	1.517	0.751	0.904	0.72
YGL157W	None	None	1.272	1.449	1.457	1.932	1.277	1.287	0.812	0.949	0.676	0.716	0.767	0.871	0.779	1.057	0.87	0.681	0.836
YGL159W	None	None	0.915	0.729	0.577	0.801	0.685	1.059	0.666	0.911	0.74	0.79	0.765	1.015	0.815	1.306	1.002	0.738	0.913
YGL160W	AIM14	None	0.708	0.736	0.755	0.843	0.712	Null	0.708	0.914	0.7	1.405	0.685	0.913	0.779	1.343	0.803	0.691	1.056
YGL161C	YIP5	None	0.943	0.853	0.807	0.983	0.751	0.83	0.674	0.89	0.729	0.778	0.813	0.899	0.791	1.187	0.915	0.715	0.854
YGL162W	SUT1	G2/M	1.404	0.769	0.416	0.688	0.548	0.869	0.645	0.795	0.64	1.308	0.605	0.815	0.66	Null	Null	0.59	1.035
YGL163C	RAD54	G1	0.664	0.627	0.771	1.083	0.821	0.831	0.805	0.74	0.437	0.54	0.592	1.161	0.794	1.234	0.687	0.571	0.615
YGL164C	YRB30	None	0.883	0.661	0.576	0.653	0.659	0.626	0.661	0.626	Null	0.814	0.589	0.963	0.69	0.936	0.648	0.47	0.764
YGL165C	None	None	0.886	0.541	0.687	0.713	0.642	0.765	0.734	0.739	0.68	0.9	0.64	0.885	0.702	1.064	0.864	0.657	1.156
YGL166W	CUP2	None	1.05	0.678	0.722	0.621	0.763	0.73	0.825	0.667	Null	0.96	0.67	0.952	0.792	1.171	0.764	0.54	0.871
YGL167C	PMR1	None	1.104	0.636	0.868	0.86	1.07	0.862	1.052	0.814	0.777	1.046	0.848	1.21	0.857	1.657	1.043	0.764	1.13
YGL168W	HUR1	None	1.176	0.726	1.106	1.253	1.189	0.937	0.994	0.829	Null	1.061	0.802	1.36	0.905	1.721	0.899	0.688	1.295
YGL169W	SUA5	None	1.116	0.514	0.583	0.719	0.838	0.881	1.032	0.994	0.77	0.972	0.673	0.971	0.842	1.612	0.913	0.669	1.396
YGL171W	ROK1	None	0.926	0.255	0.319	0.533	0.632	0.684	0.843	0.873	0.697	0.859	0.633	0.886	0.784	1.252	0.656	0.592	0.968
YGL172W	NUP49	None	0.755	0.553	0.594	0.656	0.682	0.727	0.847	0.756	Null	0.912	0.591	0.974	0.764	1.13	0.793	0.674	0.822
YGL173C	KEM1	None	0.923	0.462	0.606	0.642	0.78	0.791	0.927	0.795	0.806	0.95	0.884	1.019	1.193	1.419	1.216	0.824	1.015
YGL174W	BUD13	None	0.875	0.554	0.83	1.024	0.855	0.791	0.827	0.758	0.632	0.968	0.633	1.013	0.773	1.296	0.846	0.601	1.006
YGL176C	None	None	0.573	Null	0.475	0.697	0.549	0.881	0.603	0.694	0.528	1.015	0.612	0.792	0.734	1.448	0.492	0.64	0.737
YGL177W	None	None	1.184	0.793	0.681	0.868	0.673	0.964	0.595	1.064	0.66	0.817	0.783	0.868	0.655	1.301	0.867	0.748	0.89
YGL179C	TOS3	None	0.965	Null	0.75	0.875	0.885	0.948	0.761	Null	0.65	0.76	0.857	1.101	0.958	1.51	1.198	0.833	0.807
YGL180W	ATG1	None	0.723	Null	0.558	0.671	0.773	0.795	0.974	0.789	0.589	1.304	0.775	0.971	0.653	Null	0.711	0.763	0.66
YGL181W	GTS1	None	0.948	0.731	0.731	0.857	0.725	0.993	0.811	1.031	0.81	0.969	0.886	1.043	0.779	1.463	1.083	1.006	0.919
YGL185C	None	G1	0.918	0.645	0.651	0.873	0.768	0.818	0.562	0.86	0.654	0.722	0.793	1.174	0.797	1.148	0.841	0.785	0.825
YGL186C	TPN1	None	0.816	0.767	0.724	0.689	0.568	Null	0.724	0.886	0.653	1.217	0.654	0.977	0.698	1.345	0.657	0.722	0.97
YGL187C	COX4	None	0.969	0.785	0.915	0.914	0.7	0.888	0.471	0.801	0.623	0.628	0.735	0.932	0.735	1.147	0.769	0.741	0.836
YGL188C	None	None	0.71	0.69	0.686	0.629	0.472	0.529	0.55	0.44	0.399	0.655	0.419	0.641	0.613	0.793	0.549	0.396	0.693
YGL189C	RPS26A	None	1.152	0.661	0.687	0.73	0.745	0.691	0.883	0.835	0.932	1.137	0.909	0.927	0.906	1.477	1.406	0.778	1.381
YGL190C	CDC55	G2/M	0.854	0.68	0.602	0.722	0.703	0.81	0.753	0.766	0.587	0.962	0.588	0.951	0.807	1.189	0.702	0.656	1.168
YGL191W	COX13	None	0.892	0.629	0.689	0.783	0.87	0.769	0.886	0.772	0.729	0.842	0.764	0.893	0.871	1.263	1.084	0.59	1.223
YGL192W	IME4	None	2.926	0.4	0.391	0.44	0.579	0.66	0.723	0.459	0.478	Null	0.458	0.717	0.688	0.872	0.667	0.51	Null
YGL193C	None	None	1.721	0.49	0.556	0.555	0.778	0.793	0.811	0.757	0.593	0.86	0.517	0.805	0.71	1.532	0.791	0.587	1.144
YGL194C	HOS2	None	0.757	0.474	0.39	Null	0.478	Null	0.597	0.759	0.386	0.755	0.366	0.854	0.556	Null	0.45	0.616	1.053
YGL195W	GCN1	G1	0.851	0.5	0.617	0.529	0.581	0.765	0.557	0.503	0.496	1.031	0.613	1.141	0.518	1.053	0.913	0.612	0.636
YGL196W	DSD1	None	0.988	0.767	0.724	Null	0.831	0.832	0.82	0.841	0.603	0.9	0.613	0.978	0.786	1.211	0.806	0.571	1.18
YGL197W	MDS3	None	0.712	0.398	0.495	0.566	0.784	0.748	0.874	0.744	0.635	0.869	0.701	0.838	0.735	1.209	1.107	0.762	1.101
YGL198W	YIP4	None	0.674	0.469	0.725	0.711	0.72	0.634	0.697	0.534	0.497	0.647	0.515	0.853	0.725	0.98	0.675	0.435	0.81
YGL199C	None	None	0.728	0.517	0.745	0.595	0.908	0.577	0.714	0.562	0.517	0.646	0.559	0.72	0.72	1.074	0.749	0.52	0.961
YGL200C	EMP24	G1	0.544	0.599	0.658	1.013	0.975	1.258	0.961	0.833	0.622	1.097	0.655	0.978	0.966	1.555	1.018	0.669	0.92
YGL201C	MCM6	G2/M	0.742	0.623	0.739	0.834	0.634	0.808	0.517	0.838	0.945	1.043	1.454	1.296	0.734	1.293	0.938	0.884	0.84
YGL202W	ARO8	None	0.945	0.834	0.749	0.964	0.766	1.099	0.778	0.902	0.797	1.443	0.872	1.135	0.927	1.464	1.005	0.805	0.941
YGL203C	KEX1	None	0.827	0.618	0.586	0.696	0.732	0.947	0.735	1.011	0.822	0.716	0.752	0.979	0.667	1.163	0.837	0.947	0.89
YGL204C	None	None	0.962	0.756	0.75	1.077	0.787	1.175	0.776	0.944	0.697	1.298	0.72	0.965	0.78	1.367	0.757	0.666	0.877
YGL206C	CHC1	None	Null	0.804	Null	0.596	0.687	0.741	0.565	0.643	0.721	1.191	0.879	1.053	0.753	1.242	0.869	0.914	0.638
YGL207W	SPT16	G1	0.616	0.497	0.664	0.971	0.923	0.931	0.523	0.704	0.634	0.761	1.075	1.389	0.878	1.41	1.016	0.836	0.633
YGL208W	SIP2	None	0.642	0.689	0.628	0.732	0.625	0.863	0.588	0.787	0.62	1.296	0.582	1.069	0.735	1.264	Null	0.668	0.932
YGL209W	MIG2	G2/M	0.857	0.641	0.698	0.91	0.85	1.091	0.725	1.097	0.736	0.982	0.999	1.1	0.743	1.328	1.001	1.025	0.905
YGL210W	YPT32	None	0.585	0.626	0.557	0.932	0.716	1.014	0.607	0.823	0.648	1.272	0.631	1.114	0.8	1.278	0.645	0.729	0.93
YGL211W	NCS6	None	0.661	0.415	0.483	0.683	0.703	0.887	0.543	0.933	0.664	0.756	0.719	1.009	0.756	1.196	0.751	0.832	0.865
YGL212W	VAM7	S/G2	0.662	0.349	0.443	0.611	0.629	0.711	0.768	0.713	0.528	Null	0.42	0.772	0.707	0.968	0.7	0.557	0.998
YGL213C	SKI8	None	0.913	0.655	0.59	0.799	0.837	0.797	0.756	0.898	0.678	0.875	0.696	0.907	0.865	1.367	0.845	0.63	1.152
YGL214W	None	None	0.797	0.49	0.535	0.64	0.644	0.677	0.748	0.633	0.586	0.848	0.527	0.895	0.825	1.023	0.75	0.582	0.928
YGL215W	CLG1	None	0.932	0.509	0.538	0.721	0.841	0.609	0.931	0.698	0.727	0.809	0.674	0.774	0.897	1.283	0.975	0.578	0.966
YGL216W	KIP3	S/G2	0.604	0.319	0.375	0.585	0.876	0.784	0.999	0.731	0.607	0.823	0.406	0.82	0.816	1.476	0.916	0.738	1.033
YGL217C	None	None	Null	Null	0.582	0.59	0.905	0.896	0.942	0.948	0.662	0.817	0.503	0.866	0.781	1.642	1.1	0.782	1.172
YGL218W	None	None	0.813	0.6	0.658	0.772	0.767	0.716	0.798	0.827	0.614	0.911	0.607	0.944	0.82	1.129	0.762	0.629	1.139
YGL219C	MDM34	None	0.851	0.544	0.656	0.57	0.766	0.668	0.87	0.678	0.675	0.824	0.723	0.833	0.985	1.103	0.892	0.609	1.09
YGL220W	FRA2	None	0.835	0.538	0.63	0.804	0.797	0.694	0.871	0.743	0.687	0.896	0.648	0.872	0.791	1.05	0.87	0.539	1.255
YGL221C	NIF3	None	0.985	0.662	0.745	0.837	0.943	1.065	0.878	0.881	0.743	0.948	0.743	0.957	0.752	1.291	0.961	0.664	1.233
YGL222C	EDC1	None	0.528	0.417	0.358	0.578	0.406	0.6	0.528	0.535	0.348	Null	0.3	0.813	0.591	0.961	0.563	0.512	0.73
YGL223C	COG1	None	1.147	0.635	0.62	0.637	0.794	0.824	0.725	0.699	0.574	0.794	0.608	0.815	0.654	1.134	0.737	0.529	0.958
YGL224C	SDT1	None	0.463	0.615	0.554	0.964	0.736	Null	0.777	0.959	0.626	1.056	0.587	0.837	0.803	1.127	0.661	0.627	0.913
YGL225W	VRG4	G1	0.377	0.317	0.557	0.837	1.147	1.051	0.768	0.931	0.707	0.68	0.723	0.972	0.962	1.576	1.17	0.901	0.837
YGL226W	MTC3	None	0.639	0.709	Null	0.763	0.594	0.962	0.645	0.753	0.558	0.993	0.58	0.843	0.748	1.148	Null	0.702	0.855
YGL227W	VID30	None	0.675	0.58	0.725	0.753	0.807	0.695	0.51	0.708	0.588	0.797	0.995	0.988	0.728	1.32	1.008	0.838	0.75
YGL228W	SHE10	None	0.803	0.667	0.645	0.837	0.639	1.001	0.746	0.933	0.664	1.192	0.684	1.121	0.804	1.269	0.783	0.793	1.015
YGL229C	SAP4	None	0.536	0.587	0.694	0.698	0.666	0.652	0.446	0.608	0.557	0.993	1.014	0.929	0.737	1.154	0.917	0.786	0.807
YGL231C	EMC4	None	1.041	0.7	0.81	0.768	0.757	0.974	0.701	1.167	0.881	0.866	0.743	1.025	0.788	1.302	0.939	0.771	0.873
YGL232W	TAN1	None	0.674	0.564	0.464	0.766	0.498	0.944	0.604	0.872	0.706	1.118	0.626	0.942	0.74	1.149	0.755	0.684	0.947
YGL233W	SEC15	None	0.635	0.559	0.54	0.664	0.547	0.792	0.752	0.711	0.585	0.884	0.591	1.026	0.617	0.95	0.768	0.614	0.869
YGL234W	"ADE5,7"	None	0.679	0.781	0.654	0.697	0.638	0.728	0.757	0.868	1.031	1.373	0.991	1.054	0.807	1.378	0.989	0.895	1
YGL235W	None	None	0.798	0.576	0.73	0.872	0.969	0.957	0.757	1.194	0.896	1.031	Null	1.196	0.857	1.566	0.813	0.952	0.868
YGL236C	MTO1	None	0.701	0.342	0.593	0.824	0.778	0.697	0.774	0.619	0.618	0.753	0.537	0.986	0.726	1.076	0.655	0.683	0.683
YGL237C	HAP2	None	0.913	0.494	0.513	0.659	0.932	1.057	0.737	0.821	0.588	0.885	0.774	0.857	0.741	1.596	1.023	0.743	1.209
YGL238W	CSE1	None	0.793	0.41	0.526	0.587	0.825	0.681	0.856	0.719	0.69	0.978	0.657	0.946	0.798	1.163	0.802	0.695	0.979
YGL239C	None	None	0.82	0.514	0.577	0.708	0.924	0.439	0.76	1.036	0.685	1.034	0.794	0.885	0.636	1.406	0.965	0.772	1.074
YGL240W	DOC1	None	0.736	0.43	0.614	0.726	0.783	0.606	0.752	0.677	0.632	0.829	0.593	0.888	0.819	1.045	0.689	0.595	0.894
YGL241W	KAP114	None	0.842	0.516	0.833	0.902	1.052	1.306	0.786	0.706	0.637	0.896	0.833	1.094	0.74	Null	0.93	0.757	1.086
YGL242C	None	None	0.974	0.757	0.828	1.14	1.054	1.124	0.819	0.851	0.63	0.879	0.644	1.01	0.89	1.085	0.741	0.539	1.183
YGL243W	TAD1	None	0.888	0.508	0.703	0.761	1.065	1.049	0.829	0.771	0.704	0.844	0.758	0.857	0.777	1.37	0.903	0.655	1.123
YGL244W	RTF1	None	0.686	0.471	0.472	0.669	0.645	0.659	0.786	0.791	0.636	1.002	0.583	0.983	0.701	1.223	0.741	0.685	1.207
YGL245W	GUS1	None	0.914	0.531	0.781	0.714	0.965	0.961	0.825	0.75	0.756	0.879	1.047	1.027	0.795	1.585	1.143	0.785	1.2
YGL246C	RAI1	None	0.924	0.426	0.477	0.604	0.605	0.715	0.787	0.934	0.65	0.806	0.558	0.954	0.808	0.969	0.629	0.551	1.175
YGL247W	BRR6	None	0.854	0.532	0.712	0.601	0.988	Null	0.769	0.867	0.69	0.856	Null	0.882	0.741	1.402	0.819	0.679	1.051
YGL248W	PDE1	None	0.782	0.887	0.604	0.774	0.603	0.787	0.633	0.686	0.636	0.884	0.649	0.903	0.833	Null	0.797	0.697	0.756
YGL252C	RTG2	None	0.618	0.662	0.735	0.817	0.649	0.982	0.562	0.803	0.781	1.236	0.834	1.107	0.699	0.964	0.715	0.716	0.994
YGL253W	HXK2	None	1.165	1.108	0.958	1.62	1.35	1.64	0.96	1.295	0.891	1.093	0.97	1.421	1.108	1.788	1.294	1.189	1.072
YGL254W	FZF1	None	0.559	0.462	Null	0.651	Null	0.899	0.58	0.63	0.64	1.038	0.604	0.972	0.647	1.06	0.568	0.639	0.928
YGL255W	ZRT1	G2/M	0.695	0.853	0.732	0.749	0.753	0.86	0.729	0.656	0.661	0.801	0.647	0.773	0.857	1.074	0.981	0.746	0.797
YGL256W	ADH4	None	0.643	0.562	0.546	0.771	0.768	1.235	0.696	0.838	0.594	1.056	0.55	0.889	0.688	1.064	0.696	0.67	1.016
YGL257C	MNT2	None	0.587	0.401	0.311	0.36	0.55	0.542	0.768	0.594	0.729	0.875	0.578	0.724	0.584	0.792	0.753	0.576	0.757
YGL259W	YPS5	None	1.082	0.939	0.941	1.101	Null	1.111	0.787	0.914	0.702	0.918	0.678	1.045	0.758	Null	0.826	0.784	0.861
YGL260W	None	None	0.889	0.619	0.647	0.734	0.707	0.806	0.753	0.733	0.553	0.835	0.594	0.929	0.81	1.066	0.798	0.527	1.02
YGL261C	None	None	0.792	0.536	0.835	0.672	0.986	0.842	0.721	0.635	0.578	0.772	Null	0.794	0.757	1.198	0.973	0.575	0.991
YGL263W	COS12	None	0.847	0.575	0.94	0.91	Null	1.271	0.908	0.775	0.799	1.037	Null	1.234	1.158	Null	1.351	0.782	1.344
YGR001C	None	None	0.981	0.689	0.767	0.687	0.789	0.715	0.713	0.691	0.55	0.942	0.549	0.934	0.669	1.028	0.656	0.487	0.876
YGR002C	SWC4	None	0.831	0.501	0.632	0.956	0.704	0.636	0.803	0.711	0.659	0.864	0.601	0.869	0.773	0.952	0.814	0.594	0.906
YGR004W	PEX31	None	0.857	0.535	0.603	0.675	0.583	0.74	0.691	0.802	0.565	0.883	0.614	0.944	0.812	0.93	0.821	0.584	1.147
YGR005C	TFG2	None	0.74	0.538	0.645	0.674	Null	0.758	0.742	0.809	0.57	1.309	0.542	1.156	0.683	1.093	0.742	0.599	1.128
YGR006W	PRP18	None	0.788	0.623	0.75	0.642	0.662	0.858	0.734	0.788	0.56	0.935	0.607	0.913	0.841	1.03	0.765	0.577	1.213
YGR007W	MUQ1	None	0.797	0.771	0.746	0.742	0.672	0.781	0.885	0.791	0.635	1.065	0.558	1.032	0.684	1.209	0.892	0.67	1.145
YGR008C	STF2	None	1.408	1.751	1.539	1.279	0.866	0.846	0.855	0.715	0.558	0.886	0.612	1.011	0.849	0.944	0.942	0.612	1.174
YGR009C	SEC9	None	0.459	0.469	0.423	0.609	0.532	0.94	0.505	0.705	0.595	1.046	0.691	1.014	0.578	1.124	0.669	0.838	0.905
YGR010W	NMA2	None	0.729	0.656	0.603	0.779	0.722	0.965	0.714	0.848	0.68	0.99	0.738	1.01	0.83	1.295	Null	0.788	0.949
YGR011W	None	None	0.582	0.6	0.642	0.756	0.695	1.014	0.721	0.846	0.655	1.046	0.624	1.096	Null	1.18	0.647	0.683	0.974
YGR012W	None	None	0.565	0.902	0.602	0.831	0.684	0.913	0.74	0.756	0.621	0.903	0.736	1.114	0.81	1.25	0.876	0.756	0.805
YGR013W	SNU71	None	0.829	0.695	0.764	0.804	0.653	0.939	0.717	0.812	0.712	1.059	0.659	0.946	0.746	1.089	0.715	0.649	Null
YGR014W	MSB2	G1	0.532	0.347	0.764	0.95	0.869	0.887	0.795	0.589	0.518	0.637	0.651	1.459	1.487	2.459	1.404	1.21	0.833
YGR015C	None	None	0.471	0.455	0.623	0.742	0.554	0.932	0.549	0.669	0.47	Null	0.511	1.018	Null	1.349	0.76	0.652	0.748
YGR017W	None	None	0.862	Null	0.515	Null	0.534	0.784	0.785	0.823	0.617	0.735	0.526	0.907	0.743	1.023	0.755	0.567	0.857
YGR018C	None	None	0.745	Null	0.557	0.638	0.573	0.926	0.711	0.916	0.656	0.837	0.754	0.942	0.805	1.082	0.791	0.776	0.773
YGR019W	UGA1	None	0.56	0.758	0.834	1.172	0.827	1.288	0.934	0.951	0.714	1.065	0.689	0.932	0.744	1.083	0.738	0.691	0.836
YGR020C	VMA7	None	0.888	0.248	0.595	0.686	0.583	0.818	0.6	0.753	0.628	0.708	0.761	0.853	0.795	1.184	0.837	0.693	0.803
YGR022C	None	None	1.102	0.705	0.655	Null	0.778	0.868	0.897	0.813	0.609	Null	0.523	0.938	0.761	1.313	0.767	0.593	1.297
YGR023W	MTL1	None	1.103	0.767	0.667	0.716	0.773	0.808	0.861	0.71	0.625	1.129	0.591	1.002	0.638	1.286	0.805	0.669	1.1
YGR024C	THG1	None	0.997	0.737	0.593	0.666	0.697	0.75	0.713	0.791	0.634	0.814	0.537	0.842	0.828	0.995	0.862	0.564	1.365
YGR025W	None	None	0.791	0.597	0.672	0.806	0.77	0.819	0.761	0.761	0.531	1.007	0.495	1.043	0.693	1.194	0.719	0.628	0.807
YGR026W	None	None	0.704	0.545	0.639	0.828	0.918	0.882	0.852	0.716	0.594	0.802	0.541	0.791	0.843	1.167	1.023	0.629	1.326
YGR027C	RPS25A	None	0.97	0.722	0.648	0.782	0.677	0.761	0.839	0.71	0.692	1.188	0.723	1.11	0.85	1.249	1.033	0.685	1.187
YGR028W	MSP1	None	0.985	0.726	0.773	0.984	0.812	Null	0.831	0.772	0.635	0.857	0.591	0.851	0.785	0.914	0.759	0.565	1.154
YGR029W	ERV1	None	0.943	0.713	0.778	0.808	0.683	0.791	0.841	0.722	0.681	0.981	0.53	1.038	0.747	1.136	0.821	0.609	0.993
YGR030C	POP6	None	0.844	Null	0.484	0.478	0.69	0.643	0.739	0.67	0.56	Null	0.481	0.654	0.743	1.147	0.595	0.512	1.274
YGR031W	None	None	0.839	0.518	0.613	0.674	0.745	0.59	0.775	0.531	0.601	0.991	0.588	1.021	0.679	0.984	0.741	0.568	0.783
YGR032W	GSC2	None	1.121	0.777	0.802	1.003	1.214	0.782	1.022	0.733	0.697	1.062	0.719	1.016	0.87	1.076	1.051	0.713	1.013
YGR033C	TIM21	None	0.85	0.789	0.679	0.964	0.63	1.109	0.777	1.015	0.697	1.107	0.658	1.069	0.837	1.535	0.803	0.818	1.113
YGR034W	RPL26B	None	0.957	0.597	0.607	0.84	0.726	0.922	0.643	0.933	0.731	0.999	0.901	1.037	0.929	1.542	1.053	0.875	1.108
YGR036C	CAX4	None	1.017	0.68	0.637	0.69	0.7	0.857	0.66	0.834	0.636	0.762	0.734	1.004	0.845	1.315	0.78	0.745	0.755
YGR037C	ACB1	None	0.951	0.954	0.834	1.12	0.899	1.148	0.787	0.733	0.818	1.297	0.844	1.06	0.948	1.313	1.041	0.773	0.949
YGR040W	KSS1	None	0.933	Null	0.65	0.612	0.645	0.794	0.585	0.753	0.583	0.799	0.767	1.165	0.911	1.782	0.789	0.723	0.876
YGR041W	BUD9	G1	0.148	0.246	0.318	0.366	0.244	0.477	0.192	Null	0.185	0.489	0.716	1.72	0.813	1.163	0.5	0.452	Null
YGR042W	None	G1	0.672	0.343	0.605	0.765	0.658	0.657	0.515	Null	0.501	0.752	0.853	1.476	0.895	1.205	0.694	0.674	0.698
YGR044C	RME1	M/G1	0.467	0.579	0.285	0.212	Null	0.225	0.12	Null	Null	0.454	0.622	0.977	0.644	0.796	0.471	0.395	0.37
YGR046W	TAM41	None	0.92	0.597	0.607	0.588	0.663	0.805	0.875	0.781	0.663	1.019	0.615	0.854	0.793	1.223	0.844	0.645	1.348
YGR047C	TFC4	None	0.661	0.501	0.517	0.576	0.585	0.567	0.667	Null	0.534	Null	0.498	0.881	0.615	1.094	0.681	0.675	0.915
YGR048W	UFD1	None	0.936	Null	0.587	0.605	0.646	0.696	0.786	0.665	0.579	0.902	0.596	0.866	0.667	0.882	0.621	0.506	0.548
YGR049W	SCM4	None	0.694	0.671	0.586	0.793	0.751	0.95	0.928	0.671	0.483	0.759	0.476	0.927	0.723	1.207	0.74	0.485	0.569
YGR050C	None	None	0.817	Null	0.571	0.552	0.713	0.63	0.687	0.634	0.477	Null	0.462	0.723	0.686	1.177	0.673	0.494	0.978
YGR054W	None	None	0.943	0.557	0.676	0.697	0.764	0.751	0.99	0.922	0.715	0.972	0.681	1.12	0.925	1.429	1.018	0.675	1.121
YGR055W	MUP1	G1	0.721	1.003	0.416	0.37	0.69	1.08	1.478	0.688	0.577	0.874	0.632	0.83	0.59	1.056	1.09	0.847	1.065
YGR056W	RSC1	None	0.734	0.418	Null	0.493	0.618	0.561	0.805	0.658	0.56	0.996	0.605	0.857	0.66	Null	0.708	0.633	0.868
YGR057C	LST7	None	0.717	0.603	0.487	0.615	0.614	Null	0.543	0.907	0.617	Null	0.558	0.846	0.77	Null	0.609	0.599	0.899
YGR058W	PEF1	None	0.888	1.134	0.52	0.639	Null	0.791	0.692	0.885	0.634	0.753	0.701	1.062	0.883	Null	0.866	0.782	0.79
YGR060W	ERG25	None	0.563	0.539	0.46	0.559	0.978	0.718	0.866	0.845	1.094	0.852	1.124	0.883	0.94	1.209	1.189	0.842	0.786
YGR061C	ADE6	None	0.556	0.629	0.542	0.589	0.482	0.724	0.476	0.741	0.681	1.247	0.775	1.053	0.599	1.302	0.829	0.911	0.693
YGR063C	SPT4	None	0.629	0.593	0.434	0.564	0.486	0.744	0.545	0.558	0.577	0.967	0.567	0.715	0.687	1.053	0.568	0.561	0.765
YGR064W	None	None	0.801	0.677	0.482	0.62	0.53	0.667	0.615	0.777	0.623	0.659	0.62	0.874	0.773	1.048	0.758	0.638	0.841
YGR065C	VHT1	G2/M	0.89	1.977	1.117	0.713	0.832	1.031	0.905	0.987	1.142	2.023	1.225	1.279	0.925	1.505	0.911	0.967	1.236
YGR067C	None	None	0.56	0.584	0.355	0.588	0.395	0.826	0.379	0.641	0.452	0.888	0.529	0.857	0.49	1.004	0.499	0.737	0.614
YGR068C	ART5	None	1.026	0.586	0.479	0.491	0.636	0.56	0.575	0.958	0.669	0.779	0.692	0.923	0.679	1.116	0.744	0.756	0.831
YGR069W	None	None	0.771	0.615	0.437	Null	0.515	0.93	0.544	0.971	0.605	1.023	0.329	0.848	0.683	1.338	0.657	0.636	1.168
YGR072W	UPF3	None	0.974	0.441	0.464	0.583	0.705	0.621	0.83	0.799	0.689	0.803	0.508	0.738	0.747	0.885	0.745	0.565	1.053
YGR073C	None	None	0.658	0.559	0.515	0.65	0.681	0.761	0.744	0.734	0.618	Null	0.478	0.831	0.751	1.03	0.669	0.547	0.776
YGR074W	SMD1	None	0.725	0.445	0.511	0.564	0.812	0.671	0.869	0.86	0.678	0.839	0.587	0.848	0.765	1.167	0.777	0.606	1.274
YGR075C	PRP38	None	0.692	0.584	0.522	0.806	0.694	0.817	0.797	0.79	0.593	0.851	0.495	0.901	0.721	1.014	0.693	0.549	1.15
YGR076C	MRPL25	None	0.914	0.642	0.688	0.862	0.75	0.805	0.856	0.889	0.684	Null	0.593	0.799	0.724	1.17	0.693	0.592	1.14
YGR077C	PEX8	None	0.734	0.564	0.595	0.499	0.587	0.515	0.654	0.54	0.518	0.703	0.529	0.716	0.694	0.909	0.592	0.476	0.865
YGR078C	PAC10	None	0.85	0.432	0.492	0.546	0.719	0.572	0.85	0.779	0.689	0.724	0.594	0.928	0.731	1.147	0.808	0.612	1.06
YGR079W	None	None	0.659	0.477	0.461	0.68	0.598	0.617	0.793	0.698	0.546	0.838	0.512	0.858	0.869	1.058	0.673	0.614	0.882
YGR080W	TWF1	None	0.915	0.647	0.7	0.633	0.591	0.612	0.838	0.773	0.683	0.871	0.659	0.924	0.728	0.975	0.798	0.572	0.81
YGR081C	SLX9	None	0.672	0.61	0.355	0.674	0.473	0.863	0.533	0.77	0.597	1.086	0.606	0.907	0.694	Null	0.517	0.64	0.878
YGR082W	TOM20	None	0.942	0.676	0.656	0.935	0.789	1.086	0.788	1.121	0.801	0.966	0.81	1.04	0.906	1.478	0.936	0.782	0.92
YGR083C	GCD2	None	0.608	0.432	0.378	0.652	0.567	0.808	0.64	0.759	0.678	1.298	0.807	0.959	0.755	1.262	0.818	0.745	0.701
YGR084C	MRP13	None	0.731	0.43	Null	0.603	0.568	0.872	0.661	0.682	0.625	0.121	0.71	0.956	0.752	1.123	0.831	0.797	0.682
YGR085C	RPL11B	None	0.857	0.737	0.573	0.814	0.671	0.951	0.761	0.985	0.882	1.62	0.962	1.122	0.917	1.415	1.134	0.952	1.241
YGR086C	PIL1	M/G1	0.359	0.435	0.544	0.668	0.523	0.503	0.347	0.486	0.448	0.784	1.219	1.511	1.087	1.216	0.847	0.604	0.636
YGR087C	PDC6	None	0.803	0.661	0.663	0.764	0.803	1.266	0.834	0.847	0.847	1.59	0.929	1.103	0.954	1.714	1.141	0.925	1.016
YGR088W	CTT1	None	0.704	0.512	0.714	0.642	0.602	0.677	0.524	Null	0.529	Null	0.871	0.97	0.858	Null	0.823	0.703	0.719
YGR089W	NNF2	None	0.481	0.397	0.312	0.479	0.517	0.883	0.724	0.621	0.588	1.189	0.624	0.851	0.647	1.527	0.799	0.882	0.809
YGR090W	UTP22	None	0.863	0.428	0.445	0.618	0.673	0.759	0.596	0.881	0.83	0.757	1.152	1.055	0.704	1.472	1.138	1.008	0.799
YGR091W	PRP31	None	0.778	1.066	0.655	1.053	0.722	1.457	0.766	1.159	0.901	1.647	0.792	1.271	0.845	1.749	0.94	0.99	1.269
YGR092W	DBF2	G2/M	0.918	0.582	0.571	0.385	Null	0.467	0.499	1.012	1.345	1.127	1.175	0.969	0.569	0.865	0.715	0.728	1.085
YGR094W	VAS1	None	0.788	Null	0.542	0.525	0.69	0.655	0.795	0.658	0.635	1.006	0.681	0.903	0.798	1.201	1.065	0.729	0.946
YGR095C	RRP46	None	0.946	0.537	0.561	0.633	0.69	0.614	0.81	0.642	0.687	0.92	0.574	0.856	0.78	1.096	0.753	0.535	1.03
YGR096W	TPC1	None	Null	0.616	0.645	0.715	0.826	0.718	0.915	0.878	0.671	Null	0.531	0.884	0.77	Null	0.834	0.57	0.779
YGR097W	ASK10	None	1.164	0.816	1.027	1.102	0.98	1.307	0.922	0.842	0.678	0.943	1.298	1.073	0.768	1.243	1.611	0.931	1.204
YGR098C	ESP1	None	0.775	0.51	0.59	0.65	0.899	0.757	0.875	0.728	0.652	0.906	0.647	0.893	0.768	1.29	1.012	0.665	1.089
YGR100W	MDR1	None	0.992	0.574	0.748	0.629	0.784	Null	0.824	0.662	0.635	1.035	0.764	1.112	0.821	Null	0.909	0.698	1.041
YGR101W	PCP1	None	0.945	0.705	0.724	0.804	0.782	0.686	0.799	0.717	0.598	0.827	0.678	0.991	0.793	1.038	0.649	0.484	0.942
YGR102C	None	None	1.031	0.613	0.641	0.697	0.793	0.807	0.937	0.892	0.769	1.01	0.584	0.966	0.837	1.369	0.915	0.691	1.418
YGR103W	NOP7	None	0.918	0.359	0.309	0.423	0.655	0.611	0.882	0.701	0.738	1.025	0.677	0.924	0.835	1.103	0.763	0.559	0.96
YGR104C	SRB5	None	0.959	0.577	0.656	0.556	Null	Null	0.964	0.925	0.716	0.857	0.594	0.899	0.811	1.218	0.905	0.592	1.214
YGR105W	VMA21	None	0.625	0.652	0.447	0.663	0.509	0.861	0.631	0.735	0.668	1.245	0.655	Null	0.703	1.285	0.811	0.664	0.893
YGR106C	VOA1	None	0.767	0.682	0.503	0.699	0.694	0.975	0.631	1.131	0.785	0.726	0.836	0.862	0.765	1.391	0.962	0.815	1.024
YGR107W	None	None	0.591	0.557	Null	0.63	0.538	0.827	0.75	0.677	0.62	1.418	0.541	Null	0.664	Null	0.572	0.674	0.818
YGR108W	CLB1	G2/M	0.132	Null	Null	0.235	Null	0.659	0.853	1.479	1.122	0.882	0.771	0.737	0.529	0.941	0.959	1.077	1.302
YGR111W	None	None	0.768	0.746	0.779	0.866	0.875	0.947	0.765	0.813	0.658	1.117	0.641	0.865	0.741	1.194	0.821	0.754	0.799
YGR112W	SHY1	None	2.088	1.405	1.347	1.77	1.677	2.021	1.222	2.005	1.19	1.51	1.964	1.972	1.155	2.499	1.869	1.685	1.585
YGR113W	DAM1	S	0.44	Null	Null	0.606	0.611	0.906	0.711	0.623	0.562	1.007	0.468	0.723	0.677	1.324	0.752	0.74	0.772
YGR114C	None	None	0.927	0.583	0.696	0.723	0.797	0.959	0.649	1.023	0.757	0.825	0.986	0.975	0.807	1.467	0.998	0.775	1.016
YGR115C	None	None	0.768	0.59	0.517	0.684	0.656	0.973	0.592	0.991	0.725	1.231	0.857	1.003	0.795	1.437	0.879	0.768	0.979
YGR117C	None	None	0.962	0.579	0.666	0.649	0.685	0.664	0.906	0.693	0.729	0.997	0.632	0.991	0.871	1.141	0.893	0.597	1.161
YGR118W	RPS23A	None	1.023	0.618	0.617	0.706	0.754	0.781	0.841	0.866	0.819	1.154	0.853	0.916	0.836	1.357	1.285	0.717	1.458
YGR119C	NUP57	None	0.714	0.384	0.403	0.467	0.676	0.653	0.919	0.627	0.669	0.818	0.56	0.83	0.771	0.997	0.841	0.668	0.995
YGR120C	COG2	None	0.905	0.525	0.576	0.19	0.85	0.744	0.886	0.869	0.705	0.936	0.613	0.859	0.733	Null	0.913	0.656	1.184
YGR121C	MEP1	None	0.886	0.717	0.641	0.669	0.751	0.694	0.863	0.649	0.63	0.846	0.589	0.797	0.84	1.148	0.835	0.619	0.984
YGR122W	None	None	1.244	0.625	0.712	0.694	0.899	0.735	0.876	0.843	0.755	0.934	0.766	1.084	0.811	1.247	0.971	0.743	1.126
YGR123C	PPT1	None	0.937	0.436	0.527	0.519	0.639	0.608	0.872	0.639	0.74	0.868	0.676	0.984	0.828	1.125	0.806	0.596	0.94
YGR124W	ASN2	S/G2	1.27	0.65	1.018	0.868	1.127	0.925	1.113	0.86	0.931	1.231	1.056	1.329	1.036	1.667	1.442	0.861	1.363
YGR125W	None	None	0.888	0.582	0.563	0.574	0.668	0.573	0.83	0.643	0.607	0.839	0.577	0.863	0.81	0.951	0.717	0.606	0.946
YGR126W	None	None	0.973	0.546	0.706	0.602	0.839	Null	0.761	0.762	0.547	0.721	0.483	0.86	0.536	Null	0.568	0.623	0.926
YGR127W	None	None	0.893	0.686	0.758	0.869	0.709	0.709	0.728	0.74	0.576	0.766	0.552	0.963	0.767	0.857	0.701	0.568	1.13
YGR128C	UTP8	None	0.982	0.315	0.523	Null	0.856	0.632	0.862	0.702	0.816	0.938	0.858	0.81	0.76	1.129	0.841	0.628	1.196
YGR129W	SYF2	None	0.646	Null	Null	0.624	0.51	0.865	0.563	0.813	0.587	1.17	0.516	0.845	0.66	1.238	0.577	0.73	0.932
YGR130C	None	None	0.67	0.64	0.623	0.728	0.719	0.861	0.577	0.965	0.719	0.8	0.938	0.99	0.714	1.221	0.991	0.857	0.868
YGR132C	PHB1	None	0.85	0.685	0.862	0.888	0.914	0.906	0.718	1.044	0.857	0.983	0.944	1.147	0.809	1.306	0.918	0.873	0.928
YGR133W	PEX4	None	0.749	Null	Null	0.623	0.714	0.886	0.81	0.907	0.681	1.004	0.642	0.889	0.719	1.195	Null	0.636	0.931
YGR134W	CAF130	None	0.729	0.658	0.7	0.731	0.907	0.753	0.674	0.798	0.839	0.866	1.38	1.195	0.83	1.415	1.292	1.069	0.832
YGR135W	PRE9	None	0.894	0.679	0.598	0.9	0.622	0.919	0.719	0.763	0.736	1.176	0.841	0.986	0.775	1.118	0.829	0.691	0.849
YGR136W	LSB1	None	1.107	0.742	0.821	0.642	0.767	0.701	0.705	0.719	0.816	0.795	0.964	0.895	0.627	1.001	0.899	0.819	0.776
YGR137W	None	None	1.028	0.985	0.724	0.81	0.704	0.88	0.767	0.803	0.678	1.037	0.743	0.864	0.71	1.109	0.775	0.673	0.913
YGR138C	TPO2	S/G2	1.012	0.531	0.377	0.546	Null	0.541	0.746	1.186	1.615	1.51	1.357	0.857	0.55	0.909	0.927	1.036	1.259
YGR139W	None	None	0.99	0.7	Null	0.989	0.63	0.897	0.586	0.79	0.619	Null	0.576	0.887	0.746	1.348	0.587	0.688	0.824
YGR141W	VPS62	None	0.693	0.428	0.626	0.71	0.685	0.55	0.762	0.584	0.457	0.734	0.534	0.901	0.754	0.881	0.734	0.537	0.894
YGR142W	BTN2	None	1.1	0.716	0.866	0.861	0.974	1.33	0.949	1.002	0.68	0.935	0.714	0.925	0.679	1.335	1.074	0.6	1.315
YGR143W	SKN1	G2/M	1.194	0.589	0.7	0.621	0.599	0.546	0.815	0.743	0.811	1.139	0.701	1.028	0.759	1.089	0.78	0.697	1.27
YGR145W	ENP2	None	0.925	0.233	0.274	0.448	0.794	0.608	0.853	0.749	0.782	0.966	0.656	0.908	0.77	1.428	0.794	0.636	1.044
YGR146C	None	G2/M	2.678	1.621	1.142	1.565	1.534	2.007	1.433	1.847	1.451	1.656	1.193	1.287	1.216	2.833	1.454	0.851	1.974
YGR147C	NAT2	None	0.936	0.422	0.606	0.783	0.876	0.818	1.015	0.812	0.723	0.96	0.644	0.955	0.871	1.503	0.882	0.649	1.248
YGR148C	RPL24B	None	0.962	0.5	0.621	0.677	0.827	0.942	0.811	0.693	0.979	0.971	1.048	0.884	0.83	1.372	1.338	0.803	1.426
YGR149W	None	None	1.022	0.801	0.809	0.559	0.693	0.541	0.762	0.476	0.563	0.864	0.624	0.766	0.754	0.883	0.717	0.491	0.893
YGR150C	CCM1	None	0.821	0.493	0.604	0.638	1.121	1.023	0.787	0.652	0.691	0.861	1	0.783	0.74	1.154	0.969	0.66	1.032
YGR151C	None	G1	0.552	0.372	0.996	1.565	1.111	0.906	0.674	0.501	0.41	0.73	0.754	1.348	1.165	1.162	0.772	0.452	0.843
YGR152C	RSR1	G1	0.553	0.404	1.183	1.469	1.208	1.077	0.738	0.603	0.478	0.751	0.935	1.505	1.054	1.608	0.927	0.584	0.904
YGR154C	GTO1	None	0.943	Null	0.736	0.835	Null	0.94	0.529	1.004	0.635	0.829	Null	1.037	0.772	1.397	0.717	0.943	0.84
YGR155W	CYS4	None	0.868	0.629	0.511	0.689	0.647	0.831	0.87	0.904	0.979	1.17	0.944	1.039	0.852	1.231	0.923	0.833	0.843
YGR156W	PTI1	None	0.648	0.592	0.626	0.745	Null	0.8	0.573	0.872	0.819	0.943	Null	0.966	0.907	1.6	1.186	0.958	0.824
YGR157W	CHO2	None	0.887	0.797	0.866	0.973	0.835	0.935	0.927	0.962	0.911	1.167	0.888	1.128	0.91	1.36	1.1	1.002	0.927
YGR158C	MTR3	None	0.894	0.445	0.676	0.711	0.735	Null	0.642	1.026	0.76	0.827	Null	0.947	0.792	1.212	0.849	0.928	0.807
YGR159C	NSR1	None	1.055	0.493	0.218	0.548	0.651	0.91	0.68	1.015	0.897	1.144	0.762	0.972	0.931	1.731	0.849	0.776	1.035
YGR160W	None	None	1.048	0.447	0.272	0.543	0.865	0.829	0.624	1.243	1.024	1.001	Null	1.009	0.951	1.865	1.062	0.931	0.929
YGR161C	RTS3	None	1.302	1.702	1.154	1.228	1.064	1.233	0.71	0.858	0.716	1.265	0.703	1.179	0.768	1.17	0.988	0.798	0.926
YGR162W	TIF4631	None	0.99	0.573	0.523	0.729	0.82	0.802	0.702	0.808	0.806	1.015	0.956	1.157	0.908	1.606	1.044	0.939	0.83
YGR163W	GTR2	None	0.566	0.558	0.505	0.519	0.512	0.884	0.58	0.635	0.585	0.913	0.573	0.935	0.649	0.881	0.748	0.649	0.824
YGR165W	MRPS35	None	Null	0.658	0.737	0.872	0.843	0.779	0.936	0.752	0.708	0.911	0.663	0.987	0.853	1.1	0.793	0.586	1.033
YGR166W	KRE11	None	0.889	0.473	0.689	0.777	1.048	1.021	0.877	0.754	0.735	0.862	0.891	0.935	0.758	1.405	1.002	0.696	1.155
YGR167W	CLC1	None	0.916	0.631	0.741	0.875	0.937	0.878	0.93	0.835	0.712	0.944	0.626	0.927	0.791	1.147	0.942	0.656	1.137
YGR168C	None	None	0.887	0.513	0.679	0.658	1.12	1.078	0.825	0.8	0.668	0.853	Null	0.98	0.746	Null	0.975	0.676	1.235
YGR170W	PSD2	None	0.755	0.458	0.765	0.566	0.844	1.06	0.822	0.702	0.782	1.004	Null	1.091	0.707	1.515	1.18	0.774	1.109
YGR171C	MSM1	None	0.983	0.51	0.671	0.691	0.506	0.681	0.852	0.814	0.663	0.77	0.672	0.831	0.796	1.296	0.832	0.563	1.067
YGR172C	YIP1	None	0.627	0.405	0.76	0.778	0.89	1.192	0.937	0.673	0.675	0.779	Null	1	0.859	1.388	1.055	0.578	1.143
YGR173W	RBG2	None	0.672	0.303	0.499	0.54	0.889	0.731	0.782	0.836	0.682	1.099	0.672	1.186	0.722	1.086	0.745	0.564	1.086
YGR174C	CBP4	None	0.988	0.589	0.657	1.218	0.61	0.75	0.83	0.665	0.607	0.885	0.585	Null	0.801	1.028	0.768	0.548	0.97
YGR175C	ERG1	None	0.934	0.619	0.633	0.625	0.705	0.884	0.895	1.043	0.672	1.167	0.578	1.052	0.647	1.2	0.683	0.533	0.85
YGR176W	None	G2/M	0.374	0.355	0.338	0.331	0.373	0.519	0.79	0.788	0.695	0.865	0.588	0.591	0.538	0.687	0.635	0.519	1.096
YGR177C	ATF2	G2/M	0.22	0.211	0.256	0.282	0.278	0.529	0.559	0.677	0.665	1.097	0.572	0.648	Null	0.605	0.514	0.577	0.869
YGR178C	PBP1	None	0.74	Null	0.498	0.806	0.663	0.886	0.723	0.796	0.688	1.039	0.702	1.046	0.708	1.305	0.858	0.874	0.876
YGR180C	RNR4	None	0.904	0.523	0.594	0.809	0.616	0.861	0.674	0.79	0.658	1.014	0.676	0.884	0.683	1.121	0.772	0.694	0.739
YGR181W	TIM13	None	0.842	0.895	0.819	0.982	0.84	1.046	0.719	0.817	0.733	1.13	0.714	1.066	0.785	1.062	0.842	0.717	0.977
YGR182C	None	None	0.873	0.857	0.786	0.945	0.733	0.927	0.731	0.897	0.681	0.881	0.714	0.899	0.737	1.14	0.789	0.591	0.855
YGR183C	QCR9	None	0.715	0.958	0.895	0.864	0.687	0.872	0.632	0.677	0.628	1.054	0.644	0.959	Null	1.034	0.605	0.629	0.781
YGR185C	TYS1	None	0.81	0.62	0.592	Null	0.666	0.98	0.702	0.802	0.698	1.212	0.758	1.219	0.757	1.218	1.016	0.687	Null
YGR186W	TFG1	None	0.839	0.859	0.601	0.68	0.609	0.856	0.642	0.728	0.762	1.085	0.836	1.096	0.782	1.107	0.836	0.867	0.843
YGR187C	HGH1	None	0.832	0.404	0.4	0.615	0.551	0.738	0.587	0.791	0.643	1.008	0.641	0.641	0.73	1.036	0.557	0.636	0.921
YGR189C	CRH1	G1	0.912	0.576	1.657	2.283	2.383	1.589	1.303	0.554	0.324	0.945	1.036	2.644	1.871	2.021	1.281	0.701	0.888
YGR190C	None	None	1.038	0.668	0.506	0.63	0.779	0.923	0.926	0.975	0.673	0.921	0.646	0.909	0.842	1.248	0.944	0.601	1.421
YGR191W	HIP1	None	0.95	0.498	0.58	0.541	0.687	0.644	0.905	0.71	0.662	1.158	0.653	0.849	0.687	1.155	0.82	0.566	1.087
YGR192C	TDH3	None	1.21	0.779	0.834	0.938	1.099	0.89	1.26	0.836	0.819	1.11	0.763	0.934	1.014	1.308	1.338	0.747	1.276
YGR193C	PDX1	None	0.762	0.507	0.713	0.602	0.751	0.752	0.933	0.691	0.709	1.17	0.603	1.016	0.671	1.191	0.884	0.696	0.958
YGR194C	XKS1	None	0.709	0.516	0.594	Null	0.699	0.579	0.778	0.618	0.482	0.846	0.519	Null	0.733	Null	0.835	0.609	0.879
YGR195W	SKI6	None	0.945	0.53	0.583	0.572	0.756	0.708	0.843	0.738	0.652	0.932	0.568	0.973	0.703	1.193	0.771	0.569	0.998
YGR196C	FYV8	None	1.093	0.675	0.669	0.746	0.875	0.759	0.958	0.725	0.673	0.994	0.649	0.954	0.833	1.122	0.958	0.689	0.964
YGR197C	SNG1	None	0.763	0.528	0.674	0.665	0.68	0.701	0.793	0.622	0.56	0.898	0.568	0.896	0.64	1.093	0.811	0.649	1.03
YGR198W	YPP1	None	0.86	0.472	0.498	0.596	0.721	0.658	0.795	0.657	0.604	0.976	0.631	0.82	0.846	1.187	0.78	0.626	0.919
YGR199W	PMT6	None	0.756	0.435	0.677	0.739	0.85	0.667	0.786	0.546	0.531	0.834	0.644	0.973	0.806	1.065	0.779	0.612	0.89
YGR200C	ELP2	None	0.874	0.37	0.387	0.556	0.739	0.568	0.822	0.673	0.692	0.941	0.701	0.953	0.819	0.954	0.78	0.616	0.925
YGR201C	None	None	0.513	0.58	Null	0.666	Null	0.962	0.736	0.816	0.636	1.035	0.593	0.835	Null	1.032	0.571	0.677	0.918
YGR203W	None	None	0.588	0.541	Null	0.536	Null	0.801	0.623	0.588	0.597	0.886	0.504	0.794	0.72	1.076	0.657	0.67	0.834
YGR204W	ADE3	None	0.718	0.742	0.748	0.962	0.962	1.003	0.858	0.976	0.949	1.09	1.001	1.216	0.869	1.445	1.131	1.125	0.819
YGR206W	MVB12	None	0.841	Null	0.572	0.74	Null	0.804	0.588	0.819	0.667	0.722	0.79	1.079	0.753	1.078	0.748	0.697	0.838
YGR207C	None	None	0.633	0.605	0.558	0.584	0.479	0.792	0.644	0.681	0.738	1.16	0.703	0.864	0.651	0.933	0.749	0.717	0.73
YGR208W	SER2	None	0.866	1.205	0.561	0.635	0.662	0.882	0.764	0.883	0.745	0.772	0.733	0.95	0.759	1.411	0.987	0.87	0.883
YGR209C	TRX2	None	0.616	0.706	0.584	0.816	0.687	0.893	0.693	0.713	0.706	1.232	0.84	1.027	0.903	1.378	1.159	0.767	1.108
YGR210C	None	None	0.81	Null	0.465	0.565	0.616	0.759	0.732	0.749	0.806	0.812	0.806	0.948	0.778	1.258	0.956	0.763	0.863
YGR211W	ZPR1	None	0.749	0.385	0.433	0.659	0.758	0.88	0.807	0.836	0.83	1.253	0.771	1.029	0.798	1.312	0.836	0.783	0.81
YGR212W	SLI1	None	0.851	Null	0.741	0.82	Null	0.9	0.772	0.923	0.987	0.891	0.764	0.927	0.777	Null	1.076	0.744	0.845
YGR213C	RTA1	None	1.136	1.616	1.286	1.039	0.833	1.242	0.97	1.008	0.696	Null	0.407	1.028	0.796	1.212	0.64	0.659	0.979
YGR214W	RPS0A	None	0.976	0.534	0.577	0.712	0.841	0.651	0.844	0.629	0.665	0.938	0.718	0.876	0.937	1.221	1.109	0.69	1.254
YGR215W	RSM27	None	0.702	0.566	0.493	0.733	0.661	0.71	0.789	0.645	0.63	0.861	0.439	0.909	0.626	1.087	0.73	0.596	0.82
YGR216C	GPI1	None	0.956	0.524	0.61	0.637	0.867	0.63	0.884	0.623	0.639	0.754	0.645	0.833	0.858	1	0.85	0.603	0.934
YGR217W	CCH1	None	0.809	0.478	0.632	0.721	0.865	0.653	0.831	0.617	0.656	0.961	0.593	0.96	0.698	1.189	0.803	0.703	0.98
YGR218W	CRM1	None	1.008	0.565	0.711	0.762	0.935	0.713	0.836	0.804	0.718	1.255	0.834	1.195	0.954	1.292	1.092	0.814	1.022
YGR219W	None	M/G1	0.771	0.534	0.743	0.802	0.774	0.59	0.785	0.551	0.576	Null	0.597	1.058	0.738	1.094	0.736	0.548	0.926
YGR220C	MRPL9	None	0.91	0.561	0.813	0.87	0.911	0.679	0.82	0.63	0.66	0.882	0.616	1.019	0.917	1.141	0.877	0.582	1.002
YGR222W	PET54	None	0.778	0.578	0.827	0.842	0.823	0.548	0.671	0.526	0.587	Null	0.621	1.088	0.899	Null	0.704	0.529	1.044
YGR223C	HSV2	None	0.863	0.656	0.621	0.669	0.7	0.567	0.689	0.624	0.577	Null	0.557	0.996	0.701	1.022	0.673	0.57	0.94
YGR227W	DIE2	None	0.678	0.513	0.484	0.528	0.55	0.624	0.484	0.456	0.585	1.013	0.785	0.951	0.794	1.058	0.618	0.585	0.606
YGR228W	None	None	0.703	0.539	0.486	1.092	0.769	1.246	0.651	1.109	0.648	0.874	0.644	1.125	0.843	1.455	0.875	0.816	0.921
YGR229C	SMI1	None	0.641	0.522	0.512	0.82	0.909	1.187	0.664	0.819	0.689	1.24	0.698	1	0.818	1.312	0.809	0.747	0.792
YGR231C	PHB2	None	0.703	0.673	0.644	0.709	0.586	0.846	0.689	0.628	0.675	1.129	0.691	0.867	0.677	0.931	0.669	0.569	0.689
YGR232W	NAS6	None	1.053	0.776	0.772	0.949	0.799	0.87	0.711	0.929	0.764	0.892	0.862	1.036	0.875	1.223	0.799	0.662	0.834
YGR233C	PHO81	None	0.859	0.503	0.474	0.537	0.584	0.685	0.648	0.6	0.685	1.246	0.912	1.008	0.731	1.113	0.612	0.671	0.565
YGR234W	YHB1	M/G1	0.699	0.426	0.335	0.321	0.293	0.296	0.266	0.286	0.316	0.425	0.545	0.739	0.694	1.111	0.793	0.617	0.501
YGR235C	None	None	0.569	0.443	0.365	0.351	0.283	0.437	0.377	0.362	0.352	0.643	0.456	0.738	0.58	0.96	0.581	0.436	0.495
YGR237C	None	None	0.768	0.634	0.607	0.63	0.573	0.59	0.613	0.533	0.564	1.013	0.631	0.977	0.619	0.915	0.599	0.582	0.851
YGR238C	KEL2	G1	0.476	0.523	0.617	0.702	0.65	0.57	0.552	0.498	0.367	0.666	0.555	1.196	0.779	1.219	0.621	0.484	0.738
YGR239C	PEX21	None	1.075	0.57	0.494	0.648	0.766	0.883	0.79	0.593	0.586	Null	0.52	0.826	0.825	1.189	0.684	0.578	0.775
YGR240C	PFK1	G2/M	1.08	0.558	0.643	0.747	0.862	0.823	1.055	1.029	0.821	1.061	0.73	1.062	0.811	1.32	1.056	0.839	1.177
YGR241C	YAP1802	None	0.782	0.723	0.753	0.672	0.662	0.654	0.811	0.614	0.673	1.031	0.649	1.048	0.729	1.159	0.801	0.672	1.058
YGR242W	None	None	0.81	0.694	0.751	0.676	0.705	0.762	0.796	0.814	0.644	0.931	0.644	1.015	0.7	1.138	0.816	0.678	1.196
YGR244C	LSC2	None	1.008	0.719	1.067	1.062	1.214	0.931	1.119	0.776	0.727	0.972	0.692	0.998	0.854	1.239	0.919	0.656	1.218
YGR245C	SDA1	None	0.857	0.333	0.315	0.463	0.723	0.703	0.838	0.714	0.764	1.103	0.674	1.054	0.798	1.39	0.81	0.717	1.183
YGR246C	BRF1	None	0.874	0.458	0.553	0.548	0.88	0.593	0.785	0.651	0.639	0.822	0.728	0.926	0.776	Null	0.83	0.57	1.005
YGR250C	None	None	1.369	0.802	0.772	0.855	0.727	0.967	0.828	0.879	0.728	0.869	0.934	1.05	0.838	1.321	1.108	0.907	0.787
YGR251W	None	None	0.748	Null	Null	0.625	0.463	0.824	0.565	0.688	0.552	0.943	0.597	0.903	0.689	Null	0.471	0.605	0.73
YGR252W	GCN5	None	0.669	0.737	0.469	0.619	0.645	0.837	0.671	0.927	0.678	0.676	0.668	0.8	0.717	1.218	0.975	0.784	0.751
YGR253C	PUP2	None	0.754	1.106	0.524	0.725	0.556	0.871	0.717	0.748	0.674	1.184	0.724	0.874	0.692	1.035	0.719	0.601	0.763
YGR254W	ENO1	None	1.085	0.734	0.762	0.965	0.988	0.959	0.897	0.921	1.009	0.938	1.135	1.072	0.978	1.422	1.284	1.118	0.937
YGR255C	COQ6	None	1.074	1.095	0.948	1.193	0.703	0.99	0.659	0.7	0.532	1.087	0.664	0.997	0.779	1.222	0.66	0.595	0.81
YGR256W	GND2	None	0.888	0.586	0.866	0.71	0.876	0.76	0.627	0.9	1.1	0.127	0.856	0.875	0.816	1.127	1.145	0.822	0.734
YGR257C	MTM1	None	0.792	0.677	0.684	0.955	0.732	1.017	0.851	0.811	0.79	1.415	0.853	1.13	0.917	1.358	0.92	0.808	0.96
YGR258C	RAD2	None	0.974	0.604	0.571	0.776	0.586	0.673	0.551	0.716	0.658	0.862	0.951	0.891	0.765	1.07	0.757	0.727	0.722
YGR259C	None	G2/M	0.668	0.573	0.429	0.442	0.607	0.749	0.748	0.57	0.67	1.231	0.75	0.894	0.83	1.385	0.807	0.633	0.679
YGR260W	TNA1	G2/M	0.815	0.527	0.491	0.546	0.712	0.731	0.729	0.736	0.802	0.802	0.915	0.891	0.921	1.214	0.96	0.705	0.708
YGR261C	APL6	None	0.952	0.577	0.766	0.857	0.908	0.744	0.835	0.629	0.722	1.037	0.693	1.002	0.833	1.37	0.761	0.687	1.007
YGR262C	BUD32	None	0.856	1.606	0.531	0.593	0.805	0.685	0.794	0.622	0.602	0.824	0.569	0.848	0.808	1.152	0.785	0.553	0.984
YGR263C	SAY1	None	0.974	0.606	0.732	Null	0.864	0.804	0.778	0.641	0.673	Null	0.63	0.811	0.785	1.137	0.714	0.584	0.718
YGR264C	MES1	None	0.98	0.46	0.479	0.548	0.68	0.633	0.717	0.602	0.665	0.834	0.715	0.956	0.798	1.212	0.972	0.664	0.954
YGR265W	None	None	0.955	0.539	0.548	0.756	0.644	0.619	0.668	0.713	0.587	0.859	0.647	1.006	0.765	1.39	0.807	0.652	0.889
YGR266W	None	None	0.713	0.531	0.572	0.582	0.575	0.654	0.82	0.663	0.66	0.902	0.633	0.867	0.709	0.976	0.776	0.577	0.918
YGR267C	FOL2	None	0.97	0.6	0.67	0.636	0.643	0.53	0.755	0.516	0.626	0.823	0.631	0.863	0.885	1.046	0.818	0.521	0.998
YGR268C	HUA1	None	1.083	0.659	0.805	0.773	0.749	0.702	0.829	0.856	0.667	0.832	0.634	0.932	0.768	1.167	0.854	0.645	0.659
YGR269W	None	None	0.858	0.589	0.587	0.811	0.788	0.8	0.716	0.741	0.61	0.943	0.609	0.871	Null	1.1	0.738	0.647	Null
YGR272C	None	None	0.966	0.368	0.459	0.745	0.764	0.849	0.75	0.851	0.626	0.943	0.582	0.934	0.821	Null	0.78	0.602	1.195
YGR274C	TAF1	None	0.902	0.664	0.76	0.804	0.849	0.862	0.695	0.877	0.775	0.901	1.072	1.196	0.829	1.429	1.024	0.982	0.82
YGR275W	RTT102	None	0.621	0.681	0.502	0.769	0.674	0.956	0.592	0.607	0.583	1.157	0.611	0.975	0.772	1.243	0.663	0.638	0.751
YGR276C	RNH70	M/G1	0.823	0.611	0.487	0.749	0.745	0.726	0.561	0.72	0.729	0.752	0.723	0.92	0.8	1.301	0.74	0.671	0.768
YGR277C	CAB4	None	0.659	0.588	Null	0.694	0.614	0.784	0.559	0.569	0.553	1.267	0.629	0.912	0.699	1.059	0.574	0.542	0.688
YGR279C	SCW4	G2/M	1.274	0.852	0.996	1.198	1.46	1.396	1.624	1.33	1.474	1.774	0.838	0.666	0.628	1.037	0.975	0.723	0.888
YGR280C	PXR1	None	0.843	0.353	0.249	0.46	0.698	0.808	0.686	0.911	0.866	0.793	0.809	0.899	0.812	1.444	0.689	0.697	0.814
YGR281W	YOR1	None	0.851	0.734	0.679	0.781	0.947	0.785	1.015	0.858	0.803	1.46	0.876	0.959	0.737	1.347	0.913	0.819	0.744
YGR282C	BGL2	None	1.398	0.856	0.967	0.998	1.247	1.234	1.253	1.627	1.392	1.173	1.188	1.022	0.989	1.647	1.451	1.171	1.239
YGR283C	None	None	0.791	Null	Null	0.539	0.519	0.78	0.689	0.693	0.606	1.04	0.525	0.673	0.7	0.975	0.493	0.591	0.763
YGR284C	ERV29	G2/M	0.877	0.599	0.723	0.75	0.971	0.81	0.897	0.874	0.998	0.919	1.09	0.873	0.832	0.995	0.901	0.686	0.79
YGR285C	ZUO1	None	1.018	0.506	0.595	0.637	0.892	0.676	0.876	0.677	0.788	0.962	0.802	0.996	0.908	1.255	0.965	0.653	1.131
YGR286C	BIO2	None	0.939	0.722	1.069	1.469	1.22	0.995	0.85	0.713	0.553	Null	0.672	1.161	1.007	Null	0.792	0.494	0.849
YGR287C	None	None	0.874	0.584	0.709	0.783	0.788	0.716	0.794	0.686	0.575	0.839	0.622	0.99	0.886	1.174	0.743	0.548	1.073
YGR290W	None	None	1.087	0.636	0.743	0.849	0.799	Null	0.831	0.891	0.613	Null	0.681	1.184	0.747	Null	0.686	0.793	1.131
YGR291C	None	None	0.727	0.922	0.646	0.724	0.702	0.913	0.788	0.801	0.55	Null	Null	Null	0.706	1.152	0.626	0.536	0.958
YGR294W	None	None	0.972	0.578	0.7	0.747	0.88	0.62	0.736	0.681	0.615	0.765	0.669	0.849	0.807	1.061	0.862	0.626	1.021
YGR295C	COS6	None	0.947	0.664	1.016	1.019	1.266	0.806	1.018	0.629	0.656	0.894	0.766	1.164	1.193	1.331	1.111	0.682	1.178
YGR296W	YRF1-3	G1	0.546	0.487	1.203	1.565	0.83	0.567	0.507	0.671	0.54	0.948	0.944	1.585	0.849	1.11	0.728	0.628	0.692
YHL001W	RPL14B	None	0.695	0.654	0.465	0.693	0.618	0.832	0.579	0.626	0.702	1.387	0.747	0.858	0.916	1.339	1.005	0.708	0.854
YHL002W	HSE1	None	1.05	0.652	0.698	0.712	0.639	0.75	0.64	0.803	0.672	0.775	0.783	0.906	0.669	1.115	0.868	0.783	0.774
YHL003C	LAG1	None	0.595	0.544	0.504	0.69	0.739	0.813	0.701	0.575	0.588	0.955	0.61	0.771	0.805	1.12	0.899	0.608	0.701
YHL004W	MRP4	None	0.795	0.48	0.675	0.725	0.806	0.814	0.721	0.784	0.677	0.727	0.854	0.899	0.749	1.229	0.796	0.753	0.758
YHL007C	STE20	None	0.812	0.54	0.495	0.827	0.583	0.933	0.663	0.835	0.573	1.423	0.715	1.074	0.683	1.286	0.681	0.697	0.758
YHL008C	None	None	0.917	0.647	0.842	0.836	0.691	0.885	0.699	0.973	0.752	0.953	0.854	1.022	0.744	1.098	0.796	0.812	0.907
YHL009C	YAP3	None	0.848	Null	0.51	0.636	0.571	0.916	0.734	0.98	0.673	1.3	0.663	1.015	0.675	1.32	Null	0.724	0.901
YHL011C	PRS3	None	1.201	0.679	0.48	0.797	0.727	0.966	0.742	0.884	0.737	1.419	0.857	0.968	0.824	1.351	0.883	0.709	0.916
YHL013C	OTU2	None	0.77	Null	0.537	0.63	0.781	0.577	0.784	Null	0.638	Null	0.627	0.995	0.911	1.135	0.738	0.574	1.008
YHL014C	YLF2	None	0.82	0.432	0.641	0.46	Null	0.548	0.913	0.709	0.632	0.876	0.575	0.807	0.625	Null	0.752	0.569	0.932
YHL015W	RPS20	None	1.11	0.474	0.715	0.856	0.922	0.722	0.893	0.75	0.82	1.069	0.898	1.035	1.013	1.383	1.32	0.762	1.357
YHL017W	None	None	0.858	0.329	0.499	0.528	0.668	0.483	0.678	0.488	0.481	0.726	0.504	0.755	0.705	0.895	0.671	0.458	0.869
YHL019C	APM2	None	0.864	Null	0.664	0.761	0.612	0.661	0.741	0.811	0.587	Null	0.533	0.867	0.722	1.072	0.727	0.619	1.148
YHL020C	OPI1	None	0.782	0.671	0.706	0.727	0.781	1.007	0.908	0.939	0.723	1.096	0.697	0.94	0.7	1.655	0.865	0.746	Null
YHL021C	AIM17	None	1.177	1.722	1.86	1.1	0.635	0.672	0.658	0.711	0.593	1.133	0.74	1.091	0.729	1.067	0.848	0.513	1.133
YHL024W	RIM4	None	1.017	0.586	0.73	0.687	Null	Null	0.826	0.842	0.673	0.915	0.461	0.796	0.706	1.453	0.777	0.684	1.133
YHL025W	SNF6	None	0.644	1.236	0.412	0.614	0.545	0.692	0.656	0.623	0.616	1.107	0.69	0.769	0.667	1.114	0.572	0.587	0.695
YHL027W	RIM101	None	0.852	0.625	0.44	0.636	0.62	0.801	0.664	0.676	0.641	0.996	0.652	0.938	0.761	1.127	0.748	0.667	0.754
YHL029C	OCA5	None	0.714	Null	0.383	0.528	0.497	0.645	0.56	0.616	0.565	0.976	0.659	0.719	0.716	0.949	0.561	0.651	0.676
YHL031C	GOS1	None	0.758	Null	0.531	0.72	0.693	0.95	0.809	0.729	0.858	0.719	0.659	0.97	0.878	1.022	0.609	0.695	1.117
YHL032C	GUT1	None	0.95	0.667	0.723	0.597	Null	0.617	0.434	0.736	0.594	0.773	Null	0.988	0.746	1.174	0.728	0.875	0.719
YHL033C	RPL8A	None	0.913	0.655	0.562	0.82	0.742	0.924	0.785	0.963	0.848	1.282	0.944	1.074	0.913	1.498	1.188	0.966	1.11
YHL034C	SBP1	None	1.294	0.888	1.035	1.031	1.218	1.033	0.827	1.01	0.875	1.163	0.587	1.277	0.94	1.462	0.98	1.012	0.862
YHL035C	VMR1	None	1.368	0.887	0.918	0.959	1.474	1.006	1.277	1.133	1.301	1.58	1.53	1.529	1.131	Null	1.625	1.678	1.058
YHL036W	MUP3	None	1.814	1.408	1.311	1.323	1.473	1.475	0.962	1.47	1.152	1.496	Null	1.344	1.08	2.094	1.82	1.421	1.333
YHL039W	None	None	1.061	0.467	0.514	0.666	0.837	0.576	0.681	0.617	0.592	0.841	0.605	0.856	0.825	0.941	0.655	0.473	0.884
YHL040C	ARN1	G2/M	1.044	0.547	0.927	0.908	0.999	1.442	1.281	1.67	2.545	2.914	2.3	2.824	1.081	2.34	1.874	1.496	2.761
YHL045W	None	None	0.846	Null	0.642	0.665	0.79	0.639	0.753	Null	0.516	0.76	0.525	0.852	0.936	Null	0.582	0.472	0.927
YHL046C	None	None	0.863	0.599	0.9	0.677	0.859	0.775	0.765	0.666	0.689	0.761	Null	1.061	0.832	1.411	0.962	0.637	0.951
YHL047C	ARN2	None	0.972	0.569	0.727	0.794	1.027	0.949	1.581	1.295	1.787	2.253	2.368	3.264	2.384	3.62	2.932	1.964	3.304
YHL048W	COS8	None	1.017	0.899	1.538	1.247	1.49	1.248	1.043	0.951	0.917	1.112	1.135	1.631	1.283	1.985	1.415	0.844	1.348
YHL049C	None	G1	0.393	0.627	1.404	1.383	0.742	0.861	0.436	0.54	0.582	1.39	1.348	2.175	0.898	1.286	0.806	0.678	0.739
YHL050C	None	G1	0.667	0.652	1.123	1.389	0.897	0.771	0.59	0.555	0.64	1.214	1.086	1.858	1.04	1.266	0.777	0.759	0.648
YHR001W	OSH7	None	0.562	0.567	0.563	0.601	0.606	0.774	0.589	0.582	0.658	1.097	0.731	0.91	0.557	0.893	0.795	0.633	0.816
YHR003C	None	None	0.61	0.486	Null	0.53	0.519	0.608	0.552	0.579	0.657	1.197	0.647	Null	Null	0.799	0.624	0.53	0.877
YHR004C	NEM1	None	0.707	Null	0.506	0.737	0.536	1.079	0.58	0.738	0.516	0.897	0.413	0.846	0.623	1.127	0.589	0.623	0.791
YHR005C	GPA1	M/G1	1.318	0.927	0.57	0.433	0.251	0.462	0.284	0.482	0.577	1.582	1.026	1.322	0.642	0.784	0.379	0.459	0.864
YHR006W	STP2	S/G2	0.651	Null	0.444	0.402	0.694	0.754	0.729	Null	0.498	0.65	0.477	0.688	0.548	1.041	0.749	0.657	0.686
YHR007C	ERG11	None	0.608	0.288	0.479	0.346	0.581	0.64	0.902	0.74	0.64	0.769	0.61	0.775	0.669	0.953	0.844	0.541	0.893
YHR008C	SOD2	None	0.744	0.585	0.695	0.735	0.72	0.741	0.619	0.455	0.502	0.893	0.572	0.881	0.692	0.977	1.06	0.549	0.697
YHR009C	None	None	0.832	0.998	0.519	0.516	0.649	0.541	0.589	0.593	0.552	1.27	0.546	0.714	0.602	0.813	0.811	0.516	0.862
YHR010W	RPL27A	None	0.915	0.63	0.624	0.803	0.714	0.864	0.709	0.996	0.872	1.253	0.947	1.127	0.917	1.438	1.049	0.871	1.202
YHR012W	VPS29	None	1.02	0.522	0.642	0.779	0.726	0.634	0.869	0.626	0.636	0.901	0.658	0.896	0.785	1.095	0.764	0.498	0.934
YHR013C	ARD1	None	0.792	0.538	0.734	0.586	0.81	0.687	0.689	0.66	0.565	1.042	0.57	0.941	0.679	0.981	0.768	0.478	0.757
YHR016C	YSC84	None	0.858	0.804	0.968	0.993	0.779	0.606	0.699	0.54	0.51	0.759	0.656	0.874	0.855	0.954	0.807	0.57	0.93
YHR017W	YSC83	None	0.901	0.771	0.767	0.633	Null	0.675	0.832	0.729	0.592	1.327	0.663	1.054	0.7	1.208	0.782	0.571	1.086
YHR018C	ARG4	None	1.675	1.705	1.341	0.917	0.776	0.598	0.817	0.609	0.664	1.127	0.964	1.226	1.065	1.28	1.132	0.747	1.333
YHR019C	DED81	None	0.921	0.509	0.632	0.76	0.828	0.716	0.881	0.773	0.732	1.238	0.697	1.113	0.785	1.329	0.974	0.759	1.109
YHR020W	None	None	0.552	0.315	0.453	0.597	0.778	0.655	0.906	0.728	0.734	1.012	0.74	1.096	0.93	1.365	1.077	0.816	1.096
YHR021C	RPS27B	None	0.755	0.414	0.522	0.571	0.713	0.545	0.869	0.533	0.544	1.075	0.491	0.827	0.713	1.177	0.97	0.584	1.017
YHR023W	MYO1	G2/M	0.299	0.257	Null	Null	0.726	0.536	0.763	1.053	1.061	1.457	0.728	0.849	0.411	0.77	Null	0.805	0.897
YHR024C	MAS2	None	0.897	0.585	0.719	0.766	0.7	0.699	0.746	0.742	0.841	1.059	0.85	1.148	0.854	1.094	0.837	0.686	0.825
YHR025W	THR1	None	0.816	0.732	0.637	0.718	0.723	0.931	0.755	0.757	0.741	0.99	0.632	0.924	0.778	1.066	0.951	0.662	0.895
YHR026W	PPA1	None	0.793	0.526	0.551	0.759	0.727	0.86	0.757	0.801	0.697	0.861	0.724	0.852	0.828	1.091	0.855	0.626	0.823
YHR028C	DAP2	None	0.762	0.576	0.633	0.779	0.742	0.715	0.618	0.611	0.644	0.789	0.635	0.863	0.72	0.895	0.762	0.68	0.642
YHR029C	YHI9	G2/M	0.489	0.618	0.487	0.587	0.459	0.903	0.677	0.767	0.701	1.033	0.639	0.886	0.685	1.144	0.88	0.719	0.938
YHR030C	SLT2	S	2.774	0.867	0.64	0.786	0.798	1.036	1.031	0.911	0.793	0.898	0.66	0.966	0.884	1.285	1.029	1.066	0.916
YHR032W	None	None	0.784	Null	0.306	0.53	0.649	0.829	0.669	0.838	0.679	0.829	0.607	0.97	0.822	1.322	0.85	0.797	0.796
YHR037W	PUT2	None	0.884	0.811	0.847	0.877	0.938	Null	1.042	0.906	0.859	1.018	0.756	1.113	0.874	1.068	0.985	0.618	1.065
YHR038W	RRF1	None	0.922	0.587	0.714	0.746	0.757	0.596	0.688	0.63	0.553	Null	0.578	0.916	0.806	1.087	0.599	0.462	0.897
YHR039BC	None	None	0.933	0.629	0.623	0.776	0.687	0.656	0.788	0.661	0.693	0.958	0.638	0.989	0.649	0.995	0.826	0.653	0.642
YHR039C	MSC7	None	0.668	0.374	0.437	0.589	0.535	0.637	0.71	0.492	0.521	1.101	0.723	1.026	0.807	0.907	0.722	0.508	0.696
YHR040W	BCD1	None	0.714	Null	0.394	0.537	0.744	0.526	0.774	0.545	0.674	0.989	Null	0.845	0.704	1.122	0.683	0.584	1.111
YHR041C	SRB2	None	0.761	0.415	0.509	Null	0.747	0.472	0.729	0.486	0.557	0.67	0.53	0.68	0.838	0.805	0.731	0.473	0.808
YHR042W	NCP1	None	0.719	0.341	0.496	0.52	0.794	0.629	0.833	Null	0.683	0.884	0.669	1.099	0.833	1.224	0.895	0.718	0.997
YHR043C	DOG2	None	1.109	0.605	0.943	0.871	0.894	0.662	0.905	0.623	0.606	Null	0.592	0.851	0.907	1.096	0.867	0.498	0.872
YHR046C	INM1	None	0.652	0.6	0.489	0.654	0.609	0.841	0.524	0.741	0.615	0.966	0.581	0.774	0.658	0.921	0.562	0.604	0.909
YHR047C	AAP1	None	0.699	0.58	0.472	0.583	0.594	0.6	0.571	0.651	0.633	0.878	0.873	0.972	0.705	1.081	0.778	0.747	0.653
YHR049W	FSH1	None	0.994	1.005	0.67	0.813	0.631	0.682	0.517	0.636	0.445	0.623	0.51	0.584	0.606	0.854	0.687	0.553	0.664
YHR050W	SMF2	None	0.342	0.442	0.577	0.953	0.752	0.845	0.552	0.539	0.533	1.147	0.736	1.174	0.929	1.152	0.745	0.635	0.689
YHR051W	COX6	None	0.862	0.856	0.795	0.953	0.675	0.745	0.565	0.815	0.599	0.85	0.745	0.886	0.804	1.092	0.836	0.672	0.834
YHR052W	CIC1	None	0.703	0.234	0.315	0.45	0.522	0.675	0.553	0.719	0.701	1.263	0.672	0.858	0.743	1.085	0.555	0.657	0.708
YHR053C	CUP1-1	None	0.713	0.538	0.488	0.551	0.506	0.55	0.427	0.554	0.41	0.614	0.54	0.684	0.713	0.986	0.849	0.546	0.498
YHR054C	None	None	0.413	0.492	0.333	0.622	0.517	0.968	0.493	0.74	0.501	0.959	0.454	0.767	0.62	1.12	0.615	0.574	0.894
YHR055C	CUP1-2	None	0.683	0.554	0.465	0.581	0.521	Null	0.398	0.543	0.414	0.465	0.502	0.64	0.701	1.041	0.792	0.502	0.531
YHR056C	RSC30	None	0.449	0.368	0.386	0.394	0.49	0.639	0.549	Null	0.58	0.927	0.624	0.727	0.617	1.056	0.643	0.648	0.625
YHR057C	CPR2	None	0.807	0.777	0.715	0.84	0.823	0.844	0.787	0.934	0.788	1.026	0.812	0.929	0.935	1.114	0.855	0.646	0.765
YHR058C	MED6	None	0.801	0.406	0.533	0.62	Null	0.651	0.821	0.689	0.638	Null	0.566	1.02	0.699	1.118	0.704	0.588	1.153
YHR059W	FYV4	None	1.063	0.634	0.582	0.767	0.894	0.963	0.935	0.919	0.66	0.784	0.637	0.837	0.868	1.276	0.802	0.617	1.096
YHR060W	VMA22	None	0.814	0.471	0.477	0.642	0.618	0.651	0.704	0.543	0.532	0.878	0.496	0.93	0.659	0.939	0.714	0.541	0.836
YHR061C	GIC1	S	0.554	0.452	0.506	0.696	0.81	0.906	0.857	0.721	0.396	0.579	0.451	0.795	0.802	1.167	0.923	0.621	0.944
YHR062C	RPP1	None	0.784	0.298	0.442	0.556	0.772	0.649	0.921	0.527	0.631	0.883	0.536	0.961	0.807	1.072	0.718	0.628	0.907
YHR063C	PAN5	None	0.867	0.657	0.724	0.836	0.93	0.9	0.989	0.901	0.684	0.79	0.598	0.899	0.87	1.208	1.008	0.629	1.295
YHR064C	SSZ1	None	0.868	0.472	0.537	0.669	0.691	0.685	0.722	0.641	0.615	1.085	0.58	1.067	0.751	1.215	0.867	0.714	0.781
YHR065C	RRP3	None	0.878	0.345	0.391	0.484	0.645	0.57	0.833	0.68	0.626	0.766	0.569	0.793	0.703	1	0.684	0.562	1.02
YHR066W	SSF1	None	0.847	0.231	0.359	0.517	0.727	0.552	0.759	0.704	0.732	1.046	0.61	0.977	0.784	1.078	0.65	0.634	1.012
YHR067W	HTD2	G1	0.853	0.551	0.738	0.79	0.584	0.615	0.746	0.713	0.543	Null	0.574	0.821	0.747	0.995	0.601	0.53	0.729
YHR068W	DYS1	None	0.966	0.586	0.61	0.654	0.738	0.623	0.806	0.735	0.703	0.929	0.639	0.856	0.809	1.033	0.93	0.583	0.613
YHR069C	RRP4	None	0.894	0.362	0.408	0.557	0.749	0.643	0.837	0.721	0.607	0.749	0.547	0.734	0.812	1.037	0.803	0.566	1.073
YHR070W	TRM5	None	0.695	0.431	0.369	0.514	0.565	0.704	0.623	0.693	0.695	1.039	0.739	0.919	0.764	1.122	0.684	0.715	0.659
YHR071W	PCL5	None	1.505	2.019	2.751	3.409	2.493	2.388	1.883	1.869	1.571	1.568	1.306	1.595	1.538	2.512	1.797	1.461	1.326
YHR072W	ERG7	None	0.657	0.527	0.414	0.62	0.561	0.95	0.764	0.713	0.718	1.031	0.67	0.98	0.71	1.267	0.805	0.712	0.636
YHR073W	OSH3	None	0.79	0.771	0.488	0.697	0.463	0.912	0.629	0.939	0.639	0.875	0.648	0.952	0.746	1.178	0.79	0.736	0.896
YHR074W	QNS1	None	0.762	0.78	0.694	0.842	0.671	Null	0.725	0.757	0.721	1.208	0.782	1.161	0.792	1.313	0.933	0.792	Null
YHR075C	PPE1	None	0.663	0.525	0.525	0.664	0.531	0.558	0.55	0.466	0.488	0.806	0.601	Null	0.86	Null	0.573	0.733	0.766
YHR076W	PTC7	None	1.618	1.356	1.235	1.313	1.139	1.7	1.142	1.3	1.191	2.133	1.132	1.852	1.168	2.391	1.392	1.335	1.213
YHR077C	NMD2	None	0.783	0.513	0.459	0.798	0.501	0.741	0.716	0.752	0.567	1.423	0.574	0.965	0.612	1.097	0.716	0.651	0.898
YHR078W	None	None	0.74	0.657	0.499	0.606	0.565	0.812	0.617	0.599	0.661	1.097	0.689	1.019	0.778	1.307	0.79	0.746	0.723
YHR080C	None	None	0.652	1.196	0.535	0.629	0.671	0.793	0.58	0.692	0.652	0.715	0.832	0.752	0.713	1.18	0.83	0.778	0.679
YHR081W	LRP1	None	0.762	0.502	0.407	0.597	0.61	0.805	0.729	0.829	0.64	0.858	0.491	0.818	0.706	1.204	0.669	0.598	0.851
YHR082C	KSP1	None	Null	0.705	0.646	0.74	0.857	0.737	0.91	0.793	0.634	0.993	0.703	1.078	0.777	1.324	1.106	0.826	1.139
YHR083W	SAM35	None	0.525	0.451	0.528	0.487	0.705	0.6	0.787	0.631	0.63	0.886	0.608	0.885	0.855	1.179	0.856	0.582	1.189
YHR084W	STE12	None	0.983	Null	Null	0.314	0.488	0.431	0.578	0.47	0.457	0.638	0.797	1.032	0.803	Null	0.716	0.563	0.855
YHR085W	IPI1	None	0.71	0.661	0.49	0.656	0.639	0.664	0.585	0.545	0.515	0.822	0.486	0.772	0.561	1.227	0.707	0.46	0.869
YHR086W	NAM8	S/G2	0.603	0.492	0.479	0.663	0.837	0.869	0.989	0.754	0.53	0.632	0.422	0.832	0.747	1.1	0.999	0.707	1.059
YHR088W	RPF1	None	0.79	0.277	0.374	0.59	0.687	0.679	0.804	0.806	0.625	0.803	0.518	0.858	0.739	0.979	0.694	0.561	1.126
YHR089C	GAR1	None	0.843	0.34	0.355	0.36	0.572	0.451	0.751	0.509	0.669	0.744	0.544	0.625	0.706	1.013	0.692	0.46	0.789
YHR090C	YNG2	None	0.639	0.51	0.421	0.715	0.594	0.725	0.707	0.841	0.511	Null	0.438	0.885	0.633	1.102	0.663	0.615	1.063
YHR091C	MSR1	None	0.874	0.618	0.617	0.618	0.726	0.604	0.767	0.719	0.581	0.903	0.613	1.005	0.704	0.956	0.633	0.568	0.893
YHR092C	HXT4	M/G1	0.817	0.788	0.735	0.673	0.702	0.591	0.664	0.382	0.471	1.234	0.713	0.919	0.836	1.133	0.803	0.444	0.639
YHR094C	HXT1	M/G1	0.854	0.714	0.505	0.612	0.721	0.704	0.582	0.669	0.541	0.644	0.953	0.991	0.96	1.431	0.866	0.6	0.659
YHR096C	HXT5	None	0.895	0.918	0.818	0.799	0.883	0.923	0.631	0.822	0.567	0.796	1.043	1.196	1.095	1.469	0.831	0.656	0.81
YHR098C	SFB3	S	0.98	0.621	0.646	0.752	0.903	0.94	0.865	0.758	0.714	0.739	0.904	0.997	0.794	1.471	1.098	0.992	0.783
YHR099W	TRA1	None	0.764	0.669	0.511	0.688	0.611	0.854	0.604	0.703	0.579	1.163	0.729	0.957	0.721	1.5	0.843	0.865	0.747
YHR100C	GEP4	None	0.758	0.521	0.521	0.703	0.623	0.818	0.684	0.94	0.672	0.815	0.694	0.913	0.788	1.262	0.8	0.734	0.786
YHR101C	BIG1	None	0.59	0.657	Null	0.629	0.513	0.788	0.548	0.712	0.511	1.177	0.558	0.802	0.671	1.085	0.659	0.665	0.779
YHR102W	KIC1	None	0.667	0.545	0.484	0.631	0.66	0.796	0.716	0.949	0.732	0.862	0.8	0.967	0.607	1.556	0.893	0.934	Null
YHR103W	SBE22	None	0.77	0.732	0.422	0.781	1.293	0.978	0.592	0.718	0.622	1.394	0.878	1.196	0.849	1.349	0.862	0.844	0.818
YHR104W	GRE3	None	0.936	1.245	1.259	1.32	0.922	0.965	0.56	0.728	0.542	0.585	0.654	0.887	0.684	0.97	0.753	0.575	0.68
YHR105W	YPT35	None	0.657	0.635	0.617	0.624	0.712	0.745	0.687	0.694	0.514	Null	0.535	0.769	0.679	1.045	0.614	0.527	0.397
YHR106W	TRR2	G1	0.848	0.548	0.646	Null	0.759	0.737	0.809	0.662	0.553	0.812	0.653	0.93	0.917	1.425	1.025	0.686	0.988
YHR107C	CDC12	None	0.742	0.432	0.484	0.592	0.946	0.771	0.975	0.727	0.669	0.862	0.565	0.869	0.725	1.226	0.867	0.65	1.086
YHR108W	GGA2	S/G2	0.835	0.597	0.597	0.825	0.865	0.95	1.084	0.949	0.73	0.915	0.623	0.89	0.867	1.279	1.099	0.756	1.415
YHR109W	CTM1	None	0.784	0.473	0.592	0.652	0.75	0.618	0.765	0.619	0.559	0.968	0.547	1.015	0.755	1.146	0.666	0.528	0.677
YHR110W	ERP5	G1	0.592	0.582	0.945	1.472	1.09	1.016	0.868	0.63	0.418	0.607	0.612	1.104	1.146	1.52	1.017	0.549	0.992
YHR111W	UBA4	None	0.79	0.46	0.587	0.617	0.79	0.666	0.852	0.59	0.669	1.081	0.631	0.987	0.811	1.128	0.743	0.54	1
YHR112C	None	None	0.901	0.703	0.767	1.055	0.89	0.863	0.834	0.924	0.632	0.939	0.6	0.959	0.798	1.196	0.775	0.671	1.041
YHR113W	None	G1	0.892	0.65	0.774	0.972	0.692	0.639	0.525	0.52	0.404	0.691	0.525	0.921	0.747	0.948	0.59	0.417	0.833
YHR114W	BZZ1	None	0.867	0.609	0.661	0.788	0.848	0.887	0.871	0.832	0.701	1	0.719	0.979	0.78	1.149	0.949	0.664	1.172
YHR115C	DMA1	None	0.728	0.505	0.549	0.686	0.741	0.692	0.79	0.736	0.594	0.951	0.565	0.836	0.769	1.071	0.844	0.561	1.101
YHR116W	COX23	None	0.882	0.612	0.781	0.802	0.827	0.813	0.84	0.838	0.62	0.887	0.606	0.839	0.732	Null	0.853	0.642	1.118
YHR117W	TOM71	None	0.608	0.507	0.463	0.654	0.727	0.84	0.711	0.65	0.706	1.308	0.773	0.975	0.827	1.188	0.83	0.709	0.851
YHR118C	ORC6	None	0.669	0.491	0.531	0.683	0.7	0.823	0.684	0.887	0.658	0.763	0.72	1.006	0.722	1.258	0.828	0.78	0.784
YHR119W	SET1	None	0.443	Null	Null	0.535	0.548	0.731	0.589	0.547	0.488	1.194	0.613	Null	0.734	1.005	0.557	0.705	0.625
YHR120W	MSH1	None	0.72	0.533	0.561	0.684	0.862	0.768	0.617	0.852	0.658	0.773	1.118	1.014	0.777	1.299	1.017	0.879	0.798
YHR121W	LSM12	None	0.654	0.746	0.53	0.886	0.719	1.018	0.724	0.905	0.643	1.297	0.681	0.847	0.809	1.201	0.714	0.64	Null
YHR122W	None	None	0.731	0.501	0.578	0.687	0.802	1.037	0.823	1.175	0.899	0.827	0.904	0.892	0.865	1.302	0.847	0.754	1.008
YHR123W	EPT1	G1	0.559	0.587	0.489	0.722	0.728	0.674	0.576	0.444	0.454	0.928	0.598	0.789	0.845	1.13	0.659	0.5	0.569
YHR126C	ANS1	M/G1	0.908	0.707	0.769	0.672	Null	0.574	0.569	0.773	0.585	1.152	1.352	1.256	0.932	1.007	0.708	0.639	0.679
YHR127W	None	G1	0.41	0.769	0.442	0.819	0.746	0.895	0.546	0.694	0.511	1.191	0.675	1.065	0.859	1.134	0.883	0.674	0.775
YHR128W	FUR1	None	1.096	0.709	0.619	0.653	0.724	0.872	0.685	1.134	0.973	1.04	1.071	1.015	0.87	1.335	1.04	0.869	1.136
YHR129C	ARP1	None	0.694	0.386	0.595	0.756	0.808	0.801	0.776	0.864	0.593	0.887	0.565	0.991	0.785	1.058	0.642	0.59	1.074
YHR130C	None	None	0.986	0.604	0.734	0.844	0.884	0.949	0.821	0.933	0.554	0.92	0.573	0.868	0.738	Null	0.812	0.645	1.219
YHR131C	None	None	1.222	0.797	0.783	0.776	0.829	0.863	0.991	0.808	0.68	1.19	0.684	1.194	0.892	1.378	0.891	0.775	1.255
YHR132C	ECM14	None	0.983	0.639	0.717	0.684	0.849	0.784	0.93	0.694	0.718	0.889	0.674	Null	0.649	0.977	0.897	0.642	1.041
YHR133C	NSG1	None	0.787	0.374	0.474	0.562	0.743	0.636	0.814	0.635	0.599	0.768	0.579	0.761	0.798	0.984	0.86	0.512	1.073
YHR134W	WSS1	None	0.918	0.438	0.581	0.55	Null	0.691	0.911	0.791	0.686	0.833	0.549	0.757	0.627	Null	0.813	0.721	1.229
YHR135C	YCK1	S/G2	0.702	0.362	0.44	0.556	0.802	0.726	0.965	0.831	0.722	0.926	0.573	0.821	0.727	1.148	0.761	0.774	1.212
YHR136C	SPL2	None	0.53	0.484	0.546	0.422	0.768	0.676	0.834	0.812	0.806	1.015	0.892	0.785	0.582	0.89	0.544	0.407	0.83
YHR137W	ARO9	G2/M	0.429	0.318	1.154	0.695	0.76	0.851	0.931	0.917	0.675	0.977	0.598	0.731	0.612	1.043	0.751	0.545	1.229
YHR138C	None	None	1.274	0.964	1.044	0.95	0.883	1.103	0.946	0.939	0.722	0.959	0.735	0.796	0.722	1.027	0.813	0.636	1.186
YHR139C	SPS100	None	0.656	Null	0.446	0.645	0.708	0.813	0.838	0.825	0.615	0.906	0.464	Null	0.699	1.106	0.863	0.574	1.079
YHR141C	RPL42B	None	0.791	0.801	0.479	0.786	0.506	0.887	0.65	0.903	0.661	1.283	0.696	0.909	0.874	1.317	0.866	0.745	1.097
YHR142W	CHS7	None	1.238	0.647	0.835	0.988	0.927	0.82	0.758	0.745	0.742	0.71	0.943	0.931	0.819	1.152	0.942	0.815	0.865
YHR143BW	None	None	0.616	0.731	Null	0.469	1.92	0.738	0.784	0.621	0.636	1.109	0.572	Null	0.772	1.167	Null	0.695	0.642
YHR143W	DSE2	G1	0.626	0.259	0.232	0.148	0.216	0.139	0.107	0.108	0.069	0.09	0.336	0.829	0.676	0.838	0.615	0.427	0.377
YHR144C	DCD1	None	0.729	0.769	0.476	0.792	0.586	1.058	0.618	0.819	0.572	1.005	0.694	0.857	0.733	1.187	0.553	0.596	0.913
YHR145C	None	None	2.518	1.645	2.03	2.027	2.306	2.09	1.265	2.327	1.527	2.073	2.484	1.949	1.214	2.556	1.837	1.795	1.858
YHR146W	CRP1	S/G2	0.452	0.461	0.227	0.429	0.535	0.983	0.862	0.784	0.685	0.914	0.533	0.651	0.57	1.156	0.744	0.661	0.787
YHR147C	MRPL6	None	0.808	0.671	0.732	Null	Null	1.024	0.655	1	0.82	0.825	1.043	Null	0.819	1.402	0.842	0.768	0.656
YHR148W	IMP3	None	0.671	Null	0.362	0.731	0.589	0.918	0.622	0.764	0.665	0.89	0.629	0.829	0.742	1.144	0.457	0.594	Null
YHR149C	SKG6	G1	0.439	0.384	1.135	1.302	1.092	0.764	0.575	0.568	0.592	0.827	1.229	1.633	1.034	1.371	0.894	0.735	0.678
YHR150W	PEX28	None	0.554	0.545	Null	0.679	0.603	0.858	0.573	0.624	0.599	0.836	0.609	0.842	0.641	1.18	0.584	0.667	0.729
YHR151C	MTC6	G2/M	0.604	0.347	0.483	0.407	Null	0.542	0.554	0.836	0.976	0.982	0.984	0.739	0.676	1.03	0.718	0.725	0.782
YHR152W	SPO12	G2/M	1.316	Null	0.535	0.628	0.566	0.726	0.713	1.042	1.138	1.339	0.791	1.04	0.804	0.991	0.682	0.624	1.489
YHR153C	SPO16	G1	0.728	0.554	1.077	1.194	0.93	0.898	0.767	0.818	0.546	0.84	0.658	1.333	0.944	1.216	0.717	0.657	1.013
YHR158C	KEL1	None	0.72	0.422	0.568	0.736	0.796	0.623	0.786	0.572	0.55	0.899	0.618	0.94	0.846	1.068	0.805	0.648	0.925
YHR160C	PEX18	None	0.716	Null	0.917	1.082	0.829	0.74	0.699	Null	0.518	0.871	0.644	1.059	0.893	Null	0.673	0.524	0.939
YHR161C	YAP1801	None	0.9	0.759	1.054	0.882	1.042	1.055	0.845	0.871	0.718	1.053	0.869	1.095	0.723	1.379	0.973	0.846	1.323
YHR162W	None	None	0.876	0.862	1.018	1.135	1.187	0.888	0.99	0.832	0.843	0.957	0.805	0.862	0.919	1.143	1.042	0.579	1.415
YHR163W	SOL3	None	0.92	0.659	0.919	0.835	1.161	1.021	0.98	1.004	0.95	1.11	0.939	1.083	0.812	1.447	1.026	0.673	1.364
YHR164C	DNA2	None	0.685	0.585	Null	0.628	1.326	0.751	0.672	0.75	0.666	0.879	0.73	Null	0.759	Null	0.827	0.72	0.691
YHR165C	PRP8	None	0.84	0.792	0.96	0.967	1.057	0.862	0.672	0.742	0.759	0.969	0.527	1.045	0.681	1.361	1.284	1.078	0.74
YHR169W	DBP8	None	0.708	Null	0.255	0.532	0.628	0.773	0.762	0.761	0.668	0.785	0.538	0.874	0.793	1.148	0.642	0.717	0.804
YHR170W	NMD3	None	0.726	0.488	0.311	0.56	0.658	0.952	0.645	0.822	0.772	1.272	0.694	1.092	0.746	1.378	0.903	0.785	1.025
YHR173C	None	G1	0.281	Null	Null	1.188	0.916	1.345	0.747	0.726	0.478	0.634	0.432	1.041	0.767	1.396	0.861	0.753	0.738
YHR174W	ENO2	None	0.892	0.829	0.776	1.084	0.949	1.074	0.863	0.805	0.843	1.261	0.799	1.286	Null	1.566	1.083	0.959	1.11
YHR175W	CTR2	None	0.699	1.021	0.561	0.873	0.844	0.955	0.763	0.738	0.67	0.821	0.553	0.973	0.863	1.101	0.865	0.696	0.861
YHR176W	FMO1	None	0.743	Null	0.601	0.705	0.79	0.68	0.726	0.723	0.575	Null	0.531	0.871	0.77	Null	0.711	0.52	1.027
YHR177W	None	None	0.875	0.466	0.753	0.698	1.03	1.05	0.851	0.742	0.59	0.877	Null	0.879	0.752	Null	1.028	0.695	1.159
YHR179W	OYE2	None	0.897	0.522	0.755	0.696	1.005	1.235	1.072	0.992	1	1.002	1.238	1.06	0.816	1.276	1.305	0.678	1.24
YHR181W	SVP26	None	0.784	0.542	0.532	0.608	0.833	0.647	0.915	0.712	0.638	0.781	0.571	0.775	0.822	0.97	0.973	0.516	1.224
YHR182W	None	None	0.619	0.518	0.5	0.578	Null	0.615	0.833	0.793	0.583	Null	Null	0.882	0.651	0.94	0.774	0.586	1.131
YHR183W	GND1	None	1.073	0.626	0.717	0.802	0.955	0.727	0.972	0.74	0.698	0.862	0.64	0.875	0.793	1.021	1.051	0.645	0.902
YHR186C	KOG1	None	0.82	0.491	0.611	0.661	0.651	0.603	0.692	0.696	0.511	1.097	0.685	1.062	0.607	1.019	0.716	0.69	1.089
YHR187W	IKI1	None	0.818	0.437	0.533	0.685	0.869	0.686	0.932	0.708	0.637	0.856	0.609	0.903	0.838	1.042	0.812	0.53	1.081
YHR188C	GPI16	None	0.672	0.643	0.668	0.885	0.904	0.984	0.63	0.578	0.585	0.987	0.614	1.094	0.813	1.176	0.896	0.631	0.741
YHR189W	PTH1	None	0.641	Null	0.499	0.742	Null	0.616	0.459	0.846	0.473	0.879	0.583	0.9	0.739	1.024	0.678	0.607	0.665
YHR190W	ERG9	None	0.552	0.588	0.587	0.781	0.685	0.911	0.633	0.681	0.68	1.143	0.744	1.147	0.82	1.157	0.832	0.698	0.793
YHR191C	CTF8	None	0.636	0.941	0.558	0.897	0.609	0.825	0.615	0.793	0.622	0.848	0.598	0.909	0.742	1.082	0.676	0.618	0.748
YHR192W	None	None	0.545	0.517	0.479	0.668	Null	0.81	0.548	0.586	0.63	1.144	0.539	0.895	0.672	Null	0.634	0.62	0.758
YHR193C	EGD2	None	0.918	0.645	0.573	0.802	0.676	0.822	0.663	0.81	0.761	0.918	0.753	0.894	0.764	1.141	0.849	0.736	0.918
YHR194W	MDM31	None	0.509	0.783	0.51	0.627	0.8	0.771	0.723	0.701	0.505	Null	0.497	Null	0.634	0.947	0.654	0.648	0.921
YHR195W	NVJ1	None	1.15	1.166	0.577	0.735	0.589	0.711	0.597	0.7	0.603	0.865	0.723	0.919	0.772	1.089	0.659	0.679	0.817
YHR196W	UTP9	None	0.687	0.319	0.355	Null	0.6	0.75	0.635	0.661	0.727	1.115	0.773	0.937	0.745	1.092	0.735	0.787	0.849
YHR197W	RIX1	None	0.794	0.484	0.303	0.656	0.697	0.672	0.619	0.801	0.643	0.811	0.693	0.888	0.689	1.14	0.632	0.737	0.625
YHR198C	AIM18	None	0.576	0.632	0.525	Null	0.599	0.914	0.591	0.711	0.601	0.909	0.591	0.872	0.69	1.115	0.715	0.67	0.871
YHR199C	AIM46	None	0.626	0.708	0.528	0.844	0.687	0.948	0.793	0.818	0.749	0.976	0.704	0.861	0.819	1.079	0.808	0.775	0.822
YHR200W	RPN10	None	0.704	0.514	0.539	0.563	0.741	0.652	0.853	0.664	0.621	1.147	0.501	0.901	0.602	0.932	0.743	0.615	1.054
YHR201C	PPX1	None	0.943	0.507	0.473	0.573	0.657	0.625	0.791	0.696	0.58	0.868	0.531	0.797	0.72	0.933	0.767	0.552	1.032
YHR203C	RPS4B	None	0.928	0.558	0.614	0.673	0.673	0.607	0.845	0.714	0.681	0.833	0.627	0.922	0.885	1.223	1.059	0.624	1.234
YHR204W	MNL1	None	0.973	0.595	0.708	0.977	0.861	0.855	0.877	0.665	0.563	1.026	0.615	1.149	0.718	1.308	0.919	0.787	1.055
YHR205W	SCH9	G2/M	0.955	0.489	0.515	0.728	0.777	0.792	0.989	0.928	0.664	1.111	0.622	0.929	0.777	1.192	0.922	0.776	1.172
YHR206W	SKN7	None	0.824	0.302	0.416	0.585	0.567	Null	0.684	0.605	0.511	0.899	0.585	0.988	0.653	1.092	0.708	0.713	1.065
YHR207C	SET5	None	1.025	0.504	0.596	0.551	0.855	0.827	0.931	0.766	0.698	0.834	0.603	0.94	0.883	1.093	0.84	0.606	1.16
YHR208W	BAT1	S/G2	1.172	0.662	0.74	0.702	0.716	0.711	0.937	0.778	0.775	0.994	0.664	1.03	0.769	1.135	0.997	0.736	0.722
YHR212C	None	None	0.605	0.739	Null	0.933	Null	0.951	0.527	0.708	0.603	0.909	0.58	1.137	0.768	1.37	0.797	0.79	0.93
YHR213W	None	None	0.76	0.819	0.587	0.906	0.73	0.765	0.638	0.681	0.633	0.808	0.668	1.242	0.894	1.509	0.777	0.857	0.822
YHR214W	None	None	0.939	0.68	0.601	0.891	0.783	1.368	0.853	0.96	0.779	1.086	0.763	1.796	1.491	2.306	1.768	1.413	1.113
YHR215W	PHO12	G2/M	0.349	0.493	0.68	0.893	0.707	0.752	0.927	1.673	2.4	3.46	2.545	2.238	1.185	1.313	0.739	0.569	0.806
YHR216W	IMD2	None	0.624	0.571	0.402	0.573	0.446	0.75	0.488	0.572	0.62	1.018	0.698	0.895	0.65	1.098	0.786	0.743	0.768
YHR217C	None	None	0.58	0.535	0.671	0.681	0.622	0.553	0.524	0.519	0.628	0.834	0.727	1.158	0.865	1.038	0.713	0.641	0.621
YHR218W	None	G1	0.456	0.632	1.242	1.359	0.733	0.811	0.464	0.477	0.566	1.304	1.203	1.984	0.881	1.3	0.725	0.666	0.6
YHR219W	None	M/G1	0.683	0.694	1.247	1.583	0.867	0.832	0.583	0.633	0.657	1.312	1.187	2.035	1.12	1.431	0.796	0.806	0.669
YIL002C	INP51	None	0.732	0.789	0.576	0.686	0.656	0.739	0.612	0.619	0.684	0.88	0.767	1.139	0.848	1.386	0.967	0.835	0.762
YIL003W	CFD1	None	0.67	0.973	0.501	0.637	0.584	1.035	0.644	0.856	0.713	Null	0.632	0.882	0.778	1.161	0.587	0.605	0.951
YIL004C	BET1	None	0.792	0.658	0.668	0.792	0.73	Null	0.789	1.006	0.687	0.889	0.634	0.847	0.814	1.332	0.851	0.692	0.922
YIL005W	EPS1	None	0.877	0.565	0.639	0.732	0.711	0.637	0.775	0.633	0.586	0.868	0.54	0.997	0.64	0.962	0.716	0.631	0.738
YIL006W	YIA6	None	0.598	0.844	0.491	0.513	0.662	Null	0.63	0.635	0.455	Null	0.435	0.669	0.673	Null	0.533	0.487	0.785
YIL008W	URM1	None	1.051	0.607	0.594	0.691	0.778	0.851	0.942	0.966	0.827	0.966	0.717	0.902	1.623	1.067	0.942	0.621	1.319
YIL009W	FAA3	M/G1	0.593	0.307	0.415	0.363	0.385	0.339	0.43	0.36	0.477	1.087	1.041	1.588	0.924	1.105	0.64	0.508	0.787
YIL010W	DOT5	None	1.253	0.865	1.049	0.99	1.031	1.025	0.906	0.896	0.671	0.865	0.642	1	0.855	1.103	0.836	0.589	0.519
YIL011W	TIR3	G2/M	0.652	0.395	0.449	0.519	0.707	0.615	1.042	0.698	0.87	1.053	0.706	0.981	0.842	1.126	0.964	0.606	1.226
YIL014W	MNT3	None	1.038	0.626	0.681	0.645	0.799	0.677	0.826	0.736	0.653	0.774	0.642	0.836	0.764	0.994	0.803	0.497	1.052
YIL017W	None	None	3.115	3.28	1.912	3.195	1.421	3.17	1.34	2.232	1.5	3.264	1.575	2.495	1.867	3.187	1.858	1.913	1.671
YIL018W	RPL2B	None	0.896	0.64	0.588	0.736	0.673	0.807	0.646	0.865	0.672	0.994	0.715	0.962	0.936	1.421	1.041	0.772	0.897
YIL019W	FAF1	None	0.565	Null	Null	0.432	0.49	0.846	0.691	0.828	0.746	1.158	0.579	0.76	0.729	1.453	0.586	0.713	0.923
YIL020C	HIS6	None	0.641	0.477	0.364	0.523	0.599	0.652	0.602	0.68	0.659	0.874	0.669	0.883	0.864	1.207	0.797	0.695	0.759
YIL021W	RPB3	None	0.504	0.405	0.317	0.484	0.472	0.709	0.603	0.559	0.638	0.89	0.632	0.801	0.675	0.982	0.682	0.625	0.627
YIL022W	TIM44	None	0.816	0.68	0.633	0.812	0.756	0.955	0.742	0.875	0.726	1.118	0.779	1.094	0.907	1.416	0.877	0.844	0.838
YIL023C	YKE4	None	0.624	0.588	0.414	0.558	0.506	0.854	0.757	0.637	0.678	0.921	0.607	0.737	0.69	1.199	0.808	0.688	0.774
YIL025C	None	G1	0.572	0.731	Null	0.951	0.585	1.08	0.659	0.765	0.578	1.068	0.546	Null	0.715	Null	0.535	0.686	0.967
YIL026C	IRR1	G1	0.65	Null	0.669	0.974	0.822	0.816	0.633	0.648	0.63	0.883	0.92	1.152	0.932	1.266	0.946	0.762	0.693
YIL027C	KRE27	None	0.636	0.748	0.502	0.649	0.775	1.037	0.787	0.846	0.705	1.133	0.661	0.787	0.848	1.259	0.915	0.586	1.102
YIL029C	None	None	0.912	0.803	0.638	0.634	0.776	0.762	0.719	0.676	0.665	Null	0.576	Null	0.66	Null	0.76	0.59	1.092
YIL030C	SSM4	None	0.925	0.309	0.566	0.625	0.85	0.837	1.042	0.891	0.77	1.084	0.859	1.082	0.768	1.255	1.095	0.786	1.242
YIL033C	BCY1	None	0.95	0.958	0.855	0.682	0.664	0.741	0.718	0.776	0.543	0.989	0.59	1.031	0.792	1.139	0.699	0.595	1.078
YIL034C	CAP2	None	1.186	0.944	0.844	0.955	0.92	0.751	0.669	0.613	0.5	0.661	0.554	0.772	0.719	0.921	0.822	0.488	1.106
YIL035C	CKA1	None	0.77	0.449	0.511	0.426	0.618	0.491	0.678	0.503	0.599	0.837	0.61	0.795	0.691	0.829	0.649	0.507	0.8
YIL036W	CST6	None	0.829	0.599	0.623	0.591	0.747	0.608	0.733	0.761	0.596	1.006	0.631	0.93	0.697	0.987	0.76	0.562	0.963
YIL038C	NOT3	None	0.626	Null	0.526	0.754	0.801	0.315	0.786	0.728	0.632	0.965	0.762	1.023	0.762	1.018	Null	0.602	0.944
YIL039W	TED1	None	0.841	0.603	0.678	Null	0.929	0.76	0.944	0.708	0.731	0.967	0.661	0.931	0.822	1.189	0.862	0.59	1.024
YIL040W	APQ12	None	0.977	0.533	0.54	0.632	0.868	0.706	0.807	0.762	0.592	0.818	0.614	0.815	0.879	1.1	0.848	0.487	1.188
YIL041W	GVP36	None	0.643	0.901	0.6	0.867	0.669	1.243	0.718	0.784	0.72	1.24	0.731	1.027	0.826	1.451	0.943	0.794	0.997
YIL043C	CBR1	None	0.786	0.749	0.647	0.818	0.709	0.985	0.764	0.72	0.706	1.235	0.757	0.968	0.921	1.353	0.967	0.669	0.858
YIL044C	AGE2	None	0.776	0.453	0.558	0.652	0.598	0.614	0.605	0.688	0.699	0.618	0.723	0.738	0.782	0.922	0.685	0.558	0.652
YIL045W	PIG2	None	0.522	0.633	0.508	0.457	0.564	0.696	0.664	0.625	0.517	1.097	0.541	0.915	0.71	1.176	0.575	0.599	0.726
YIL046W	MET30	None	0.731	0.778	0.454	0.648	0.672	0.952	0.828	0.748	0.707	0.871	0.778	1.059	0.797	1.221	0.785	0.84	0.831
YIL047C	SYG1	None	0.686	0.355	0.303	0.409	0.586	0.772	0.719	0.618	0.643	0.944	0.517	0.826	0.703	1.199	0.797	0.723	0.695
YIL048W	NEO1	None	0.735	0.543	0.48	0.668	0.63	0.825	0.784	0.848	0.786	0.842	0.861	1	0.734	1.294	1	0.924	0.782
YIL049W	DFG10	None	0.748	0.691	0.552	0.56	0.447	0.698	0.627	0.59	0.638	1.034	0.51	0.622	0.643	Null	0.467	0.538	0.677
YIL050W	PCL7	S/G2	0.529	Null	0.367	0.569	0.618	0.962	0.67	0.741	0.656	0.603	0.558	0.745	0.694	1.26	0.675	0.776	0.774
YIL051C	MMF1	None	0.47	0.63	0.367	0.572	0.519	0.778	0.599	0.709	0.663	1.129	0.699	0.73	0.668	1.047	0.913	0.587	0.92
YIL052C	RPL34B	None	0.877	0.642	0.558	0.782	0.673	0.867	0.63	1.029	0.885	0.89	0.994	0.945	0.913	1.541	1.152	0.881	1.036
YIL053W	RHR2	None	0.963	0.762	0.842	Null	0.906	0.838	1.144	0.936	0.934	1.159	0.739	1.015	0.783	1.127	0.985	0.657	1.1
YIL056W	VHR1	G2/M	0.962	0.974	0.668	0.622	0.758	0.709	0.777	0.706	0.544	0.774	0.552	0.694	0.689	1.07	0.948	0.665	1.035
YIL058W	None	None	1.261	0.734	0.909	1.039	0.913	1.099	0.998	1.01	0.715	1.832	0.731	1.158	0.843	1.458	1.004	0.702	0.986
YIL059C	None	None	1.142	0.778	0.935	0.867	0.97	0.866	0.948	0.789	0.781	1.227	0.689	1.099	0.868	1.539	0.898	0.65	1.167
YIL060W	None	None	2.518	1.735	1.889	2.006	1.953	1.863	1.758	1.895	1.247	2.221	1.347	1.725	1.334	2.283	1.93	1.322	2.153
YIL061C	SNP1	None	0.709	0.488	0.511	0.572	0.821	0.654	0.86	0.612	0.614	Null	0.573	Null	0.744	Null	0.65	0.549	0.708
YIL062C	ARC15	None	0.827	0.58	0.778	0.78	0.722	0.653	0.782	0.644	0.609	0.723	0.628	0.745	0.702	0.92	0.846	0.549	0.975
YIL063C	YRB2	None	0.66	0.435	0.586	0.743	0.716	Null	0.795	0.604	0.611	0.875	0.577	0.908	0.766	1.009	0.742	0.582	0.981
YIL064W	SEE1	None	0.918	0.567	0.568	0.614	0.803	0.668	0.884	0.825	1.235	0.986	0.642	0.828	0.826	1.19	0.903	0.586	1.153
YIL066C	RNR3	G1	0.335	0.54	1.281	1.799	1.711	Null	0.62	Null	0.396	0.44	1.009	2.146	1.462	1.767	1.084	0.701	0.456
YIL068C	SEC6	None	0.778	0.618	0.481	0.612	0.808	0.78	0.686	Null	0.809	0.705	1.171	1.01	0.81	1.313	1.076	0.969	0.72
YIL069C	RPS24B	None	0.614	0.671	0.397	0.745	0.487	0.893	0.541	0.77	0.623	1.195	0.578	0.897	0.816	1.178	0.836	0.706	1.01
YIL070C	MAM33	None	0.527	0.509	0.689	0.878	0.844	0.999	0.785	0.861	0.733	0.652	0.773	0.89	0.723	1.261	0.757	0.691	0.676
YIL074W	None	None	0.888	0.884	0.852	0.765	0.736	1.037	0.973	1.099	0.951	0.959	0.954	0.969	0.747	1.215	0.926	0.818	0.877
YIL075C	RPN2	None	0.788	0.644	0.568	0.856	0.721	0.802	0.709	0.715	0.736	1.199	0.861	0.931	0.738	1.106	0.77	0.716	0.7
YIL076W	SEC28	G1	0.843	0.899	0.656	0.786	0.819	0.966	0.675	0.849	0.704	0.68	0.763	0.861	0.778	1.088	0.941	0.812	0.77
YIL077C	None	None	0.807	0.478	0.553	0.573	0.61	0.694	0.851	0.667	0.633	Null	0.641	Null	0.745	1.082	0.775	0.602	0.495
YIL078W	THS1	None	1.03	0.511	0.622	0.697	0.751	0.869	0.835	0.734	0.708	0.91	0.78	0.946	0.751	1.178	1.168	0.791	1.035
YIL079C	AIR1	None	5.317	2.604	1.704	1.525	1.101	0.976	1.26	0.765	0.722	1.08	0.674	Null	1.042	1.269	0.734	0.712	1.026
YIL080W	None	None	60.882	17.581	21.824	16.596	8.248	16.157	14.623	9.966	12.078	15.794	10.54	13.634	9.275	13.454	12.641	6.628	11.304
YIL082W	None	None	75.26	27.566	30.223	27.78	21.307	24.105	19.754	17.246	17.28	16.252	15.848	18.428	10.716	18.128	15.672	9.735	8.823
YIL083C	CAB2	None	1.533	0.579	0.721	0.673	1.095	1.016	1.051	0.746	0.722	0.968	0.753	0.909	0.849	1.26	0.968	0.741	1.101
YIL084C	SDS3	None	0.896	0.392	0.602	0.542	0.72	0.701	0.959	0.628	0.646	0.892	0.528	0.799	0.798	1	0.739	0.535	0.896
YIL085C	KTR7	None	0.864	0.438	0.611	0.5	0.839	0.78	0.951	0.809	0.721	0.898	0.693	0.774	0.726	1.139	0.948	0.703	1.104
YIL086C	None	None	0.786	0.37	0.484	0.624	0.644	0.761	0.717	0.693	0.519	0.781	0.432	0.768	0.749	0.958	0.644	0.496	0.523
YIL087C	AIM19	None	0.88	0.518	0.721	0.593	0.737	0.7	0.841	0.589	0.524	Null	0.534	0.692	0.594	Null	0.643	0.622	0.922
YIL088C	AVT7	None	0.78	0.462	0.751	0.948	1.018	0.933	0.97	0.795	0.641	0.837	0.65	0.926	0.877	1.029	0.903	0.537	1.134
YIL090W	ICE2	None	0.614	0.446	0.382	0.71	0.6	0.68	0.663	0.653	0.654	0.957	0.61	0.701	0.747	1.125	0.663	0.576	0.631
YIL091C	None	None	0.728	Null	Null	0.53	Null	0.695	0.691	0.833	0.909	0.85	1.124	1.046	0.805	1.277	0.929	0.994	0.838
YIL094C	LYS12	G2/M	0.624	0.691	0.393	0.707	0.53	0.921	0.736	0.948	0.806	1.28	0.805	1.031	0.881	1.449	1.103	0.883	1.32
YIL098C	FMC1	None	0.809	0.815	0.54	Null	0.606	1.022	0.625	0.891	0.622	0.916	0.649	Null	0.725	1.376	Null	0.574	0.842
YIL102C	None	None	0.795	Null	0.459	0.766	0.622	0.89	0.736	0.749	0.485	0.844	0.444	0.861	0.814	1.115	0.658	0.565	0.998
YIL103W	DPH1	None	0.707	0.29	0.512	0.539	Null	0.735	0.997	0.814	0.705	0.867	0.478	0.724	0.683	1.025	0.911	0.596	1.208
YIL104C	SHQ1	G1	0.654	0.266	0.311	0.361	0.429	0.242	0.41	0.288	0.341	0.385	0.407	0.706	0.87	0.899	0.764	0.463	0.687
YIL105C	SLM1	None	0.669	0.446	0.525	0.683	0.808	1.191	0.805	0.764	0.593	1.056	0.876	0.864	0.626	1.349	1.076	0.778	1.154
YIL106W	MOB1	G2/M	0.59	Null	0.333	0.35	0.484	0.561	0.995	0.874	1.021	1.08	0.554	0.658	0.626	0.879	0.747	0.682	1.384
YIL107C	PFK26	None	0.693	0.545	0.937	0.838	0.802	0.979	0.865	0.625	0.631	0.847	Null	0.679	0.662	Null	0.995	0.722	1.038
YIL108W	None	None	1.143	2.82	1.003	0.793	0.831	0.667	0.884	0.604	0.638	0.919	0.64	0.98	0.817	0.913	0.724	0.628	1.024
YIL109C	SEC24	None	0.795	0.478	0.692	0.711	0.962	1.048	0.942	0.915	0.754	0.925	0.949	1.05	0.794	1.284	1.171	0.73	1.33
YIL110W	MNI1	None	0.886	0.35	0.472	0.621	0.759	0.87	0.83	0.864	0.699	0.91	0.601	0.868	0.855	1.1	0.759	0.573	1.256
YIL111W	COX5B	None	0.831	0.822	0.997	1.072	0.918	1.069	0.817	0.621	0.501	0.632	Null	0.627	0.53	1.908	0.639	0.538	0.922
YIL112W	HOS4	None	0.783	0.463	0.52	0.539	0.77	0.551	0.906	0.611	0.689	0.895	0.577	0.86	0.803	0.953	0.846	0.583	1.036
YIL113W	SDP1	None	0.978	0.911	0.876	0.69	1.008	0.732	0.805	0.647	0.53	0.766	Null	0.859	0.635	Null	0.778	0.715	1.07
YIL114C	POR2	M/G1	0.913	0.736	0.554	0.679	0.489	0.659	0.471	0.49	0.5	0.713	0.541	0.689	0.72	0.914	0.608	0.487	0.642
YIL115C	NUP159	None	0.662	0.468	0.624	0.614	1.404	0.701	0.645	0.708	0.769	0.81	0.679	0.871	0.748	1.252	1.193	0.819	0.721
YIL116W	HIS5	None	0.884	0.843	0.866	1.007	0.686	0.9	0.63	0.687	0.702	0.888	0.689	0.925	0.762	1.285	0.89	0.754	0.927
YIL117C	PRM5	S	4.708	1.482	0.643	0.587	0.571	0.751	0.613	0.637	0.597	0.616	0.448	0.755	0.749	1.249	1.08	0.965	0.886
YIL118W	RHO3	None	0.923	0.702	0.34	Null	0.642	1.193	0.808	0.88	0.646	0.864	0.57	0.842	0.79	1.494	0.952	0.78	1.082
YIL121W	QDR2	G2/M	1.07	0.678	0.898	0.591	Null	0.614	0.596	0.576	0.635	0.728	Null	0.772	0.644	0.904	0.752	0.644	0.596
YIL123W	SIM1	S/G2	0.381	0.305	0.3	0.634	0.878	0.964	1.213	0.897	0.847	0.702	0.452	0.703	0.806	1.717	1.252	1.071	1.061
YIL124W	AYR1	None	0.645	0.946	0.755	0.857	0.584	0.729	0.463	0.448	0.467	0.859	0.527	0.973	0.694	0.781	0.696	0.529	0.794
YIL127C	RRT14	None	0.8	0.285	0.482	0.512	0.897	0.674	0.949	0.848	0.78	0.797	0.742	0.822	0.746	1.457	0.845	0.685	1.158
YIL128W	MET18	None	0.76	0.429	0.543	0.617	0.723	0.651	0.818	0.606	0.63	0.893	0.616	0.926	0.79	1.074	0.864	0.641	1.032
YIL129C	TAO3	S/G2	Null	Null	0.199	Null	0.876	1.213	1.366	1.131	0.753	0.692	0.385	0.49	0.62	1.383	1.301	0.736	1.574
YIL130W	ASG1	None	0.469	0.342	0.407	0.443	0.469	0.522	0.617	0.539	0.5	0.818	0.463	0.779	0.667	0.85	0.655	0.55	0.962
YIL133C	RPL16A	None	0.949	0.496	0.755	0.605	0.885	1.044	Null	0.772	0.804	1.092	1.253	1.1	0.875	1.636	1.283	0.756	1.439
YIL135C	VHS2	S/G2	Null	0.544	0.521	Null	0.8	0.568	0.841	0.632	0.555	Null	0.495	0.658	0.691	1.011	0.802	0.598	0.98
YIL137C	TMA108	None	0.739	0.447	0.753	0.751	0.861	0.704	0.712	0.611	0.622	0.94	0.651	1.01	0.733	1.207	0.955	0.546	0.985
YIL138C	TPM2	S/G2	0.594	0.576	0.561	0.78	0.675	1.098	0.801	1.089	0.892	Null	0.745	1.19	0.763	1.322	0.799	0.919	1.271
YIL139C	REV7	None	0.648	0.801	0.491	0.816	0.654	0.698	0.519	Null	0.506	0.678	0.565	Null	0.78	1.186	0.578	0.576	0.664
YIL141W	None	G1	0.461	0.665	0.73	1.515	0.87	0.732	0.448	Null	Null	0.461	0.526	1.394	0.94	1.246	0.595	0.483	0.37
YIL142W	CCT2	None	0.573	0.422	0.458	0.586	0.621	0.815	0.655	0.626	0.723	1.122	0.625	1.131	0.686	1.019	0.787	0.704	0.825
YIL143C	SSL2	None	0.712	0.582	0.504	0.814	0.646	0.693	0.698	0.716	0.714	0.834	0.773	1.037	0.817	1.11	0.807	0.797	0.814
YIL144W	TID3	S	0.432	0.431	Null	0.694	0.7	1.186	0.676	0.691	0.553	1.021	0.396	0.996	0.651	1.213	0.903	0.799	0.98
YIL145C	PAN6	None	0.753	0.621	0.477	0.616	0.557	0.597	0.622	0.607	0.626	0.803	0.606	0.763	0.768	1.073	0.696	0.562	0.742
YIL147C	SLN1	None	0.669	0.566	0.574	0.984	0.88	0.923	0.717	0.771	0.688	1.018	0.83	1.305	0.912	1.336	0.89	0.871	0.747
YIL148W	RPL40A	None	0.695	0.677	0.52	0.692	0.527	0.805	0.571	0.634	0.616	1.168	0.571	0.932	0.802	1.142	0.99	0.746	1.027
YIL152W	None	None	0.766	0.458	0.563	0.584	Null	0.64	0.687	0.588	0.526	1.014	0.489	0.818	0.619	1.066	0.737	0.621	1.147
YIL153W	RRD1	None	0.838	0.579	0.686	0.764	0.836	0.586	0.841	0.638	0.58	0.808	0.628	0.856	0.81	0.867	0.796	0.566	1.064
YIL154C	IMP2'	None	0.903	0.754	0.92	0.711	0.781	0.759	0.79	0.692	0.578	1.152	0.531	1.135	0.624	1.132	0.586	0.65	0.876
YIL155C	GUT2	None	0.559	0.871	0.969	0.975	0.759	0.622	0.657	0.576	0.618	0.995	0.679	0.977	0.71	1.008	0.768	0.592	0.745
YIL156W	UBP7	None	0.815	0.693	0.734	0.84	0.774	0.668	0.794	Null	0.635	1.201	0.675	1.41	0.792	1.194	0.73	0.687	1.037
YIL157C	COA1	None	0.824	0.571	0.667	0.626	0.741	0.634	0.957	0.808	0.779	0.811	0.577	0.713	0.743	0.84	0.77	0.515	1.142
YIL158W	AIM20	G2/M	0.43	0.264	0.335	0.467	Null	0.614	1.09	1.161	1.052	1.097	0.452	0.714	0.478	0.774	0.721	0.647	1.304
YIL159W	BNR1	None	0.762	0.423	Null	0.73	0.853	0.571	0.718	0.59	0.562	Null	0.653	0.971	0.74	1.246	0.76	0.596	0.873
YIL161W	None	None	0.795	0.526	0.479	0.593	0.667	0.663	0.777	0.649	0.596	Null	0.541	0.905	0.77	Null	0.713	0.581	1.169
YIL162W	SUC2	G2/M	0.8	0.687	0.578	0.71	0.657	0.976	0.72	0.762	0.82	1.459	0.787	1.065	0.822	1.142	0.921	0.804	0.905
YIL164C	NIT1	None	0.689	0.63	Null	0.625	0.5	0.803	0.603	0.623	0.609	1.483	0.614	0.88	0.696	1.182	0.683	0.764	0.889
YIL169C	None	None	1.233	0.694	0.455	0.717	0.79	0.873	1.037	0.945	0.768	0.878	0.857	Null	1.657	2.955	1.741	1.578	0.958
YIL170W	HXT12	None	1.223	0.966	0.661	0.741	0.734	0.911	0.58	0.61	0.644	1.054	0.702	1.11	0.841	1.27	0.729	0.585	0.737
YIL171W	None	None	1.361	Null	1.003	1.137	1.007	1.044	0.747	Null	0.727	0.987	1.1	Null	1.053	1.742	0.883	0.78	0.94
YIL172C	None	None	0.617	0.711	0.594	0.756	0.803	0.925	0.578	0.642	0.641	0.98	0.606	1.076	0.729	0.952	0.642	0.615	0.832
YIL173W	VTH1	None	0.753	0.764	0.612	0.71	0.783	0.762	0.648	Null	0.648	0.889	0.705	Null	0.699	1.052	0.939	0.809	0.721
YIL174W	None	None	0.824	0.594	0.712	0.815	0.74	0.688	0.665	0.599	0.456	0.777	0.407	0.912	0.652	0.983	0.648	0.568	0.972
YIL175W	None	None	0.955	0.583	0.79	0.712	0.762	0.532	0.685	0.528	0.514	0.636	0.547	0.89	0.84	0.895	0.772	0.469	0.935
YIL176C	None	None	0.842	0.515	0.69	0.739	0.771	0.581	0.686	0.48	0.551	0.687	0.522	0.934	0.737	0.979	0.765	0.558	0.878
YIL177C	None	G1	0.655	0.539	1.132	1.144	0.956	0.6	0.655	0.513	0.535	Null	0.972	1.652	1.044	1.084	0.772	0.561	0.794
YIR001C	SGN1	None	0.865	0.694	0.638	0.733	0.632	0.694	0.675	0.617	0.538	0.881	0.521	0.906	0.638	0.897	0.666	0.542	0.873
YIR002C	MPH1	None	0.471	Null	0.5	0.488	0.603	0.792	0.654	0.623	0.486	0.676	0.478	0.607	0.509	1.097	0.789	0.567	0.988
YIR003W	AIM21	None	0.772	0.644	0.915	0.918	0.816	0.748	0.786	0.757	0.595	1.128	0.613	1.189	0.724	1.175	0.72	0.618	0.953
YIR004W	DJP1	None	0.964	0.631	0.646	0.729	0.725	1.04	0.84	0.956	0.633	0.957	0.571	1.105	0.774	1.154	0.8	0.712	1.269
YIR005W	IST3	None	0.84	0.744	0.727	0.718	0.83	0.824	0.711	0.764	0.534	Null	Null	0.972	0.615	1.097	0.556	0.562	0.853
YIR006C	PAN1	None	0.638	0.55	0.513	0.726	0.683	0.697	0.716	0.618	0.548	1.055	0.62	0.942	0.682	1.104	0.741	0.722	0.836
YIR007W	None	None	0.63	0.555	0.665	0.595	0.653	0.61	0.744	Null	0.576	Null	0.46	0.843	0.58	0.975	0.69	0.553	0.902
YIR008C	PRI1	G1	0.831	0.61	0.845	0.904	0.846	0.717	0.8	0.782	0.602	0.742	0.628	1.135	0.911	1.054	0.838	0.539	0.676
YIR010W	DSN1	S/G2	0.473	Null	0.278	0.499	0.616	0.79	0.807	0.755	0.614	0.679	0.483	Null	0.713	1.33	0.985	0.897	0.759
YIR011C	STS1	None	0.741	0.655	0.36	0.574	0.453	0.843	0.546	0.603	0.577	0.966	0.534	0.761	0.695	0.918	0.602	0.584	0.747
YIR012W	SQT1	None	0.844	0.4	0.343	0.505	0.59	0.74	0.694	0.779	0.727	0.826	0.68	0.88	0.821	1.222	0.858	0.717	0.724
YIR016W	None	None	0.716	0.756	0.525	0.665	0.637	0.72	0.6	0.803	0.618	0.779	0.631	0.775	0.758	1.116	0.794	0.754	0.772
YIR018W	YAP5	None	0.777	Null	0.499	0.55	0.659	0.832	0.771	0.796	0.742	0.804	0.597	0.843	0.71	1.171	0.81	0.764	0.792
YIR021W	MRS1	None	0.77	0.451	0.682	0.613	Null	0.569	0.599	0.521	0.524	Null	0.522	1.005	0.652	1.162	0.603	Null	0.803
YIR022W	SEC11	None	0.82	0.583	0.647	0.793	0.843	0.835	0.961	0.848	0.657	0.7	0.622	0.839	0.864	1.059	1.001	0.538	1.274
YIR023W	DAL81	None	0.597	0.399	0.371	0.548	0.56	0.669	0.716	0.588	0.573	0.942	0.449	0.892	0.532	1.246	0.722	0.726	0.923
YIR026C	YVH1	None	0.929	0.335	0.323	0.392	0.708	0.676	0.906	0.832	0.72	0.76	0.631	0.838	0.763	1.133	0.825	0.554	1.111
YIR031C	DAL7	None	0.795	0.737	0.625	0.656	0.856	0.882	0.92	0.72	0.61	1.027	0.668	1.174	0.779	1.353	0.852	0.738	1.146
YIR033W	MGA2	None	0.648	0.559	0.343	0.412	0.359	0.642	0.52	0.589	0.565	1.245	0.72	1.055	0.717	1.474	0.699	0.704	0.82
YIR034C	LYS1	None	0.932	1.12	0.969	0.923	0.844	0.789	0.679	0.645	0.616	0.829	0.912	1.146	1.043	1.544	1.036	0.761	0.858
YIR035C	None	None	0.756	0.732	0.633	0.778	0.454	0.965	0.625	0.788	0.675	1.006	0.661	0.77	0.721	1.152	0.59	0.615	0.97
YIR036C	IRC24	M/G1	0.837	0.596	0.687	0.747	0.709	0.596	0.556	0.468	0.488	0.583	0.66	0.766	0.757	0.864	0.712	0.579	0.606
YIR037W	HYR1	None	0.991	1.118	0.959	1.25	0.797	1.274	0.744	0.742	0.604	0.965	0.596	0.732	0.726	1.068	0.746	0.54	0.888
YIR038C	GTT1	None	1.254	1.218	1.247	1.533	1.14	1.378	0.964	0.864	0.688	0.745	0.664	0.871	0.842	1.152	0.748	0.585	0.792
YIR040C	None	None	0.886	0.71	0.604	0.847	0.656	0.707	0.619	0.562	0.58	0.597	0.677	0.857	0.795	1.079	0.767	0.608	0.627
YIR041W	PAU15	None	0.644	0.709	0.494	0.855	1.152	0.989	0.608	0.683	0.615	1.105	0.642	0.871	0.813	1.198	0.773	0.671	Null
YIR043C	None	None	0.79	0.926	0.833	1.211	1.007	1.224	0.819	0.842	0.734	1.278	0.863	1.259	1.112	1.674	1.116	0.834	1.137
YIR044C	None	None	0.971	0.67	0.86	1.245	1.08	0.973	0.839	0.762	0.773	0.825	0.967	1.136	1.127	1.519	1.142	0.947	0.87
YJL001W	PRE3	None	0.878	0.692	0.637	0.583	0.715	0.621	0.733	0.596	0.559	0.887	0.634	0.858	0.706	0.879	0.718	0.473	0.873
YJL002C	OST1	None	0.733	0.447	0.607	0.799	0.969	0.813	1.018	0.777	0.644	0.704	0.631	0.911	0.847	1.16	1.162	0.645	1.197
YJL003W	COX16	None	0.761	0.709	0.596	Null	0.684	0.867	0.797	0.722	0.511	Null	0.527	0.861	0.656	1.039	0.775	0.542	1.312
YJL004C	SYS1	None	0.788	0.593	0.611	0.671	0.761	0.645	0.809	0.65	0.511	0.724	0.559	0.767	0.715	0.906	0.915	0.51	1.103
YJL006C	CTK2	None	0.686	0.575	0.467	0.607	Null	0.752	0.825	0.695	0.509	Null	0.476	0.779	0.693	1.175	0.842	0.576	1.179
YJL007C	None	None	0.821	0.709	0.699	Null	0.813	0.957	0.83	0.84	0.59	Null	0.542	1.069	0.748	Null	0.602	0.654	1.127
YJL008C	CCT8	None	0.921	0.491	0.587	0.687	0.883	0.718	0.913	0.78	0.713	0.927	0.729	1.028	0.775	1.11	0.986	0.632	1.044
YJL009W	None	None	0.794	0.527	0.553	0.607	0.805	0.801	0.892	0.719	0.687	0.954	0.65	0.965	0.75	1.03	0.864	0.588	1.184
YJL010C	NOP9	None	0.967	0.283	0.381	0.52	0.779	0.774	0.867	0.707	0.686	1.206	0.767	1.023	0.791	1.271	0.87	0.671	1.074
YJL011C	RPC17	None	0.744	0.434	0.474	0.46	0.721	0.766	0.845	0.651	0.626	0.915	0.58	0.841	0.742	1.096	0.677	0.516	1.004
YJL012C	VTC4	None	0.673	0.438	0.591	0.769	0.762	0.925	1.13	1.039	0.921	1.307	1.065	1.315	0.989	1.377	1.163	0.734	1.001
YJL013C	MAD3	None	0.774	Null	0.549	Null	0.828	1.381	0.843	1.064	0.684	1.461	0.613	1.156	0.794	1.627	0.789	0.924	Null
YJL014W	CCT3	None	0.787	0.46	0.522	0.65	0.698	0.714	0.781	0.782	0.88	0.944	0.948	0.973	0.827	1.375	0.924	0.869	0.773
YJL015C	None	G1	0.71	0.945	1.027	1.522	0.592	0.91	0.583	0.591	0.454	0.922	0.53	0.991	0.75	1.195	0.715	0.56	0.72
YJL016W	None	None	0.967	0.898	1.005	1.258	Null	0.748	0.687	0.583	0.619	0.743	Null	0.992	0.86	Null	0.917	0.782	0.76
YJL017W	None	None	0.83	1.013	1.06	1.49	0.656	0.968	0.572	0.659	0.515	1.11	0.643	1.193	0.805	1.359	0.738	0.697	0.886
YJL018W	None	G1	0.451	0.488	0.694	1.463	0.889	1.027	0.642	0.742	0.551	0.748	0.908	1.346	0.932	1.675	0.835	0.822	0.772
YJL019W	MPS3	G1	0.292	Null	0.61	1.264	0.707	1.126	0.603	0.735	0.482	1.211	0.699	1.45	0.891	1.501	0.829	0.738	0.867
YJL020C	BBC1	None	0.999	0.781	0.942	1.103	0.932	1.07	0.698	0.945	0.801	1.027	1.056	1.384	0.811	1.522	0.988	0.991	0.852
YJL021C	None	None	0.78	0.784	0.822	1.259	0.787	0.998	0.624	0.839	0.717	1.46	0.759	1.26	0.856	1.459	0.816	0.78	0.912
YJL022W	None	None	0.88	Null	0.712	0.778	Null	0.894	0.622	0.898	0.701	0.797	Null	1.013	0.719	1.391	0.656	0.805	0.878
YJL024C	APS3	None	0.693	0.574	0.663	0.673	Null	0.806	0.735	0.997	0.762	0.753	0.782	0.789	0.691	1.208	0.853	0.766	0.83
YJL025W	RRN7	None	0.73	0.401	0.515	0.51	0.733	0.697	0.826	0.629	0.597	0.931	0.537	0.807	0.775	1.15	0.732	0.558	0.886
YJL026W	RNR2	None	1.036	0.601	0.701	0.98	0.886	0.965	1.033	0.888	0.727	0.94	0.713	1.085	0.885	1.16	1.087	0.692	1.116
YJL029C	VPS53	None	0.63	0.418	0.457	0.562	0.637	0.654	0.851	0.519	0.549	0.768	0.508	0.797	0.679	1.037	0.794	0.64	0.92
YJL030W	MAD2	None	0.878	0.466	Null	0.52	0.784	0.717	0.813	0.657	0.617	Null	0.773	0.7	0.66	Null	0.79	0.588	0.932
YJL031C	BET4	None	0.958	0.575	0.645	0.759	0.742	Null	0.895	0.676	0.641	0.956	0.511	Null	0.776	Null	0.78	0.602	1.034
YJL032W	None	None	1.037	0.711	0.686	0.671	Null	0.755	0.865	0.725	0.705	0.974	0.642	0.806	0.691	Null	0.933	0.635	1.194
YJL033W	HCA4	None	0.91	0.169	0.205	0.365	0.764	0.593	0.853	0.733	0.673	1.008	0.637	0.878	0.795	1.034	0.667	0.643	1.014
YJL034W	KAR2	None	1.044	0.554	0.881	1.096	1.357	1.284	1.298	0.922	0.738	0.86	0.706	0.982	0.891	1.292	1.352	0.836	1.129
YJL035C	TAD2	None	0.823	Null	0.598	0.965	0.723	0.67	0.792	0.707	0.632	0.881	0.535	Null	0.91	Null	0.793	0.588	1.04
YJL036W	SNX4	None	1.104	0.72	0.808	0.774	0.878	0.803	0.897	0.829	0.666	0.928	0.697	0.996	0.762	1	0.878	0.655	1.163
YJL039C	NUP192	None	0.515	0.533	Null	0.538	0.645	0.668	0.588	0.589	0.59	1.095	0.728	0.892	0.674	1.325	0.665	0.752	0.63
YJL041W	NSP1	None	0.697	0.538	0.527	0.755	0.775	0.883	0.655	0.821	0.715	0.84	0.918	1.094	0.758	1.402	1.088	0.922	0.933
YJL042W	MHP1	None	0.355	0.505	Null	0.425	0.406	0.52	0.478	0.424	0.423	0.858	0.577	0.749	0.605	1.194	0.523	0.578	0.594
YJL044C	GYP6	M/G1	0.777	0.525	0.419	0.452	0.312	0.424	0.404	0.503	0.618	1.031	0.607	0.721	0.668	0.869	0.548	0.454	0.621
YJL045W	None	None	0.694	0.679	0.775	0.705	0.748	0.887	0.565	0.743	0.693	0.609	Null	0.837	0.658	1.087	0.555	0.736	0.837
YJL047C	RTT101	None	0.657	0.714	0.586	0.743	Null	0.781	Null	0.796	0.719	0.708	0.933	1.149	0.655	Null	0.775	0.848	0.74
YJL049W	None	None	0.653	0.67	0.545	0.639	Null	0.797	0.613	0.775	0.744	0.752	Null	1.013	0.713	1.219	0.712	0.879	0.851
YJL050W	MTR4	None	1.163	0.44	0.492	0.606	0.89	0.881	0.978	0.82	0.786	1.077	0.711	1.113	0.999	1.33	0.918	0.817	1.18
YJL052W	TDH1	None	1.101	0.587	0.933	0.987	1.179	1.098	1.28	1.111	0.864	1.253	0.786	0.905	1.036	1.279	1.195	0.658	1.074
YJL053W	PEP8	None	1.017	0.721	0.819	0.723	0.802	0.671	0.853	0.719	0.656	0.883	0.652	0.911	0.637	0.996	0.886	0.579	1.165
YJL054W	TIM54	None	0.959	0.65	0.63	0.785	0.903	0.689	0.916	0.743	0.767	0.949	0.787	0.952	0.827	1.081	0.973	0.667	0.873
YJL055W	None	None	0.666	0.427	0.622	0.448	0.59	0.469	0.651	0.512	0.547	0.679	0.558	0.78	0.656	0.918	0.828	0.546	0.884
YJL056C	ZAP1	None	0.573	Null	0.44	0.618	0.58	0.554	0.729	0.551	0.557	Null	0.574	0.933	0.751	1.073	0.695	0.588	0.883
YJL057C	IKS1	None	0.815	0.72	0.756	0.609	0.749	0.887	0.709	Null	0.674	Null	0.652	0.713	0.625	Null	0.767	0.484	1.015
YJL059W	YHC3	None	0.572	0.603	0.938	0.938	0.907	Null	0.925	0.759	0.565	0.879	0.539	0.778	0.841	1.495	0.971	0.626	1.106
YJL060W	BNA3	S/G2	0.879	0.642	1	0.981	0.87	0.918	1.123	0.817	0.972	0.836	0.529	0.768	0.797	0.959	0.868	0.593	1.141
YJL061W	NUP82	None	0.671	0.426	0.597	0.785	0.803	0.876	0.714	0.689	0.602	0.766	0.821	1.02	0.726	Null	0.803	0.6	1.129
YJL062W	LAS21	None	0.598	0.567	0.402	0.725	0.693	0.798	0.615	0.652	0.628	0.991	0.665	0.82	0.802	1.246	0.731	0.623	0.712
YJL063C	MRPL8	None	0.626	0.461	0.494	0.588	Null	0.608	0.543	0.619	0.617	0.588	0.623	0.785	0.695	1.121	0.638	0.765	0.671
YJL064W	None	None	0.655	Null	0.399	0.636	0.568	0.811	0.592	0.671	0.61	0.891	0.586	0.665	0.732	1.367	0.511	0.593	0.828
YJL065C	DLS1	None	0.741	0.624	0.45	0.68	Null	0.726	0.537	0.742	0.602	0.692	Null	0.782	0.692	1.144	0.818	0.776	0.853
YJL066C	MPM1	None	0.859	0.908	0.87	1.027	0.577	0.893	0.583	0.758	0.571	0.911	0.57	0.834	0.695	1.191	0.453	0.614	0.837
YJL067W	None	M/G1	0.994	0.954	1.021	0.987	Null	0.829	0.58	Null	0.643	0.767	Null	0.898	0.686	1.02	0.728	0.807	0.865
YJL068C	None	None	0.759	0.579	0.678	0.994	0.82	1.09	0.717	0.737	0.617	0.824	0.575	0.803	0.708	1.009	0.7	0.533	0.721
YJL069C	UTP18	None	0.818	0.31	0.376	0.607	0.723	0.75	0.624	0.932	0.756	0.762	0.8	0.852	0.753	1.227	0.764	0.911	0.797
YJL071W	ARG2	None	0.822	0.715	0.802	0.8	0.728	0.861	0.567	0.889	0.71	0.885	Null	0.941	0.807	1.332	0.829	0.821	0.887
YJL072C	PSF2	G1	0.644	0.849	0.679	1.183	0.736	0.99	0.641	0.781	0.574	0.878	0.656	1.113	0.85	1.348	0.638	0.662	0.87
YJL073W	JEM1	G1	0.807	0.526	1.095	1.597	0.952	0.879	0.655	0.545	0.449	1.063	0.66	1.263	0.907	1.111	0.662	0.527	0.703
YJL074C	SMC3	G1	0.455	Null	0.918	1.727	1.57	0.874	0.684	0.449	0.374	0.788	0.758	1.706	1.347	1.146	0.716	0.51	0.713
YJL075C	APQ13	None	0.738	0.419	0.513	0.648	0.802	0.984	0.825	0.978	0.702	1.044	0.881	1.026	0.631	Null	0.945	0.788	1.267
YJL076W	NET1	None	0.666	0.374	0.418	0.561	0.675	0.669	0.808	0.782	0.746	1.098	0.573	1.006	0.72	1.116	0.781	0.747	1.183
YJL077C	ICS3	None	0.819	0.512	0.611	0.547	0.824	0.868	0.763	0.65	0.644	0.737	0.744	0.874	0.59	Null	0.801	0.554	1.073
YJL078C	PRY3	G1	0.314	0.207	0.185	0.155	0.188	0.272	0.191	0.163	0.151	0.374	0.375	1.063	0.723	0.744	0.548	0.353	Null
YJL079C	PRY1	G2/M	0.616	0.64	1.514	1.761	1.932	1.989	1.371	1.026	1.101	1.27	1.003	0.796	0.562	1.027	0.657	0.46	1.022
YJL080C	SCP160	None	0.76	0.452	0.577	0.649	0.849	0.685	0.821	0.657	0.633	0.898	0.575	1.017	0.759	1.104	0.924	0.737	0.946
YJL081C	ARP4	None	0.757	0.534	0.749	0.754	1.03	1.219	0.919	0.799	0.653	0.903	0.985	0.924	0.731	1.327	0.956	0.651	1.153
YJL082W	IML2	None	1.262	1.117	1.031	0.85	0.737	0.679	0.756	0.714	0.58	1	0.609	0.922	0.691	0.829	0.74	0.643	Null
YJL084C	ALY2	None	1.006	0.624	0.716	0.64	0.658	0.509	0.641	0.684	0.599	1.215	0.718	0.933	0.745	0.87	0.643	0.573	1.165
YJL085W	EXO70	None	0.762	0.508	0.829	0.733	Null	1.044	0.793	0.611	0.625	1.09	Null	0.989	0.773	Null	0.888	0.657	1.122
YJL087C	TRL1	None	0.69	Null	0.381	0.713	0.748	0.692	0.506	0.623	0.605	0.88	0.682	1.037	0.824	1.377	0.743	0.679	0.687
YJL088W	ARG3	None	0.716	1.346	0.859	0.86	0.759	0.853	Null	0.812	0.642	Null	0.521	1.065	0.86	1.59	0.889	0.659	1.002
YJL091C	GWT1	G1	0.386	Null	0.472	0.883	0.835	0.72	0.613	0.468	0.443	0.582	0.536	0.879	0.883	1.025	0.744	0.558	0.522
YJL092W	SRS2	G1	Null	Null	0.262	0.658	0.867	0.97	0.662	0.644	0.529	0.891	0.488	0.93	0.698	1.254	0.953	0.905	0.784
YJL093C	TOK1	None	0.697	0.614	0.538	0.816	0.92	0.896	0.778	0.674	0.667	0.858	0.687	0.98	0.871	1.241	0.939	0.818	0.776
YJL094C	KHA1	None	0.782	0.638	0.495	0.673	0.729	0.954	0.759	0.747	0.707	Null	0.643	1.021	0.753	1.154	0.93	0.79	0.903
YJL096W	MRPL49	None	0.568	0.563	0.557	0.866	0.644	0.948	0.624	0.661	0.547	Null	0.525	0.955	0.714	0.997	0.681	0.528	0.791
YJL097W	PHS1	None	0.686	0.56	0.595	1.063	1.056	0.938	0.86	0.618	0.632	0.708	0.667	0.87	1.065	1.032	0.913	0.555	0.706
YJL099W	CHS6	S/G2	0.871	0.674	0.565	0.682	0.768	1.011	0.93	1.069	0.689	0.863	0.505	0.813	0.716	1.157	0.909	0.726	1.453
YJL101C	GSH1	None	1.044	0.721	0.635	0.451	0.64	0.761	1.02	0.734	0.68	1.107	0.761	1.068	0.784	1.116	0.92	0.663	1.238
YJL103C	GSM1	None	1.123	0.796	0.866	0.623	0.799	0.828	0.931	Null	0.623	Null	0.555	0.806	0.816	Null	0.726	0.6	1.168
YJL104W	PAM16	None	0.786	0.507	0.592	0.555	Null	0.731	0.827	0.698	0.674	1.096	0.543	0.949	0.674	0.981	0.704	0.584	0.645
YJL109C	UTP10	None	0.918	0.325	0.28	0.289	0.639	0.576	0.66	0.73	0.672	0.837	2.084	0.923	0.635	1.581	0.944	0.703	0.88
YJL110C	GZF3	None	0.488	0.381	Null	0.522	Null	0.711	0.49	0.543	0.549	1.19	0.5	0.858	0.606	1.019	0.614	0.623	0.745
YJL111W	CCT7	None	0.989	0.662	0.609	0.811	0.834	Null	0.867	1.106	0.831	1.202	0.815	1.14	0.875	1.373	0.884	0.88	0.959
YJL113W	None	None	0.742	0.638	0.574	0.772	0.715	0.734	0.59	Null	0.725	0.859	0.76	1.012	0.783	1.32	0.867	0.871	0.718
YJL114W	None	None	2.847	1.348	1.187	1.343	0.781	1.895	1.138	1.325	1.038	Null	1.008	Null	0.798	Null	1.08	1.016	0.983
YJL115W	ASF1	G1	0.645	0.956	0.97	2.221	1.221	1.005	0.54	0.547	0.648	1.12	0.905	1.725	1.027	1.243	0.682	0.639	0.659
YJL116C	NCA3	None	1.33	1.156	1.914	0.988	0.733	0.924	0.789	0.979	0.906	1.367	0.688	0.921	0.665	1.216	Null	0.572	0.849
YJL117W	PHO86	None	0.849	0.712	0.657	0.858	0.78	0.912	0.956	1.052	0.956	1.167	0.954	1.121	0.91	1.093	0.854	0.609	0.836
YJL118W	None	S	0.497	Null	0.452	0.883	1.022	0.967	1.072	Null	0.58	Null	0.496	0.786	0.906	1.307	1.072	0.6	0.964
YJL119C	None	S	0.617	Null	Null	0.824	0.78	0.967	0.876	0.839	0.811	0.854	0.674	0.878	0.819	1.137	0.806	0.763	0.792
YJL120W	None	None	0.615	0.643	0.555	Null	0.726	1.14	0.777	0.81	0.731	1.303	0.654	0.869	0.738	1.041	0.684	0.633	0.921
YJL121C	RPE1	None	0.938	0.646	0.64	0.822	0.833	0.984	0.909	0.987	0.792	0.926	0.794	0.958	0.959	1.427	0.965	0.764	0.909
YJL122W	ALB1	None	0.751	0.336	0.355	0.549	0.656	0.602	0.836	0.583	0.622	0.908	0.482	0.874	0.669	1.02	0.731	0.582	0.998
YJL123C	MTC1	None	0.723	0.416	0.543	0.728	0.773	0.679	0.757	0.569	0.555	0.775	0.529	0.933	0.772	0.924	0.771	0.625	0.947
YJL124C	LSM1	None	0.725	0.577	0.577	0.638	0.676	0.779	0.785	0.754	0.613	0.935	0.513	0.935	0.665	0.97	0.74	0.633	1.059
YJL125C	GCD14	None	0.812	0.26	0.352	0.498	0.746	0.795	0.969	0.775	0.658	0.837	0.532	0.732	0.751	0.988	0.82	0.552	1.216
YJL128C	PBS2	None	0.851	0.727	0.766	0.935	0.856	0.883	0.871	0.765	0.603	1.158	0.654	1.358	0.776	1.208	0.838	0.748	1.162
YJL129C	TRK1	None	0.897	0.487	0.564	0.683	0.829	0.585	0.888	0.721	0.632	Null	0.598	0.865	0.775	1.013	0.859	0.601	0.944
YJL130C	URA2	None	1.096	0.638	0.573	0.893	0.919	0.869	0.733	0.782	0.611	1.031	0.781	1.111	0.725	1.127	1.049	0.833	0.942
YJL131C	AIM23	None	0.69	0.657	0.587	0.692	0.659	0.766	0.643	0.754	0.497	Null	0.48	0.815	0.625	0.886	0.601	0.486	1.064
YJL132W	None	None	1.085	0.937	0.886	0.832	0.874	0.922	0.955	Null	0.706	1.039	0.62	1.127	0.773	1.389	0.957	0.738	1.128
YJL133W	MRS3	None	1.059	0.81	0.763	0.92	1	0.944	0.855	0.747	0.623	0.946	0.634	0.811	0.911	1.086	0.982	0.546	1.232
YJL134W	LCB3	S/G2	0.487	0.432	0.363	0.672	0.619	0.914	0.729	0.671	0.607	0.992	0.531	0.687	0.673	1.004	0.857	0.699	0.784
YJL136C	RPS21B	None	0.66	0.728	0.484	0.697	0.599	0.831	0.533	0.673	0.671	1.256	0.67	0.85	0.731	1.044	0.919	0.709	1.051
YJL138C	TIF2	None	0.9	0.719	0.563	0.866	0.741	0.98	0.687	0.766	0.735	1.311	0.786	1.022	0.809	1.325	1.012	0.858	1.055
YJL139C	YUR1	None	0.877	Null	0.498	0.661	0.677	0.603	0.692	0.669	0.638	0.873	0.605	0.776	0.774	0.832	0.749	0.639	0.729
YJL140W	RPB4	None	0.545	0.538	0.383	0.602	0.471	0.764	0.556	0.587	0.604	1.243	0.601	0.818	0.658	1.054	0.67	0.635	0.725
YJL141C	YAK1	None	0.85	0.634	0.583	0.719	0.624	0.807	0.627	0.809	0.636	0.963	0.73	1.089	0.813	1.285	0.908	0.836	0.856
YJL142C	IRC9	None	0.681	0.902	0.556	0.76	0.547	0.818	0.551	0.682	0.626	1.452	0.688	0.917	0.797	1.18	0.793	0.665	0.901
YJL143W	TIM17	None	0.867	0.601	0.65	0.798	0.919	0.773	0.889	0.79	0.791	0.857	0.77	0.814	0.961	1.248	0.95	0.744	0.718
YJL145W	SFH5	None	0.914	0.545	0.5	0.721	0.578	0.767	0.685	0.796	0.783	0.906	0.755	0.911	0.882	1.165	0.908	0.764	0.867
YJL146W	IDS2	None	0.687	0.717	0.532	0.416	Null	0.544	0.603	0.695	0.527	Null	0.517	0.881	0.634	0.991	Null	0.497	0.798
YJL147C	None	None	0.698	0.542	0.479	0.629	0.708	0.923	0.716	0.821	0.545	Null	0.477	0.852	0.748	Null	0.647	0.507	1.325
YJL148W	RPA34	None	0.809	0.326	0.291	0.462	0.542	0.716	0.672	0.748	0.607	0.896	0.49	0.95	0.659	1.018	0.638	0.583	0.995
YJL149W	None	None	0.767	0.544	0.611	0.767	0.733	0.747	0.952	0.9	0.697	0.868	0.649	0.969	0.742	0.941	0.887	0.653	1.19
YJL151C	SNA3	None	0.999	0.706	0.751	0.748	0.811	0.634	0.857	0.674	0.648	0.672	0.66	0.832	0.834	0.935	0.948	0.539	1.1
YJL152W	None	None	0.851	0.764	0.7	0.633	0.669	0.544	0.741	0.535	0.582	0.822	0.545	0.822	0.693	0.891	0.719	0.496	0.981
YJL154C	VPS35	None	0.764	0.572	0.536	0.516	0.638	0.582	0.676	0.547	0.595	0.928	0.587	0.928	0.637	1.017	0.74	0.626	0.88
YJL156C	SSY5	None	0.835	0.582	0.508	0.419	0.554	0.62	0.685	0.666	0.534	0.968	0.516	0.816	0.591	0.937	0.596	0.581	0.72
YJL157C	FAR1	G2/M	2.522	0.421	Null	0.16	0.241	0.234	0.307	0.272	0.37	1.17	1.049	0.982	0.554	0.893	0.472	0.431	0.768
YJL158C	CIS3	S/G2	0.209	0.217	0.349	0.714	0.943	1.266	1.571	1.363	1.139	1.542	0.752	0.991	1.141	1.803	1.669	1.176	1.474
YJL159W	HSP150	M/G1	1.21	0.984	1.097	0.845	0.408	0.251	0.258	0.287	0.598	1.592	1.762	1.928	1.17	1.103	0.615	0.388	0.506
YJL162C	JJJ2	None	0.738	0.673	0.334	0.702	0.429	0.896	0.559	0.661	0.552	1.112	0.569	0.753	0.592	1.262	0.556	0.667	0.761
YJL163C	None	None	0.796	0.874	0.572	1.184	0.628	1.514	0.565	1.11	0.561	0.906	0.555	0.743	0.676	1.374	0.734	0.637	0.941
YJL164C	TPK1	None	0.606	0.903	0.942	0.969	0.524	0.709	0.449	0.492	0.466	1.108	0.606	0.861	0.636	Null	0.543	0.64	0.652
YJL165C	HAL5	None	1.025	0.654	0.602	0.852	0.594	0.835	0.614	0.785	0.581	0.898	0.645	0.968	0.68	1.256	0.781	0.733	0.787
YJL166W	QCR8	None	0.936	1.006	0.767	1.009	0.66	0.964	0.697	0.809	0.697	1.228	0.7	0.902	0.812	1.22	0.74	0.56	0.938
YJL167W	ERG20	None	0.828	0.597	0.669	0.8	0.774	0.846	0.672	0.743	0.655	0.745	0.723	0.874	0.777	1.19	0.886	0.727	0.84
YJL168C	SET2	None	0.643	0.672	0.55	0.707	0.535	0.897	0.661	0.776	0.643	1.385	0.699	1.128	0.821	1.528	0.795	0.861	0.897
YJL169W	None	None	0.685	0.573	0.564	0.699	0.59	0.926	0.656	0.941	0.683	0.793	0.739	0.954	0.808	1.353	0.856	0.813	0.908
YJL171C	None	None	0.974	0.547	0.707	0.622	0.906	0.678	1.143	0.697	0.701	0.749	0.611	0.692	0.774	1.091	1.067	0.698	1.051
YJL172W	CPS1	None	0.603	0.334	0.699	0.511	0.934	0.653	0.951	0.472	0.65	0.487	0.701	1.094	0.839	0.77	0.736	0.59	0.504
YJL173C	RFA3	G1	0.514	0.398	0.589	0.955	1.099	0.983	0.998	0.784	0.518	0.603	0.589	0.848	0.986	1.173	1.162	0.543	1.192
YJL174W	KRE9	None	0.728	0.613	0.594	0.528	0.818	0.87	0.947	0.792	0.604	0.832	0.563	0.885	0.858	1.278	0.855	0.56	1.113
YJL175W	None	None	0.548	0.426	0.573	0.716	0.889	0.87	0.901	0.82	0.601	0.681	0.67	1.04	0.884	1.356	1.095	0.71	1.288
YJL176C	SWI3	None	0.517	0.561	0.407	Null	0.705	0.729	0.834	0.629	0.562	0.837	0.559	0.927	0.787	1.19	0.798	0.665	0.831
YJL177W	RPL17B	None	0.999	0.621	0.572	0.791	0.84	0.746	0.872	0.882	0.706	0.935	0.74	0.924	0.912	1.184	1.352	0.673	1.544
YJL178C	ATG27	None	0.842	0.8	0.594	Null	0.749	0.782	0.886	0.703	0.697	0.948	0.64	0.984	0.755	1.109	0.963	0.614	1.126
YJL179W	PFD1	None	0.803	0.593	0.524	0.652	0.715	0.734	0.736	0.874	0.737	0.83	0.657	0.831	0.809	Null	1.065	0.561	1.198
YJL180C	ATP12	None	0.819	0.69	0.592	Null	0.623	0.729	0.768	0.616	0.555	0.764	0.567	0.863	0.703	0.914	0.708	0.489	0.969
YJL183W	MNN11	None	0.533	0.322	0.364	0.624	0.695	0.959	0.813	0.791	0.719	0.74	0.636	0.727	0.712	1.162	0.984	0.762	0.81
YJL184W	GON7	None	0.534	0.6	0.388	0.722	0.67	1.001	0.667	0.745	0.628	1.251	0.601	0.959	0.729	1.099	0.641	0.679	0.939
YJL186W	MNN5	None	0.609	0.566	0.316	0.557	0.51	0.764	0.595	0.537	0.487	0.877	0.52	0.844	0.673	1.122	0.613	0.569	0.684
YJL187C	SWE1	G1	0.391	Null	0.539	1.117	1.115	0.722	0.56	Null	0.429	Null	0.802	1.577	1.183	1.744	1.076	0.783	0.195
YJL188C	BUD19	None	0.852	Null	0.537	0.854	0.583	0.934	0.688	0.932	0.755	1.466	0.836	0.997	Null	1.327	1.061	0.785	1.241
YJL189W	RPL39	None	0.675	0.681	0.504	0.797	0.673	0.848	0.659	0.991	0.628	0.992	0.712	0.903	0.788	1.427	1.047	0.769	1.079
YJL190C	RPS22A	None	0.824	Null	0.558	0.804	0.673	0.907	0.67	0.832	0.715	1.28	0.771	0.951	Null	1.406	1.163	0.757	1.171
YJL191W	RPS14B	None	0.634	0.483	0.449	0.598	0.653	0.587	0.612	0.606	0.566	0.793	0.594	0.757	0.755	1.219	0.935	0.727	0.816
YJL192C	SOP4	None	0.682	0.534	0.496	0.745	0.594	0.738	0.693	0.545	0.651	1.234	0.665	0.954	0.811	1.115	0.781	0.633	0.755
YJL193W	None	None	0.552	0.419	0.474	0.641	0.747	0.642	0.685	0.564	0.589	0.788	0.704	0.757	0.752	1.215	0.913	0.694	0.652
YJL196C	ELO1	M/G1	0.202	0.234	0.594	0.44	0.588	0.414	0.639	0.442	0.503	0.788	0.796	1.027	1.081	1.052	0.795	0.434	0.927
YJL197W	UBP12	None	0.85	0.482	0.564	0.617	0.749	0.709	0.792	0.686	0.588	0.875	0.701	0.954	0.741	1.04	0.913	0.635	0.957
YJL198W	PHO90	None	0.765	0.329	0.365	0.386	0.714	0.641	0.856	0.661	0.661	0.997	0.6	0.803	0.68	1.156	0.769	0.671	0.947
YJL199C	MBB1	None	Null	0.807	0.789	0.975	0.708	0.883	0.879	0.988	0.635	0.947	0.673	0.931	0.905	Null	0.874	0.656	1.402
YJL200C	ACO2	None	0.763	0.392	0.48	0.404	0.681	Null	0.813	0.632	0.597	0.923	0.588	0.829	0.751	1.056	0.831	0.689	Null
YJL201W	ECM25	S	0.423	0.366	0.643	0.81	0.806	0.793	0.823	0.603	0.462	0.634	0.487	0.816	0.736	1.014	0.897	0.583	0.913
YJL202C	None	None	0.736	0.578	0.533	0.76	0.611	Null	0.723	0.805	0.514	0.896	0.468	0.865	0.713	Null	0.658	0.572	1.126
YJL203W	PRP21	None	0.775	0.474	0.578	0.51	Null	0.75	0.71	0.572	0.572	Null	0.512	0.8	0.573	Null	0.645	0.527	0.923
YJL206C	None	None	0.919	0.62	0.693	0.84	0.895	0.925	0.843	0.83	0.613	0.821	0.584	0.79	0.726	Null	0.906	0.575	1.296
YJL207C	LAA1	None	0.941	0.655	0.752	Null	1.094	0.784	0.824	0.742	0.771	1.082	1.224	1.026	0.783	1.44	1.199	0.879	0.787
YJL208C	NUC1	None	0.795	0.592	0.493	1.027	0.806	0.981	0.754	0.822	0.643	1.18	0.726	0.963	0.876	1.182	0.726	0.591	0.975
YJL209W	CBP1	None	0.697	0.584	0.477	0.969	0.718	1.084	0.631	0.987	0.659	0.873	0.743	0.913	0.712	1.405	0.812	0.777	0.912
YJL210W	PEX2	None	0.599	0.522	Null	0.515	0.497	0.613	0.536	0.44	0.512	0.986	0.576	0.696	0.797	Null	0.463	0.475	0.583
YJL211C	None	None	Null	0.583	0.577	0.609	Null	0.674	0.592	0.639	0.583	0.803	0.705	0.796	0.65	1.14	0.705	0.631	0.668
YJL212C	OPT1	None	0.812	0.578	0.365	0.603	0.72	1.034	0.976	0.84	0.701	1.333	0.743	0.946	0.885	1.457	0.818	0.678	0.846
YJL213W	None	None	0.761	0.663	0.637	0.845	0.841	0.966	0.719	0.957	0.791	0.913	0.931	0.974	0.712	1.455	0.965	0.946	0.905
YJL214W	HXT8	None	0.73	0.502	0.536	0.637	0.666	Null	0.597	0.624	0.527	1.075	0.644	0.839	0.942	1.33	0.646	0.507	0.674
YJL215C	None	None	0.771	0.71	0.613	0.86	0.874	1.084	0.548	0.899	0.661	0.897	0.763	0.957	0.728	1.297	0.74	0.757	0.949
YJL217W	REE1	G1	0.582	0.531	0.533	0.74	0.712	0.807	0.498	0.604	0.477	0.727	1.12	1.328	1.284	2.044	1.455	0.936	0.98
YJL218W	None	None	1.136	0.723	1.009	1.048	0.703	Null	0.702	0.612	0.457	Null	0.67	0.98	0.89	Null	0.606	0.593	0.929
YJL219W	HXT9	None	1.443	0.933	1.115	0.937	1.163	1.117	0.976	0.666	0.574	1.012	0.956	1.177	1.003	1.389	0.97	0.542	1.038
YJL221C	FSP2	None	0.936	0.572	0.765	0.765	0.926	0.975	0.825	0.777	0.623	0.889	0.693	0.977	0.819	1.077	0.929	0.618	1.226
YJL222W	VTH2	None	1.038	0.495	0.629	0.75	0.806	Null	0.867	0.769	0.642	0.895	0.569	1.205	0.794	1.138	0.813	0.741	1.092
YJL223C	PAU1	None	0.839	0.6	0.715	0.662	0.877	0.729	0.775	0.699	0.54	0.725	0.61	0.801	0.767	1.066	0.954	0.57	1.113
YJL225C	None	M/G1	0.551	0.417	1.191	1.124	0.74	0.577	0.634	0.447	0.552	1.137	0.995	1.726	0.949	1.038	0.7	0.582	0.792
YJR001W	AVT1	S/G2	0.748	0.496	0.745	0.857	1.02	1.005	1.166	0.814	0.613	0.822	0.57	0.762	0.734	1.185	1.142	0.7	1.208
YJR002W	MPP10	None	0.826	0.241	0.304	0.435	0.611	0.628	0.81	0.815	0.741	1.034	0.617	0.885	0.771	1.223	0.715	0.61	1.132
YJR003C	None	G2/M	0.552	0.257	0.306	0.34	0.563	0.657	0.711	0.794	0.639	0.881	0.619	0.624	0.568	0.963	0.777	0.517	1.097
YJR005W	APL1	None	0.798	0.548	0.771	0.682	0.833	0.866	0.808	0.616	0.642	0.912	0.794	0.819	0.682	0.996	0.969	0.614	1.037
YJR006W	POL31	G1	0.517	Null	0.628	1.019	0.692	0.894	0.605	0.563	0.494	0.918	Null	1.129	0.833	1.168	0.721	0.594	0.65
YJR007W	SUI2	None	1.01	0.623	0.62	0.818	0.915	0.894	0.776	0.867	0.875	0.981	0.959	0.967	0.842	1.551	1.044	0.853	0.91
YJR009C	TDH2	None	1.076	0.735	0.946	0.924	1.136	0.985	0.942	1.056	1.038	1.016	1.06	0.997	0.944	1.618	1.263	0.941	0.982
YJR010C-A	SPC1	None	0.746	0.634	0.537	0.681	0.614	0.863	0.711	0.645	0.65	0.721	0.59	Null	0.797	0.978	0.593	0.554	0.729
YJR010W	MET3	S/G2	1.038	0.669	0.805	0.69	0.789	1.222	1.466	1.667	1.424	0.908	Null	0.873	0.747	1.17	1.22	1.166	1.059
YJR012C	None	None	0.821	0.658	0.589	0.686	Null	1.016	Null	0.946	0.678	0.729	Null	0.865	0.728	1.306	0.838	0.85	0.919
YJR013W	GPI14	None	0.859	1.001	0.617	0.978	0.808	1.354	0.785	0.971	0.707	1.078	0.715	1.124	0.861	1.371	0.956	0.713	1.107
YJR014W	TMA22	None	0.781	0.501	0.528	0.744	0.662	0.752	0.568	0.657	0.721	0.761	0.85	0.825	0.715	0.98	0.878	0.785	0.745
YJR015W	None	None	0.619	0.542	0.388	0.632	0.615	0.723	0.764	0.614	0.595	0.814	0.545	0.799	0.669	1.166	0.831	0.666	0.695
YJR016C	ILV3	None	0.832	0.488	0.526	0.564	0.765	0.583	0.464	0.711	0.647	0.744	0.988	0.914	0.663	1.095	1.09	0.91	0.652
YJR017C	ESS1	None	0.769	0.315	0.574	0.628	0.732	0.57	0.857	0.58	0.655	0.887	0.575	0.777	0.747	0.906	0.679	0.48	0.866
YJR018W	None	None	0.733	0.485	0.704	0.605	0.895	0.811	0.885	0.708	0.683	0.925	0.781	0.825	0.708	1.115	0.88	0.573	1.147
YJR019C	TES1	None	0.752	0.574	0.475	0.647	0.517	0.63	0.674	0.599	0.46	Null	0.436	0.682	0.739	0.828	0.585	0.405	0.679
YJR020W	None	None	0.756	0.483	0.631	0.559	2.709	0.442	0.956	0.582	0.501	0.739	0.585	0.68	0.551	Null	0.632	0.568	0.968
YJR021C	REC107	None	0.565	0.422	0.54	0.586	0.621	0.654	0.706	0.607	0.491	Null	0.488	0.791	0.733	0.924	0.617	0.506	1.087
YJR022W	LSM8	None	0.858	0.55	0.893	0.629	1.017	0.839	0.899	0.829	0.584	0.846	0.493	0.885	0.669	Null	0.583	0.667	1.054
YJR023C	None	None	0.768	0.464	0.511	0.542	0.665	0.576	0.697	0.555	0.509	Null	0.495	0.752	0.71	Null	0.592	0.485	0.879
YJR024C	MDE1	None	0.836	0.552	0.697	0.678	0.818	0.856	0.849	0.763	0.64	0.83	0.685	0.889	0.706	Null	0.859	0.587	1.12
YJR025C	BNA1	None	1.148	0.906	1.067	1.194	1.078	0.872	0.876	0.677	0.625	0.833	0.79	0.878	0.839	0.869	0.835	0.592	0.906
YJR026W	None	None	2.208	1.723	1.714	1.435	2.379	2.101	1.348	2.46	1.526	2.002	2.111	0.628	1.224	2.258	1.901	1.469	1.604
YJR027W	None	None	2.268	1.258	1.493	1.357	1.818	1.368	1.598	1.445	1.288	2.011	1.257	1.651	1.265	1.961	1.678	1.279	1.883
YJR028W	None	None	2.202	1.659	1.642	1.309	2.313	1.792	1.536	2.216	1.578	2.353	2.456	0.498	1.254	2.03	1.711	1.375	1.317
YJR029W	None	None	1.975	1.49	1.38	1.643	1.534	1.606	1.369	1.717	1.38	2.285	1.552	1.777	1.157	2.658	1.83	1.608	1.571
YJR030C	None	G1	0.737	0.522	1.263	1.285	0.939	0.944	Null	0.724	0.542	0.89	Null	1.222	0.897	1.533	1	0.856	0.715
YJR031C	GEA1	None	0.565	0.801	0.428	0.557	1.19	0.736	0.666	0.661	0.649	0.866	0.706	0.763	0.695	1.122	0.738	0.99	0.684
YJR032W	CPR7	None	0.702	0.559	0.514	0.686	Null	0.452	0.517	0.917	0.704	0.817	Null	0.852	0.785	1.038	0.86	0.702	0.856
YJR033C	RAV1	None	0.902	0.736	0.695	0.811	1.283	0.87	0.938	1.206	0.619	1.234	0.879	1.139	0.717	1.482	0.945	0.972	0.818
YJR040W	GEF1	None	0.783	0.54	0.539	0.886	0.706	0.717	0.623	0.691	0.584	0.88	0.705	1.106	0.872	1.091	0.725	0.639	0.787
YJR041C	URB2	None	1.014	0.463	0.487	0.642	0.962	0.74	0.934	0.81	0.739	1.105	0.792	0.857	0.87	1.179	1.122	0.81	1.148
YJR042W	NUP85	None	1.083	0.729	1.149	1.001	1.365	1.704	1.188	1.112	0.944	1.493	Null	0.905	0.907	Null	1.32	0.988	1.406
YJR043C	POL32	G1	0.684	0.378	0.787	0.893	0.908	0.678	0.721	0.644	0.552	Null	0.635	1.079	0.885	Null	0.725	0.499	1.025
YJR044C	VPS55	None	0.913	0.871	1.121	0.897	1.215	0.839	0.951	0.909	0.721	0.917	0.816	0.902	0.768	1.109	1.069	0.635	1.186
YJR045C	SSC1	None	0.807	0.431	0.637	0.779	1.099	0.909	1.087	0.862	0.742	1.169	0.659	1.018	0.648	1.148	0.837	0.754	1
YJR046W	TAH11	None	0.826	0.558	0.594	0.747	0.936	0.929	1.054	0.867	0.658	0.904	0.571	0.873	0.761	0.999	0.87	0.572	0.841
YJR047C	ANB1	None	0.869	0.611	0.73	0.772	1.017	0.902	0.942	0.722	0.728	1.063	0.739	1	0.822	1.144	0.941	0.593	0.664
YJR048W	CYC1	S/G2	0.504	0.435	0.437	0.707	0.83	0.864	0.87	0.622	0.491	0.666	0.531	0.708	0.789	0.957	0.867	0.463	1.194
YJR049C	UTR1	None	0.903	0.638	0.613	0.554	1.292	0.619	0.721	0.601	0.592	1.037	0.617	0.892	0.66	0.928	0.688	0.576	0.813
YJR050W	ISY1	None	0.93	0.51	0.545	0.812	0.592	0.735	0.744	0.679	0.521	Null	0.546	0.744	0.72	0.996	0.823	0.512	1.097
YJR051W	OSM1	None	0.974	0.629	0.651	0.601	Null	0.638	0.749	0.587	0.586	0.983	0.585	0.819	0.579	0.982	0.618	0.559	1.005
YJR052W	RAD7	None	0.874	0.49	0.583	Null	0.733	0.607	0.852	0.668	0.572	0.807	0.588	0.805	0.75	1	0.769	0.571	0.916
YJR054W	None	G1	1.253	Null	0.545	1.288	0.884	1.143	0.669	0.717	0.468	0.67	0.633	1.326	0.996	1.468	0.942	0.792	0.719
YJR057W	CDC8	G1	0.669	0.641	0.664	0.933	0.556	1.003	0.674	0.647	0.557	Null	0.599	0.933	0.814	1.098	0.683	0.533	0.796
YJR058C	APS2	None	0.883	0.703	0.567	0.744	0.616	0.785	0.64	0.666	0.57	0.744	0.671	0.719	0.766	0.881	0.717	0.561	0.702
YJR059W	PTK2	None	0.48	0.894	0.634	0.768	0.482	0.871	0.584	0.585	0.57	1.093	0.621	1.026	0.674	1.112	0.824	0.744	0.827
YJR060W	CBF1	None	0.426	0.535	0.485	0.733	0.775	0.855	0.718	0.763	0.69	0.959	0.681	0.967	0.72	1.162	0.78	0.724	0.748
YJR062C	NTA1	None	0.862	0.784	0.623	0.741	0.573	0.745	0.687	0.753	0.726	0.885	0.63	0.994	0.722	0.903	0.796	0.679	0.713
YJR063W	RPA12	None	0.645	0.316	Null	0.502	0.471	0.686	0.674	0.554	0.637	1.159	0.633	0.825	0.714	0.943	0.649	0.545	0.753
YJR064W	CCT5	None	0.833	0.54	0.495	0.702	0.589	0.834	0.714	0.878	0.738	0.985	0.636	0.983	0.742	1.188	0.831	0.717	0.898
YJR065C	ARP3	None	0.986	0.781	0.964	0.832	0.814	0.65	0.845	0.609	0.57	1.015	0.597	1.061	0.721	1.116	0.787	0.611	0.96
YJR066W	TOR1	None	0.789	0.682	0.828	0.849	0.884	0.662	0.755	0.572	0.58	0.798	0.691	1.09	0.839	0.986	0.825	0.575	1.011
YJR067C	YAE1	None	0.816	0.476	0.612	0.781	0.831	0.756	0.758	0.638	0.566	1.01	0.525	1.021	0.673	1.375	0.712	0.62	0.955
YJR068W	RFC2	None	0.731	0.397	0.528	0.638	0.63	0.577	0.746	0.567	0.611	0.733	0.575	0.809	0.757	0.814	0.856	0.485	0.996
YJR069C	HAM1	None	0.768	0.467	0.489	0.546	0.672	0.561	0.802	0.506	0.613	0.845	0.532	0.988	0.712	1.077	0.786	0.589	0.978
YJR070C	LIA1	None	0.793	0.263	0.269	0.375	0.646	0.516	0.792	0.582	0.676	0.816	0.607	0.684	0.822	0.948	0.766	0.494	0.909
YJR071W	None	None	0.718	0.36	0.325	0.463	0.671	0.637	0.766	0.661	0.62	0.827	0.542	0.844	0.668	1.082	0.735	0.573	0.988
YJR072C	NPA3	None	0.747	0.339	0.396	0.521	0.8	0.561	0.813	0.608	0.707	0.923	0.634	0.795	0.781	0.828	0.723	0.459	0.965
YJR073C	OPI3	None	0.787	0.929	1.068	0.961	1.031	0.759	0.966	0.537	0.56	0.695	0.529	0.822	0.664	0.866	0.7	0.577	0.881
YJR074W	MOG1	None	0.841	0.611	0.799	0.811	0.912	0.754	0.861	0.704	0.625	1	0.593	0.896	0.777	0.936	0.848	0.564	1.115
YJR075W	HOC1	None	0.707	0.544	0.528	0.674	0.758	1.007	0.964	0.712	0.627	0.778	0.537	0.879	0.661	1.084	0.773	0.564	1.003
YJR076C	CDC11	None	0.658	0.409	0.498	0.588	0.881	0.879	1.072	0.848	0.674	0.831	0.471	0.737	0.773	1.095	1.045	0.671	1.244
YJR077C	MIR1	None	0.743	0.724	0.668	0.884	0.719	0.953	0.892	0.786	0.716	1.247	0.725	0.981	0.823	1.178	0.857	0.635	0.914
YJR079W	None	None	0.734	0.747	0.646	0.925	0.716	0.963	0.76	0.688	0.676	1.129	0.66	1.066	0.769	1.031	0.692	0.565	0.756
YJR080C	AIM24	None	0.85	Null	0.729	0.85	0.728	0.649	0.73	0.633	0.717	0.862	0.713	1.075	0.916	1.139	0.784	0.694	0.726
YJR084W	CSN12	None	0.595	0.854	Null	0.509	Null	0.815	0.608	0.618	0.593	0.854	0.566	0.713	0.691	Null	0.513	0.687	0.747
YJR085C	None	None	0.799	0.564	0.611	0.84	0.773	Null	0.714	0.58	0.621	0.723	0.613	0.74	0.86	0.901	0.838	0.651	0.647
YJR086W	STE18	None	0.747	0.74	0.397	0.718	0.574	0.907	0.751	0.754	0.62	1.154	0.583	0.774	0.652	1.141	0.711	0.721	1.032
YJR087W	None	None	0.637	0.502	0.457	0.695	0.554	0.877	0.599	0.864	0.633	0.812	0.578	0.905	0.717	0.923	0.783	0.696	0.835
YJR088C	EMC2	None	0.579	0.576	0.409	0.606	0.495	0.848	0.628	0.694	0.644	0.987	0.605	0.866	0.651	0.934	0.772	0.586	0.89
YJR089W	BIR1	None	0.743	Null	0.43	0.836	0.544	0.774	0.651	0.887	0.696	0.983	0.657	0.936	0.721	1.223	0.873	0.8	0.917
YJR090C	GRR1	None	0.841	0.523	0.649	0.669	0.768	0.703	0.799	0.667	0.603	0.96	0.663	1.078	0.685	1.369	0.716	0.74	1.085
YJR091C	JSN1	None	0.811	0.57	0.566	0.563	0.627	0.627	0.746	0.827	0.565	0.961	0.545	0.985	0.651	1.003	0.796	0.651	0.894
YJR093C	FIP1	None	0.705	0.431	0.437	0.484	0.663	0.755	0.83	0.899	0.711	0.979	0.608	0.794	0.668	1.009	0.861	0.627	1.179
YJR098C	None	None	1.141	0.73	0.77	0.867	0.964	1.035	1.029	0.924	0.766	1.335	0.655	1.43	0.803	1.714	0.915	0.907	1.38
YJR099W	YUH1	None	0.846	0.518	0.604	0.599	0.793	0.688	0.851	0.731	0.642	0.747	0.648	0.813	0.773	0.908	0.828	0.521	1.022
YJR100C	AIM25	None	0.899	0.708	Null	0.568	0.696	0.81	0.821	0.738	0.651	Null	0.567	0.891	0.69	1.181	0.735	0.519	0.391
YJR101W	RSM26	None	0.904	0.507	0.606	0.687	0.748	0.695	0.855	0.661	0.593	0.72	0.618	0.861	0.753	1.055	0.795	0.518	0.953
YJR102C	VPS25	None	0.722	0.858	0.589	0.717	0.539	0.959	0.603	0.925	0.599	1.004	0.696	0.952	0.897	Null	0.734	0.802	1.056
YJR103W	URA8	None	0.792	0.546	0.547	0.618	0.658	0.669	0.622	0.631	0.714	0.799	0.707	0.77	0.76	1.169	0.9	0.825	0.759
YJR104C	SOD1	None	0.738	0.748	0.602	0.831	0.632	0.872	0.654	0.695	0.705	1.278	0.82	1.079	0.97	1.336	1.357	0.84	1.131
YJR105W	ADO1	None	0.865	0.567	0.575	0.704	0.645	0.657	0.628	0.644	0.684	0.824	0.762	0.915	0.897	1.417	1.057	0.819	0.797
YJR106W	ECM27	None	0.638	0.612	0.5	0.611	0.675	0.815	0.67	0.592	0.595	0.989	0.623	0.855	0.735	Null	0.637	0.656	0.661
YJR107W	None	None	0.768	0.637	0.627	0.671	0.658	0.695	0.702	0.637	0.627	0.772	0.701	0.873	0.831	1.163	0.843	0.81	0.703
YJR109C	CPA2	None	1.241	2.14	2.277	2.591	1.676	1.875	1.465	1.834	1.403	2.662	1.431	1.885	1.346	2.588	1.944	1.725	1.695
YJR110W	YMR1	S/G2	0.587	0.528	Null	0.437	Null	0.877	0.699	0.639	0.639	1.269	0.571	0.832	0.661	Null	0.652	0.663	0.753
YJR111C	None	None	0.842	Null	0.476	0.731	0.926	0.795	0.688	0.791	0.65	0.757	0.628	0.779	0.787	1.258	0.804	0.722	0.824
YJR113C	RSM7	None	0.708	0.564	0.643	0.813	0.729	0.848	0.825	0.757	0.686	0.799	0.66	0.866	0.808	1.154	0.835	0.641	0.746
YJR114W	None	None	0.725	0.541	0.682	0.518	0.72	0.672	0.894	0.632	0.646	0.902	0.557	0.98	0.696	1.024	0.736	0.586	0.899
YJR115W	None	None	0.714	Null	0.618	0.562	0.68	0.566	0.727	0.578	0.547	0.76	0.559	0.812	0.719	0.918	0.803	0.475	0.938
YJR116W	None	None	0.662	0.498	0.566	0.452	0.809	0.573	0.716	0.515	0.548	0.756	0.487	0.798	0.702	1.131	0.675	0.52	0.832
YJR117W	STE24	None	0.799	0.539	0.774	0.846	1.013	0.714	0.913	0.69	0.607	0.676	0.585	0.82	0.843	0.97	0.931	0.49	1.041
YJR118C	ILM1	None	0.615	0.62	0.598	0.579	0.821	0.922	0.875	0.788	0.585	0.741	0.518	0.841	0.854	1.11	0.77	0.515	1.131
YJR119C	JHD2	None	0.776	0.636	Null	0.721	0.87	0.564	0.766	Null	0.625	0.962	0.501	0.751	0.834	1.128	1.156	0.664	0.938
YJR120W	None	None	0.852	0.678	0.712	0.564	0.879	0.781	0.811	0.609	0.592	1.085	0.642	0.934	0.839	1.436	0.925	0.665	0.926
YJR121W	ATP2	None	0.894	0.576	0.736	0.936	1.152	0.869	0.985	0.845	0.649	0.931	0.785	1.093	0.928	1.265	1.121	0.715	1.064
YJR122W	IBA57	None	0.658	0.581	0.639	Null	0.68	0.695	0.72	0.67	0.598	Null	0.565	0.754	0.712	1.013	0.696	0.542	0.965
YJR123W	RPS5	None	0.97	0.557	0.582	0.815	0.893	0.784	0.868	0.753	0.72	0.872	0.784	0.96	0.903	1.418	1.324	0.77	1.376
YJR124C	None	None	0.678	0.325	0.371	Null	0.552	0.491	0.759	0.488	0.532	0.646	0.472	0.658	0.668	0.98	0.713	0.474	0.938
YJR125C	ENT3	None	0.72	0.624	0.714	0.697	0.725	0.701	0.784	0.786	0.558	0.885	0.598	0.815	0.63	0.885	0.785	0.56	1.181
YJR126C	VPS70	None	0.667	0.626	0.56	0.686	0.564	0.709	0.619	0.582	0.617	1.262	0.701	1.036	0.702	1.397	0.705	0.629	0.733
YJR127C	RSF2	None	0.612	0.528	0.708	0.889	0.77	0.62	0.583	0.568	0.545	0.77	0.901	0.965	0.807	1.129	0.912	0.715	0.694
YJR131W	MNS1	None	0.78	0.497	0.63	0.724	0.716	0.84	0.677	0.774	0.652	0.791	0.713	0.955	0.729	1.19	0.871	0.705	0.741
YJR132W	NMD5	None	0.805	0.464	0.396	0.503	Null	0.742	0.725	0.732	0.731	1.377	0.767	1.146	0.664	1.309	0.711	0.771	0.825
YJR133W	XPT1	None	0.769	0.507	0.61	0.838	0.656	0.718	0.712	0.75	0.751	0.86	0.783	0.864	0.767	1.219	0.88	0.654	0.776
YJR134C	SGM1	None	0.563	0.428	0.392	0.712	0.663	0.85	0.908	0.802	0.795	1.302	0.77	0.883	0.943	1.337	1.186	0.884	1.026
YJR137C	MET5	S	0.765	0.512	0.566	0.726	0.758	0.927	1.068	0.984	0.891	0.907	0.937	1.013	0.703	1.285	1.164	0.969	0.788
YJR138W	IML1	None	0.725	0.439	0.449	Null	0.626	0.554	0.708	0.536	0.546	0.706	0.543	0.813	0.639	1.049	0.69	0.57	0.789
YJR139C	HOM6	None	0.954	0.645	0.711	0.764	0.959	0.788	1.106	0.928	0.79	0.758	0.76	0.869	0.94	0.948	1.149	0.646	1.395
YJR140C	HIR3	None	0.713	0.563	0.495	Null	0.709	0.647	0.848	0.642	0.684	1.084	0.7	0.957	0.703	0.955	0.776	0.704	0.916
YJR141W	None	None	0.844	Null	0.502	0.513	0.746	0.681	0.76	0.598	0.556	Null	0.502	0.801	0.743	Null	0.751	0.616	0.912
YJR142W	None	None	0.869	0.527	0.687	Null	0.829	0.645	0.821	0.551	0.576	0.694	0.507	0.759	0.695	0.881	0.778	0.506	0.827
YJR143C	PMT4	None	0.637	0.358	0.504	0.734	1.055	0.927	1.065	0.762	0.569	0.643	0.592	0.91	0.899	1.207	1.285	0.725	1.152
YJR144W	MGM101	None	0.588	0.364	0.558	0.45	0.627	0.52	0.684	0.411	0.493	Null	0.57	0.859	0.736	0.921	0.626	0.535	0.694
YJR145C	RPS4A	None	1.023	0.601	0.67	0.71	0.812	0.69	0.873	0.811	0.715	0.949	0.707	0.913	0.89	1.392	1.216	0.725	1.382
YJR146W	None	None	0.596	0.384	0.487	0.32	0.541	0.488	0.671	0.386	0.467	0.603	0.465	0.693	0.696	0.901	0.647	0.512	0.8
YJR147W	HMS2	None	0.547	0.337	0.367	0.283	0.522	0.397	0.535	0.446	0.324	0.473	0.337	0.701	0.644	0.941	0.726	0.523	0.823
YJR148W	BAT2	G1	0.622	0.566	0.793	0.825	0.96	1.03	1.075	0.84	0.852	1.01	0.809	0.892	0.78	0.783	0.797	0.528	1.054
YJR149W	None	None	0.458	0.553	1.19	1.239	0.958	0.664	0.705	0.761	0.583	0.818	0.492	0.751	0.589	0.897	0.721	0.552	1.085
YJR150C	DAN1	None	0.678	0.669	0.452	0.671	Null	0.821	0.681	0.707	0.519	1.119	0.525	0.758	0.68	0.88	0.62	0.51	0.906
YJR151C	DAN4	None	0.675	0.453	0.415	0.813	0.744	0.744	0.621	0.702	0.604	0.839	0.821	0.938	0.668	1.37	0.938	0.874	0.77
YJR153W	PGU1	None	4.399	0.74	0.64	0.887	Null	0.815	0.581	0.766	0.664	0.82	0.708	0.971	0.748	Null	0.95	0.602	0.82
YJR155W	AAD10	G1	0.979	0.964	0.76	0.934	0.836	0.702	0.575	Null	0.583	0.871	0.945	1.02	0.857	1.342	0.963	0.74	Null
YJR160C	MPH3	None	0.877	Null	0.897	0.808	0.761	0.651	0.853	Null	0.547	0.721	0.556	1.059	0.727	1.168	0.719	0.647	1.16
YJR161C	COS5	None	0.912	0.775	1.084	1.153	1.171	0.939	0.856	0.793	0.811	0.957	1.024	1.202	1.079	1.803	1.401	0.944	0.96
YJR162C	None	None	0.61	0.491	0.725	0.707	0.631	0.631	0.635	0.5	0.538	0.827	0.556	0.955	0.781	0.776	0.631	0.44	0.847
YKL001C	MET14	S	1.004	0.621	0.78	0.808	1.041	0.976	1.061	0.802	0.662	0.947	0.781	0.993	0.812	1.235	1.16	0.796	1.277
YKL002W	DID4	None	0.925	0.571	0.772	0.723	0.702	0.687	0.897	0.609	0.684	0.931	0.64	0.861	0.748	0.963	0.743	0.579	1.015
YKL003C	MRP17	None	0.922	0.661	0.747	0.788	0.618	0.945	0.982	0.854	0.69	0.799	0.658	0.748	0.794	0.966	1.013	0.552	1.277
YKL004W	AUR1	S/G2	0.629	0.254	0.327	0.343	0.589	0.628	1.154	0.635	0.795	0.787	0.586	0.652	0.725	0.919	0.871	0.617	1.209
YKL006BC	None	None	0.729	0.456	0.591	0.659	0.614	0.706	0.714	0.473	0.527	Null	0.459	0.777	0.697	Null	0.626	0.465	0.951
YKL006W	RPL14A	None	1.122	0.693	0.731	0.841	0.97	1.198	0.867	0.827	0.743	1.122	0.913	0.928	0.938	1.367	1.448	0.73	1.632
YKL007W	CAP1	None	0.902	0.513	0.818	0.747	0.756	Null	0.748	0.553	0.551	0.836	0.561	0.82	0.901	0.716	0.747	0.474	0.943
YKL008C	LAC1	S	0.524	0.353	0.415	0.486	0.968	1.04	0.87	0.565	0.446	0.504	0.475	0.874	0.982	1.266	1.125	0.643	0.943
YKL009W	MRT4	None	0.899	0.226	0.301	0.413	0.657	Null	0.82	0.6	0.669	0.865	0.539	0.685	0.942	0.949	0.715	0.538	1.047
YKL010C	UFD4	None	0.769	Null	0.673	0.726	1.02	1.165	0.797	0.736	0.674	1.004	0.864	0.935	0.678	1.155	1.071	0.731	1.116
YKL011C	CCE1	None	0.529	0.495	0.458	0.601	Null	0.872	0.563	0.765	0.559	1.012	0.471	Null	0.645	1.015	0.639	0.601	0.859
YKL012W	PRP40	None	0.827	0.568	0.639	0.819	0.828	0.816	0.669	0.75	0.725	0.828	0.809	0.89	0.7	1.275	0.984	0.85	0.786
YKL013C	ARC19	None	0.832	0.613	0.543	0.77	0.606	0.775	0.591	0.679	0.572	0.809	0.599	0.66	0.725	1.033	0.74	0.547	0.843
YKL014C	URB1	None	0.696	0.632	0.758	0.82	0.602	0.545	0.664	0.683	0.623	1.006	0.68	0.891	0.645	1.03	0.788	0.54	0.712
YKL015W	PUT3	None	0.62	0.538	Null	0.518	0.567	0.682	0.631	0.693	0.712	0.858	0.687	0.818	0.72	1.258	0.659	0.696	Null
YKL016C	ATP7	None	0.874	0.709	0.823	0.912	Null	0.952	0.633	0.907	0.79	0.935	0.961	1.002	0.848	1.401	0.992	0.795	0.953
YKL018W	SWD2	None	0.927	0.581	0.529	0.592	Null	0.641	0.516	0.593	0.696	0.814	0.817	0.883	0.754	1.208	0.797	0.736	0.76
YKL019W	RAM2	None	0.781	0.714	0.503	0.685	0.51	0.884	0.627	0.589	0.581	0.753	0.556	0.828	0.767	1.082	0.716	0.539	Null
YKL020C	SPT23	None	0.615	0.533	0.445	0.644	Null	0.612	0.6	0.674	0.709	0.768	Null	0.852	0.645	1.112	1.106	0.945	0.749
YKL021C	MAK11	None	0.814	Null	Null	0.435	0.514	0.594	0.677	0.716	0.748	0.857	0.638	1.008	0.751	1.208	0.531	0.564	Null
YKL022C	CDC16	None	0.766	0.597	0.659	0.798	0.942	0.842	0.627	0.847	0.766	0.901	1.146	0.982	0.72	1.457	1.168	0.955	0.901
YKL023W	None	None	0.689	0.397	0.523	0.533	0.663	0.55	0.734	0.605	0.611	Null	0.556	0.833	0.738	1.056	0.675	0.609	1.142
YKL024C	URA6	None	0.749	0.614	0.564	0.563	0.711	0.828	0.737	0.621	0.657	0.806	0.722	0.793	0.715	0.864	0.98	0.55	0.943
YKL025C	PAN3	None	0.803	0.384	0.555	0.552	0.675	0.71	0.855	0.661	0.659	0.948	0.552	0.933	0.808	1.042	0.808	0.624	1.099
YKL026C	GPX1	None	0.867	0.668	0.79	0.775	0.772	Null	0.859	0.864	0.606	Null	0.643	0.899	0.717	Null	0.82	0.622	1.232
YKL027W	None	None	0.838	0.373	0.497	0.557	0.647	0.559	0.752	0.658	0.685	Null	0.57	0.701	0.702	0.868	0.564	0.555	1.044
YKL028W	TFA1	None	0.748	0.887	0.608	0.662	0.831	0.985	0.745	0.729	0.708	Null	0.814	0.797	0.659	1.06	1.013	0.759	1.147
YKL029C	MAE1	None	0.661	0.22	0.277	0.372	0.739	0.686	1.088	0.736	0.796	0.919	0.596	0.945	0.8	1.106	0.735	0.625	0.893
YKL030W	None	None	0.613	0.313	0.343	0.503	0.839	0.966	1.072	0.922	0.795	0.922	0.704	0.885	0.784	Null	0.975	0.625	1.028
YKL032C	IXR1	None	0.661	0.408	0.482	0.682	0.926	1.078	0.753	0.75	0.602	0.97	0.769	0.952	0.703	Null	1.024	0.79	1.199
YKL033W	TTI1	None	0.837	0.473	0.587	0.674	0.773	0.775	0.772	0.786	0.719	0.969	0.544	0.91	0.75	1.141	0.763	0.636	1.155
YKL034W	TUL1	None	0.854	0.697	0.852	0.842	0.935	0.855	0.836	0.891	0.644	0.951	0.836	0.953	0.668	Null	0.954	0.764	1.279
YKL035W	UGP1	S/G2	0.54	1.093	0.952	1.142	0.871	0.908	0.844	0.776	0.706	0.873	0.585	0.902	0.807	1.335	1.109	0.928	0.874
YKL036C	None	None	0.666	1.076	0.992	1.216	1.193	1.109	0.597	0.971	0.733	0.826	Null	0.874	0.784	1.42	1.424	1.063	1.086
YKL038W	RGT1	None	0.662	0.634	0.611	0.776	0.817	0.771	0.489	0.787	0.706	0.933	Null	0.977	0.708	1.113	1.11	0.857	0.788
YKL039W	PTM1	None	0.82	Null	0.907	1.093	0.916	0.852	0.817	0.754	0.712	0.986	0.811	1.029	0.71	1.17	0.786	0.741	0.723
YKL040C	NFU1	None	0.755	0.621	0.608	0.688	Null	0.739	0.513	0.987	0.81	0.952	Null	0.874	0.703	1.011	0.844	0.721	0.876
YKL041W	VPS24	None	0.559	1.735	Null	0.65	0.674	0.556	0.616	0.596	0.537	0.935	0.673	0.742	0.628	Null	0.524	0.674	0.605
YKL043W	PHD1	G2/M	0.559	2.152	0.516	0.436	Null	0.446	Null	0.291	0.288	0.675	0.499	0.615	0.507	0.848	0.609	0.466	0.572
YKL044W	None	G2/M	0.743	1.47	0.548	0.58	Null	0.552	0.409	0.468	0.365	0.744	0.479	0.731	0.635	0.837	0.605	0.489	0.643
YKL046C	DCW1	None	0.972	0.924	0.777	1.193	1.138	1.098	0.937	0.964	0.757	0.993	0.819	1.193	1.074	1.2	1.038	0.824	0.952
YKL047W	None	None	0.746	0.538	0.492	0.627	0.698	0.777	0.766	0.728	0.622	0.931	0.582	0.798	0.753	0.97	0.837	0.561	1.165
YKL049C	CSE4	None	0.674	0.596	0.58	0.84	0.76	1.066	0.775	0.77	0.519	0.86	0.484	0.951	0.777	1.015	0.769	0.613	1.234
YKL051W	SFK1	None	1.272	1.251	0.716	0.534	0.693	0.555	0.823	0.575	0.528	Null	0.414	0.534	0.601	Null	0.662	0.476	1
YKL052C	ASK1	S/G2	0.715	0.429	0.655	0.592	1.115	1.298	0.904	0.723	0.669	Null	Null	0.695	0.605	1.4	0.906	0.627	1.23
YKL053W	None	None	0.825	0.641	0.521	0.653	0.72	0.923	0.911	0.821	0.57	0.813	0.44	0.807	0.696	1.028	0.816	0.573	1.308
YKL054C	DEF1	None	0.785	0.509	0.741	0.862	Null	1.147	0.69	0.73	0.671	0.962	Null	0.934	0.645	1.311	1.07	0.753	1.136
YKL056C	TMA19	None	0.986	0.687	0.671	0.808	0.866	0.852	0.956	0.82	0.729	1.02	0.722	0.841	0.927	1.202	1.233	0.61	1.655
YKL057C	NUP120	None	0.624	0.36	0.444	0.484	0.663	0.62	0.685	Null	0.498	0.969	0.547	0.865	0.566	0.982	0.706	0.614	0.907
YKL058W	TOA2	None	0.735	0.46	0.498	0.617	0.821	0.659	0.769	0.575	0.534	0.727	0.52	0.673	0.728	0.881	0.819	0.479	1.102
YKL060C	FBA1	None	1.091	0.8	0.698	1.042	0.892	1.208	0.898	1.101	0.861	1.232	0.911	1.152	0.936	1.532	1.135	0.947	1.17
YKL062W	MSN4	None	0.845	0.567	Null	0.65	0.805	0.686	0.586	Null	0.526	0.941	0.685	1.208	0.872	Null	0.764	0.647	0.684
YKL063C	None	None	0.529	0.57	0.489	0.722	Null	0.893	0.537	0.556	0.565	1.118	0.631	0.906	0.692	0.944	0.681	0.615	0.847
YKL064W	MNR2	None	1.041	1.055	0.604	0.922	0.636	0.804	0.565	0.778	0.605	0.985	0.669	1.011	0.721	1.029	0.867	0.745	0.761
YKL065C	YET1	S	1.119	1.347	1.025	1.254	0.735	1.223	0.939	0.972	0.764	1.338	0.694	1.025	0.815	1.085	0.966	0.758	1.183
YKL066W	None	G1	0.761	0.712	0.794	0.623	1.222	0.685	0.638	0.569	0.577	0.824	0.647	0.779	0.68	1.076	0.749	0.693	0.647
YKL067W	YNK1	G1	0.56	0.815	0.927	1.599	1.124	1.675	0.911	0.751	0.499	0.801	0.568	1.085	1.061	1.426	0.984	0.602	0.867
YKL068W	NUP100	None	0.772	0.521	0.451	0.742	0.68	0.782	0.741	0.783	0.68	0.953	0.69	0.93	0.703	1.219	0.834	0.818	0.784
YKL069W	None	S/G2	0.544	0.516	Null	0.479	0.827	0.938	0.843	0.805	0.689	0.826	0.436	Null	0.558	0.877	0.753	0.643	0.825
YKL070W	None	None	0.789	0.689	0.501	0.622	Null	0.907	0.799	0.711	0.691	0.849	0.565	0.794	0.774	1.244	0.905	0.819	0.977
YKL071W	None	None	0.832	0.53	0.568	0.601	Null	0.701	0.789	0.62	0.589	1.036	0.533	0.936	0.73	1.419	0.78	0.681	0.46
YKL072W	STB6	None	0.856	0.405	0.488	0.635	0.839	0.701	0.867	0.711	0.62	0.845	0.549	0.851	0.78	1.241	0.831	0.667	1.096
YKL073W	LHS1	None	0.925	0.624	0.831	0.804	1.052	0.867	0.976	0.632	0.632	1.067	0.646	1.156	0.723	1.38	0.832	0.651	1.052
YKL074C	MUD2	None	1.373	0.717	0.882	1.054	1.046	0.975	1.059	0.883	0.744	1.185	0.819	1.236	1.003	1.506	1.08	0.761	1.204
YKL075C	None	None	0.665	0.482	0.581	0.757	0.777	0.666	0.79	0.587	0.532	0.96	0.598	0.949	0.63	1.19	0.647	0.62	0.627
YKL076C	PSY1	None	0.751	0.577	0.578	0.759	0.841	0.453	0.758	0.782	0.549	0.826	0.517	0.648	0.675	0.85	0.869	0.53	1.3
YKL077W	None	None	0.919	0.735	0.805	0.832	0.846	0.824	0.902	0.756	0.694	1.03	0.558	0.891	0.677	1.141	0.889	0.638	0.743
YKL078W	DHR2	None	0.892	Null	Null	0.523	0.73	0.569	0.907	0.78	0.752	0.834	0.596	0.699	0.826	1.008	0.808	0.642	1.09
YKL080W	VMA5	None	0.931	0.58	0.64	0.81	0.804	0.656	0.784	0.67	0.632	0.976	0.708	0.845	0.835	1.063	0.95	0.623	1.088
YKL081W	TEF4	None	1.11	0.719	0.83	0.844	1.047	0.855	1.008	0.931	0.792	1.096	0.789	1.225	0.969	1.507	1.229	0.838	1.441
YKL082C	RRP14	None	0.822	0.297	0.346	0.512	0.732	0.607	0.792	0.72	0.696	0.931	0.656	0.764	0.71	0.848	0.705	0.599	0.954
YKL084W	HOT13	None	0.77	0.62	0.461	0.808	0.822	1.036	0.92	0.935	0.76	0.904	0.558	0.75	0.865	0.934	0.846	0.627	0.959
YKL085W	MDH1	None	0.639	0.669	0.669	0.766	0.648	0.88	0.781	0.773	0.586	0.898	0.557	0.799	0.67	0.951	0.712	0.553	0.818
YKL086W	SRX1	None	0.604	0.437	0.425	0.528	0.7	0.584	0.649	0.679	0.61	0.86	0.533	0.733	0.729	0.951	0.785	0.667	0.768
YKL087C	CYT2	None	0.605	0.528	Null	0.668	0.603	0.789	0.805	0.638	0.576	1.031	0.526	Null	0.717	1.01	0.615	0.647	0.746
YKL088W	CAB3	None	0.714	0.445	0.413	0.71	0.716	0.699	0.674	0.754	0.814	1.093	0.907	1.051	0.795	1.164	0.928	0.837	0.913
YKL089W	MIF2	G1	0.48	0.526	0.557	0.899	0.563	0.926	0.626	0.582	0.49	1.004	0.617	Null	0.759	1.269	0.6	0.672	0.79
YKL092C	BUD2	None	0.71	0.459	0.482	0.619	0.693	0.64	0.645	0.606	0.582	0.772	0.677	0.958	0.818	1.037	0.87	0.694	0.697
YKL093W	MBR1	None	0.816	0.687	Null	0.74	Null	0.944	0.687	0.71	0.58	0.922	0.548	1.035	0.719	1.268	0.593	0.553	0.884
YKL094W	YJU3	None	0.781	0.637	0.495	0.6	0.662	0.764	0.743	0.758	0.665	0.782	0.646	0.878	0.817	0.932	0.823	0.671	0.793
YKL096W	CWP1	S/G2	0.443	0.971	0.915	0.751	0.896	1.672	2.602	1.514	0.681	1.111	0.19	0.239	0.53	1.189	1.848	1.148	2.193
YKL096W-A	CWP2	S/G2	0.708	0.407	0.468	0.522	0.804	0.591	1.061	0.698	0.675	0.729	0.466	0.566	0.861	1.172	1.593	0.729	1.735
YKL098W	MTC2	None	0.767	0.642	0.64	0.644	Null	0.77	0.727	0.667	0.532	Null	0.522	0.881	0.736	0.941	0.731	0.598	0.957
YKL099C	UTP11	None	0.738	0.249	0.324	0.496	0.749	0.687	0.74	0.731	0.606	0.814	0.49	0.662	0.808	0.983	0.768	0.562	1.017
YKL100C	None	None	0.708	0.725	0.643	0.624	0.639	0.595	0.661	0.477	0.414	0.619	0.432	0.727	0.608	0.818	0.671	0.426	0.877
YKL101W	HSL1	G1	0.608	0.396	0.465	0.886	1.175	0.698	0.697	0.583	0.366	0.581	0.519	1.266	1.096	1.249	0.801	0.534	0.805
YKL103C	LAP4	G1	0.932	0.477	0.722	0.697	0.703	0.628	0.58	0.461	0.352	0.511	0.554	0.908	0.844	0.995	0.944	0.578	0.956
YKL104C	GFA1	M/G1	2.48	1.526	1.449	1.087	0.883	0.726	0.762	0.897	0.776	1.328	0.817	1.434	0.813	1.084	0.757	0.678	1.349
YKL105C	None	None	0.8	Null	0.564	0.598	0.744	0.664	0.699	0.648	0.53	0.888	0.604	0.845	0.695	Null	0.895	0.58	0.998
YKL106W	AAT1	None	0.662	0.495	0.369	0.625	0.57	0.831	0.615	0.587	0.636	1.069	0.647	1.014	0.783	1.137	0.674	0.558	0.768
YKL107W	None	None	1.248	0.885	0.733	1.195	0.901	1.192	0.676	1.071	0.773	1.037	0.812	1.264	0.911	1.338	0.968	0.912	1.111
YKL110C	KTI12	None	0.717	0.395	0.293	0.472	0.493	0.646	0.543	0.531	0.586	0.967	0.495	0.728	0.713	0.932	0.634	0.619	0.676
YKL111C	None	None	0.488	0.471	0.58	0.799	0.788	0.982	0.666	0.864	0.628	0.799	0.63	0.909	0.807	1.33	0.869	0.8	0.967
YKL112W	ABF1	None	0.317	0.421	0.51	0.891	0.663	1.12	0.67	0.817	0.502	1.015	0.481	1.021	0.73	1.321	0.761	0.771	1.029
YKL113C	RAD27	G1	0.332	Null	0.802	1.313	1.01	0.789	0.428	Null	0.308	Null	0.784	1.555	1.149	1.225	0.727	0.561	0.457
YKL114C	APN1	None	0.764	0.613	0.625	0.885	0.623	1.079	0.731	0.885	0.682	1.305	0.781	1.248	0.834	1.283	0.789	0.621	1.015
YKL115C	None	None	0.805	Null	0.627	0.791	Null	0.887	0.601	0.745	0.586	0.864	0.701	0.872	0.834	1.181	0.666	0.677	0.795
YKL116C	PRR1	M/G1	0.489	0.478	Null	0.517	0.451	0.544	0.454	0.419	0.44	1.404	0.958	1.238	0.726	Null	0.396	0.511	0.518
YKL117W	SBA1	None	0.972	0.859	0.763	1.093	0.819	1.175	0.821	1.115	0.9	1.124	0.919	1.168	0.914	1.352	1.005	0.809	1.079
YKL118W	None	None	0.751	0.726	0.665	0.654	0.834	0.889	0.719	0.929	0.619	Null	0.519	0.877	0.566	Null	0.639	0.612	1.09
YKL119C	VPH2	None	0.829	0.651	0.664	0.937	0.796	0.969	0.824	0.971	0.593	0.746	0.623	0.899	0.821	1.124	0.804	0.532	Null
YKL120W	OAC1	None	0.896	0.593	0.471	0.357	Null	0.64	0.763	0.526	0.578	Null	0.517	0.693	0.669	1.071	0.699	0.511	0.988
YKL121W	DGR2	None	0.758	Null	0.57	0.616	0.744	0.676	0.684	0.564	0.515	0.66	0.609	0.831	0.766	Null	0.844	0.567	0.892
YKL122C	SRP21	None	0.701	0.619	0.517	0.543	0.652	0.923	0.777	0.794	0.58	0.883	0.54	0.772	0.752	1.094	0.847	0.536	1.265
YKL123W	None	None	0.784	0.93	0.736	0.744	0.762	0.912	0.78	0.926	0.561	0.827	0.619	0.923	0.779	1.048	0.787	0.617	Null
YKL124W	SSH4	None	0.749	0.839	0.646	0.47	Null	0.825	0.704	Null	0.605	Null	0.556	0.863	0.695	1.094	0.678	0.541	0.954
YKL125W	RRN3	None	0.894	0.618	0.546	1.063	0.948	1.059	0.923	1.09	0.692	1.088	0.635	0.947	0.825	1.131	0.901	0.689	1.266
YKL126W	YPK1	None	0.77	0.71	0.766	0.694	0.853	0.821	0.839	0.685	0.592	0.915	0.609	0.839	0.679	1.119	0.821	0.68	1.14
YKL127W	PGM1	G1	1.722	1.014	1.145	1.28	1.362	1.128	1.2	1.056	0.634	0.821	0.614	0.995	0.968	1.245	1.231	0.729	1.157
YKL128C	PMU1	None	3.205	0.678	0.415	0.35	0.648	0.748	0.81	0.751	0.701	1.178	0.794	1.115	0.948	1.305	0.926	0.649	1.271
YKL129C	MYO3	None	0.883	0.541	0.664	0.749	0.816	0.734	0.844	0.738	0.602	0.818	0.713	0.953	0.723	0.986	0.845	0.637	1.015
YKL130C	SHE2	G2/M	0.57	0.383	Null	0.366	Null	0.747	0.767	0.622	0.76	1.202	0.513	Null	0.676	0.973	0.63	0.621	0.846
YKL131W	None	None	0.897	0.583	0.562	0.781	0.689	0.788	0.74	0.822	0.733	0.849	0.778	0.882	0.865	1.24	0.862	0.788	0.841
YKL135C	APL2	None	0.807	Null	0.451	0.605	0.657	0.628	0.586	0.709	0.612	0.757	0.717	0.878	0.695	1.254	0.845	0.94	0.787
YKL136W	None	None	0.658	0.55	0.473	0.559	0.651	0.688	0.621	0.625	0.576	1.125	0.571	0.794	0.668	1.042	0.672	0.632	0.717
YKL137W	CMC1	None	0.866	0.764	0.671	0.929	0.621	1.06	0.679	0.922	0.682	0.767	0.69	0.891	0.83	1.264	0.81	0.732	0.934
YKL138C	MRPL31	None	0.755	0.687	0.61	0.963	0.614	1.066	0.84	1.012	0.756	1.412	0.674	Null	0.755	1.145	0.603	0.643	1.028
YKL140W	TGL1	None	0.635	0.629	0.539	0.701	0.763	0.761	0.663	0.593	0.582	1.189	0.609	1.058	0.806	1.172	0.728	0.699	0.74
YKL141W	SDH3	None	0.875	0.675	0.79	0.864	0.707	0.653	0.698	0.676	0.694	0.674	0.658	0.706	0.762	0.96	0.753	0.589	0.657
YKL142W	MRP8	None	0.916	0.988	0.865	0.494	0.595	0.646	0.652	0.595	0.543	0.82	0.59	0.738	0.672	0.713	0.732	0.426	1.011
YKL143W	LTV1	None	0.989	0.259	0.309	0.52	0.705	0.722	0.84	0.847	0.747	0.987	0.675	0.983	0.815	1.131	0.744	0.613	1.129
YKL144C	RPC25	None	0.685	0.351	0.458	Null	0.702	0.572	0.772	0.629	0.689	0.738	0.616	0.806	0.746	1.035	0.757	0.488	1.049
YKL145W	RPT1	None	0.899	0.695	0.654	0.742	0.828	0.827	0.917	0.786	0.75	1.029	0.74	1.057	0.787	1.008	0.829	0.651	1.069
YKL146W	AVT3	None	0.585	0.459	0.558	Null	0.779	0.541	0.743	0.601	0.625	0.838	0.615	0.966	0.686	0.994	0.64	0.559	0.928
YKL147C	None	None	0.784	0.493	0.608	0.725	0.798	Null	0.822	0.772	0.662	0.846	0.631	0.928	0.746	0.992	0.79	0.656	1.063
YKL148C	SDH1	None	0.694	0.79	1.05	Null	0.713	0.576	0.599	0.439	0.417	0.703	0.502	0.778	0.629	0.776	0.628	0.477	0.514
YKL149C	DBR1	None	0.728	Null	0.46	0.59	0.816	0.703	0.759	0.625	0.552	Null	0.527	0.745	0.702	Null	0.727	0.574	0.939
YKL150W	MCR1	None	0.811	1.08	0.99	0.333	0.712	0.814	0.747	0.718	0.587	0.979	0.661	0.882	0.756	0.988	0.876	0.523	0.325
YKL151C	None	M/G1	0.832	0.654	0.834	0.934	Null	0.566	0.703	0.503	0.567	0.671	0.54	0.726	0.645	Null	0.694	0.529	1.245
YKL152C	GPM1	None	1.229	0.766	0.933	0.555	1.022	0.802	1.102	0.715	0.801	1.17	0.745	0.969	0.883	1.218	1.025	0.631	1.018
YKL153W	None	None	1.403	0.926	1.004	1.231	1.216	1	1.13	1.077	0.883	1.207	0.915	1.011	0.975	1.439	1.395	0.857	1.502
YKL154W	SRP102	None	0.525	0.493	0.3	0.641	0.564	0.836	0.718	0.634	0.59	1.143	0.531	0.698	0.782	1.202	0.64	0.574	0.767
YKL155C	RSM22	None	0.897	Null	0.559	0.685	Null	0.838	0.674	Null	0.731	0.871	0.712	0.986	0.723	1.149	0.786	0.842	0.757
YKL156W	RPS27A	None	0.633	0.532	0.365	0.6	0.454	0.788	0.59	0.743	0.61	1.202	0.524	0.714	0.807	1.027	0.752	0.553	1.018
YKL157W	APE2	None	1.024	0.705	0.779	0.973	0.796	0.896	0.684	0.736	0.74	0.839	0.815	1.17	0.759	1.307	0.91	0.826	0.739
YKL158W	None	None	0.664	3.403	0.53	0.696	0.631	0.899	0.744	0.738	0.668	1.16	0.683	1.066	0.732	1.175	0.8	0.708	0.846
YKL159C	RCN1	None	0.929	0.562	0.55	0.659	0.708	0.721	0.703	0.567	0.698	0.744	0.672	0.899	0.704	1.173	0.803	0.664	0.787
YKL160W	ELF1	None	0.764	0.658	0.547	0.681	0.611	0.935	0.806	0.853	0.843	1.529	0.786	1.055	0.822	1.114	0.9	0.71	1.007
YKL162C	None	None	0.548	0.769	Null	0.314	0.185	1.16	0.597	0.504	0.545	Null	1.228	0.781	0.729	Null	0.459	0.423	0.94
YKL163W	PIR3	M/G1	0.627	1.084	0.697	0.498	0.297	0.173	0.162	0.184	0.301	1.395	2.222	1.941	1.044	0.963	0.581	0.32	0.389
YKL164C	PIR1	M/G1	0.317	0.662	0.34	0.294	0.123	0.195	0.087	0.146	0.182	1.712	2.197	2.159	1.144	0.784	0.513	0.275	0.544
YKL165C	MCD4	G1	0.57	0.366	0.642	0.993	0.672	0.932	0.695	0.528	0.487	0.669	0.911	1.024	0.961	1.348	0.991	0.666	0.571
YKL166C	TPK3	None	0.849	Null	0.542	0.43	0.664	0.614	0.703	0.728	0.67	Null	0.586	0.789	0.686	0.953	Null	0.495	0.581
YKL167C	MRP49	None	0.917	0.662	0.63	0.792	0.898	0.892	0.975	0.881	0.655	0.904	0.624	0.792	0.77	1.011	0.829	0.568	1.284
YKL168C	KKQ8	None	0.656	0.568	0.595	0.395	0.577	0.529	0.587	0.53	0.505	Null	0.582	0.907	0.736	0.822	0.561	0.507	0.918
YKL169C	None	None	0.921	0.728	0.734	0.789	0.85	0.92	0.776	0.817	0.576	0.971	0.618	0.81	0.743	0.985	0.808	0.564	1.22
YKL170W	MRPL38	None	0.909	0.64	0.673	0.827	0.603	0.801	0.701	0.838	0.582	Null	0.605	0.878	0.731	0.846	0.731	0.511	1.145
YKL172W	EBP2	G2/M	0.823	0.262	0.318	0.579	0.647	0.773	0.826	0.942	0.728	1.026	0.604	1.009	0.799	1.21	0.744	0.688	0.881
YKL173W	SNU114	None	0.816	0.524	0.631	0.675	0.771	0.772	0.8	0.694	0.541	0.794	0.625	0.875	0.721	1.224	0.982	0.588	1.057
YKL174C	TPO5	None	0.876	0.419	0.477	0.549	0.738	0.609	0.81	0.621	0.679	0.89	0.58	0.817	0.777	0.982	0.704	0.551	1.126
YKL175W	ZRT3	None	0.972	0.454	0.62	0.621	1.021	1.148	1.073	0.787	0.837	1.021	0.819	0.9	0.882	1.253	1.101	0.683	1.179
YKL176C	LST4	None	0.778	0.367	0.454	0.498	0.704	0.55	0.73	0.651	0.573	0.973	0.557	0.88	0.761	0.991	0.714	0.643	1.133
YKL179C	COY1	None	0.847	0.793	0.583	0.813	Null	0.883	0.613	0.799	0.714	0.967	0.944	1.033	0.697	1.397	1.021	0.938	0.845
YKL180W	RPL17A	None	0.871	0.614	0.538	0.809	0.733	0.833	0.713	0.784	0.793	1.191	0.818	1.04	0.979	1.365	1.168	0.823	1.07
YKL181W	PRS1	None	1.041	0.564	0.588	0.749	1.035	0.814	0.826	0.856	0.985	1.1	1.14	1.029	0.873	1.423	1.218	0.923	0.949
YKL182W	FAS1	M/G1	0.699	0.62	0.367	0.679	0.588	0.615	0.519	0.407	0.389	0.852	0.667	0.85	0.736	1.178	0.817	0.75	0.668
YKL183W	LOT5	S/G2	0.646	0.583	0.504	0.698	0.854	1.19	0.82	1.051	0.888	1.053	0.856	0.893	0.606	1.468	0.968	0.931	1.051
YKL184W	SPE1	None	0.951	0.696	0.723	0.928	0.841	0.878	0.846	0.903	0.824	1.198	0.738	0.99	0.841	1.377	0.882	0.748	0.863
YKL185W	ASH1	M/G1	0.567	0.208	0.397	0.211	Null	0.184	Null	0.174	0.42	2.681	1.932	1.412	0.654	0.891	0.387	0.337	0.403
YKL186C	MTR2	None	0.7	0.482	Null	0.509	0.695	0.693	0.703	0.68	0.664	1.005	0.661	0.925	0.718	0.906	Null	0.488	0.823
YKL187C	None	None	1.04	0.923	0.797	1.003	Null	1.014	Null	1.035	0.632	1.085	Null	1.136	0.719	1.508	0.897	0.89	0.91
YKL190W	CNB1	None	0.758	0.526	0.639	0.677	0.639	0.664	0.724	0.589	0.617	0.85	0.588	0.796	0.829	0.924	0.818	0.532	1.263
YKL191W	DPH2	None	0.818	0.329	0.367	0.476	0.753	1.003	0.763	0.753	0.655	0.908	0.602	0.764	0.711	1.123	0.866	0.545	1.131
YKL192C	ACP1	None	0.78	0.499	0.639	0.708	0.789	Null	0.858	0.694	0.659	0.844	0.627	0.712	0.825	0.88	0.839	0.453	0.915
YKL193C	SDS22	None	0.734	0.494	0.6	0.528	0.973	0.729	0.671	0.592	0.525	0.674	0.658	0.636	0.548	Null	0.806	0.542	0.851
YKL194C	MST1	None	0.882	0.661	0.814	0.765	0.676	0.728	0.742	0.761	0.622	Null	0.613	0.844	0.651	0.869	0.596	0.515	0.972
YKL195W	MIA40	None	1.009	0.757	0.83	0.987	0.69	1	0.911	0.92	0.632	0.947	0.657	1.018	0.776	1.236	0.815	0.696	1.118
YKL196C	YKT6	None	0.872	0.525	0.647	0.773	0.676	0.823	0.942	0.991	0.831	1.042	0.673	0.851	0.882	0.925	0.969	0.58	0.687
YKL197C	PEX1	None	0.793	0.536	0.69	0.719	0.879	0.723	0.826	0.796	0.663	Null	0.896	0.995	0.755	1.056	1.071	0.631	1.09
YKL198C	PTK1	None	0.676	0.425	0.542	0.775	0.664	0.545	0.68	0.582	0.473	0.86	0.477	0.909	0.617	0.935	0.579	0.466	1.087
YKL199C	None	None	0.813	0.434	0.785	0.839	0.815	0.86	0.763	0.63	0.591	Null	0.807	0.894	0.713	0.948	0.887	0.654	0.983
YKL200C	None	None	0.688	0.585	0.681	0.547	0.643	0.697	0.772	0.688	0.53	0.781	0.483	0.666	0.62	0.919	0.658	0.537	1.031
YKL201C	MNN4	None	0.687	0.63	0.819	Null	0.838	1.199	0.921	0.766	0.629	0.886	0.601	0.707	0.566	1.081	0.949	0.741	1.17
YKL202W	None	None	0.655	0.606	0.829	0.657	0.573	0.559	0.554	0.738	0.495	0.77	0.653	0.739	0.667	1.023	0.755	0.613	0.62
YKL203C	TOR2	None	0.682	0.609	0.641	0.624	0.738	0.762	0.577	0.931	0.698	0.744	Null	0.803	0.712	1.091	1.067	0.83	0.692
YKL204W	EAP1	None	0.636	0.617	0.357	0.467	0.533	0.655	0.671	0.682	0.614	Null	0.631	Null	0.684	Null	0.64	0.646	0.696
YKL205W	LOS1	None	0.734	0.368	0.486	0.617	0.841	0.676	0.582	0.728	0.793	0.971	1.333	1.015	0.676	1.406	1.176	0.936	0.707
YKL206C	ADD66	None	0.679	Null	0.427	0.504	0.388	0.646	0.672	0.601	0.585	0.639	0.514	0.771	0.629	0.95	0.495	0.505	0.794
YKL207W	AIM27	None	0.562	0.428	0.484	0.593	0.709	0.673	0.606	0.731	0.704	0.872	0.704	0.805	0.766	1.287	0.955	0.725	0.742
YKL209C	STE6	G2/M	0.997	0.526	0.501	0.407	0.676	0.338	0.265	0.431	0.595	1.013	1.48	0.92	0.521	0.857	0.72	0.6	0.594
YKL210W	UBA1	None	0.629	0.469	0.413	0.6	0.584	0.588	0.661	0.659	0.674	0.845	0.625	1.032	0.664	1.091	0.748	0.752	0.584
YKL211C	TRP3	None	0.7	0.587	0.767	0.714	0.734	0.662	0.626	0.725	0.871	0.99	Null	0.922	0.826	1.276	1.14	0.78	0.7
YKL212W	SAC1	None	0.932	0.645	0.624	0.866	0.698	0.871	0.691	0.668	0.643	0.82	0.614	0.975	0.783	1.17	0.827	0.612	0.723
YKL213C	DOA1	None	0.785	0.571	0.713	0.763	Null	0.771	0.501	0.79	0.711	0.898	Null	1.016	0.731	1.213	1.048	0.775	0.672
YKL214C	YRA2	None	0.744	0.566	0.601	0.6	0.74	0.679	0.698	0.722	0.658	Null	0.617	0.779	0.801	0.796	0.755	0.49	1.101
YKL216W	URA1	None	1.021	0.494	0.424	0.597	0.779	0.711	0.858	0.749	0.695	1.056	0.685	0.878	0.892	1.107	0.868	0.587	1.147
YKL218C	SRY1	None	1.433	1.738	1.592	1.342	1.132	0.787	0.837	0.724	0.68	Null	0.965	1.089	0.916	Null	0.822	0.695	1.131
YKL219W	COS9	None	0.955	0.652	1.109	0.977	1.276	1.247	1.036	0.831	0.729	0.993	0.909	0.894	0.897	1.326	1.259	0.705	1.317
YKL220C	FRE2	None	0.9	Null	0.739	0.768	0.896	0.648	0.855	0.709	0.699	Null	1.197	0.84	1.077	1.145	1.568	0.854	1.187
YKL221W	MCH2	None	1.479	0.91	1.33	1.287	1.623	1.895	0.918	1.467	0.725	1.507	Null	1.165	0.831	Null	1.362	0.955	1.818
YKL222C	None	None	0.887	Null	0.598	0.548	0.701	0.601	0.673	0.606	0.594	Null	0.619	0.791	0.716	Null	0.658	0.501	1.152
YKL224C	PAU16	None	0.821	0.635	0.658	0.66	0.782	0.593	0.7	0.539	0.535	0.721	0.566	0.801	0.805	0.947	0.804	0.456	1.042
YKR001C	VPS1	None	0.519	0.62	0.53	0.825	0.992	0.851	0.792	0.71	0.771	1.196	1.148	0.976	0.794	1.378	1.168	0.92	0.844
YKR002W	PAP1	None	0.938	1.425	0.672	1.108	0.774	0.988	0.728	0.806	0.768	0.967	0.822	1.105	0.842	1.239	0.916	0.869	0.832
YKR003W	OSH6	None	0.75	0.843	0.713	0.823	0.718	0.877	0.578	0.529	0.542	1.088	0.887	0.882	0.622	0.959	0.868	0.754	0.82
YKR004C	ECM9	None	0.655	Null	Null	0.558	0.74	1.153	0.74	0.873	0.634	0.886	0.571	0.679	0.766	1.061	0.764	0.733	1.023
YKR006C	MRPL13	None	0.875	0.471	0.519	0.684	0.633	0.769	0.679	0.628	0.649	0.844	0.631	0.807	0.759	1.034	0.717	0.567	0.654
YKR007W	MEH1	None	0.547	0.661	0.479	0.81	Null	0.796	0.625	0.556	0.727	1.255	0.784	0.919	0.96	1.209	1.105	0.792	0.979
YKR008W	RSC4	None	0.671	0.579	0.39	0.576	0.681	0.736	0.708	0.724	0.625	0.941	0.683	0.799	0.763	1.141	0.92	0.765	0.771
YKR009C	FOX2	None	0.631	0.562	0.481	0.641	Null	0.964	0.712	0.641	0.58	0.966	0.6	0.803	0.665	1.109	0.594	0.72	0.905
YKR010C	TOF2	S	0.426	Null	0.379	0.612	0.734	0.823	0.693	0.585	0.497	0.543	0.406	0.667	0.801	1.256	0.863	0.715	0.696
YKR011C	None	None	0.602	0.962	0.559	0.612	Null	0.997	0.688	0.727	0.48	0.863	0.492	0.796	0.613	0.841	0.611	0.579	0.845
YKR012C	None	G1	1.818	1.153	1.594	2.982	1.976	1.566	0.839	0.629	0.406	0.447	0.686	2.464	2.334	3.022	2.051	0.976	0.941
YKR013W	PRY2	G1	1.763	0.781	1.966	2.264	2.348	1.409	0.883	0.431	0.323	0.473	0.68	2.612	2.331	3.778	2.173	0.801	0.994
YKR014C	YPT52	None	0.897	0.616	0.77	0.802	0.85	0.639	0.819	0.581	0.67	0.873	0.696	0.929	0.887	1.05	0.934	0.532	1.121
YKR016W	AIM28	None	0.804	0.696	0.659	0.657	0.661	0.611	0.72	0.574	0.539	0.855	0.583	0.848	0.647	0.824	0.683	0.526	0.977
YKR018C	None	None	1.163	0.876	0.936	1.115	0.965	1.037	0.913	0.903	0.734	1.343	0.768	1.116	0.919	1.276	1.124	0.692	1.326
YKR020W	VPS51	None	0.888	0.739	0.739	0.725	0.825	0.672	0.705	0.813	0.566	Null	0.602	0.724	0.767	Null	0.754	0.604	1.174
YKR021W	ALY1	G2/M	0.603	0.503	0.518	0.442	Null	0.501	0.706	Null	0.681	1.072	0.551	0.837	0.54	1.106	0.626	0.592	0.967
YKR022C	NTR2	None	0.77	0.494	0.648	0.659	0.667	0.699	0.77	0.925	0.704	Null	0.552	0.874	0.747	Null	0.698	0.604	1.364
YKR023W	None	None	0.888	0.703	0.619	0.766	Null	0.789	0.754	Null	0.636	0.954	0.55	0.756	0.677	1.052	0.699	0.633	0.733
YKR024C	DBP7	None	0.809	0.305	0.316	0.617	0.708	0.663	0.889	0.746	0.658	0.924	0.571	0.774	0.906	1.032	0.905	0.731	1.121
YKR025W	RPC37	None	0.788	0.513	0.426	0.691	0.476	0.789	0.705	Null	0.719	1.14	0.626	0.922	0.74	1.002	0.736	0.635	0.872
YKR026C	GCN3	None	0.963	0.486	0.49	0.792	0.712	0.695	0.656	0.704	0.715	0.95	0.683	0.849	0.828	0.927	0.761	0.574	0.777
YKR027W	BCH2	None	0.897	0.851	0.713	1.004	0.566	1.095	0.726	0.817	0.732	1.392	0.734	1.313	0.822	1.363	0.866	0.91	1.137
YKR028W	SAP190	None	0.63	0.511	0.372	0.575	0.552	0.575	0.615	0.618	0.567	0.926	0.636	1.048	0.752	1.132	0.791	0.749	0.788
YKR030W	GMH1	None	0.828	0.566	0.521	0.698	0.611	0.893	0.718	0.917	0.719	0.97	0.682	0.845	0.788	1.104	0.822	0.648	1.066
YKR035C	OPI8	None	0.702	0.76	0.464	0.815	Null	0.961	0.569	0.81	0.631	1.039	0.747	0.982	0.739	1.097	0.617	0.765	0.96
YKR036C	CAF4	None	0.75	0.526	0.405	0.628	0.543	0.821	0.6	0.688	0.67	0.821	0.555	0.707	0.705	1.066	0.715	0.797	0.822
YKR038C	KAE1	None	0.589	0.483	0.478	0.465	0.646	0.531	0.71	0.552	0.519	Null	0.497	0.675	0.757	0.885	0.725	0.522	0.884
YKR042W	UTH1	G2/M	2.327	1.281	1.239	1.16	1.218	0.816	1.161	0.883	1.043	1.454	0.832	0.669	0.598	0.737	0.805	0.487	1.197
YKR043C	None	None	1.005	1.109	0.69	0.635	0.87	0.601	1.015	0.544	0.848	1.097	1.062	0.734	0.943	0.925	0.977	0.651	1.093
YKR044W	UIP5	None	0.705	Null	0.471	0.558	0.903	0.7	0.918	0.842	0.606	0.766	0.531	0.684	0.699	0.982	0.834	0.597	1.002
YKR045C	None	None	0.664	0.569	0.527	0.619	0.662	0.896	0.745	1.27	0.551	0.842	0.497	0.877	0.623	1.152	0.65	0.611	0.887
YKR046C	PET10	G2/M	0.801	0.484	0.566	0.579	0.701	0.663	0.826	0.755	0.656	0.804	0.548	0.695	0.729	0.9	0.912	0.573	0.74
YKR047W	None	None	0.891	0.645	0.663	0.605	0.609	0.693	0.903	0.7	0.749	0.988	0.622	0.937	0.696	1.127	0.733	0.565	1.072
YKR048C	NAP1	None	0.901	0.526	0.629	0.689	0.775	0.683	0.96	0.781	0.775	0.993	0.69	0.792	0.696	0.882	0.857	0.625	1.102
YKR049C	FMP46	None	0.754	0.618	0.594	0.607	Null	0.814	0.583	0.638	0.618	1.066	0.547	1.049	0.622	1.294	0.692	0.712	0.771
YKR050W	TRK2	None	0.889	0.451	0.603	0.627	0.803	0.689	0.676	0.951	0.769	0.845	0.65	0.957	0.748	1.108	0.885	0.864	0.785
YKR051W	None	None	0.512	0.496	Null	0.456	Null	0.807	0.626	0.595	0.653	1.404	0.575	0.788	0.627	1.13	0.701	0.725	0.765
YKR052C	MRS4	None	0.944	Null	0.803	0.994	0.847	1.174	0.836	1.232	1.049	1.233	0.848	1.126	0.944	1.336	0.957	0.906	1.342
YKR053C	YSR3	None	0.513	0.473	Null	0.463	Null	0.818	0.612	0.624	0.661	1.257	0.763	1.112	0.731	1.237	0.683	0.73	0.839
YKR054C	DYN1	None	0.987	Null	Null	0.706	0.75	0.437	0.614	0.597	0.664	0.828	0.618	0.784	0.546	Null	0.771	0.648	0.949
YKR056W	TRM2	None	0.772	Null	0.314	0.485	0.556	0.535	0.6	0.808	0.665	0.678	0.524	Null	0.765	1.051	0.686	0.642	0.78
YKR057W	RPS21A	None	0.679	0.607	0.453	0.64	0.519	0.692	0.532	0.62	0.676	1.155	0.605	0.805	0.783	0.95	0.861	0.626	0.879
YKR059W	TIF1	None	1.116	0.821	0.691	0.826	0.807	1.008	0.834	0.953	0.731	1.268	0.747	1.142	0.858	1.511	1.054	0.873	1.136
YKR062W	TFA2	None	0.874	0.62	0.607	0.752	0.648	0.699	0.669	0.721	0.62	0.915	0.665	0.919	0.751	0.982	0.899	0.593	1.034
YKR063C	LAS1	None	0.724	0.384	0.423	0.457	0.567	0.514	0.686	0.552	0.596	0.907	0.522	0.814	0.684	1.09	0.612	0.52	1.023
YKR064W	OAF3	None	0.699	Null	0.561	0.576	0.598	0.582	0.688	0.66	0.521	Null	0.499	0.791	0.664	Null	0.701	0.586	0.942
YKR065C	PAM17	None	0.736	0.57	0.589	0.461	0.643	0.521	0.721	0.557	0.556	0.797	0.512	0.678	0.661	0.837	0.648	0.419	0.88
YKR066C	CCP1	None	0.739	0.523	0.783	0.705	0.78	0.604	0.789	0.617	0.578	0.935	0.65	0.909	0.812	0.888	0.766	0.473	0.923
YKR067W	GPT2	None	0.615	0.865	0.794	0.494	0.683	0.524	0.68	0.57	0.552	0.814	0.56	0.957	0.621	1.009	0.679	0.507	0.87
YKR068C	BET3	None	0.714	Null	0.546	0.637	0.672	0.759	0.828	0.676	0.568	0.672	0.548	0.719	0.777	0.824	0.865	0.553	1.035
YKR070W	None	None	0.784	0.458	0.582	0.588	0.696	0.667	0.786	0.602	0.569	0.683	0.565	0.811	0.755	0.876	0.812	0.506	0.889
YKR071C	DRE2	None	0.866	0.536	0.502	0.465	0.628	0.616	0.821	0.683	0.607	0.886	0.543	0.811	0.705	1.268	0.76	0.497	0.764
YKR072C	SIS2	None	1.172	0.7	0.562	0.772	0.657	0.839	0.757	0.918	0.683	1	0.686	1.029	0.708	1.389	0.761	0.69	1.256
YKR074W	AIM29	None	1.057	0.741	0.678	0.935	0.725	0.738	0.656	0.666	0.722	0.967	0.765	0.938	0.94	1.023	0.884	0.669	0.808
YKR078W	None	None	0.823	0.787	0.417	0.628	0.632	0.625	0.634	0.713	0.752	0.966	0.709	0.941	0.776	1.078	0.77	0.709	0.853
YKR079C	TRZ1	G2/M	0.675	Null	0.304	0.523	0.543	0.641	0.727	0.699	0.721	1.151	0.727	1.071	0.72	1.181	0.601	0.66	0.796
YKR080W	MTD1	None	0.639	1.127	0.699	0.541	0.513	0.547	0.717	0.763	0.879	0.808	0.666	0.727	0.656	1.02	0.877	0.829	0.919
YKR081C	RPF2	None	0.707	0.442	0.241	0.497	0.471	0.728	0.695	0.745	0.794	1.209	0.578	0.862	0.739	1.037	0.613	0.649	0.92
YKR082W	NUP133	None	0.695	0.501	0.378	0.564	0.644	0.649	0.693	0.785	0.738	0.931	0.788	0.821	0.722	1.251	1.088	1.008	0.767
YKR084C	HBS1	None	0.87	0.709	0.569	0.779	0.794	0.714	0.667	0.793	0.754	0.927	0.877	1.204	0.849	1.326	0.918	0.81	0.784
YKR085C	MRPL20	None	0.7	0.498	0.554	0.392	0.642	0.631	0.744	0.615	0.585	0.834	0.563	0.86	0.699	0.913	0.721	0.485	0.79
YKR086W	PRP16	None	0.776	0.574	0.606	0.612	0.614	0.49	0.677	0.56	0.572	0.776	0.647	0.835	0.663	Null	0.878	0.564	0.895
YKR087C	OMA1	None	0.845	0.618	0.716	0.453	0.714	0.693	0.774	0.797	0.642	0.936	0.645	0.881	0.802	1.092	0.751	0.544	0.997
YKR088C	TVP38	None	0.843	0.506	0.599	0.657	0.822	0.724	0.96	0.726	0.618	0.766	0.57	0.725	0.745	1.063	0.913	0.553	0.928
YKR089C	TGL4	None	0.844	0.605	0.605	0.364	0.555	0.598	0.703	0.529	0.581	1.037	0.641	0.82	0.678	1.003	0.758	0.539	0.806
YKR090W	PXL1	G1	0.456	Null	0.54	1.014	0.792	0.736	0.741	0.58	0.461	0.746	0.659	1.146	0.887	1.034	0.944	0.544	0.993
YKR091W	SRL3	G1	2.289	0.951	1.015	Null	Null	0.922	0.791	0.579	0.454	Null	0.666	0.974	0.781	1.18	0.842	0.624	1.01
YKR092C	SRP40	None	0.669	0.207	0.288	0.495	0.873	0.748	0.919	0.728	0.666	0.868	0.596	0.721	0.706	1.067	0.862	0.582	1.128
YKR093W	PTR2	None	0.679	0.433	0.436	Null	0.486	0.382	0.485	0.329	0.363	0.604	0.449	0.594	0.541	0.699	0.508	0.352	0.561
YKR094C	RPL40B	None	0.953	0.556	0.637	0.702	0.778	0.66	0.766	0.702	0.539	0.986	0.625	0.778	0.84	1.067	1.087	0.573	1.318
YKR097W	PCK1	None	0.541	0.614	Null	0.705	Null	0.822	0.58	0.647	0.49	1.039	0.478	0.874	0.654	0.976	0.473	0.584	0.705
YKR100C	SKG1	None	0.881	0.613	0.674	0.935	0.916	0.901	0.744	0.763	0.754	0.808	0.764	1.202	0.846	1.294	0.854	0.838	0.879
YKR106W	None	None	0.934	0.542	0.534	0.734	0.771	0.719	0.574	0.798	0.615	0.784	0.664	0.86	0.661	1.106	0.765	0.618	0.737
YLL001W	DNM1	None	0.531	Null	0.549	0.571	Null	1.005	0.855	0.721	0.675	1.109	0.657	0.856	0.716	1.173	0.724	0.776	0.797
YLL002W	RTT109	G1	0.389	Null	0.86	1.182	0.794	Null	0.608	Null	0.49	0.812	0.834	1.435	0.936	1.25	0.772	0.573	0.589
YLL006W	MMM1	None	0.656	0.479	0.681	0.587	0.683	0.767	0.833	0.649	0.652	0.878	0.591	0.825	0.665	1.024	0.852	0.572	1.069
YLL008W	DRS1	None	0.865	0.297	0.334	0.564	0.776	0.876	0.995	0.824	0.76	1.029	0.679	0.92	0.824	1.3	0.937	0.698	1.149
YLL009C	COX17	None	1.004	0.796	0.739	0.857	0.78	0.933	0.996	0.826	0.744	1.087	0.718	0.831	0.861	0.954	0.885	0.664	0.971
YLL010C	PSR1	None	0.824	0.557	0.556	Null	0.6	1.145	0.814	0.859	0.533	1.27	0.583	0.917	0.767	1.2	0.974	0.744	1.256
YLL011W	SOF1	None	0.799	0.254	0.294	0.467	0.561	0.546	0.72	0.558	0.553	0.762	0.533	0.758	0.719	0.8	0.534	0.488	0.7
YLL012W	YEH1	G1	0.714	0.466	0.962	1.223	0.941	1.63	1.388	0.831	0.707	0.896	0.592	1.032	1.032	1.42	1.307	0.866	1.136
YLL013C	PUF3	None	0.512	0.357	0.274	0.605	0.382	0.637	0.44	0.514	0.364	0.585	0.339	0.858	0.455	0.727	0.405	0.605	0.584
YLL014W	EMC6	None	0.844	0.55	0.622	0.735	0.767	1.21	0.834	0.74	0.582	0.759	0.569	0.689	0.721	0.926	0.942	0.509	1.303
YLL018C	DPS1	None	1.147	0.758	0.774	0.87	0.847	0.914	0.867	0.843	0.759	1.139	0.777	1.224	0.867	1.609	0.979	0.726	1.078
YLL019C	KNS1	None	0.562	0.615	0.537	0.872	Null	0.687	0.497	0.557	0.455	0.868	0.58	1.024	0.74	1	0.63	0.67	0.706
YLL020C	None	None	0.678	0.825	0.656	0.85	Null	0.869	0.549	0.83	0.557	0.799	0.639	0.98	0.697	1.207	0.787	0.615	0.871
YLL021W	SPA2	None	0.447	0.564	Null	0.918	Null	0.729	0.838	0.711	0.575	Null	0.677	1.013	0.849	1.162	0.773	0.872	0.74
YLL022C	HIF1	G1	0.516	0.902	0.775	1.208	1.031	0.94	0.709	0.795	0.54	0.699	0.732	1.433	1.065	1.548	0.909	0.667	0.683
YLL023C	None	None	0.817	0.776	0.821	0.967	0.798	0.914	0.819	0.68	0.613	0.818	0.584	1.001	0.873	0.962	0.625	0.508	0.835
YLL024C	SSA2	None	0.919	0.565	0.686	0.953	1.052	1.045	0.859	0.973	0.864	0.945	0.917	0.993	0.71	1.238	1.124	0.952	0.736
YLL025W	PAU17	None	0.741	0.633	0.486	0.684	0.644	0.75	0.711	0.533	0.614	0.689	0.567	0.856	0.843	1.058	0.654	0.527	0.655
YLL026W	HSP104	None	1.097	1.134	1.304	1.195	0.98	0.855	0.713	0.812	0.684	0.851	1.087	1.018	0.69	1.009	1.124	0.91	0.636
YLL027W	ISA1	None	0.763	0.507	0.423	0.51	0.58	0.688	0.717	0.614	0.521	Null	0.486	Null	0.602	0.929	0.56	0.496	0.877
YLL028W	TPO1	G2/M	1.281	1.081	1.02	0.537	0.456	0.646	0.687	0.574	0.723	0.865	0.531	0.433	0.333	0.459	0.495	0.354	0.925
YLL029W	FRA1	None	0.741	0.442	0.556	0.586	0.709	0.576	0.778	0.717	0.721	0.95	0.739	0.938	0.715	1.074	0.818	0.738	1.182
YLL032C	None	S/G2	0.893	Null	0.271	0.315	0.624	0.961	1.061	1.025	0.873	0.913	0.555	0.629	0.568	1.516	1.05	0.804	1.389
YLL034C	RIX7	None	0.39	Null	0.261	0.336	0.714	0.425	0.62	0.382	0.556	Null	0.483	0.412	0.561	0.618	0.661	0.431	0.584
YLL036C	PRP19	None	0.669	0.343	0.418	0.424	Null	0.609	0.832	0.598	0.609	Null	0.491	0.66	0.621	Null	0.812	0.596	0.96
YLL037W	None	None	0.68	0.348	0.366	0.576	0.585	0.718	0.694	0.705	0.548	0.743	0.427	0.733	0.7	0.819	0.716	0.499	Null
YLL038C	ENT4	None	0.787	0.412	0.549	0.55	Null	0.554	0.832	0.674	0.637	0.829	0.739	0.77	0.724	1.143	1.068	0.695	1.144
YLL039C	UBI4	None	0.943	0.681	0.64	0.848	0.783	0.731	0.788	0.724	0.789	1.032	0.731	0.948	0.925	1.085	1.098	0.721	1.024
YLL041C	SDH2	None	0.686	0.656	0.52	0.627	0.567	0.697	0.578	0.432	0.4	Null	0.517	0.759	0.642	Null	0.627	0.535	0.706
YLL042C	ATG10	None	0.722	Null	0.602	0.696	0.699	Null	0.551	0.718	0.614	0.789	0.862	0.849	0.737	1.303	0.764	0.758	0.79
YLL043W	FPS1	None	0.924	0.906	0.478	0.694	0.635	0.815	0.789	0.764	0.688	0.779	0.55	0.872	0.769	1.14	0.777	0.682	0.801
YLL044W	None	None	0.904	0.569	0.598	0.674	0.869	0.726	0.635	0.82	0.769	0.902	1.074	0.912	0.781	1.361	1.255	0.968	0.939
YLL045C	RPL8B	None	0.831	0.629	0.465	0.783	0.71	0.838	0.789	0.715	0.78	0.988	0.741	1.047	0.879	1.47	1.167	0.802	1.02
YLL048C	YBT1	None	0.896	0.529	0.582	0.65	1.009	0.742	0.584	0.88	0.837	0.952	1.456	1.101	0.715	1.451	1.409	1.084	0.733
YLL049W	LDB18	None	0.794	0.489	0.375	0.596	0.426	0.779	0.601	0.712	0.563	0.708	0.551	0.838	0.738	1.031	0.737	0.589	0.937
YLL050C	COF1	None	0.979	0.696	0.819	0.997	1.01	0.92	0.681	0.85	0.743	0.864	0.846	0.736	0.802	1.311	1.102	0.746	0.879
YLL051C	FRE6	None	1.101	0.44	0.588	0.817	1.128	1.132	1.25	1.185	0.992	1.16	0.787	1.069	1.026	1.532	1.273	0.905	1.655
YLL052C	AQY2	None	0.758	0.583	0.64	0.838	0.988	1.056	0.928	1.092	0.684	1.063	0.986	0.972	0.737	1.348	1.163	0.826	1.386
YLL053C	None	None	0.707	0.627	0.555	0.627	0.954	0.726	0.912	0.648	0.608	0.809	0.541	0.761	0.769	1.123	0.788	0.53	0.975
YLL054C	None	None	0.856	0.399	0.613	0.623	0.8	0.95	0.806	0.786	0.666	0.867	0.734	0.851	0.721	1.128	1.023	0.638	1.113
YLL055W	YCT1	None	0.79	0.954	0.661	0.461	0.611	0.485	0.612	0.505	0.492	Null	0.475	0.72	0.678	Null	0.545	0.438	Null
YLL057C	JLP1	None	0.955	0.626	0.712	0.42	0.83	0.696	0.754	Null	0.549	Null	0.557	0.833	0.774	Null	0.771	0.493	0.859
YLL058W	None	None	0.869	0.595	0.868	1.047	1.44	1.429	1.039	1.04	0.693	0.94	0.913	1.005	0.814	1.643	1.469	0.946	1.43
YLL059C	None	None	0.872	0.929	0.667	0.892	0.76	0.874	0.81	0.828	0.585	0.995	0.615	0.929	0.811	1.045	0.741	0.576	0.657
YLL060C	GTT2	None	0.893	0.689	0.876	0.779	0.808	0.92	0.895	0.887	0.656	0.978	Null	0.949	0.674	1.109	0.712	0.674	1.087
YLL061W	MMP1	S	0.956	0.746	0.615	0.36	0.699	0.99	1.964	1.032	0.807	0.93	0.678	0.775	0.67	0.686	0.82	0.647	1.379
YLL062C	MHT1	S	0.917	0.696	0.882	0.75	Null	1.279	1.226	1.203	0.762	1	Null	0.947	0.654	Null	1.019	0.784	1.313
YLL063C	AYT1	None	0.823	Null	0.735	0.618	0.559	0.769	0.7	0.724	0.589	0.689	0.543	0.905	0.609	1.252	Null	0.564	0.843
YLL064C	None	None	0.82	0.573	0.679	0.762	Null	0.674	0.491	0.702	0.626	0.678	Null	0.733	0.807	1.174	1.035	0.656	0.664
YLL065W	None	None	0.63	Null	0.64	0.73	0.562	0.776	0.652	0.525	0.538	0.651	0.587	0.92	0.764	0.979	0.617	0.519	0.682
YLL066C	None	G1	0.789	0.687	1.294	1.469	1.195	1.034	0.541	0.953	0.808	1.21	Null	1.697	0.941	1.7	1.303	1.09	0.802
YLL067C	None	G1	0.5	0.569	1.059	1.375	0.737	0.883	0.617	0.532	0.546	1.379	1.124	1.782	0.843	1.52	0.954	0.794	0.8
YLR001C	None	None	0.715	0.651	0.529	0.692	0.684	0.548	0.678	0.57	0.58	0.795	0.647	0.841	0.758	0.982	0.907	0.663	0.681
YLR002C	NOC3	None	0.776	0.287	0.274	0.44	0.687	0.807	0.632	0.685	0.644	1.292	0.837	0.845	0.596	1.248	0.646	0.688	0.971
YLR003C	CMS1	None	0.771	Null	0.317	0.541	0.557	0.74	0.746	0.779	0.85	0.874	0.598	0.626	0.648	1.041	0.713	0.589	0.87
YLR005W	SSL1	None	0.695	Null	0.634	0.862	0.697	0.892	0.767	0.815	0.678	0.874	0.646	0.873	0.773	0.971	0.723	0.625	0.738
YLR006C	SSK1	None	0.662	0.611	0.5	0.666	0.551	0.963	0.65	0.658	0.57	1.064	0.674	0.936	0.611	1.343	0.708	0.807	0.924
YLR007W	NSE1	None	0.612	0.565	0.442	0.615	0.507	0.587	0.612	0.575	0.582	0.793	0.525	0.711	0.711	0.827	0.576	0.475	0.507
YLR008C	PAM18	None	0.78	0.486	0.474	0.638	0.735	0.628	0.889	0.623	0.602	0.867	0.571	0.705	0.734	0.835	0.79	0.51	0.899
YLR009W	RLP24	None	1.067	0.333	0.439	0.683	Null	0.669	0.918	1.113	0.825	1.133	0.761	0.978	0.866	1.459	0.96	0.762	1.404
YLR011W	LOT6	None	0.974	0.576	0.809	0.767	Null	0.729	0.874	0.988	0.843	1.267	Null	0.927	0.815	Null	0.923	0.602	1.264
YLR015W	BRE2	None	0.81	0.395	0.463	0.668	0.741	0.632	0.855	0.743	0.605	0.845	0.545	0.912	0.775	0.906	0.754	0.568	1.12
YLR016C	PML1	None	0.794	0.478	0.508	0.577	Null	0.782	0.755	Null	0.596	1.108	0.516	0.795	0.691	1.07	0.626	0.538	1.059
YLR017W	MEU1	None	0.813	0.424	0.424	0.591	0.709	0.689	0.818	0.674	0.602	0.864	0.587	0.854	0.87	1.015	0.927	0.519	Null
YLR018C	POM34	None	0.676	0.545	0.707	0.992	0.844	0.81	0.734	0.69	0.58	1.02	0.631	1.112	0.723	1.44	0.626	0.577	0.947
YLR019W	PSR2	None	0.736	0.564	0.602	0.654	0.622	0.603	0.654	0.614	0.533	0.887	0.558	0.835	0.719	1.069	0.823	0.551	1.131
YLR020C	YEH2	None	0.624	0.572	0.535	0.887	0.712	1.117	0.664	0.65	0.637	1.201	0.712	1.068	0.792	1.294	0.704	0.731	0.961
YLR022C	SDO1	None	0.727	0.52	0.328	0.623	Null	0.753	0.557	0.688	0.562	1.036	0.553	0.846	0.614	0.891	0.479	0.631	0.836
YLR023C	IZH3	None	0.765	0.6	0.496	0.922	0.739	0.834	0.745	0.848	0.704	0.985	0.627	0.939	0.798	1.222	0.849	0.725	0.995
YLR024C	UBR2	None	1.165	0.667	0.563	0.774	Null	1.029	0.598	0.605	0.585	1.454	0.666	0.954	0.749	1.361	0.742	0.744	0.811
YLR025W	SNF7	None	0.751	0.622	0.551	0.81	0.601	0.677	0.668	0.623	0.645	0.856	0.624	0.875	0.664	0.922	0.666	0.627	0.733
YLR026C	SED5	None	0.651	0.546	Null	0.575	Null	0.889	0.649	0.71	0.605	1.085	0.462	0.871	0.677	1.087	0.619	0.677	0.844
YLR027C	AAT2	None	0.948	0.649	0.633	0.902	0.913	1.034	1.205	1.085	1.085	1.247	0.953	1.26	0.987	1.248	1.125	0.851	1.059
YLR028C	ADE16	None	0.722	0.642	0.591	0.718	0.568	0.761	0.675	0.666	0.781	1.266	0.698	0.968	0.649	1.101	0.815	0.793	0.806
YLR029C	RPL15A	None	1.109	0.659	0.531	0.813	0.656	0.879	0.799	0.874	0.885	1.019	0.851	1.039	0.885	1.303	1.274	0.958	1.221
YLR031W	None	None	0.697	0.542	0.703	0.656	0.459	0.738	0.594	Null	0.569	Null	0.491	0.634	0.74	Null	0.741	0.545	0.881
YLR032W	RAD5	G1	0.639	0.954	0.634	0.672	0.733	0.54	0.608	Null	0.526	0.891	0.749	1.12	0.767	1.255	0.673	0.617	0.82
YLR033W	RSC58	None	0.585	0.328	0.373	0.477	0.591	0.518	0.789	0.646	0.626	0.792	0.541	0.688	0.693	0.908	0.821	0.596	1.035
YLR034C	SMF3	G2/M	1.071	0.789	0.985	0.727	0.977	1.004	1.426	1.209	1.262	1.637	0.845	1.162	0.832	1.705	1.267	0.794	1.629
YLR035C	MLH2	None	0.713	0.506	0.534	0.694	0.77	0.715	0.81	0.869	0.608	Null	0.559	0.775	0.835	Null	1.053	0.675	1.03
YLR036C	None	None	0.597	0.591	0.607	0.548	Null	0.662	0.717	0.755	0.7	0.937	0.56	0.913	0.668	1.115	0.851	0.585	0.969
YLR037C	DAN2	None	0.825	0.532	0.593	0.663	0.83	0.56	0.725	0.578	0.599	0.702	0.561	0.788	0.843	1.039	0.89	0.563	1.027
YLR038C	COX12	None	0.685	0.586	0.593	0.602	0.654	0.532	0.63	0.505	0.609	0.718	0.574	0.79	0.715	0.961	0.924	0.538	0.951
YLR039C	RIC1	None	0.657	0.389	0.724	0.623	0.799	0.728	0.698	0.673	0.452	0.825	0.581	0.929	0.716	1.263	0.986	0.593	1.06
YLR042C	None	None	1.286	0.628	0.498	0.562	Null	0.628	0.533	Null	0.383	Null	0.522	1.228	1.57	1.653	0.923	0.633	0.719
YLR043C	TRX1	None	0.832	0.616	0.59	0.692	0.752	0.65	0.701	0.651	0.541	0.76	0.604	0.64	0.706	0.809	0.963	0.499	1.138
YLR044C	PDC1	None	0.815	0.663	0.561	0.737	0.908	1.175	0.964	0.899	0.853	1.447	0.949	1.191	Null	1.443	1.046	1.014	0.954
YLR045C	STU2	S	Null	Null	0.281	0.683	0.729	1.017	0.941	0.745	0.553	0.64	0.496	1.046	0.697	1.303	1.021	0.977	0.764
YLR046C	None	None	0.687	0.788	0.635	0.742	0.793	1.187	0.813	0.876	0.679	1.274	0.634	1.02	Null	1.479	0.863	0.804	1.078
YLR047C	FRE8	None	0.686	0.478	0.564	0.639	0.726	0.811	0.845	0.713	0.741	0.917	0.672	0.882	0.733	1.204	0.953	0.769	0.819
YLR048W	RPS0B	None	0.815	0.69	0.616	0.773	0.709	0.994	0.761	1.01	0.686	1.24	0.67	1.045	Null	1.465	0.942	0.794	1.098
YLR049C	None	G1	0.234	0.627	0.586	0.834	0.598	0.446	0.288	Null	0.207	1.337	1.391	1.653	0.916	0.878	0.56	0.385	0.397
YLR050C	None	G1	0.569	0.63	0.716	0.96	0.749	1.203	0.777	0.584	0.486	0.811	0.471	0.958	0.831	1.323	0.733	0.608	0.688
YLR051C	FCF2	None	0.886	Null	0.405	0.726	0.65	0.78	0.676	0.848	0.602	0.935	0.661	0.986	0.789	0.812	0.599	0.65	0.775
YLR052W	IES3	None	0.69	0.596	0.457	0.67	0.674	0.871	0.618	0.728	0.605	1.132	0.553	0.99	0.709	1.107	0.646	0.634	0.952
YLR055C	SPT8	None	0.566	0.476	0.435	0.638	0.569	0.607	0.739	0.679	0.679	0.963	0.71	0.893	0.705	0.93	0.826	0.724	0.88
YLR056W	ERG3	S/G2	0.427	0.256	0.356	0.489	1.031	1.016	1.592	0.913	0.926	1.09	0.724	0.925	0.909	1.318	1.215	0.76	1.395
YLR058C	SHM2	S/G2	0.601	1.018	1.108	0.782	0.772	0.554	0.928	0.844	0.924	1.103	0.737	0.856	0.573	0.986	0.903	0.868	1.729
YLR059C	REX2	None	0.823	0.425	0.472	0.515	0.734	0.59	0.796	0.641	0.613	0.73	0.563	0.677	0.703	0.843	0.877	0.519	0.959
YLR060W	FRS1	None	0.83	0.592	0.585	0.475	0.71	0.588	0.844	0.61	0.714	0.95	0.673	0.935	0.755	1.145	0.892	0.617	1.09
YLR061W	RPL22A	None	0.774	0.529	0.508	0.577	0.672	0.641	0.719	0.788	0.585	0.9	0.564	0.676	0.765	0.977	0.999	0.547	1.304
YLR062C	BUD28	None	0.868	0.633	0.678	0.503	0.74	0.571	0.807	0.618	0.695	0.966	0.675	0.752	0.805	1.086	0.996	0.562	1.285
YLR063W	None	None	0.66	Null	0.509	0.55	0.663	0.609	0.716	0.752	0.603	0.655	0.497	0.674	0.706	Null	0.738	0.572	0.901
YLR064W	None	None	0.817	0.71	0.651	0.511	0.735	0.698	0.773	0.697	0.593	0.749	0.475	0.674	0.683	0.876	0.757	0.44	1.135
YLR065C	None	None	0.936	0.674	0.675	0.844	0.862	0.812	0.927	0.69	0.605	0.715	0.636	0.83	0.919	0.97	1.027	0.532	1.207
YLR066W	SPC3	None	0.873	0.872	0.89	0.667	0.909	0.957	0.865	0.766	0.671	0.898	0.63	0.819	0.847	1.065	0.891	0.458	1.23
YLR067C	PET309	None	0.655	Null	0.485	0.603	0.541	0.607	0.63	0.613	0.535	0.689	0.501	0.819	0.64	1.021	0.699	0.506	1.045
YLR069C	MEF1	None	0.788	0.659	0.61	0.77	0.685	0.847	0.81	0.727	0.773	1.012	0.794	1.039	0.818	0.954	0.919	0.788	0.751
YLR071C	RGR1	None	0.726	0.604	0.563	0.699	0.702	0.748	0.813	0.755	0.728	0.846	0.8	0.947	0.774	1.051	0.979	0.821	0.808
YLR072W	None	None	0.519	0.518	Null	0.468	Null	0.601	0.634	0.561	0.588	1.012	0.663	0.851	0.702	Null	0.628	0.684	0.744
YLR073C	RFU1	None	0.81	0.558	0.43	0.706	0.732	0.811	0.754	0.878	0.71	1.164	0.651	0.823	0.828	1.123	0.742	0.721	0.931
YLR074C	BUD20	None	0.872	0.447	Null	Null	0.493	0.596	0.724	0.652	0.778	1.1	0.75	0.864	0.821	0.951	0.651	0.699	0.757
YLR075W	RPL10	None	1.007	0.645	0.589	0.804	0.819	0.852	0.767	0.818	0.904	1.029	0.9	0.945	0.96	1.307	1.229	0.844	1.106
YLR076C	None	None	0.841	0.713	0.521	0.752	0.684	0.844	0.74	0.808	0.78	1.41	0.769	0.983	0.837	1.138	1.239	0.813	1.161
YLR077W	FMP25	None	0.619	0.613	0.467	0.645	0.613	0.613	0.636	0.538	0.584	0.758	0.666	0.894	0.808	0.973	0.874	0.665	0.793
YLR078C	BOS1	None	Null	0.516	0.455	0.79	0.588	0.831	0.698	0.534	0.571	0.983	0.534	Null	0.656	0.786	0.549	0.524	0.746
YLR079W	SIC1	M/G1	0.342	0.361	0.259	0.419	0.327	0.416	0.295	0.312	0.307	1.218	1.275	1.444	0.851	1.095	0.539	0.43	0.524
YLR080W	EMP46	None	0.893	0.678	0.705	0.55	0.7	0.734	0.647	Null	0.526	Null	0.616	0.946	0.69	1.091	0.702	0.564	0.998
YLR081W	GAL2	None	0.84	0.619	0.68	0.626	0.862	0.662	0.728	0.551	0.508	0.737	0.685	0.888	0.914	1.103	0.775	0.456	0.788
YLR083C	EMP70	None	0.628	0.28	0.324	0.409	0.677	0.675	0.945	0.662	0.604	0.645	0.51	0.587	0.677	0.959	0.987	0.585	0.951
YLR084C	RAX2	G2/M	0.704	0.499	0.594	0.567	0.657	0.671	0.827	0.815	0.766	1.013	0.675	1.124	0.658	1.146	0.735	0.729	0.959
YLR085C	ARP6	None	0.821	0.545	0.547	0.802	0.847	0.844	0.779	0.782	0.565	0.841	0.643	1.007	0.757	1.163	0.919	0.708	0.891
YLR086W	SMC4	None	0.909	0.67	0.638	0.444	0.832	0.725	0.852	0.681	0.684	1.018	0.648	1	0.778	1.295	0.772	0.696	0.888
YLR087C	CSF1	None	0.874	0.943	0.572	0.67	0.973	0.888	0.988	0.724	0.651	0.771	0.613	Null	0.722	Null	0.894	0.601	0.977
YLR088W	GAA1	None	0.542	0.445	0.475	0.379	0.878	0.727	0.796	0.516	0.545	0.762	0.54	0.946	0.795	1.211	0.749	0.562	0.776
YLR089C	ALT1	None	0.656	0.449	0.535	0.531	0.661	0.455	0.57	0.457	0.423	0.614	0.456	0.559	0.546	0.709	Null	0.441	0.856
YLR090W	XDJ1	None	0.797	0.613	0.524	Null	0.694	0.679	0.781	0.631	0.67	0.866	0.613	0.959	0.717	1.07	0.677	0.61	0.822
YLR093C	NYV1	None	0.807	0.651	0.502	0.696	0.565	0.753	0.576	0.584	0.57	0.634	0.595	0.773	0.692	1.021	0.737	0.627	Null
YLR094C	GIS3	None	0.636	0.443	Null	0.525	0.42	0.614	0.648	0.536	0.591	1.016	0.67	0.973	0.677	0.866	0.575	0.575	0.593
YLR095C	IOC2	G2/M	0.603	0.508	0.531	0.68	0.593	0.719	0.686	0.673	0.68	0.724	0.709	0.943	0.667	1.298	0.877	0.759	0.825
YLR097C	HRT3	None	0.753	Null	0.518	0.614	Null	0.568	0.569	Null	0.586	0.696	0.624	0.796	0.724	1.033	0.669	0.665	0.737
YLR098C	CHA4	G2/M	0.549	Null	0.388	0.484	0.459	0.752	0.791	0.897	0.863	1.546	0.726	0.968	0.598	0.913	0.76	0.773	1.032
YLR099C	ICT1	S/G2	1.227	0.525	0.409	0.54	0.567	0.771	0.811	0.763	0.678	0.646	0.712	1	0.829	1.133	0.931	0.814	0.785
YLR100W	ERG27	G2/M	0.571	0.495	0.354	0.556	0.466	0.662	0.726	0.603	0.706	1.135	0.658	0.934	0.763	0.85	0.742	0.59	0.744
YLR101C	None	None	0.668	0.443	0.437	0.616	0.702	0.848	0.764	0.781	0.741	0.705	0.718	0.864	0.714	1.034	0.821	0.668	0.881
YLR104W	None	None	0.836	0.767	0.683	Null	0.751	0.775	0.821	0.657	0.64	1.005	0.611	0.922	0.767	1.134	0.853	0.599	1.08
YLR105C	SEN2	None	0.958	0.549	0.642	0.841	Null	0.733	0.898	0.766	0.673	1.005	0.658	0.917	0.838	1.099	Null	0.617	1.258
YLR106C	MDN1	None	0.748	0.482	0.614	Null	0.795	0.614	0.806	0.543	0.616	0.901	0.61	1.021	0.712	1.061	0.749	0.642	0.819
YLR107W	REX3	None	1.005	0.465	0.572	0.734	0.86	0.808	0.843	0.73	0.599	Null	0.597	0.816	0.759	1.057	0.838	0.624	1.129
YLR108C	None	None	0.502	1.038	0.823	Null	1.353	1.346	1.368	1.473	1.114	1.362	0.755	0.993	0.927	1.949	1.211	0.791	0.779
YLR109W	AHP1	None	0.974	0.658	0.748	1.074	1.153	1.122	1.397	0.998	1.035	1.179	1.017	1.041	1.079	1.361	1.883	0.794	1.665
YLR110C	CCW12	None	0.488	0.434	0.403	0.265	0.701	0.59	0.969	0.51	0.639	0.808	0.585	0.715	0.849	1.156	1.164	0.58	1.202
YLR112W	None	None	0.384	0.31	0.269	0.323	0.387	0.534	0.685	0.46	0.444	Null	0.426	0.58	0.57	0.772	0.643	0.422	0.873
YLR113W	HOG1	None	0.587	0.367	0.508	0.552	0.626	0.778	0.797	0.525	0.477	0.685	0.58	0.786	0.754	1.064	1.138	0.599	1.045
YLR114C	AVL9	None	0.746	Null	0.484	0.485	0.713	0.677	0.842	0.691	0.624	0.988	0.615	0.923	0.747	1.142	0.863	0.647	1.083
YLR115W	CFT2	None	0.751	0.371	0.482	0.7	0.701	1.255	0.83	0.842	0.568	0.966	0.543	0.877	0.668	1.241	0.912	0.648	0.998
YLR116W	MSL5	None	0.691	0.764	0.677	1.141	0.687	0.859	0.561	0.651	0.528	1.027	0.666	1.33	0.897	1.146	0.699	0.646	0.864
YLR117C	CLF1	None	0.7	0.492	0.471	0.645	0.804	0.719	0.688	0.935	0.762	0.816	0.862	1.012	0.695	1.251	0.882	0.838	0.815
YLR118C	None	None	Null	0.664	0.551	0.906	0.624	0.85	0.709	0.677	0.61	1.009	0.649	0.917	0.819	1.005	0.747	0.599	0.821
YLR119W	SRN2	None	1.377	1.939	0.793	1.162	0.779	1.026	0.638	0.835	0.603	0.707	0.674	1.044	0.766	1.187	0.76	0.673	0.863
YLR120C	YPS1	None	2.64	1.472	1.472	1.825	1.131	1.429	1.028	1.061	0.715	1.245	0.813	1.564	1.122	1.365	0.92	0.776	1.282
YLR121C	YPS3	G1	1.305	1.12	1.051	1.339	0.963	1.472	0.78	0.983	0.682	0.953	1.03	1.73	0.972	1.837	1.066	0.872	1.128
YLR127C	APC2	None	0.872	Null	0.531	0.667	Null	0.721	0.656	Null	0.658	0.743	0.649	0.903	0.669	1.224	0.915	0.723	0.684
YLR129W	DIP2	None	0.939	0.219	0.335	0.605	0.591	0.98	0.881	0.68	0.653	0.893	0.664	0.905	0.74	0.972	0.881	0.622	1.005
YLR130C	ZRT2	None	0.689	0.53	0.514	0.43	0.453	0.421	0.544	0.368	0.47	0.589	0.455	0.586	0.615	0.742	0.584	0.367	0.838
YLR131C	ACE2	G2/M	Null	0.498	0.247	0.25	0.354	0.76	1.007	1.189	0.977	1.239	0.77	0.691	0.66	1.002	0.912	0.815	1.671
YLR132C	None	None	0.737	0.735	0.844	0.635	0.677	0.647	0.803	0.656	0.647	Null	0.642	Null	0.719	Null	0.703	0.566	1.076
YLR133W	CKI1	None	1.252	0.955	0.98	1.243	1.367	1.984	1.128	1.118	0.723	1.479	0.883	1.181	0.826	1.764	1.306	1.091	1.539
YLR134W	PDC5	None	0.959	0.633	0.714	0.763	0.895	0.947	1.018	0.958	0.76	1.435	0.768	1.128	0.92	1.388	1.176	0.776	1.423
YLR135W	SLX4	G1	1.083	0.65	0.868	1.045	1.164	1.233	0.989	0.85	0.624	1.067	0.732	1.114	0.805	1.462	0.943	0.81	1.291
YLR136C	TIS11	None	1.072	0.81	1.358	1.022	2.067	1.814	2.135	2.143	1.912	2.494	1.808	2.429	1.771	3.263	2.59	1.875	3.139
YLR138W	NHA1	None	0.962	0.607	0.584	0.7	0.935	0.832	0.968	0.824	0.658	1.019	0.662	0.926	0.852	1.227	0.962	0.779	1.163
YLR139C	SLS1	None	0.721	1.163	0.504	0.545	0.737	Null	0.807	0.643	0.601	0.74	0.534	0.803	0.658	1	Null	0.617	1.004
YLR141W	RRN5	None	0.626	Null	0.477	0.536	Null	0.783	0.638	1.789	0.541	0.693	0.724	0.872	0.706	1.179	0.753	0.715	0.685
YLR143W	None	None	0.875	0.555	0.552	0.684	Null	0.913	0.692	0.796	0.693	0.865	0.908	1.044	0.73	1.339	0.901	0.8	0.805
YLR144C	ACF2	None	0.795	Null	0.41	0.529	0.61	0.617	0.777	0.588	0.609	0.861	0.578	1.015	0.71	0.916	Null	0.623	0.76
YLR145W	RMP1	None	0.897	0.444	0.538	0.562	Null	0.377	Null	0.795	0.661	0.642	0.676	0.893	0.639	1.031	0.736	0.691	0.766
YLR146C	SPE4	None	1.002	0.683	0.454	0.712	Null	1.1	0.766	0.894	0.681	0.83	0.537	0.888	0.8	1.073	0.553	0.584	1.045
YLR148W	PEP3	None	0.841	0.831	0.611	0.77	0.628	0.956	0.782	0.882	0.821	1.052	0.701	1.328	0.814	1.282	0.82	0.86	0.962
YLR150W	STM1	None	0.971	0.712	0.628	0.934	0.88	0.974	0.923	0.891	0.928	1.164	0.871	1.202	0.964	1.413	1.221	Null	1.171
YLR151C	PCD1	G1	0.677	0.731	Null	0.927	Null	0.788	0.704	1.115	0.556	Null	0.823	1.052	0.777	1.382	1.037	0.836	0.749
YLR152C	None	None	1.202	0.891	0.768	0.814	0.972	0.919	1.02	0.879	0.728	1.074	0.669	1.199	0.912	1.279	1.075	0.835	1.288
YLR153C	ACS2	None	0.847	0.487	0.671	0.851	0.928	0.793	0.779	0.628	0.506	0.703	0.655	0.953	0.813	1.24	1.087	0.67	1.007
YLR154C	RNH203	G1	0.871	0.486	0.708	0.906	1.096	0.761	0.9	0.707	0.567	0.809	0.602	0.932	0.876	1.122	0.892	0.533	1.021
YLR155C	ASP3-1	None	0.922	0.729	0.935	0.853	1.062	0.734	1.03	0.879	0.681	1.282	0.739	0.819	0.903	1.402	1.041	0.797	1.469
YLR156W	None	None	0.463	0.341	0.386	0.452	0.458	0.47	0.617	0.462	0.429	Null	0.379	0.605	0.493	Null	0.458	0.405	0.78
YLR157C	ASP3-2	None	0.93	0.741	0.927	0.836	1.147	0.733	1.08	0.895	0.702	1.264	0.769	0.837	0.867	1.349	1.273	0.776	1.45
YLR158C	ASP3-3	None	0.95	0.78	0.793	0.786	0.834	0.796	0.929	0.833	0.594	0.909	0.555	0.868	0.959	1.189	0.905	0.515	1.379
YLR160C	ASP3-4	None	0.907	0.682	0.733	0.736	0.856	0.689	0.909	0.67	0.601	0.814	0.527	0.787	0.922	1.11	0.968	0.491	1.303
YLR162W	None	None	0.515	0.432	0.39	0.471	0.534	0.488	0.598	0.488	0.446	0.577	0.377	0.702	0.576	0.763	0.519	0.433	0.76
YLR163C	MAS1	None	0.732	0.572	0.737	0.727	Null	0.942	0.907	0.961	0.8	1.026	0.678	1.012	0.733	1.315	0.945	0.802	1.192
YLR167W	RPS31	None	0.979	0.582	0.648	0.756	0.891	0.769	0.678	0.83	0.97	1.069	1.291	0.909	0.938	1.444	1.518	0.984	1.075
YLR170C	APS1	None	0.575	0.53	0.479	0.569	0.544	0.709	0.684	0.613	0.571	0.757	0.503	0.85	0.641	Null	0.619	0.694	0.756
YLR171W	None	None	0.662	0.475	0.59	0.72	Null	0.838	0.616	0.856	0.725	0.738	Null	0.822	0.698	1.028	0.871	0.826	0.877
YLR172C	DPH5	None	0.69	0.521	0.453	0.572	0.673	0.73	0.659	0.59	0.709	1.122	0.666	0.941	0.666	1.376	0.813	0.757	0.893
YLR173W	None	None	0.735	0.663	0.481	0.561	Null	0.605	0.681	Null	0.567	0.79	0.54	0.879	0.691	Null	0.752	0.595	0.679
YLR174W	IDP2	None	0.617	0.594	0.604	0.715	0.639	0.932	0.672	0.581	0.687	1.373	0.712	Null	0.665	1.389	0.725	0.836	0.971
YLR175W	CBF5	None	0.886	0.427	0.331	0.428	0.714	0.628	0.796	0.647	0.711	0.821	0.702	0.791	0.77	1.136	0.858	0.645	0.775
YLR176C	RFX1	None	0.662	0.615	0.634	0.749	0.752	0.788	0.829	0.723	0.57	0.941	0.529	0.935	0.74	1.012	0.865	0.627	1.117
YLR177W	None	None	1.211	0.789	0.989	0.959	1.262	1.157	0.905	0.948	0.669	1.291	1.047	1.05	0.769	1.536	1.214	0.842	1.639
YLR178C	TFS1	None	0.659	1.104	1.378	1.038	0.905	0.538	0.643	0.413	0.378	Null	0.446	0.74	0.729	Null	0.607	0.478	0.854
YLR179C	None	None	1.058	0.57	0.878	0.806	1.087	0.874	1.047	0.788	0.868	0.938	0.961	0.81	0.774	1.041	1.179	0.595	1.238
YLR180W	SAM1	S/G2	0.99	0.613	0.547	0.468	0.59	0.655	1.295	0.968	0.822	0.923	0.572	0.684	0.615	0.774	0.739	0.613	1.116
YLR181C	VTA1	None	0.738	0.434	0.738	0.686	Null	0.829	0.796	0.678	0.649	0.878	Null	0.825	0.723	1.105	0.92	0.687	1.175
YLR182W	SWI6	None	0.764	0.498	0.495	0.684	0.851	0.824	1.03	0.697	0.493	0.905	0.477	1.051	0.787	1.19	0.84	0.673	1.042
YLR183C	TOS4	G1	Null	0.211	1.195	1.564	Null	0.802	0.672	0.411	0.306	0.654	1.105	1.727	1.374	1.32	0.989	0.556	0.824
YLR185W	RPL37A	None	0.841	0.536	0.513	0.597	0.773	0.617	0.789	0.639	0.576	0.942	1.159	0.841	0.871	1.055	0.981	0.582	1.251
YLR186W	EMG1	None	0.683	0.285	0.365	0.419	0.745	0.558	0.753	Null	0.592	0.877	0.599	0.756	0.622	0.897	0.646	0.52	0.992
YLR187W	SKG3	None	0.786	0.52	0.615	0.652	0.843	0.683	0.896	0.822	0.602	0.916	0.571	0.947	0.805	1.054	0.923	0.704	1.191
YLR188W	MDL1	None	0.597	0.504	0.55	0.874	0.739	1	0.779	0.696	0.668	1.274	0.85	1.151	0.795	1.409	0.842	0.797	0.889
YLR189C	ATG26	None	0.798	0.841	0.731	0.827	0.622	0.888	0.882	0.885	0.809	0.95	0.752	1.155	0.759	1.285	0.934	0.834	0.818
YLR190W	MMR1	G2/M	0.299	0.448	0.332	0.491	0.338	0.768	0.93	1.199	1.427	1.86	0.803	0.859	0.445	0.828	0.651	0.929	1.286
YLR191W	PEX13	None	0.66	0.74	0.55	0.707	0.673	0.652	0.825	Null	0.684	0.895	0.707	0.835	0.833	1.133	0.757	0.666	0.65
YLR192C	HCR1	None	0.828	0.745	0.595	0.846	0.605	1.161	0.745	0.694	0.764	1.474	0.715	1.202	0.802	1.526	0.83	0.801	1.039
YLR193C	UPS1	None	0.681	0.743	0.453	0.568	Null	0.613	0.727	Null	0.629	0.763	0.551	0.734	0.764	0.911	0.655	0.601	0.63
YLR195C	NMT1	None	0.74	1.306	0.465	0.71	0.741	0.671	0.694	0.651	0.676	0.875	0.642	0.854	0.75	1.071	0.767	0.65	0.674
YLR196W	PWP1	None	0.543	0.293	0.199	0.403	0.43	0.688	0.625	0.617	0.696	0.978	0.584	0.918	0.733	1.145	0.705	0.644	0.836
YLR197W	NOP56	None	0.905	0.426	0.362	0.488	0.634	0.629	0.749	0.667	0.843	0.862	0.799	0.814	0.797	1.031	0.9	0.686	0.793
YLR198C	None	None	0.79	0.561	0.362	0.569	0.561	0.897	0.656	0.8	0.693	1.195	0.655	0.936	0.773	1.291	0.833	0.668	1.007
YLR199C	PBA1	None	0.834	0.931	0.449	0.615	0.584	0.481	0.663	0.63	0.653	0.758	0.621	0.825	0.696	0.827	0.67	0.549	0.768
YLR200W	YKE2	None	0.917	0.645	0.604	0.657	Null	0.708	0.811	0.681	0.717	1.289	0.63	0.9	0.673	1.108	0.768	0.571	1.155
YLR201C	COQ9	None	0.766	0.541	0.532	0.559	0.668	0.564	0.728	0.567	0.6	0.895	0.544	0.704	0.766	0.887	0.751	0.495	Null
YLR202C	None	None	Null	0.547	0.569	0.588	Null	0.541	0.578	Null	0.503	0.878	0.491	0.75	0.629	0.965	0.556	0.466	0.815
YLR203C	MSS51	None	0.697	0.523	0.619	0.679	0.812	0.62	0.738	0.604	0.556	0.941	0.592	0.829	0.74	0.963	0.752	0.557	0.966
YLR204W	QRI5	None	0.614	0.511	0.523	0.536	Null	0.569	0.664	Null	0.58	1.1	0.582	0.783	0.635	1.023	0.605	0.513	0.814
YLR206W	ENT2	None	0.858	0.638	0.633	0.687	0.833	0.684	0.776	0.748	0.629	0.959	0.625	1.018	0.689	1.283	0.749	0.696	0.979
YLR207W	HRD3	None	0.775	0.478	0.743	0.784	1.019	0.723	0.688	0.733	0.597	0.915	0.603	1.001	0.814	1.114	0.75	0.634	0.994
YLR208W	SEC13	None	0.713	0.484	0.498	0.528	0.667	0.513	0.733	0.517	0.574	0.821	0.606	0.8	0.637	0.892	0.702	0.486	0.79
YLR209C	PNP1	S/G2	0.785	0.477	0.534	0.604	0.838	0.679	0.848	0.697	0.572	0.601	0.452	0.605	0.733	1.025	0.813	0.595	1.098
YLR210W	CLB4	S/G2	0.867	0.68	0.528	0.882	1.114	1.086	0.973	0.79	0.624	0.917	0.499	1.068	0.703	1.661	0.976	0.766	0.506
YLR211C	None	None	0.745	0.641	0.506	0.752	Null	0.932	0.642	0.862	0.516	Null	0.465	0.906	0.74	Null	0.582	0.592	1.196
YLR212C	TUB4	G1	0.354	0.51	0.478	0.991	0.513	0.868	0.596	0.649	0.504	0.988	0.669	1.619	0.814	1.159	0.805	0.706	0.808
YLR213C	CRR1	None	0.628	Null	0.39	0.556	Null	0.636	0.574	0.615	0.552	0.703	0.548	0.762	0.705	Null	0.702	0.529	0.777
YLR214W	FRE1	G2/M	0.585	0.339	0.32	0.605	0.836	1.316	1.253	1.355	1.436	2.242	1.363	1.81	1.169	2.097	1.42	1.267	1.57
YLR215C	CDC123	None	0.666	0.671	Null	0.546	Null	0.568	0.699	0.713	0.752	0.912	0.664	0.917	0.993	0.925	0.718	0.638	0.824
YLR216C	CPR6	None	0.951	0.889	0.736	0.948	0.86	1.157	0.865	0.779	0.711	0.984	0.526	0.831	0.626	0.935	0.717	0.598	0.878
YLR217W	None	None	1.13	0.758	0.674	1.008	0.909	1.089	0.797	0.88	0.72	0.764	0.601	0.826	0.676	0.749	0.794	0.622	0.88
YLR219W	MSC3	None	0.666	0.73	0.523	0.672	0.686	0.7	0.707	0.633	0.585	0.857	0.6	0.782	0.702	0.967	0.801	0.719	0.745
YLR220W	CCC1	None	0.645	0.511	0.383	0.43	Null	0.576	0.46	0.405	0.42	0.744	0.445	Null	0.537	0.784	0.503	0.477	0.516
YLR221C	RSA3	None	0.828	0.529	0.383	0.66	0.664	0.733	0.679	0.732	0.712	0.807	0.616	0.856	0.83	0.98	0.687	0.671	0.887
YLR222C	UTP13	None	0.762	0.28	0.272	0.439	0.518	0.792	0.65	0.726	0.635	0.958	0.551	1.041	0.663	1.081	0.575	0.69	0.764
YLR224W	None	None	0.854	0.707	0.557	0.614	0.79	0.677	0.914	0.65	0.638	0.955	0.515	0.751	0.686	1.13	0.796	0.682	1.006
YLR225C	None	S/G2	1.471	0.656	0.664	0.601	0.718	0.851	1.13	0.872	0.76	0.919	0.604	0.869	0.733	1.205	0.988	0.794	1.202
YLR226W	BUR2	None	0.773	0.523	0.438	0.456	Null	0.614	0.797	Null	0.565	0.834	0.543	0.801	0.64	0.997	0.683	0.632	0.737
YLR228C	ECM22	None	0.599	0.548	0.329	0.406	0.657	0.617	0.686	Null	0.534	0.91	0.595	0.873	0.705	1.29	0.714	0.663	1.108
YLR229C	CDC42	None	0.878	0.491	0.548	0.562	0.922	0.736	0.912	0.673	0.614	0.795	0.589	0.746	0.805	1.088	1.074	0.613	1
YLR230W	None	None	0.853	0.671	0.549	0.587	0.792	0.711	0.923	0.722	0.595	0.926	0.605	0.785	0.756	1.244	0.896	0.636	1.106
YLR231C	BNA5	G1	0.598	0.414	0.521	0.476	0.694	0.578	0.546	0.604	0.498	0.721	0.567	0.857	0.713	0.884	0.756	0.552	0.878
YLR232W	None	None	0.641	0.56	0.529	0.495	Null	0.504	0.656	0.537	0.524	0.904	0.554	0.842	0.617	1.034	0.779	0.563	0.919
YLR233C	EST1	G1	0.676	0.452	0.692	0.935	0.826	0.77	0.594	0.731	0.509	0.784	0.633	1.062	0.779	1.044	0.931	0.671	0.996
YLR234W	TOP3	G1	0.538	0.437	0.644	0.689	0.809	0.595	0.684	Null	Null	Null	0.65	1.184	0.741	1.098	0.589	0.562	0.863
YLR237W	THI7	None	1.148	0.893	0.784	1.181	0.927	1.06	0.939	0.965	0.806	1.249	0.907	1.139	0.943	1.469	1.085	0.925	1.098
YLR239C	LIP2	None	0.908	Null	0.577	0.667	Null	0.615	0.685	Null	0.671	0.757	0.579	0.869	0.746	0.938	0.542	0.656	0.802
YLR240W	VPS34	None	0.747	0.682	0.5	0.627	Null	0.831	0.71	0.687	0.64	1.217	0.677	1.008	0.713	1.051	0.752	0.665	0.827
YLR241W	None	None	0.979	0.717	0.774	0.72	0.745	0.695	0.782	0.676	0.688	0.955	0.751	0.877	0.725	0.944	0.821	0.712	0.724
YLR242C	ARV1	None	0.63	0.508	Null	0.37	Null	0.638	0.628	0.632	0.634	1.018	0.547	0.777	0.582	Null	0.543	0.587	0.751
YLR243W	None	None	0.804	0.435	0.486	0.563	0.619	0.619	0.684	0.56	0.67	0.792	0.64	0.745	0.738	0.984	0.652	0.641	0.658
YLR244C	MAP1	None	0.774	0.478	0.371	0.442	0.514	0.648	0.72	0.626	0.686	1.027	0.6	0.878	0.709	0.995	0.711	0.623	0.701
YLR245C	CDD1	None	0.59	0.464	0.546	0.551	0.652	0.674	0.79	0.604	0.65	0.667	0.562	0.676	0.711	1.102	0.799	0.737	0.702
YLR247C	IRC20	None	0.525	0.62	0.572	0.614	0.626	0.607	0.635	0.669	0.701	0.983	0.854	0.847	0.649	0.847	0.824	0.77	0.764
YLR248W	RCK2	None	0.738	0.768	0.83	0.644	0.812	0.767	0.879	0.729	0.665	0.885	0.737	1.056	0.752	1.068	0.801	0.622	1.088
YLR249W	YEF3	None	0.974	0.432	0.47	0.667	0.768	0.693	0.837	0.832	0.707	1.032	0.766	1.151	0.857	1.365	1.188	0.884	1.097
YLR250W	SSP120	None	1.187	0.982	1.031	0.649	0.811	0.625	0.879	0.676	0.777	1.025	0.759	0.945	0.754	0.922	0.789	0.573	0.943
YLR252W	None	None	0.724	1.037	0.818	0.561	0.673	0.76	0.649	Null	0.561	Null	0.534	0.818	0.625	Null	0.639	0.746	1.077
YLR253W	None	None	0.738	0.568	0.546	0.571	0.682	0.645	0.805	0.711	0.605	0.735	0.564	0.808	0.701	Null	0.77	0.571	0.876
YLR255C	None	None	1.007	0.601	0.603	0.787	0.91	0.958	0.863	0.767	0.643	0.866	0.57	0.906	0.83	1.424	0.788	0.648	1.18
YLR256W	HAP1	None	1.516	1.355	1.035	1.498	0.895	1.523	1.175	1.489	0.974	1.82	0.952	1.79	1.04	2.231	1.241	1.041	1.682
YLR257W	None	None	1.001	0.74	0.481	0.442	0.606	0.792	0.67	0.549	0.458	0.771	0.647	0.991	0.847	1.257	0.97	0.526	1.049
YLR258W	GSY2	None	0.404	1.318	0.942	0.384	0.554	0.428	0.451	0.329	0.307	0.689	0.457	0.901	0.744	0.868	0.655	0.495	0.626
YLR259C	HSP60	None	0.847	0.936	0.647	0.801	1.031	0.939	1.113	0.865	0.716	0.863	0.648	0.918	0.728	0.963	0.951	0.618	0.951
YLR261C	VPS63	None	0.827	Null	0.505	0.642	Null	0.906	0.866	0.895	0.834	0.895	0.768	0.994	0.821	1.067	0.862	0.75	0.699
YLR262C	YPT6	None	0.844	0.563	Null	0.575	Null	0.781	0.759	0.732	0.818	1.304	0.714	1.161	0.762	0.796	0.742	0.768	0.845
YLR264W	RPS28B	None	0.973	0.806	0.645	0.912	0.811	0.937	0.825	0.82	0.797	1.298	0.845	1.009	0.961	1.17	1.244	0.762	1.237
YLR265C	NEJ1	None	0.713	0.657	0.57	0.707	0.512	0.738	0.515	0.756	0.578	0.602	0.577	0.737	0.644	0.998	0.575	0.594	0.825
YLR268W	SEC22	None	0.65	0.625	0.513	0.599	0.432	0.876	0.771	0.822	0.668	0.978	0.539	0.833	0.401	0.909	0.675	0.616	1.067
YLR269C	None	None	0.677	0.663	0.599	0.686	0.493	0.822	0.647	0.781	0.615	0.648	0.57	0.694	0.631	1.067	0.713	0.66	0.928
YLR270W	DCS1	None	0.677	0.87	0.622	0.882	0.565	0.747	0.714	0.446	0.524	0.969	0.521	0.786	0.675	Null	Null	0.466	0.731
YLR272C	YCS4	None	0.548	0.457	0.499	0.445	0.754	0.717	0.794	Null	0.63	0.919	0.654	1.009	0.734	1.159	0.739	0.69	0.834
YLR275W	SMD2	None	1.08	0.529	0.63	0.665	0.894	0.696	0.766	0.937	0.596	0.938	0.565	0.81	0.786	Null	0.749	0.553	Null
YLR276C	DBP9	None	0.841	0.31	0.335	Null	0.709	0.552	0.758	0.634	0.665	0.872	0.634	0.82	0.711	1.038	0.653	0.535	0.769
YLR277C	YSH1	None	0.719	0.368	0.49	0.548	0.762	0.717	0.762	0.665	0.546	0.777	0.613	0.83	0.696	0.97	0.801	0.617	1.057
YLR278C	None	None	1.191	0.783	0.896	Null	0.931	0.902	0.924	0.733	0.71	1.165	0.678	1.301	0.798	1.437	0.929	0.735	0.991
YLR282C	None	None	0.753	0.709	0.738	0.466	0.681	0.814	0.685	0.729	0.541	Null	0.563	0.808	0.685	1.103	0.589	0.542	1.016
YLR285W	NNT1	None	0.671	0.48	0.463	0.54	0.609	0.492	0.651	0.405	0.483	0.489	0.55	0.751	0.688	0.934	0.667	0.553	0.73
YLR286C	CTS1	M/G1	0.543	0.343	0.237	0.199	0.079	0.087	0.074	0.045	0.038	0.079	0.193	0.755	0.839	0.949	0.686	0.381	0.406
YLR287C	None	None	0.686	Null	0.36	0.499	Null	0.653	0.626	0.639	0.634	0.692	0.59	0.819	0.59	0.921	0.562	0.638	0.696
YLR291C	GCD7	None	0.99	0.547	0.511	0.706	0.66	0.717	0.645	0.673	0.654	0.776	0.774	0.911	0.778	1.059	0.827	0.606	0.734
YLR292C	SEC72	None	0.738	0.746	0.514	0.85	0.552	0.921	0.79	0.722	0.599	0.994	0.596	0.839	0.872	0.971	0.596	0.555	0.926
YLR293C	GSP1	None	1.221	0.825	0.738	0.97	0.919	1.078	0.859	1.152	0.9	1.027	1.008	1.05	0.926	1.419	1.261	0.869	1.112
YLR294C	None	None	0.602	0.763	0.434	0.712	0.411	0.806	0.589	0.705	0.493	0.826	0.492	0.748	0.729	0.85	0.531	0.494	0.905
YLR295C	ATP14	None	0.878	0.619	0.625	0.74	0.74	0.679	0.602	0.648	0.614	0.738	0.637	0.857	0.726	0.93	0.781	0.627	0.72
YLR297W	None	G2/M	1.76	0.672	0.705	0.8	1.041	1.256	0.774	1.03	0.893	1.144	0.704	0.933	0.76	Null	0.796	0.706	1.067
YLR298C	YHC1	None	0.903	0.574	0.663	0.655	0.641	0.716	0.771	0.776	0.665	Null	0.616	0.87	0.778	1.164	0.538	0.516	1.148
YLR299W	ECM38	None	1.073	0.893	1.124	1.495	1.08	1.63	0.879	0.816	0.538	0.959	0.598	1.088	0.764	Null	0.914	0.694	Null
YLR300W	EXG1	G1	0.77	0.291	0.312	0.479	0.956	1.055	1.376	0.572	0.358	0.598	0.958	1.425	1.358	1.73	1.365	0.813	0.966
YLR301W	None	None	0.911	0.625	0.661	0.772	0.858	1.209	0.964	0.932	0.72	1.076	0.698	0.855	0.727	1.139	1.063	0.651	1.194
YLR302C	None	S/G2	Null	0.988	1.19	0.931	1.014	1.05	1.25	1.537	0.897	1.274	0.732	1.026	0.838	1.293	0.585	0.68	1.01
YLR303W	MET17	S/G2	1.593	0.955	1.319	1.261	1.492	2.546	2.517	2.029	1.628	1.795	1.061	1.171	0.952	1.25	1.308	0.841	1.674
YLR304C	ACO1	None	1.09	0.617	0.743	1.127	1.735	1.684	1.824	1.2	1.021	1.243	1.011	1.305	0.94	1.305	1.023	0.658	0.863
YLR305C	STT4	None	1.295	0.586	0.824	0.832	1.124	1.223	1.383	0.79	0.729	1.084	0.848	0.985	0.795	1.115	1.252	0.768	1.173
YLR309C	IMH1	None	0.877	0.734	0.689	0.699	0.846	0.806	0.836	0.737	0.715	0.768	1.005	0.84	0.744	1.012	1.079	0.813	0.703
YLR310C	CDC25	None	0.724	0.63	Null	0.584	Null	0.6	0.634	0.609	0.592	1.111	0.647	1.014	0.743	1.105	0.552	0.671	0.755
YLR311C	None	None	0.859	0.741	0.622	0.715	Null	0.995	0.648	1.017	0.612	0.778	Null	0.944	0.712	1.108	0.61	1.029	0.963
YLR314C	CDC3	None	0.609	0.459	0.427	0.736	0.638	0.885	0.937	0.711	0.723	0.842	0.56	0.921	0.696	1.003	0.777	0.756	0.872
YLR315W	NKP2	None	0.633	1.59	0.599	0.641	Null	0.749	0.621	2.056	0.609	0.639	0.622	0.784	0.621	0.988	0.645	0.717	0.737
YLR317W	None	None	0.714	0.535	0.638	0.628	Null	0.878	0.65	0.819	0.614	0.706	Null	0.878	0.671	1.215	0.688	0.842	0.854
YLR319C	BUD6	None	0.69	0.403	0.533	0.556	0.755	0.743	0.659	0.578	0.595	0.882	1.041	1.218	0.784	1.257	0.937	0.817	0.601
YLR320W	MMS22	None	0.906	0.564	0.591	0.622	0.757	0.708	0.842	0.67	0.615	0.965	0.641	0.927	0.796	1.188	0.775	0.692	1.084
YLR321C	SFH1	None	0.57	0.273	0.402	0.424	Null	0.587	0.74	0.577	0.51	0.606	0.472	0.629	0.601	0.777	0.736	0.518	0.843
YLR322W	VPS65	None	0.647	0.51	0.502	0.614	0.709	0.747	0.737	0.772	0.547	0.824	0.485	0.888	0.732	1.006	0.681	0.567	1.169
YLR324W	PEX30	None	0.773	0.587	0.707	0.582	0.713	0.577	0.759	0.632	0.541	0.8	0.594	0.817	0.657	0.746	0.593	0.52	0.939
YLR325C	RPL38	None	1.019	0.662	0.674	0.923	0.851	0.756	0.842	1.025	0.835	1.078	0.952	0.955	0.97	1.251	1.499	0.654	1.628
YLR326W	None	G1	0.57	0.477	0.776	1.004	1.04	0.763	0.878	0.575	0.456	Null	0.467	0.749	0.809	Null	0.835	0.55	0.872
YLR327C	TMA10	None	1.394	2.257	2.047	1.909	0.818	1.249	0.808	0.965	0.758	0.907	0.741	1.063	0.838	1.165	1.116	0.756	1.307
YLR328W	NMA1	None	0.828	0.769	0.669	0.854	0.805	0.923	0.844	0.806	0.618	1.033	0.592	0.926	0.834	1.154	0.999	0.636	1.359
YLR330W	CHS5	None	0.904	0.703	0.664	0.717	0.85	0.808	0.916	0.789	0.691	1.039	0.652	0.899	0.756	1.038	0.893	0.699	1.209
YLR331C	JIP3	None	2.79	0.478	0.694	0.901	0.914	0.916	1.055	0.871	0.558	0.838	0.611	0.892	0.84	1.503	1.174	0.723	1.214
YLR332W	MID2	None	2.412	0.562	0.441	1.255	0.84	1.09	0.922	0.746	0.588	0.652	0.495	1.006	0.961	1.254	0.887	0.723	0.869
YLR333C	RPS25B	None	1.028	0.634	0.702	0.767	0.848	0.771	0.652	0.916	0.865	1.05	1.058	0.963	0.905	1.408	1.32	0.909	1.059
YLR334C	None	None	1.684	1.23	1.128	1.41	1.283	1.573	1.19	1.459	1.061	1.734	1.085	1.532	1.23	1.805	0.999	1.05	1.584
YLR335W	NUP2	None	0.866	0.437	0.557	0.691	1.052	0.823	0.767	0.814	0.909	0.838	1.109	0.893	0.788	1.49	1.19	1.07	0.776
YLR336C	SGD1	None	0.706	Null	Null	0.547	0.987	0.741	0.8	0.658	0.688	0.842	0.563	1.014	0.769	1.018	0.528	0.732	0.808
YLR337W	TPS2	None	0.92	0.659	0.947	0.873	1	0.748	0.583	0.74	0.668	0.864	0.996	1.018	0.721	1.205	1.097	0.911	0.719
YLR338W	OPI9	None	0.834	0.701	0.72	0.781	0.545	0.664	0.567	0.6	0.544	0.835	0.556	1.104	0.641	0.906	0.572	0.679	0.715
YLR339C	None	None	1.04	0.721	0.839	0.823	1.096	0.978	0.722	1.029	0.89	1.25	1.076	1.218	1.054	1.738	1.438	1.126	1.164
YLR340W	RPP0	None	1.001	0.585	0.556	0.736	0.758	0.73	0.825	0.698	0.7	0.96	0.774	0.904	0.887	1.252	1.151	0.846	1.028
YLR341W	SPO77	None	0.901	0.498	0.61	0.699	Null	0.752	0.568	0.627	0.585	0.786	Null	0.772	0.812	1.25	1.006	0.791	0.827
YLR342W	FKS1	G1	0.976	0.521	0.65	1.004	0.996	0.975	0.947	0.851	0.724	0.867	0.707	1.197	0.88	1.737	1.299	1.106	0.751
YLR343W	GAS2	G1	0.973	0.453	0.81	1.193	Null	1.055	0.593	0.771	0.493	0.546	Null	0.958	1.041	1.953	1.45	0.988	0.809
YLR344W	RPL26A	None	0.864	0.569	0.51	0.596	0.725	0.623	0.796	0.663	0.623	0.888	0.537	0.724	0.891	1.239	1	0.532	1.227
YLR345W	None	None	1.718	1.035	0.839	0.652	1.718	1.482	0.509	1.267	0.812	1.555	0.674	1.258	0.799	1.192	0.715	1.064	0.755
YLR346C	None	None	0.683	0.79	0.635	0.677	0.702	0.643	0.718	0.709	0.582	Null	0.56	0.819	0.813	0.934	0.714	0.499	1.242
YLR347C	KAP95	G2/M	0.696	0.369	0.409	0.427	0.587	0.542	0.61	0.548	0.575	1.086	0.743	1.067	0.676	1.045	0.662	0.6	0.711
YLR348C	DIC1	None	0.565	0.441	0.419	0.521	0.891	0.673	0.923	0.651	0.527	0.682	0.43	0.754	0.724	0.908	0.841	0.512	0.554
YLR350W	ORM2	None	1.431	0.791	0.512	0.568	0.691	0.572	0.776	0.621	0.531	0.69	0.559	0.783	0.75	0.881	0.762	0.441	0.758
YLR351C	NIT3	None	0.884	0.612	0.498	0.648	0.588	0.66	0.729	0.659	0.612	0.875	0.541	0.794	0.755	0.764	0.807	0.688	0.805
YLR354C	TAL1	None	0.936	0.487	0.565	0.707	0.831	0.687	0.94	0.768	0.719	0.822	0.671	0.818	0.872	0.975	1.019	0.608	0.806
YLR355C	ILV5	None	0.689	0.398	0.494	0.633	0.774	0.642	0.8	0.737	0.775	1.397	0.858	1.187	0.975	1.225	1.016	0.74	0.889
YLR356W	None	None	0.652	0.946	0.812	0.872	Null	0.935	0.713	0.484	0.504	0.835	0.549	0.827	0.679	1.562	0.704	0.573	0.919
YLR357W	RSC2	None	0.766	0.933	0.529	0.956	0.749	1.031	0.796	0.829	0.646	1.02	0.678	1.221	0.851	1.497	0.957	0.791	1.086
YLR358C	None	None	0.343	0.257	0.287	0.563	0.555	0.846	0.567	0.537	0.454	0.757	0.433	0.831	0.509	1.162	0.525	0.74	0.829
YLR359W	ADE13	None	0.916	1.042	0.792	0.862	0.712	0.58	0.639	0.667	0.721	0.958	0.8	0.912	0.782	1.131	0.869	0.725	0.847
YLR360W	VPS38	None	0.514	0.58	0.457	0.638	0.439	0.776	0.583	0.545	0.604	1.104	0.484	0.817	0.618	1.054	0.587	0.575	0.858
YLR361C	DCR2	None	0.795	0.319	0.578	0.759	0.639	0.746	0.646	0.632	0.644	0.787	0.685	0.888	0.774	1.123	0.72	0.578	0.771
YLR362W	STE11	None	0.553	0.468	0.404	0.635	Null	0.87	0.683	0.557	0.56	1.08	Null	1.024	0.598	1.403	0.59	0.688	0.879
YLR363C	NMD4	None	0.705	Null	0.504	0.743	0.573	0.734	0.623	0.635	0.628	0.856	0.623	0.854	0.778	1.058	0.699	0.578	0.843
YLR367W	RPS22B	None	0.942	0.598	0.483	0.852	0.717	0.786	0.702	0.755	0.72	0.873	0.773	0.811	0.927	1.333	1.168	0.709	1.1
YLR368W	MDM30	None	0.597	0.539	0.483	0.511	Null	0.59	Null	Null	0.514	0.943	0.534	0.841	0.626	1.035	0.622	0.446	0.953
YLR369W	SSQ1	None	0.904	0.546	0.631	0.623	0.784	0.773	0.834	0.686	0.634	0.927	0.664	0.981	0.815	1.037	0.807	0.619	1.103
YLR370C	ARC18	None	0.802	0.843	0.947	0.852	1.031	0.721	0.759	0.525	0.551	0.947	0.614	0.892	0.701	1.001	0.673	0.436	0.95
YLR371W	ROM2	None	0.927	0.621	0.693	0.659	0.985	0.73	0.927	0.673	0.619	0.888	0.645	0.954	0.893	1.122	0.871	0.686	1.146
YLR372W	SUR4	G1	0.537	0.345	0.462	0.615	1.082	0.707	0.941	0.496	0.498	0.649	0.491	0.835	0.806	1.174	0.911	0.452	0.755
YLR373C	VID22	S/G2	0.623	0.361	0.457	0.556	0.93	0.749	0.838	0.649	0.555	0.834	0.501	0.684	0.731	1.25	1.034	0.6	0.906
YLR374C	None	None	Null	0.43	0.519	0.551	Null	0.606	0.752	Null	0.5	0.666	0.469	0.797	0.576	1.293	0.665	0.533	0.834
YLR375W	STP3	None	0.61	0.325	0.384	0.391	0.7	0.504	0.681	0.486	0.452	0.621	0.452	0.541	0.661	0.883	0.722	0.531	0.858
YLR378C	SEC61	None	0.608	0.403	0.511	0.536	0.889	0.701	0.937	0.518	0.601	0.771	0.604	0.823	0.729	1.135	0.92	0.556	0.768
YLR379W	None	None	0.674	0.419	0.564	0.697	1.035	0.777	0.986	0.771	0.648	0.712	0.617	0.702	0.833	1.11	1.146	0.604	1.251
YLR380W	CSR1	G1	0.723	0.54	0.487	0.796	0.849	1.08	0.766	0.63	0.641	1.058	0.516	1.106	0.944	1.686	0.827	0.809	0.904
YLR381W	CTF3	None	0.716	Null	0.779	0.733	0.851	0.821	0.8	0.601	0.436	0.733	0.476	Null	0.739	1.223	0.746	0.545	0.918
YLR382C	NAM2	None	0.651	0.758	0.7	0.958	0.799	0.937	0.692	0.6	0.524	1.037	0.623	1.406	0.829	1.431	0.647	0.699	0.889
YLR384C	IKI3	None	0.642	0.469	Null	0.561	Null	Null	0.435	0.567	0.589	0.957	0.677	1.175	0.688	1.261	0.636	0.762	0.859
YLR385C	SWC7	None	0.599	0.668	0.538	1.064	0.69	1.046	0.747	0.763	0.584	0.718	0.65	1.154	0.755	1.234	0.827	0.693	0.729
YLR386W	VAC14	None	0.898	0.788	0.768	1.117	Null	1.275	0.836	0.809	0.619	1.221	0.706	1.758	0.919	1.688	0.865	0.946	1.094
YLR387C	REH1	None	0.922	0.888	0.711	1.29	0.786	1.044	0.856	0.946	0.796	1.097	0.734	1.129	0.869	1.116	0.905	0.746	1.134
YLR388W	RPS29A	None	0.927	0.824	0.528	0.762	0.692	0.945	0.781	0.713	0.805	1.251	0.799	1.012	0.929	1.288	1.177	0.727	1.221
YLR389C	STE23	None	1.025	0.566	0.685	0.844	0.982	0.767	0.689	0.611	0.648	0.881	0.77	1.084	0.8	1.106	0.868	0.703	0.686
YLR390W	ECM19	None	0.714	0.595	0.462	0.56	0.779	0.818	0.732	0.554	0.6	1.08	0.526	Null	0.844	1.19	0.631	0.588	0.734
YLR391W	None	None	1.036	0.669	0.593	0.77	0.841	0.829	1.127	0.922	0.922	0.999	0.754	0.721	0.817	1.08	1.119	0.793	1.146
YLR392C	None	None	0.771	0.686	0.709	0.665	Null	Null	0.732	0.667	0.64	1.168	0.641	1.019	0.647	1.134	0.547	0.567	0.853
YLR393W	ATP10	None	0.769	0.545	0.613	0.602	0.961	0.653	0.865	0.749	0.656	Null	0.572	0.743	0.778	Null	0.856	0.689	1.075
YLR395C	COX8	None	0.792	0.671	0.703	0.726	0.79	0.722	0.694	0.688	0.512	0.762	0.571	0.613	0.75	0.956	0.868	0.512	1.287
YLR396C	VPS33	None	0.663	0.501	0.649	0.742	1.073	0.697	0.769	Null	0.568	0.82	0.586	1.17	0.82	1.26	0.738	0.686	0.839
YLR397C	AFG2	None	0.907	0.421	0.419	0.511	0.876	0.67	0.853	0.742	0.721	1	0.705	0.926	0.826	1.098	0.917	0.667	1.085
YLR398C	SKI2	None	1.084	0.7	0.622	0.746	0.771	0.766	0.696	Null	0.563	0.874	0.651	0.998	0.745	1.489	0.82	0.701	0.994
YLR399C	BDF1	None	0.378	0.324	0.377	0.334	0.499	0.452	0.548	0.477	0.432	0.681	0.537	0.752	0.618	1.022	0.821	0.592	0.883
YLR400W	None	None	0.832	0.347	0.314	0.456	0.611	0.633	0.772	0.711	0.644	0.886	0.577	0.934	0.667	1.148	0.641	0.623	1.019
YLR401C	DUS3	None	0.972	0.354	0.373	0.473	0.716	0.743	0.758	0.849	0.7	0.936	0.673	0.95	0.792	1.293	0.86	0.761	1.039
YLR402W	None	None	0.791	0.573	0.526	0.536	0.694	0.701	0.69	Null	0.541	0.756	0.513	0.835	0.651	1.17	0.591	0.593	0.946
YLR403W	SFP1	None	0.762	0.451	0.443	0.577	0.701	0.696	0.665	0.666	0.528	0.834	0.535	0.811	0.714	0.993	0.823	0.62	1.013
YLR404W	FLD1	None	0.781	0.663	0.595	0.67	Null	0.964	0.654	0.719	0.53	Null	0.457	Null	0.67	1.24	0.371	0.53	0.916
YLR405W	DUS4	None	0.595	Null	0.349	0.526	0.424	0.538	0.589	0.596	0.534	0.705	0.484	0.716	0.685	0.8	0.649	0.538	0.842
YLR406C	RPL31B	None	0.706	0.427	0.45	0.413	0.597	0.565	0.662	0.538	0.779	1.245	0.874	0.647	0.802	0.934	0.882	0.607	0.69
YLR407W	None	None	0.752	Null	0.333	0.645	0.546	0.89	0.673	0.741	0.542	0.692	0.43	0.733	0.845	0.961	0.68	0.621	0.87
YLR409C	UTP21	None	0.768	0.449	0.371	0.56	0.639	0.66	0.718	0.736	0.688	0.851	0.71	0.92	0.788	1.018	0.693	0.678	0.801
YLR410W	VIP1	None	0.711	1.398	0.548	0.733	0.789	0.942	0.786	0.762	0.752	1.452	0.807	1.24	0.76	1.361	0.765	0.793	0.828
YLR412W	BER1	None	0.7	0.67	0.421	0.618	0.644	0.795	0.674	0.679	0.613	0.899	0.611	0.786	0.703	1.013	0.741	0.554	0.965
YLR413W	None	G2/M	0.669	0.323	0.129	0.106	0.198	0.282	0.404	0.461	0.659	0.909	0.744	0.821	0.782	0.928	0.644	0.51	0.698
YLR414C	None	None	1.074	0.763	0.367	0.484	Null	0.827	0.59	0.587	0.462	1.137	0.752	1.042	0.72	1.078	0.658	0.499	0.9
YLR417W	VPS36	None	0.976	0.426	0.54	0.554	0.617	0.567	0.563	0.604	0.505	0.693	0.591	0.814	0.707	0.874	0.79	0.564	0.959
YLR418C	CDC73	None	0.76	0.51	0.479	0.412	0.587	0.52	0.692	0.586	0.581	0.875	0.595	0.777	0.627	0.886	0.666	0.486	0.924
YLR420W	URA4	None	0.694	0.579	0.634	0.542	0.77	0.594	0.725	0.641	0.623	0.85	0.718	0.968	0.759	1.169	0.738	0.541	0.846
YLR421C	RPN13	None	0.862	0.594	0.632	0.813	0.777	0.656	0.78	0.754	0.651	0.798	0.659	0.819	0.769	0.936	0.927	0.548	1.082
YLR422W	None	None	0.758	0.597	0.592	0.539	0.772	0.729	0.771	0.635	0.616	0.937	0.705	1.137	0.676	1.316	0.695	0.644	0.885
YLR424W	SPP382	None	0.601	0.587	0.818	0.846	0.853	0.847	0.701	0.784	0.605	Null	0.563	1.253	0.852	1.162	0.787	0.584	0.969
YLR425W	TUS1	None	1.004	0.603	0.705	0.674	1.075	0.895	0.784	0.806	0.639	0.866	0.686	0.926	0.77	1.106	0.968	0.697	0.945
YLR426W	None	None	0.746	0.526	0.681	0.502	0.754	0.615	0.75	0.554	0.636	0.967	0.597	0.869	0.738	1.07	0.777	0.593	0.879
YLR427W	MAG2	None	0.715	0.423	0.563	0.688	0.847	0.566	0.804	0.709	0.626	0.805	0.575	0.988	0.735	1.008	0.833	0.634	0.938
YLR428C	None	None	0.794	0.748	0.539	0.691	0.627	1.009	0.715	0.83	0.623	1.129	0.642	1.13	0.727	1.355	0.682	0.723	1.059
YLR429W	CRN1	None	0.946	0.617	0.708	0.763	0.807	0.822	0.732	0.823	0.672	1.002	0.753	1.099	0.794	1.338	0.873	0.802	0.989
YLR432W	IMD3	None	0.748	0.504	0.354	0.499	0.417	0.594	0.599	0.578	0.601	0.974	0.605	0.901	0.695	0.942	0.768	0.666	0.829
YLR433C	CNA1	None	1.024	0.549	0.447	0.531	0.618	0.571	0.549	0.521	0.552	0.748	0.657	0.77	0.745	1.102	0.757	0.639	0.776
YLR435W	TSR2	None	1.02	Null	0.397	0.549	0.62	0.857	0.67	0.882	0.706	0.94	0.676	0.897	0.729	1.031	0.673	0.694	0.913
YLR436C	ECM30	None	0.53	0.524	0.402	0.602	0.494	0.665	0.753	0.498	0.474	0.75	0.5	1.006	0.63	0.917	0.62	0.639	0.655
YLR437C	DIF1	S/G2	0.574	0.472	0.427	0.719	0.727	0.794	0.974	0.765	0.704	0.945	0.65	0.732	0.692	1.223	0.96	0.883	0.892
YLR438W	CAR2	G2/M	0.182	0.299	0.283	0.459	0.538	0.923	1.308	1.133	1.195	1.362	0.734	0.927	0.573	0.54	0.474	0.563	0.675
YLR439W	MRPL4	None	0.775	0.504	0.522	0.76	0.719	0.723	0.76	0.676	0.647	0.824	0.61	0.728	0.702	1.329	0.725	0.709	0.789
YLR440C	SEC39	None	0.753	0.453	0.531	0.38	0.667	0.633	0.913	0.721	0.626	0.898	0.509	0.859	0.634	0.968	0.666	0.576	0.888
YLR441C	RPS1A	None	0.96	0.471	0.542	0.705	0.791	0.71	0.82	0.663	0.752	0.916	0.815	0.868	0.891	1.12	1.258	0.706	1.117
YLR443W	ECM7	None	1.066	0.646	0.804	0.925	0.823	1.085	0.879	0.935	0.657	0.786	0.593	0.897	0.857	1.176	1.041	0.709	0.406
YLR444C	None	None	0.954	0.641	0.696	0.488	0.846	0.84	0.869	1.485	0.588	0.847	0.603	0.876	0.823	1.15	0.907	0.605	1.011
YLR446W	None	None	0.698	0.582	0.432	0.279	0.612	0.592	0.668	0.625	0.583	Null	0.545	0.827	0.608	0.872	0.667	0.48	0.781
YLR447C	VMA6	None	0.817	0.484	0.533	0.656	0.709	0.734	0.742	0.668	0.594	0.867	0.648	0.747	0.702	0.934	0.91	0.574	1.104
YLR448W	RPL6B	None	0.767	0.511	0.503	0.374	0.598	0.581	0.74	0.615	0.587	1.01	0.594	0.786	0.736	1.12	0.904	0.559	0.897
YLR449W	FPR4	None	1.04	0.513	0.511	0.682	0.664	0.832	0.834	0.827	0.711	1.118	0.742	1.067	0.789	1.424	1.042	0.75	1.252
YLR450W	HMG2	None	0.92	0.634	0.568	0.673	0.636	0.662	0.785	0.572	0.596	0.867	0.575	0.866	0.781	1.057	0.801	0.645	1.071
YLR451W	LEU3	None	0.971	0.587	0.456	0.62	0.676	0.612	0.688	0.765	0.606	0.806	0.478	0.859	0.77	1.3	0.847	0.588	1.041
YLR452C	SST2	M/G1	3.669	1.462	0.352	0.364	0.299	0.54	0.359	0.402	0.318	0.773	0.458	0.924	0.623	1.04	0.573	0.486	0.875
YLR455W	None	S	0.761	0.482	0.377	0.725	0.684	1.175	0.963	0.883	0.619	0.642	0.471	0.774	0.775	1.409	1.034	0.936	1.044
YLR459W	GAB1	G1	0.638	0.498	0.57	0.789	0.859	0.823	0.996	0.759	0.748	0.721	0.663	0.745	0.813	1.081	0.912	0.664	0.867
YLR461W	PAU4	None	0.809	0.574	0.696	0.765	0.703	0.673	0.618	0.534	0.605	0.63	0.66	0.841	0.75	1.144	0.833	0.595	0.688
YLR462W	None	G1	0.465	0.689	1.281	1.556	0.684	0.767	0.551	0.588	0.562	1.207	1.196	2.286	1.005	1.131	0.686	0.619	0.743
YLR463C	None	M/G1	0.521	0.593	1.877	1.57	0.788	0.775	0.513	0.628	0.629	1.14	1.429	2.128	0.919	1.262	0.874	0.707	0.612
YLR464W	None	G1	0.606	0.608	1.731	1.558	0.839	0.825	0.63	0.631	0.603	1.147	1.398	2.068	0.992	1.316	0.899	0.639	0.919
YLR465C	BSC3	M/G1	0.544	0.505	1.554	1.789	0.906	0.788	0.618	0.597	0.508	1.007	1.105	1.915	1.005	1.153	0.849	0.631	0.907
YLR466W	YRF1-4	M/G1	0.593	0.572	1.247	0.88	0.906	0.579	0.653	0.445	0.504	1.121	0.872	1.717	0.939	1.176	0.626	0.541	0.745
YLR467W	YRF1-5	G1	0.562	0.498	1.385	1.326	0.919	0.751	0.611	0.483	0.511	1.117	1.184	1.707	0.966	1.212	0.854	0.572	0.852
YML001W	YPT7	None	0.627	0.562	0.527	0.471	0.521	0.562	0.646	0.456	0.481	0.675	0.545	0.702	0.678	0.938	0.686	0.447	0.856
YML004C	GLO1	None	1.122	0.723	0.985	1.127	0.977	1.175	0.924	0.829	0.744	0.945	0.667	0.766	0.692	0.943	0.911	0.571	1.079
YML005W	TRM12	None	0.836	0.671	0.595	0.753	0.722	0.649	0.731	0.721	0.585	0.852	0.509	0.734	0.635	0.851	0.613	0.483	0.664
YML006C	GIS4	None	0.935	0.42	0.482	0.65	0.704	1.201	0.787	0.773	0.609	0.916	0.6	0.947	0.722	1.378	0.834	0.635	1.093
YML007W	YAP1	None	0.707	1.123	0.654	0.631	0.687	0.699	0.855	0.692	0.638	0.998	0.686	0.937	0.72	1.105	0.737	0.624	1.071
YML008C	ERG6	None	0.705	0.443	0.702	0.914	1.062	1.365	1.198	1.054	0.946	1.071	0.765	0.998	0.839	1.113	1.19	0.671	1.137
YML010W	SPT5	None	0.706	0.531	0.519	0.704	0.582	0.729	0.67	0.653	0.658	1.222	0.71	1.285	0.838	1.04	0.744	0.774	0.838
YML011C	RAD33	None	0.653	0.47	0.588	0.8	Null	0.734	0.67	0.714	0.637	0.673	0.666	0.867	0.806	1.093	0.872	0.683	0.747
YML012W	ERV25	S	0.601	0.506	0.58	0.948	0.838	0.933	0.952	0.631	0.616	0.801	0.574	0.869	0.918	1.009	1.001	0.619	0.805
YML013W	UBX2	None	0.617	0.528	0.667	0.652	0.719	0.69	0.691	0.668	0.642	0.828	0.831	0.951	0.714	1.037	0.852	0.741	0.676
YML014W	TRM9	None	0.709	0.468	0.403	0.771	0.697	0.714	0.818	0.668	0.684	0.943	0.577	0.924	0.814	0.992	0.527	0.58	0.785
YML015C	TAF11	None	0.779	Null	0.521	0.665	Null	0.865	0.717	0.892	0.717	0.815	0.596	0.918	0.698	0.927	0.827	0.736	0.8
YML016C	PPZ1	None	1.178	0.88	0.53	0.821	0.724	0.846	0.602	0.865	0.686	0.901	0.585	0.891	0.631	1.358	0.906	0.642	1.329
YML018C	None	None	0.823	0.406	0.426	0.5	0.688	0.671	0.813	0.751	0.646	0.619	0.692	0.661	0.704	0.821	0.79	0.564	0.666
YML019W	OST6	None	0.683	0.497	0.454	0.72	0.531	0.872	0.712	0.709	0.575	0.757	0.517	0.889	0.825	0.972	0.644	0.541	0.897
YML020W	None	G1	0.637	0.594	0.845	0.896	Null	0.771	0.593	0.664	0.589	0.663	0.815	0.996	0.782	1.169	0.815	0.658	0.569
YML021W	None	None	0.644	0.541	0.544	1.955	0.527	1	0.749	0.72	0.541	0.692	1.05	2.204	1.288	1.163	1.228	1.406	0.876
YML022W	APT1	None	0.912	0.515	0.54	0.618	0.78	0.834	0.752	0.872	0.799	0.799	0.861	0.837	0.88	1.074	0.967	0.652	0.793
YML023C	NSE5	None	0.705	0.396	0.472	0.474	0.536	0.508	0.589	0.613	0.508	0.714	0.486	0.687	0.693	0.848	0.577	0.484	0.995
YML027W	YOX1	G1	Null	0.422	2.458	2.187	1.01	1.107	0.81	0.542	0.336	0.683	1.105	2.183	1.187	1.394	0.95	0.553	0.8
YML028W	TSA1	None	0.83	0.546	0.586	0.585	0.741	0.547	0.691	0.609	0.646	0.947	0.758	0.858	0.91	1.289	1.136	0.647	1.384
YML029W	USA1	None	0.764	0.521	0.582	0.627	Null	0.582	0.629	0.587	0.56	0.821	0.598	0.767	0.631	Null	0.681	0.525	0.941
YML030W	AIM31	None	0.86	0.733	0.777	0.665	0.606	0.582	0.723	0.661	0.64	0.995	0.639	0.815	0.753	1.048	0.692	0.533	1.069
YML031W	NDC1	None	0.663	Null	0.534	0.701	0.816	0.766	0.929	0.749	0.699	0.804	0.628	0.753	0.77	0.994	0.998	0.632	1.094
YML032C	RAD52	None	0.761	Null	0.666	0.729	0.799	0.721	0.905	0.771	0.779	1.01	0.583	1.009	0.779	Null	Null	0.742	1.067
YML033W	SRC1	G2/M	0.533	0.399	0.317	0.328	0.707	0.771	1.211	1.391	1.153	1.19	0.727	0.646	0.547	0.919	1.065	0.858	1.71
YML034W	SRC1	G2/M	0.493	0.399	0.287	0.304	0.543	0.68	1.101	1.084	1.054	1.199	0.554	0.635	0.586	1.006	0.812	0.817	1.493
YML035C	AMD1	None	0.773	0.497	0.813	0.846	0.96	0.829	0.86	0.768	0.827	1.11	0.853	0.928	0.77	0.98	0.909	0.622	1.098
YML037C	None	None	0.635	0.427	0.509	0.672	0.683	0.674	0.713	0.804	0.552	Null	0.518	0.822	0.7	Null	0.629	0.572	1.142
YML038C	YMD8	None	0.732	0.384	0.781	0.993	0.919	0.748	0.777	0.726	0.573	0.886	0.782	1.097	0.938	1.122	1.058	0.625	1.09
YML040W	None	None	2.257	1.903	1.339	1.823	1.507	2.075	1.586	2.345	1.385	2.231	1.17	2.275	1.461	2.654	1.814	1.617	1.476
YML045W	None	None	2.561	1.745	1.399	1.904	1.902	2.278	1.787	2.199	1.641	2.316	1.596	2.422	1.614	2.409	2.099	1.842	1.475
YML046W	PRP39	None	1.489	0.481	0.481	0.569	0.712	0.734	0.653	0.737	0.605	0.854	Null	1.021	0.776	1.199	0.892	0.856	0.91
YML048W	GSF2	None	1.025	0.673	0.846	0.905	1.034	1.048	0.889	1.159	0.953	1.076	1.107	1.086	0.866	1.388	1.127	0.855	0.968
YML049C	RSE1	None	0.677	0.937	Null	0.742	Null	0.727	0.667	0.626	0.607	0.839	0.593	0.927	0.749	Null	0.711	0.632	0.554
YML050W	AIM32	G2/M	0.85	Null	0.592	0.679	Null	0.81	0.641	0.865	0.701	0.784	Null	0.873	0.731	1.092	0.746	0.761	0.828
YML051W	GAL80	None	0.86	0.55	0.563	0.803	0.635	0.853	0.785	0.765	0.639	0.8	0.52	0.85	0.788	0.932	0.813	0.639	0.906
YML053C	None	None	0.655	0.478	0.421	0.646	Null	0.938	0.64	0.795	0.601	0.671	Null	0.699	0.721	1.121	0.904	0.796	0.76
YML055W	SPC2	None	0.848	0.569	0.645	0.96	0.776	0.845	0.752	0.803	0.581	0.802	0.571	0.683	0.712	0.986	0.844	0.505	1.06
YML057W	CMP2	None	0.99	0.858	0.845	0.666	0.919	0.675	0.785	0.636	0.572	0.852	0.551	0.847	0.708	0.969	0.796	0.637	1.032
YML058W	SML1	S/G2	0.606	0.375	0.604	0.569	0.647	0.879	1.619	1.645	1.304	0.983	0.585	0.377	0.395	0.873	1.428	0.904	2.2
YML059C	NTE1	None	0.668	0.475	0.672	0.792	1.006	0.741	0.765	0.73	0.611	0.964	0.616	0.956	0.71	1.104	0.814	0.73	1.079
YML063W	RPS1B	None	0.889	0.608	0.565	0.734	0.748	0.715	0.784	0.881	0.704	1.054	0.772	0.871	0.904	1.085	1.254	0.649	1.493
YML064C	TEM1	G2/M	0.686	0.35	0.559	0.586	Null	0.671	0.861	0.984	0.866	0.985	Null	0.672	0.708	1.07	0.968	0.722	1.475
YML065W	ORC1	S/G2	0.619	Null	0.357	0.503	0.839	0.84	0.864	0.907	0.726	1.063	0.529	0.761	0.708	1.163	1.002	0.743	1.287
YML069W	POB3	None	0.667	0.47	0.761	0.865	1.017	0.881	0.589	0.686	0.649	0.889	Null	1.151	0.854	1.293	1	0.873	0.856
YML070W	DAK1	None	0.776	0.682	0.688	1.107	0.852	1.045	0.861	0.848	0.652	0.833	0.599	0.96	0.799	1.032	0.804	0.704	0.822
YML072C	TCB3	S/G2	0.571	0.463	0.503	0.614	0.677	0.802	0.708	0.797	0.714	0.977	0.657	0.761	0.48	1.141	0.841	0.88	0.93
YML074C	FPR3	None	0.893	0.587	0.544	0.748	0.778	0.799	0.839	0.728	0.79	0.946	0.802	1.028	0.894	1.283	0.99	0.699	0.822
YML075C	HMG1	None	0.813	0.546	0.541	0.606	0.704	0.818	0.666	0.718	0.765	1.265	0.921	1.223	0.667	1.333	0.822	0.739	0.927
YML077W	BET5	None	0.666	0.648	0.468	0.668	Null	0.858	0.673	0.709	0.647	0.943	0.452	0.871	0.683	Null	0.622	0.599	1.108
YML078W	CPR3	None	0.904	0.699	0.61	0.919	0.759	0.908	0.836	0.875	0.729	0.833	0.794	0.88	0.868	1.071	0.981	0.613	0.825
YML079W	None	None	0.887	0.662	0.57	0.76	0.704	0.703	0.741	0.641	0.701	0.84	0.614	0.858	0.782	0.865	0.619	0.503	0.897
YML080W	DUS1	None	0.723	Null	0.362	0.617	0.591	0.767	0.805	0.803	0.712	0.794	0.551	0.842	0.835	1.178	0.623	0.639	0.792
YML081W	None	None	0.569	0.297	0.385	0.477	0.683	0.553	0.675	0.565	0.509	0.661	0.522	0.728	0.672	0.985	0.806	0.597	0.86
YML082W	None	None	0.877	0.443	0.61	0.681	Null	0.66	0.671	0.82	0.633	1.007	0.699	0.882	0.71	1.096	0.849	0.623	Null
YML088W	UFO1	None	0.983	0.572	0.592	0.634	0.701	0.774	0.858	0.805	0.614	0.959	0.655	0.99	0.759	0.934	0.766	0.578	1.153
YML090W	None	None	0.847	0.804	0.878	0.805	0.701	1.013	0.745	0.832	0.57	0.99	0.642	0.974	0.73	1.117	0.699	0.51	1.173
YML091C	RPM2	None	Null	0.699	0.743	0.695	Null	0.677	0.556	Null	0.489	0.995	0.546	0.906	0.579	1.141	0.601	0.475	1.046
YML092C	PRE8	None	0.892	0.514	0.642	0.573	0.736	0.666	0.901	0.677	0.689	0.903	0.672	0.77	0.779	0.964	0.806	0.582	1.011
YML093W	UTP14	None	0.825	0.256	0.337	0.462	0.607	0.557	0.712	0.724	0.696	0.994	0.56	0.853	0.649	Null	0.616	0.544	0.911
YML095C	RAD10	None	0.788	0.441	0.518	0.65	0.758	0.698	0.741	0.683	0.53	0.757	0.53	0.706	0.78	Null	0.811	0.553	1.116
YML096W	None	None	0.61	0.444	0.468	0.715	Null	0.729	0.633	0.513	0.59	0.877	0.604	1.239	0.81	1.287	0.662	0.546	0.828
YML097C	VPS9	None	0.618	Null	0.447	0.593	0.667	0.556	0.694	Null	0.6	0.673	0.55	0.883	0.801	Null	0.709	0.56	0.583
YML098W	TAF13	None	0.575	0.623	0.399	0.723	Null	0.904	0.639	0.627	0.592	1.113	0.492	0.953	0.714	1.283	0.631	0.656	1.059
YML100W	TSL1	G1	Null	2.007	1.057	0.768	Null	0.447	0.378	0.287	0.29	0.711	0.415	1.074	0.72	1.031	0.675	0.584	0.73
YML101C	CUE4	None	0.605	0.696	0.54	0.951	0.684	0.782	0.732	0.668	0.53	0.754	0.68	0.94	0.851	0.997	0.673	0.486	0.518
YML102W	CAC2	G1	0.366	Null	0.477	0.768	Null	0.655	0.411	0.426	0.411	0.881	0.569	1.111	0.79	1.129	0.55	0.492	0.702
YML103C	NUP188	None	0.823	0.574	0.455	0.462	0.668	0.506	0.626	0.647	0.641	0.714	0.704	0.845	0.614	0.943	0.802	0.688	0.724
YML104C	MDM1	None	0.78	0.631	0.605	0.817	0.775	1.043	0.698	0.76	0.838	1.537	0.736	1.235	0.856	1.729	0.976	0.935	1.196
YML105C	SEC65	None	0.802	0.479	0.441	0.554	0.651	0.631	0.711	0.612	0.676	0.836	0.619	0.796	0.746	0.836	0.696	0.605	0.882
YML106W	URA5	None	0.813	0.644	0.511	0.65	0.648	0.888	0.82	0.854	0.82	1.247	0.717	0.961	0.794	1.135	0.927	0.648	1.053
YML109W	ZDS2	G1	Null	0.47	0.638	0.781	0.988	0.817	0.882	0.733	Null	1.01	0.693	0.985	0.846	1.271	0.959	0.716	1.087
YML110C	COQ5	M/G1	0.902	0.744	0.792	0.702	0.772	0.615	0.778	0.485	0.599	0.884	0.625	0.909	0.707	0.911	0.713	0.419	0.762
YML111W	BUL2	None	0.726	0.573	0.686	0.995	0.953	1.145	0.827	0.682	0.81	1.012	0.668	0.931	0.701	1.35	1.506	0.81	1.23
YML113W	DAT1	None	0.679	0.304	0.382	0.451	Null	0.659	0.85	0.668	0.617	0.782	0.51	0.702	0.767	0.947	0.731	0.614	1.023
YML114C	TAF8	None	0.797	0.48	0.568	0.544	0.813	0.633	0.794	Null	0.594	1.007	0.61	0.928	0.63	1.357	0.709	0.748	1.101
YML115C	VAN1	None	0.737	0.457	0.552	0.512	0.778	0.578	0.756	0.563	0.52	0.663	0.532	0.672	0.647	0.809	0.701	0.531	0.847
YML117W	NAB6	S	0.956	0.709	0.563	0.488	0.714	0.737	0.681	0.627	0.463	Null	0.543	0.798	0.636	1.424	0.934	0.76	0.946
YML120C	NDI1	G2/M	0.612	0.823	0.492	0.415	0.594	0.628	0.666	0.427	0.608	0.931	0.55	Null	0.59	1.106	0.558	0.492	0.754
YML121W	GTR1	None	0.877	0.893	0.498	0.591	0.621	0.756	0.756	0.775	0.684	0.851	0.516	0.654	0.647	0.71	0.746	0.489	0.92
YML122C	None	None	0.447	0.539	Null	0.458	Null	0.882	0.68	0.65	0.541	0.941	0.506	Null	0.635	1.129	0.545	0.507	0.843
YML123C	PHO84	G2/M	0.485	0.379	0.423	0.466	0.754	0.71	1.002	0.813	0.92	1.046	0.765	0.838	0.729	1.024	0.759	0.562	0.855
[truncated: 161,710 more chars]
