# Supplementary material for: A Higher-Order Generalized Singular Value Decomposition for Comparison of Global mRNA Expression from Multiple Organisms
Source: PLoS One. 2011 Dec 22;6(12):e28072. doi: 10.1371/journal.pone.0028072 (PMC3245232; doi:10.1371/journal.pone.0028072)
Supplement: Dataset S3 — Human global mRNA expression. A tab-delimited text format file, readable by both Mathematica and Microsoft Excel, reproducing the relative mRNA expression levels of = 13,068 human genes at = 17 time points during about two cell-cycle periods, including cell-cycle classifications, from Whitfield et al. [18]. (TXT) [file pone.0028072.s006.txt]

CLONE_ID	GENE_NAME	WHITFIELD_CLASSIFICATION	2_hr	4_hr	6_hr	8_hr	10_hr	12_hr	14_hr	16_hr	18_hr	20_hr	22_hr	24_hr	26_hr	28_hr	30_hr	32_hr	34_hr
41430	KIAA0427	None	1.279	0.962	1.4	1.346	1.18	1.366	1.308	1.498	1.448	1.242	1.547	1.372	0.935	1.479	1.526	Null	1.398
1048916	S100PBP	None	0.912	0.855	1.169	0.939	1.17	1.112	1.195	1.31	1.279	1.165	1.194	1.076	1.142	1.58	1.354	Null	Null
1048993	LOC100132639	None	3.737	2.737	3.221	3.187	3.269	2.465	2.13	1.964	1.577	1.522	1.587	1.661	1.405	1.925	1.457	Null	1.563
1048997	None	None	1.075	1.051	1.255	1.364	1.469	1.305	1.451	1.6	1.385	1.155	1.234	1.239	0.948	1.415	1.43	1.184	1.292
1049030	None	None	1.595	1.198	1.223	1.359	1.285	1.288	1.201	1.276	1.101	1.143	1.452	Null	1.272	1.51	1.431	Null	Null
1049033	CLGN	None	1.065	1.066	1.28	1.175	1.204	1.034	1.116	1.338	1.132	1.184	1.151	1.362	1.257	1.401	1.223	Null	1.329
1049109	C1orf71|CNST	None	0.966	Null	1.15	0.833	1.46	1.132	1.043	1.417	1.228	0.995	1.067	0.916	0.696	1.094	1.179	1.316	Null
1239840	ARMC6	None	1.251	1.077	1.225	1.352	1.518	1.429	1.416	1.578	1.419	1.257	1.524	1.852	1.74	1.821	1.7	1.825	1.846
1239877	RSL1D1	None	1.306	1.056	1.215	1.323	1.734	1.544	1.262	1.188	1.274	1.14	1.329	1.709	1.04	Null	1.231	1.235	1.409
1240177	TTC15	None	1.371	0.943	1.19	1.063	1.29	1.117	1.122	1.35	1.162	1.286	1.341	1.549	1.071	1.613	1.52	Null	1.403
1240220	None	None	1.328	1.052	1.395	1.252	1.369	1.564	1.548	1.267	1.266	1.249	1.32	1.322	1.115	1.319	1.279	Null	Null
1240243	C1orf25	None	0.795	0.784	1.136	0.848	0.858	1.032	1.043	1.175	1.212	1.05	1.082	1.237	1.048	1.359	1.38	Null	1.266
1240262	MRPL19	None	0.991	0.731	1.16	0.881	1.147	1.079	1.212	1.202	1.224	1.056	1.154	1.231	0.994	1.437	1.274	Null	1.137
1240298	LRP5	None	Null	0.741	1.156	0.757	1.215	1.095	1.033	1.098	0.999	0.687	0.936	0.846	0.632	0.979	1.184	Null	0.716
1240347	RNF145	None	1.245	0.972	1.222	1.212	0.985	1.147	1.262	1.353	1.159	1.162	1.278	1.303	1.156	1.599	1.495	Null	Null
1240431	NUFIP2	None	1.369	0.866	0.982	1.241	1.569	0.974	0.944	1.004	1.16	0.882	1.305	1.366	0.95	1.447	1.225	1.183	1.378
1240561	C16orf86	None	1.406	0.841	1.34	1.012	1.403	1.302	1.271	1.426	1.311	1.39	1.359	1.832	1.026	1.822	1.624	Null	Null
1276318	SGMS1	None	1.236	1.084	1.171	1.1	1.575	1.402	1.64	1.406	1.239	1.15	1.221	1.015	0.776	1.213	1.115	Null	Null
1276323	ID4	None	1.307	1.054	1.01	1.1	1.565	1.348	1.345	1.241	1.434	1.222	1.3	1.194	0.882	1.394	1.391	Null	1.389
1276487	None	None	1.062	0.771	0.981	0.958	1.018	0.953	1.159	1.412	1.4	0.997	1.113	1.299	1.143	1.293	1.24	1.233	1.32
1276593	None	None	1.441	1.351	1.439	1.651	1.279	1.386	1.311	1.586	1.347	1.285	Null	1.282	1.32	1.776	1.673	Null	1.555
1276641	CT47A11	None	Null	0.811	1.058	1.188	1.162	1.108	1.324	1.191	1.217	1	1.198	1.24	1.037	1.434	1.189	Null	Null
1276665	C8orf30A	None	1.296	0.894	1.232	1.194	1.428	1.084	1.079	1.445	1.489	1.298	1.432	1.765	1.333	1.692	1.55	1.581	1.816
1276676	FAM78A	None	0.873	0.774	0.972	1.049	1.176	1.054	1.133	1.287	1.297	1.061	1.175	1.123	0.849	1.352	1.533	Null	1.135
1291658	ZNF610	None	0.755	0.824	0.819	0.846	1.164	1.002	0.912	1.205	1.305	0.865	1.055	0.793	0.624	1.056	1.11	0.951	0.926
1291662	KIAA1279	None	0.905	1.05	1.239	1.013	1.162	0.992	1.105	1.126	1.168	1.078	1.01	0.906	0.722	1.164	1.087	Null	Null
1291956	SLC6A10P	None	0.984	0.892	1.115	1.143	1.558	1.198	1.206	1.178	1.319	1.218	1.218	1.404	1.281	1.583	1.423	1.393	1.337
1291972	None	None	1.036	0.838	1.074	1.015	1.082	1.199	0.89	1.373	1.326	1.09	1.024	1.083	0.943	1.379	1.333	1.354	Null
1291986	SSX2IP	None	Null	0.746	0.947	0.807	1.085	0.932	1.373	1.097	1.271	1.149	1.039	0.854	0.704	1.004	1.08	Null	Null
1292105	FBXL20	G1/S	0.732	Null	0.846	0.921	0.986	1.094	1.306	1.482	1.287	0.952	0.95	1.012	1.034	1.597	1.325	Null	1.209
1292115	PSTK	None	1.312	1.032	1.387	1.13	1.014	1.221	1.293	1.356	1.247	1.234	1.095	1.745	1.385	Null	1.307	Null	Null
1292225	None	None	1.077	0.847	1.167	1.01	1.258	1.212	0.967	1.18	1.148	1.028	Null	1.242	1.021	1.345	1.34	Null	1.237
1292501	FNDC8	None	Null	0.972	1.389	1.333	1.292	1.22	1.257	1.305	1.296	1.308	1.296	1.546	1.337	1.762	1.468	1.756	Null
1292535	ZNF587	G2	1.167	1.436	2.65	2.265	0.989	0.878	0.747	1.13	1.332	1.726	1.837	1.544	0.905	1.293	1.315	Null	2.258
1292567	FAM53C	None	Null	0.86	1.055	1	1.201	1.035	1.176	1.081	1.043	1	1.159	1.154	0.82	1.185	1.093	Null	Null
1292581	SLC6A10P	None	1.166	0.99	1.153	1.292	1.412	1.397	Null	1.351	1.277	1.267	1.266	1.661	1.446	1.853	1.379	Null	1.5
1292593	FBRS	None	1.268	1.028	1.29	1.397	1.464	1.074	1.159	1.171	1.135	1.041	1.285	1.447	1.169	1.469	1.181	Null	Null
1292829	ZNHIT2	G2	1.424	1.545	1.862	2.024	1.806	1.382	1.444	1.618	1.59	1.511	1.652	1.931	1.421	1.791	1.562	2.053	1.805
1292878	C19orf24	None	1.091	0.783	0.841	0.694	0.859	0.983	0.95	1.05	1.111	0.942	0.981	1.119	1.402	1.549	1.248	1.105	1.435
1293021	SFRS16	None	1.21	0.928	1.405	1.308	1.504	1.13	1.208	1.305	1.379	1.096	1.258	1.351	1.063	1.433	1.208	Null	1.161
1293029	KCTD13	None	1.438	1.3	1.499	1.468	1.89	1.454	1.207	1.369	1.388	1.184	1.442	1.51	1.121	1.723	1.486	1.576	1.372
1293033	LRRC41	None	1.174	0.819	0.969	1.214	1.289	1.173	1.179	1.137	1.091	0.993	1.035	Null	0.785	1.217	1.211	Null	Null
1293191	None	None	1.199	0.953	1.128	1.215	1.229	1.054	1.046	1.311	1.223	1.114	1.243	1.269	1.154	1.551	1.353	1.326	1.406
1360920	ZNF217	None	1.786	1.405	Null	1.15	1.181	1.352	1.497	Null	Null	1.227	1.253	1.162	1.133	1.792	1.628	1.265	1.492
IMAGE:1007210	SEMG2	None	1.627	1.23	1.358	1.48	1.408	1.424	1.517	1.441	1.428	1.444	1.649	2.057	1.839	2.085	1.847	2.367	2.222
IMAGE:1007415	None	None	0.481	0.256	0.394	0.273	0.313	0.444	0.563	0.355	0.424	0.551	0.513	0.421	Null	0.754	0.376	0.4	0.37
IMAGE:1007914	None	None	1.384	Null	1.242	1.106	1	1.171	1.129	1.358	1.376	1.16	1.26	1.481	1.324	1.884	1.452	1.764	1.609
IMAGE:1008950	SNRNP25	None	2.01	1.307	1.533	1.309	1.303	1.375	1.458	1.592	1.438	1.275	1.471	1.807	1.567	1.748	1.796	Null	1.963
IMAGE:1009241	None	None	1.588	1.254	1.398	1.394	1.27	1.249	Null	1.301	1.316	1.388	1.532	1.923	1.661	2.234	1.984	2.178	2.259
IMAGE:1009824	DDT	None	1.81	1.436	1.536	Null	Null	1.426	1.516	1.672	1.552	1.582	1.716	2.215	1.881	2.327	2.216	2.472	2.294
IMAGE:1009876	GTF2H5	None	1.37	0.955	1.107	0.959	1.016	1.124	1.245	1.386	1.332	1.203	1.252	1.521	1.526	1.861	1.715	2.039	1.924
IMAGE:1009909	None	None	0.969	0.67	0.802	0.735	0.768	0.823	0.978	0.791	0.831	0.774	1.032	1.074	0.905	1.221	1.096	1.212	1.158
IMAGE:1010026	KLK3	None	1.229	Null	1.181	1.353	1.154	1.033	1.284	1.387	1.403	1.257	1.395	1.874	1.786	1.982	1.988	2.254	1.848
IMAGE:1010056	None	None	0.88	0.758	0.839	1.024	1.203	1.017	1.096	1.12	1.178	1.017	1.145	Null	0.931	1.422	1.15	1.18	1.187
IMAGE:1010065	None	None	1.428	Null	1.011	1.064	0.965	1.051	1.272	1.364	1.121	1.354	1.199	1.331	1.258	1.545	1.208	Null	Null
IMAGE:1010082	None	None	1.501	1.036	1.263	1.453	1.37	1.289	1.418	1.52	1.606	1.373	1.566	2.032	1.823	2.341	2.212	2.238	2.234
IMAGE:1010089	None	None	1.836	1.285	1.71	1.599	1.55	1.592	1.468	1.934	1.522	1.438	1.599	Null	1.663	2.044	2.078	2.032	2.066
IMAGE:1010100	None	None	1.465	1.119	1.169	1.188	1.238	1.146	1.216	1.368	1.505	1.316	1.262	1.652	1.41	1.83	1.341	1.735	1.822
IMAGE:1010103	KLK3	None	1.807	1.343	1.694	1.641	1.309	1.425	1.437	1.742	1.616	1.448	2.083	2.62	2.041	2.603	2.688	2.545	2.595
IMAGE:1010121	None	None	1.095	0.825	1.045	0.987	1.151	1.074	1.225	1.034	1.099	1.002	1.116	1.403	1.315	1.546	1.365	1.413	1.5
IMAGE:1010136	None	None	1.62	1.227	1.454	1.473	1.415	1.482	1.443	1.37	1.397	1.559	1.567	1.873	1.467	1.988	1.609	1.851	1.921
IMAGE:1010160	None	None	1.054	0.794	0.968	0.843	0.882	0.96	1.205	0.976	0.999	1.132	1.05	1.257	1.265	1.472	1.296	1.63	1.435
IMAGE:1011375	None	None	1.689	1.4	1.564	1.56	1.229	1.228	1.53	1.723	1.523	1.576	1.653	2.298	2.156	2.741	2.501	2.599	2.632
IMAGE:1011443	AR	None	1.68	1.505	1.586	1.886	2.31	1.857	1.656	1.642	1.455	1.35	Null	1.989	Null	1.944	1.601	Null	1.756
IMAGE:1011464	None	None	1.719	Null	1.296	1.312	1.383	1.268	1.46	1.12	1.19	1.119	1.2	1.659	Null	1.875	1.699	1.888	2.308
IMAGE:1011466	None	None	1.735	1.286	1.623	1.493	1.325	1.469	1.434	1.644	1.588	1.7	1.849	2.348	2.458	2.754	Null	2.736	Null
IMAGE:1011496	None	None	1.818	2.156	2.855	3.184	2.696	2.611	2.372	2.032	1.818	1.442	1.658	2.103	1.456	1.662	1.618	1.931	2.233
IMAGE:1011532	None	None	0.11	0.097	0.122	0.101	0.112	0.208	0.193	0.163	Null	0.196	0.169	0.21	0.174	0.249	0.154	0.227	0.216
IMAGE:1011540	None	None	0.542	0.239	0.367	0.151	0.19	0.295	0.538	0.299	0.503	0.487	Null	0.38	0.692	0.997	0.373	0.377	0.351
IMAGE:1011667	None	None	2.035	1.485	1.863	1.862	1.528	1.536	1.629	1.899	1.789	1.548	1.991	2.634	2.368	2.873	2.708	3.034	3.139
IMAGE:1011697	RPL21	None	2.42	2.175	2.51	2.431	2.101	1.99	2.273	2.151	2.147	2.164	2.153	2.442	2.982	2.918	2.702	3.048	2.692
IMAGE:1011702	None	None	0.942	0.563	0.582	0.654	0.819	0.855	1.002	0.753	0.837	0.769	0.905	0.747	0.581	0.92	0.825	0.828	0.888
IMAGE:1011713	None	None	0.886	0.616	0.705	0.687	0.746	0.789	0.957	0.828	0.777	0.874	0.792	1.041	1.009	1.284	1.097	1.242	1.194
IMAGE:1011715	None	G2/M	0.725	1.056	1.183	1.084	1.008	0.695	Null	0.698	1.07	Null	1.046	0.844	0.717	1.148	0.757	0.86	0.819
IMAGE:1015874	BARD1	G1/S	1.593	0.849	1.103	1.095	0.927	1.16	1.736	1.515	1.58	1.384	1.158	1.242	1.222	1.816	1.748	Null	1.411
IMAGE:1017145	NSMCE1	None	1.201	0.937	1.014	1.065	0.963	0.891	1.019	1.032	0.891	0.867	1.174	1.403	1.289	1.726	1.436	Null	1.605
IMAGE:1017349	None	M/G1	1.133	Null	1.388	1.184	1.134	0.851	0.989	0.98	1.127	1.064	1.408	1.305	1.057	1.503	0.989	1.229	1.027
IMAGE:1017447	None	None	0.115	0.094	Null	0.102	0.152	0.194	0.207	0.234	0.212	0.229	0.193	0.265	0.141	0.276	0.182	0.241	0.228
IMAGE:1017594	KLK4	None	0.554	0.422	0.617	0.328	Null	0.541	0.651	0.6	0.72	0.571	0.579	0.458	0.409	0.638	0.588	Null	0.569
IMAGE:1017696	None	None	0.14	0.088	0.111	0.09	0.118	0.184	0.214	0.191	0.218	0.22	0.181	0.2	0.182	0.243	0.148	0.216	0.24
IMAGE:1017720	None	None	0.481	0.265	0.425	0.282	Null	0.456	0.578	0.401	Null	Null	0.522	0.396	0.543	0.651	0.322	0.419	0.388
IMAGE:1020212	PAR5	None	1.754	1.441	1.888	1.96	1.867	2.008	1.886	1.646	1.557	1.466	1.604	1.713	1.439	1.854	1.561	1.702	1.885
IMAGE:1020315	VAV2	None	0.947	0.796	0.935	1.372	1.471	1.289	1.234	1.158	1.102	1.009	1.128	1.042	0.814	1.113	1.136	Null	0.952
IMAGE:1020434	None	None	1.285	1.037	1.091	1.293	1.429	1.387	1.36	1.234	1.213	1.035	1.321	1.094	Null	1.344	1.14	1.146	1.041
IMAGE:1029205	None	None	1.56	1.494	1.776	1.892	1.77	1.726	1.822	1.568	1.634	1.501	1.695	1.894	1.625	1.984	1.724	1.944	1.927
IMAGE:1030498	MMP2	None	1.148	0.938	1.044	1.107	1.188	1.02	1.102	1.077	1.137	0.978	1.253	1.09	0.979	1.496	1.11	1.227	1.391
IMAGE:1030613	None	None	1.521	1.183	1.362	1.625	1.414	1.39	1.462	1.478	1.523	1.546	1.629	1.565	1.268	1.63	1.61	Null	Null
IMAGE:1030769	TSPY1	None	1.058	0.822	1.094	1.142	1.321	1.108	1.109	1.251	1.367	1.195	1.221	1.321	1.11	1.527	1.195	Null	1.372
IMAGE:1030791	PPME1	None	1.07	0.943	Null	1.212	1.17	1.076	1.103	1.121	1.172	0.966	1.208	1.133	1.051	1.316	Null	Null	1.119
IMAGE:1030855	None	None	0.895	0.837	0.984	0.896	0.924	0.917	1.024	1.097	0.963	0.989	0.979	1.146	0.963	1.291	1.193	Null	Null
IMAGE:1030935	None	None	1.627	1.167	1.234	1.428	1.651	1.665	1.586	1.694	1.728	1.401	1.591	2.009	1.216	1.685	1.485	1.513	1.603
IMAGE:1031004	None	None	1.027	0.766	0.97	1.055	1.183	1.151	1.183	1.3	1.32	1.032	1.204	1.3	1.095	1.799	1.309	1.406	1.379
IMAGE:1031007	None	None	0.929	0.918	1.047	1.104	0.968	1.13	1.171	1.124	1.027	1.077	1.027	1.077	0.98	1.384	1.229	Null	1.134
IMAGE:1031045	SLC4A3	None	1.331	1.058	1.393	1.189	1.335	1.362	1.266	1.532	1.379	1.195	1.266	Null	1.256	1.502	1.296	Null	1.313
IMAGE:1031050	SNIP1	None	1.322	0.827	0.959	1.075	1.336	0.985	1.284	1.225	1.192	0.924	1.161	1.132	0.835	1.408	1.26	Null	1.204
IMAGE:1031072	C3orf63	None	0.811	0.907	0.995	1.105	1.165	1.069	0.981	0.897	0.962	0.913	1.139	1.093	0.752	1.104	1.11	Null	1.136
IMAGE:1031076	HOXB6	None	0.706	1.08	1.45	1.429	1.621	1.534	1.546	1.559	1.465	1.329	1.465	1.316	1.229	1.51	1.495	Null	1.385
IMAGE:1031176	None	None	Null	0.865	1.503	1.133	1.409	1.316	1.231	1.353	1.294	1.212	1.019	Null	1.003	1.629	1.322	Null	1.373
IMAGE:1031402	PUS7	None	0.988	0.893	0.935	1.161	1.645	1.382	1.272	1.337	1.082	1.128	1.417	1.344	0.905	1.335	1.31	1.028	1.201
IMAGE:1031446	C8orf74	None	1.294	1.042	1.275	1.206	1.263	1.277	1.455	1.384	1.195	1.207	1.44	Null	1.14	1.355	1.489	Null	Null
IMAGE:1031489	None	None	1.214	0.982	1.312	1.036	1.241	1.274	1.282	1.213	Null	0.994	1.343	1.419	1.293	1.568	1.375	Null	1.252
IMAGE:1031532	OSTM1	None	1.126	0.96	1.114	1.07	1.015	0.954	1.042	1.172	Null	1.138	1.046	1.127	0.978	Null	1.257	Null	1.033
IMAGE:1031545	None	None	1.135	0.916	1.037	0.93	1.41	1.14	1.211	1.321	Null	1.104	1.288	1.351	1.055	1.47	1.561	Null	Null
IMAGE:1031561	None	None	1.438	0.926	1.166	1.41	1.518	1.157	1.159	1.269	1.144	1.017	1.189	1.202	1.149	1.416	1.238	Null	1.281
IMAGE:1031599	None	None	1.69	1.254	1.697	1.421	1.474	1.258	1.472	1.33	1.481	1.316	Null	Null	1.269	2.178	1.79	Null	2.087
IMAGE:1031698	LIMS3	None	1.579	1.291	1.487	1.354	1.419	1.415	1.664	1.441	1.337	1.26	1.3	1.35	1.148	1.514	1.506	Null	1.515
IMAGE:1031717	None	None	0.998	0.734	0.785	0.704	1.184	1.128	0.887	1	1.115	0.968	1.12	0.86	0.568	1.035	1.165	0.909	1.009
IMAGE:1031727	MRPL41	None	2.088	1.613	1.662	1.554	1.438	1.515	1.798	1.727	1.635	1.476	1.935	2.003	1.956	2.622	2.027	1.813	2.148
IMAGE:1031744	YWHAZ	None	1.063	1.033	1.159	1.202	1.581	1.391	1.42	1.275	1.388	1.125	1.353	1.531	0.984	1.439	1.157	1.157	1.423
IMAGE:1031747	ALKBH1	None	1.304	1.09	1.199	1.323	1.206	1.212	1.411	1.27	1.249	1.17	1.268	1.404	1.255	1.609	1.472	Null	Null
IMAGE:1031750	C8orf40	None	1.567	1.32	1.43	1.331	1.442	1.307	1.343	1.322	1.19	1.224	1.359	1.289	1.18	1.346	1.394	Null	Null
IMAGE:1031803	None	None	1.136	1.031	1	1.13	1.321	1.074	1.228	1.074	1.139	1.124	1.104	1.079	1.176	Null	1.309	Null	Null
IMAGE:1031820	C10orf82	None	1.743	1.203	1.508	1.507	1.674	1.355	1.409	1.504	1.324	1.286	1.362	1.521	1.403	1.573	1.51	1.653	1.575
IMAGE:1031922	KATNA1	G2	1.029	0.928	1.154	1.035	0.962	0.897	1.017	1.139	1.146	1.081	1.098	1.286	0.838	1.332	1.183	Null	Null
IMAGE:1031976	LOC100287005	None	1.148	0.939	1.267	1.042	1.116	1.129	1.186	1.102	1.112	0.942	1.106	0.835	0.74	1.114	1.005	Null	1.052
IMAGE:1031992	None	None	Null	0.912	1.195	1.179	1.093	1.2	1.292	1.183	1.145	1.146	1.2	1.223	1.006	1.575	1.314	Null	Null
IMAGE:1032004	ITPA	None	1.517	1.116	1.518	1.511	1.803	1.539	1.293	1.439	1.561	1.378	1.731	1.897	1.453	2.339	1.703	Null	1.694
IMAGE:1032008	None	None	1.191	1.049	1.313	1.072	1.413	1.385	1.302	1.35	1.17	1.197	1.184	Null	1.104	1.337	1.339	Null	Null
IMAGE:1032048	HIST1H2BA	None	1.107	0.957	1.086	1.134	1.174	0.997	1.117	1.196	1.188	1.165	1.277	1.495	1.117	1.52	1.286	Null	1.363
IMAGE:1032103	C17orf75	None	1.65	1.156	1.271	1.356	1.389	1.214	1.071	1.158	1.507	1.366	1.65	1.829	1.104	1.977	1.59	Null	1.539
IMAGE:1032146	DUSP8	None	1.329	1.016	1.306	1.308	1.162	1.214	1.136	1.255	1.064	1.245	1.435	1.307	1.105	1.46	1.385	Null	Null
IMAGE:1032170	PRKX	None	0.401	0.307	0.405	0.324	0.346	0.411	0.447	0.487	0.501	0.374	0.474	0.355	0.349	0.477	0.466	0.46	0.443
IMAGE:1032405	BMP5	None	1.967	1.465	2.351	2.048	2.24	1.82	2.07	1.785	1.837	1.62	1.657	2.343	1.738	2.402	2.183	Null	Null
IMAGE:1032444	NDUFAF2	None	1.768	1.276	1.564	1.396	1.508	1.565	1.572	1.711	Null	1.404	1.44	1.937	1.434	2.364	1.678	Null	Null
IMAGE:1032540	None	None	1.236	0.884	1.111	1	1.177	1.03	1.058	1.162	1.271	1.064	1.123	1.341	1.002	1.202	1.18	Null	1.282
IMAGE:1032734	None	G1/S	1.177	0.677	0.941	0.848	1.079	1.134	1.275	1.358	1.279	1.028	1.114	1.345	1.16	1.702	1.209	1.391	1.284
IMAGE:1032796	LSM1	None	1.952	1.487	1.783	1.611	1.876	1.82	1.446	1.574	1.439	1.431	1.509	1.965	1.364	1.924	1.84	1.617	1.689
IMAGE:1033229	MTHFD1L	None	1.436	1.216	1.38	1.243	1.756	1.208	1.724	1.379	1.418	1.301	1.311	1.396	0.881	1.397	1.224	1.341	1.017
IMAGE:1033363	None	None	1.42	0.975	1.071	1.243	1.014	1.076	1.1	1.13	1.08	1.27	1.163	0.949	0.864	1.117	1.063	Null	1.075
IMAGE:1033710	RNF138	None	1.325	0.993	1.4	1.164	1.453	1.435	1.709	1.367	1.241	1.083	1.178	1.201	1.18	1.389	1.328	Null	Null
IMAGE:1033739	RANBP9	None	Null	1.023	1.159	1.105	1.336	1.097	1.308	1.205	1.154	1.16	1.228	1.059	0.909	1.405	1.176	Null	Null
IMAGE:1034465	SAMD10	None	1.496	1.168	1.534	1.415	1.423	1.332	1.303	1.428	1.464	1.233	1.301	1.423	1.256	Null	1.605	Null	1.48
IMAGE:1034480	RNF20	None	1.045	0.725	0.879	0.694	0.778	0.742	0.878	0.934	0.806	1.026	1.075	1.187	0.791	1.138	1.078	Null	1.145
IMAGE:1034491	None	None	1.113	0.847	1.065	0.949	1.001	1.058	0.896	1.427	1.328	1.11	1.113	1.055	0.863	1.611	1.462	1.534	1.237
IMAGE:1034511	WDR36	None	1.024	0.927	1.11	1.166	1.218	1.092	1.367	1.187	1.179	1.189	1.146	0.984	0.892	1.139	1.191	Null	Null
IMAGE:1034558	None	None	0.894	0.804	0.686	0.76	1.388	1.035	1.109	0.863	1.04	0.783	0.918	0.801	0.53	0.87	0.795	0.8	0.763
IMAGE:1034625	SCARB2	None	1.767	1.37	1.543	1.606	1.883	1.862	2.034	1.857	1.637	1.714	1.806	1.802	1.485	1.947	1.669	1.98	1.9
IMAGE:1034640	UBLCP1	None	1.521	1.227	1.482	1.43	1.727	1.321	1.308	1.487	1.436	1.296	1.399	1.99	1.352	1.721	1.445	1.433	1.382
IMAGE:1034668	None	None	Null	0.929	1.075	0.763	0.89	0.86	1.035	0.867	0.835	0.929	0.932	0.703	0.548	0.867	0.945	Null	Null
IMAGE:1034699	RPRM	None	0.831	0.611	0.776	0.855	0.935	0.745	0.96	0.995	0.865	0.927	0.93	0.86	0.889	Null	1.055	Null	Null
IMAGE:1034722	None	None	0.523	0.619	0.611	0.58	0.611	0.778	0.844	0.932	0.882	0.688	0.606	0.64	0.618	0.817	0.755	Null	0.677
IMAGE:1034724	MRPS36	None	1.467	0.896	1.151	0.959	1.086	0.939	1.046	1.277	1.223	1.136	1.188	1.287	1.312	1.571	1.418	1.633	1.537
IMAGE:1035182	None	None	Null	0.85	1.216	1.227	1.192	1.03	1.018	1.384	1.209	1.095	1.328	1.625	1.05	1.374	1.523	Null	1.433
IMAGE:1035359	SMPD3	None	1.131	0.854	1.029	0.966	1.174	1.059	1.171	1.293	1.154	0.917	1.144	1.177	0.908	1.489	1.35	1.187	1.071
IMAGE:1035588	C14orf133	None	Null	0.818	1.126	0.848	1.176	0.996	1.085	1.156	0.994	0.982	1.164	0.871	0.892	1.249	1.221	Null	Null
IMAGE:1035657	ZNF668	None	1.303	0.976	1.197	1.282	1.617	1.307	1.183	1.455	1.256	1.13	1.47	1.472	1.216	1.769	1.444	1.443	1.498
IMAGE:1035664	None	None	1.262	1.07	1.096	Null	1.214	1.129	1.296	1.174	1.188	1.334	1.261	1.105	0.98	1.462	1.483	Null	Null
IMAGE:1035665	None	None	Null	0.789	0.942	0.845	0.798	0.919	0.966	1.009	1.007	0.991	1.023	0.9	0.679	1.221	1.209	Null	Null
IMAGE:1035796	FAM72B	G2	0.978	0.893	1.528	1.475	1.048	0.523	0.574	0.833	1.413	1.96	1.978	1.347	0.654	0.9	1.299	1.839	1.861
IMAGE:1035889	KRT4	None	1.252	0.871	1.218	1.101	1.335	1.204	1.102	1.252	1.17	1.075	1.219	1.444	1.082	1.375	1.328	Null	1.41
IMAGE:1035911	WHSC2	None	1.176	0.981	1.235	1.305	1.391	1.323	1.227	1.419	1.207	1.179	1.455	1.569	1.278	1.778	1.515	1.548	1.576
IMAGE:1044717	PRAC	None	0.074	0.067	0.062	0.063	0.102	0.165	0.133	0.141	0.217	0.215	0.141	0.174	0.13	0.216	0.123	0.158	0.163
IMAGE:1046542	MSH5	None	1.767	1.328	1.591	1.69	1.33	1.402	1.423	1.456	1.487	1.62	1.808	Null	1.215	1.767	1.697	Null	Null
IMAGE:1048586	BMI1	None	1.459	1.415	1.832	1.77	2.022	1.404	1.451	1.272	1.324	1.297	1.48	1.551	1.309	1.69	1.303	Null	1.225
IMAGE:1048609	API5	None	1.155	1.022	1.146	1.095	1.146	1.221	1.28	1.318	1.288	1.185	1.307	1.476	1.136	1.715	1.414	1.541	1.396
IMAGE:1048694	ZDHHC19	None	1.18	1.089	1.287	1.157	1.199	1.376	1.338	1.288	1.249	1.24	1.453	1.331	1.081	1.538	1.449	Null	Null
IMAGE:1048702	UBE2W	None	0.925	0.789	0.963	1.019	0.896	0.762	1.066	0.855	0.891	0.899	0.929	1.08	0.688	1.218	0.955	Null	1.058
IMAGE:1048709	GSPT1	None	0.785	0.795	1.047	0.989	1.332	1.361	1.327	1.165	1.062	1.035	1.195	0.915	0.949	1.23	1.102	Null	1.032
IMAGE:1048714	None	None	1.178	0.79	0.963	0.968	1.197	1.086	1.012	1.024	Null	0.981	1.105	1.319	0.912	1.447	1.247	Null	1.237
IMAGE:1048781	GTSE1|TRMU	None	1.755	1.443	1.601	1.66	1.772	1.626	1.561	1.725	1.432	1.292	1.494	1.711	1.578	2.179	1.808	Null	1.623
IMAGE:1048804	None	None	1.432	1.07	1.408	1.158	1.505	1.294	1.143	1.499	1.304	1.307	1.425	1.411	1.063	1.327	1.47	Null	Null
IMAGE:1048810	BRP44	None	1.718	1.21	1.274	1.272	1.219	1.211	1.421	1.309	1.326	1.312	1.435	1.488	1.302	1.682	1.403	1.454	1.635
IMAGE:1049174	U2AF2	None	1.666	1.151	1.382	1.519	1.484	1.4	1.423	1.522	1.708	1.308	1.765	2.43	1.552	2.223	1.947	2.072	1.812
IMAGE:1049185	XAGE1A	None	1.651	1.238	1.548	1.495	1.448	1.325	1.35	1.504	1.16	1.334	Null	2.092	1.475	1.806	1.637	Null	Null
IMAGE:1049260	None	None	1.19	1.048	1.272	1.174	1.316	1.175	1.496	1.352	1.386	1.145	1.227	1.25	1.185	1.315	1.458	Null	Null
IMAGE:1049282	None	None	1.369	0.988	1.058	0.947	1.314	1.465	1.251	1.411	1.207	1.235	1.118	1.363	1.059	Null	1.473	Null	Null
IMAGE:1049287	PRSS21	None	1.639	1.246	1.671	1.638	1.499	1.401	1.499	1.614	1.538	1.508	1.712	2.013	1.83	2.29	1.946	2.232	1.981
IMAGE:1049330	LOC100130082	None	1.354	0.959	1.136	1.249	1.082	1.058	1.062	1.171	1.34	1.076	1.34	1.247	1.113	1.654	1.514	Null	Null
IMAGE:1049336	None	None	Null	1.352	1.494	1.424	1.619	1.478	1.477	1.418	Null	1.312	1.875	1.992	1.382	1.82	1.522	Null	1.669
IMAGE:1049346	FOXP1	None	1.361	1.064	1.278	1.294	1.552	1.243	1.256	1.341	1.364	1.261	1.35	1.189	0.976	1.461	1.312	Null	1.396
IMAGE:1055121	None	None	1.475	1.213	1.403	1.186	1.258	1.361	1.298	1.518	1.358	1.267	1.372	1.132	1.089	1.466	1.413	Null	1.59
IMAGE:1055144	ARL5B	None	1.55	1.277	1.48	0.94	1.149	1.209	1.425	1.452	1.271	1.006	1.235	1.191	0.974	1.392	1.506	Null	1.338
IMAGE:1055201	RPS24	None	1.255	1.238	1.568	1.309	1.315	1.286	1.351	1.454	1.469	1.357	1.461	1.521	1.233	Null	1.677	Null	1.781
IMAGE:1055213	None	None	1.35	0.979	1.321	1.209	1.465	1.393	1.253	1.32	1.259	1.086	1.437	1.482	1.277	1.482	1.566	Null	1.384
IMAGE:1055217	LIM2	None	1.419	1.314	1.331	1.497	1.685	1.403	1.546	1.59	1.244	1.348	1.26	Null	1.179	1.608	1.497	Null	1.381
IMAGE:1055261	C9orf85	None	1.12	0.798	1.142	1.007	1.219	1.252	1.235	1.434	1.026	1.052	1.142	1.236	0.868	1.199	1.256	Null	1.001
IMAGE:1055301	PABPC4	None	1.129	0.956	0.995	1.213	1.596	1.368	1.522	1.205	1.248	1.114	1.276	1.418	0.896	1.388	1.364	1.258	1.348
IMAGE:1055410	None	None	Null	0.96	1.052	1.071	1.39	1.015	0.974	1.062	1.176	1.066	1.179	1.456	1.154	1.61	1.268	Null	Null
IMAGE:1055520	ST7L	None	1.207	0.903	1.417	1.141	1.339	1.551	1.413	1.612	1.333	1.35	1.319	1.257	0.953	1.496	1.439	Null	Null
IMAGE:1055581	DTNBP1	None	1.24	0.808	Null	1.413	1.408	1.014	1.209	1.28	1.413	1.229	1.279	1.544	1.336	1.682	1.486	Null	Null
IMAGE:1055582	None	None	0.799	0.591	0.92	1.043	1.194	0.955	0.938	1.142	1.118	1.076	0.993	1.225	0.918	1.296	1.218	1.31	1.255
IMAGE:1055686	POM121L12	None	1.205	0.973	1.153	1.125	1.353	1.055	1.164	1.268	1.275	1.012	1.247	1.085	0.983	1.564	1.231	Null	0.993
IMAGE:1055719	ARMC3	None	1.369	1.055	1.184	1.411	1.341	1.603	1.768	1.684	1.731	1.31	1.403	1.563	1.103	1.588	1.515	1.477	1.585
IMAGE:1055764	C1orf77	None	1.44	1.295	1.318	1.3	1.439	1.085	1.289	1.494	1.389	1.269	1.327	1.631	1.475	1.776	1.637	1.71	1.532
IMAGE:1055775	HNRNPH1	None	0.95	0.798	0.817	1.078	1.708	1.278	1.526	1.145	1.22	0.647	1.027	0.914	0.498	0.99	0.775	0.705	0.88
IMAGE:1055817	GKAP1	None	0.957	0.759	1.038	0.9	0.811	0.896	1.085	1.172	1.1	0.961	1.024	0.963	0.89	1.181	1.185	Null	Null
IMAGE:1056198	FLVCR2	None	1.443	1.115	1.419	1.109	1.383	1.561	1.438	1.554	1.559	1.207	1.367	1.24	1.292	1.729	1.554	Null	1.399
IMAGE:1056200	PARD6A	None	1.463	1.285	1.54	1.568	1.706	1.546	1.583	1.709	1.537	1.41	1.411	1.533	1.41	1.818	1.673	Null	1.686
IMAGE:1056203	NCAPD3	None	1.424	1.185	1.522	1.142	1.286	1.424	1.277	1.464	1.403	1.277	1.468	1.142	1.067	1.503	1.491	Null	1.622
IMAGE:1056214	FZR1	G2	Null	1.173	1.561	1.954	1.35	1.384	1.292	1.354	1.293	1.449	1.571	1.38	1.179	1.37	1.522	Null	1.617
IMAGE:1056236	None	None	1.193	1.015	1.448	1.189	1.493	1.29	1.367	1.475	1.411	1.21	1.29	1.306	1.106	1.428	1.523	Null	1.442
IMAGE:1056316	HSPB1	None	0.96	0.573	1.038	0.844	1.369	1.073	1.052	1.066	Null	0.946	1.176	1.318	0.971	1.395	1.332	Null	1.335
IMAGE:1056516	hCG25653	None	1.572	1.314	1.761	1.365	1.909	1.563	1.442	1.416	1.203	1.264	Null	1.534	1.317	1.632	1.38	Null	1.568
IMAGE:1069393	EXT1	None	1.036	Null	1.298	1.463	1.553	1.086	1.255	1.375	1.354	1.153	1.289	1.342	1.125	1.681	1.43	Null	1.235
IMAGE:1069908	None	None	1.208	0.949	1.053	1.085	1.288	1.093	1.191	Null	1.127	1.148	1.33	1.227	0.938	Null	1.207	1.445	1.376
IMAGE:1069978	ANKRD17	None	0.722	Null	0.677	0.636	1.032	0.839	0.876	1.015	1.109	0.857	0.906	0.799	0.529	0.931	0.936	0.756	Null
IMAGE:1070062	KCNT2	None	1.7	1.26	1.497	1.529	1.499	1.454	1.417	1.686	1.55	1.591	1.797	2.326	2.276	2.448	2.183	2.53	2.407
IMAGE:1070346	DHX37	None	0.83	0.694	0.919	1.001	1.294	1.156	0.999	1.141	1.121	0.851	1.139	1.203	0.731	1.049	1.204	Null	0.927
IMAGE:1073215	CYP11B1	None	Null	1.047	1.159	1.195	1.175	1.228	1.266	1.205	1.16	1.206	1.335	1.436	1.391	2.069	1.506	1.802	Null
IMAGE:1073307	None	None	1.7	1.183	1.208	1.203	1.353	1.277	1.503	1.198	1.246	1.3	1.395	1.588	1.461	2.078	1.832	2.003	1.983
IMAGE:1075414	EIF4EBP1|TXNDC12	None	1.974	1.322	1.496	1.38	1.384	1.342	1.468	1.474	1.531	1.306	1.632	1.824	1.738	2.273	1.962	2.323	2.35
IMAGE:1075717	SF3A2|AMH	None	1.69	1.292	1.424	1.512	1.473	1.408	1.483	1.576	1.576	1.432	1.412	1.773	1.351	1.896	1.567	Null	Null
IMAGE:1076028	CANT1	None	1.086	0.945	1.422	1.016	1.522	0.974	1.168	1.047	1.217	1.08	0.978	1.375	0.789	1.403	1.001	1.316	1.06
IMAGE:108177	ARHGEF7	None	1.282	0.803	1.056	0.969	1.054	1.092	1.255	1.309	1.07	1.001	1.094	0.847	0.785	1.149	1.244	Null	Null
IMAGE:108197	None	None	Null	0.991	1.307	1.071	1.217	1.213	1.268	1.118	1.17	1.091	1.195	1.132	1.11	1.289	1.202	Null	Null
IMAGE:108208	None	None	1.184	1.018	1.203	0.994	1.296	0.87	1.148	1.28	1.345	0.881	1.269	1.087	0.924	1.247	1.245	Null	1.21
IMAGE:108265	TMEM99	G2	1.839	1.124	1.4	1.427	1.233	1.237	1.108	1.375	1.227	1.379	1.555	1.397	1.389	1.502	1.337	1.434	1.734
IMAGE:108316	RAB3IL1	None	0.967	0.694	1.022	1.383	1.363	1.069	1.186	1.252	1.214	1.004	1.217	1.323	0.924	1.746	1.355	Null	1.361
IMAGE:108351	KLHDC8B	None	1.127	0.734	1.127	1.1	1.216	1.019	1.098	1.304	1.131	1.158	1.033	1.385	0.992	1.279	1.303	1.388	1.291
IMAGE:108377	TUBG1	None	1.823	1.339	1.505	1.571	1.636	1.339	1.519	1.573	1.539	1.418	1.569	1.605	1.544	1.71	1.505	1.781	1.775
IMAGE:108378	PC	None	1.623	1.209	1.77	1.367	1.401	1.351	1.444	1.573	1.435	1.368	1.759	1.775	1.189	1.737	1.812	Null	1.57
IMAGE:1083850	None	None	1.563	1.045	1.139	1.164	1.239	1.239	1.294	1.291	1.212	1.212	1.487	1.609	1.337	1.704	1.751	1.733	1.83
IMAGE:108395	DLG5	None	0.707	0.779	1.011	0.866	0.893	0.878	0.964	0.891	0.887	0.773	1.135	1.298	Null	1.688	1.402	1.402	1.559
IMAGE:1083977	None	None	1.557	1.099	1.246	1.125	1.243	1.166	1.342	1.254	1.334	1.277	1.325	1.542	1.545	2.005	1.767	1.795	1.841
IMAGE:108425	VANGL1	G2/M	1.156	0.993	1.585	Null	1.472	1.15	1.047	1.176	1.255	1.301	1.529	1.551	0.776	1.324	1.218	Null	1.386
IMAGE:108471	None	None	Null	0.934	1.135	1.292	1.36	1.035	1.234	1.404	1.433	1.159	1.279	1.321	1.11	1.454	1.147	Null	1.525
IMAGE:108658	MED13L	None	1.042	1.192	1.146	1.277	1.066	1.239	1.303	1.198	1.207	1.211	1.462	1.253	1.199	1.587	1.41	Null	1.472
IMAGE:108667	SF3A1	None	1.224	1.016	1.18	1.124	1.467	1.258	1.422	1.317	1.257	1.248	1.367	1.385	1.001	1.435	1.462	1.265	1.325
IMAGE:108716	None	None	Null	Null	1.107	0.919	1.205	1.148	1.124	1.211	1.182	0.97	1.161	1.171	0.983	1.356	1.197	Null	1.535
IMAGE:1087295	None	None	1.459	1.11	1.087	1.192	1.036	1.127	1.261	1.278	1.329	1.058	1.323	1.503	1.264	1.747	1.408	1.783	Null
IMAGE:108801	C14orf101	None	1.154	0.874	0.936	0.998	1.234	0.909	1.303	1.123	1.078	1.032	1.11	1.537	1.131	1.421	1.145	Null	Null
IMAGE:108815	RYK	None	Null	1.045	1.264	1.364	1.459	1.404	1.541	1.246	1.149	1.192	1.315	1.564	1.079	1.355	1.321	Null	Null
IMAGE:1088345	S100A7	None	1.247	1.071	1.295	1.413	1.546	1.289	1.346	1.438	1.482	1.275	1.405	1.773	1.693	1.859	1.629	1.842	1.83
IMAGE:1089806	RBM47	None	Null	Null	0.75	0.731	1.066	0.963	0.858	1.034	0.996	0.83	0.937	0.798	0.618	1.046	0.949	Null	0.795
IMAGE:1090281	ZCCHC6	None	0.958	Null	0.871	0.751	Null	1.009	0.998	1.138	1.002	0.896	0.957	0.812	0.652	1.121	1.004	0.826	0.747
IMAGE:1090417	MUC5B	None	1.282	1.032	1.167	1.147	1.335	1.218	1.374	1.418	1.182	1.235	1.334	Null	0.969	1.606	1.38	Null	1.598
IMAGE:109049	RAPH1	None	1.149	0.978	1.535	1.159	1.113	1.247	1.09	1.34	1.379	1	1.195	1.374	0.895	1.307	1.073	Null	1.083
IMAGE:1090612	MYPN	None	0.95	1.078	1.118	1.094	0.944	0.871	0.904	1.043	1.061	1.112	1.105	1.038	1.009	1.192	1.09	Null	1.063
IMAGE:109123	LOC727820	None	1.711	1.499	1.532	1.208	1.508	1.533	1.65	1.498	1.382	1.255	1.196	1.751	1.176	1.574	1.254	Null	1.174
IMAGE:109153	COPA	None	0.694	0.679	0.607	0.591	1.223	0.85	0.862	0.764	0.816	0.61	0.811	0.481	0.283	0.505	0.52	0.45	0.461
IMAGE:109200	None	None	1.377	1.162	1.597	1.35	1.627	1.173	1.225	1.346	1.5	1.259	1.435	2.066	1.273	1.37	1.427	1.802	1.458
IMAGE:109221	TMEM194A	None	1.281	0.95	1.147	1.245	0.941	1.222	1.404	1.406	1.196	1.244	1.174	1.077	0.991	1.353	1.405	Null	1.419
IMAGE:109265	ZNF148	None	1.363	1.012	1.511	1.384	1.243	1.246	1.325	1.345	1.312	1.351	1.481	1.495	1.218	1.508	1.492	Null	1.612
IMAGE:109269	None	None	Null	0.734	1.057	0.92	1.179	0.861	1.162	1.323	1.114	1.047	1.094	1.411	0.989	1.383	1.276	Null	Null
IMAGE:109271	None	None	1.393	1.232	1.178	1.303	1.634	1.213	1.374	1.223	1.23	1.237	1.539	Null	Null	1.434	1.275	Null	1.195
IMAGE:109307	NFS1	None	1.008	0.891	1.184	1.042	1.259	1.033	0.993	1.248	1.122	1.002	1.303	1.498	1.287	1.453	1.433	1.45	1.376
IMAGE:109310	HAAO	None	1.4	1.273	1.474	1.178	1.272	1.429	1.375	1.561	1.415	1.226	1.243	Null	1.202	1.544	1.516	Null	1.481
IMAGE:109314	None	G2/M	1.134	1.135	1.267	1.425	1.407	1.285	1.358	1.248	1.191	1.287	1.238	1.409	1.147	1.552	1.43	Null	1.54
IMAGE:109333	XPO1	None	0.859	0.76	1.043	0.997	1.131	1.041	1.108	1.106	1.248	1.059	1.215	1.05	0.778	1.091	0.953	0.983	1.16
IMAGE:109708	CDC27	G2/M	1.088	0.99	1.444	1.559	1.412	1.238	1.111	1.091	1.247	1.305	1.601	1.525	1.112	1.293	1.421	Null	1.498
IMAGE:109800	None	None	1.196	0.972	1.29	1.002	1.22	1.225	1.198	1.228	1.37	1.097	1.099	1.116	0.79	1.188	1.099	Null	1.071
IMAGE:1098334	LPCAT1	None	0.862	0.832	0.963	1.035	1.102	0.951	1.04	1.04	0.867	0.766	0.926	1.324	1.059	1.292	1.177	Null	1.374
IMAGE:109863	EMP2	None	1.469	1.105	1.275	1.199	1.218	1.338	1.442	1.321	1.235	1.31	1.241	1.382	1.407	1.728	1.51	Null	1.596
IMAGE:109879	RAP2B	None	1.505	1.293	1.729	1.313	1.022	1.39	1.512	1.535	1.504	1.528	1.42	1.453	1.269	1.548	1.554	Null	Null
IMAGE:109888	ZNF169	None	1.437	1.226	1.351	1.353	1.345	1.347	1.39	1.339	1.289	1.235	1.494	1.61	1.284	1.67	1.572	1.824	1.776
IMAGE:110094	GALNT10|FLJ38109	None	1.048	1.122	1.363	1.333	1.374	1.021	1.451	1.38	1.49	1.104	1.35	1.356	0.984	1.694	1.432	Null	1.525
IMAGE:1101643	MUC6	None	0.998	1.151	1.359	1.211	1.3	1.303	1.352	1.397	1.179	1.281	1.429	1.441	0.854	1.591	1.42	Null	1.122
IMAGE:110198	TRPV2	None	Null	Null	1.156	1.271	1.181	1.22	1.357	1.25	1.195	1.089	1.247	1.218	1.137	1.572	1.17	1.511	Null
IMAGE:110281	STX7	None	1.057	0.906	1.025	1.055	1.172	0.983	1.391	1.203	1.224	1.089	1.204	1.119	0.972	1.417	1.142	1.373	1.015
IMAGE:110417	HCCS	None	1.026	0.993	1.067	1.276	1.35	0.91	1.053	1.106	1.197	0.907	1.27	1.176	1.031	1.394	1.021	Null	Null
IMAGE:110440	NLRP1	None	1.732	1.393	1.54	1.503	1.514	1.482	1.588	1.589	1.439	1.405	1.519	1.523	1.331	1.595	1.739	Null	1.672
IMAGE:110467	CAV2	None	2.066	1.196	2.528	2.121	2.925	2.251	1.68	1.509	1.587	1.73	2.027	1.945	1.357	2.146	2.008	2.058	1.731
IMAGE:110503	None	None	Null	2.527	1.865	2.355	2.181	1.802	1.47	1.511	1.421	1.223	1.431	1.707	1.256	1.522	1.296	Null	1.561
IMAGE:110503	None	None	5.592	3.14	2.813	2.272	2.119	1.553	1.421	1.388	1.466	1.126	1.374	1.786	1.245	1.58	1.259	Null	1.436
IMAGE:110568	EIF2C2	None	0.919	1.336	1.71	1.142	1.48	1.176	1.102	1.183	1.17	0.909	1.192	1.154	0.773	1.247	1.171	Null	1.193
IMAGE:110653	SMG7	None	1.218	1.022	1.302	1.164	1.341	1.311	1.316	1.3	1.251	1.093	1.273	1.286	0.851	1.299	1.174	1.059	1.184
IMAGE:110744	NCAPH2	None	1.573	1.314	1.36	1.504	1.391	1.237	1.275	1.663	1.501	1.362	1.556	1.759	1.494	2.031	1.793	Null	Null
IMAGE:110772	C14orf2	None	2.409	2.087	2.193	2.397	2.124	2.133	2.333	2.291	2.006	1.667	1.946	2.425	2.632	2.664	2.813	2.576	2.742
IMAGE:110788	LSP1	None	1.335	1.068	1.435	1.553	1.452	1.517	1.294	1.367	1.288	1.243	1.43	1.599	1.244	1.529	1.361	1.52	1.57
IMAGE:110812	ARPC1B	None	1.573	1.257	1.43	1.491	1.453	1.624	Null	1.602	1.357	1.336	1.49	1.635	1.529	1.717	1.513	Null	Null
IMAGE:110872	None	None	1.506	1.166	1.469	1.36	1.325	1.393	1.324	1.229	1.199	1.263	1.461	1.587	1.395	1.775	1.597	1.59	1.96
IMAGE:110912	None	None	1.223	1.085	1.32	1.357	1.164	1.342	1.553	1.293	1.347	1.316	1.211	1.339	1.217	1.622	1.467	1.647	1.65
IMAGE:111120	JOSD1	None	1.57	1.353	1.355	1.357	1.508	1.209	1.041	1.184	1.344	1.147	1.332	1.494	1.108	1.579	1.503	1.278	1.481
IMAGE:111200	PCMTD1	None	1.025	1.007	1.297	1.134	1.134	1.138	1.302	1.206	0.978	1.193	1.032	1.088	0.914	1.22	1.122	Null	Null
IMAGE:111377	RP6-213H19.1	None	Null	0.599	0.614	0.631	0.904	0.755	0.823	0.675	0.718	0.638	0.823	0.651	0.375	0.77	0.764	Null	0.612
IMAGE:111391	C1orf91	None	1.374	1.258	1.446	1.474	1.343	1.448	1.469	1.448	1.311	1.26	1.395	1.409	1.27	1.571	1.336	Null	Null
IMAGE:111403	PAPOLA	None	0.774	0.585	0.668	0.691	1.204	1.031	1.091	0.949	0.888	0.78	0.975	0.942	0.609	0.841	0.811	Null	0.674
IMAGE:111492	C12orf51	None	1.229	0.963	1.269	1.14	1.106	1.229	1.164	1.201	1.153	1.073	1.181	1.062	0.99	1.35	1.238	Null	Null
IMAGE:111549	SFRS11	None	1.4	0.801	1.041	1.091	1.159	1.283	1.411	1.22	1.373	1.168	1.253	1.138	1.016	1.481	1.224	Null	1.182
IMAGE:111571	HP1BP3	G2	1.543	1.239	1.606	1.74	1.409	1.205	1.195	1.024	1.341	1.434	1.791	1.454	1.016	1.301	1.451	1.216	Null
IMAGE:111714	None	None	1.01	0.882	1.083	0.961	1.116	1.003	1.054	1.273	1.224	Null	1.225	1.261	0.897	1.067	1.149	1.108	1.269
IMAGE:111721	INSIG2	None	1.166	0.984	1.033	1.025	1.298	1.158	1.239	1.265	1.255	1.121	1.205	1.253	1.093	1.585	1.45	1.439	1.344
IMAGE:111722	None	None	1.238	1.08	1.171	1.24	1.32	1.3	1.479	1.286	1.254	1.058	1.167	1.08	1.22	1.573	1.25	Null	1.318
IMAGE:111735	PYGL	None	0.956	Null	1.253	1.036	1.305	1.27	1.218	1.081	1.391	1.087	1.391	1.257	1.045	1.225	1.315	Null	1.309
IMAGE:111736	None	None	1.135	1.291	1.438	1.27	1.389	1.344	1.413	1.43	1.225	1.212	1.41	1.118	1.247	1.441	1.323	Null	1.163
IMAGE:111884	TCF7L1	None	1.422	1.191	1.233	1.345	1.349	1.359	1.334	1.349	1.441	1.296	1.532	1.249	1.128	1.407	1.612	Null	1.58
IMAGE:112161	H2AFV	None	0.96	0.759	0.908	0.82	1.054	0.856	1.05	0.896	Null	1.127	1.09	1.069	0.836	Null	1.066	Null	0.996
IMAGE:112371	ATF5	None	1.493	1.159	1.168	1.17	1.427	1.4	1.336	1.327	1.263	1.26	1.339	1.442	1.077	1.277	1.332	Null	1.069
IMAGE:112397	ALB	None	1.179	0.88	1.238	1.034	1.277	1.179	1.358	1.223	1.201	1.149	1.222	1.216	0.981	1.173	1.254	Null	Null
IMAGE:112456	None	None	1.333	1.012	1.595	Null	1.791	1.218	1.416	1.419	1.624	1.25	1.227	1.5	0.986	1.632	1.449	Null	Null
IMAGE:112482	SFRS5	None	0.937	1.207	1.224	1.285	1.359	1.634	1.393	1.391	1.584	1.229	1.37	1.179	0.877	1.574	1.362	Null	1.142
IMAGE:112497	C19orf43	None	1.697	1.006	1.108	Null	1.376	1.257	1.441	1.581	1.42	1.379	1.544	1.623	1	2.096	1.57	Null	1.397
IMAGE:112525	RBBP4	None	1.305	0.852	1.108	1.084	1.051	0.951	1.181	1.159	1.087	1.131	1.19	1.22	0.987	1.483	1.411	Null	Null
IMAGE:112530	None	None	0.92	0.801	1.022	1.021	1.017	1.009	0.972	1.406	1.162	1.058	1.103	1.118	0.982	1.193	1.296	1.094	1.075
IMAGE:112564	TDG	None	1.184	1.409	1.423	1.428	1.603	1.482	1.572	1.23	1.184	1.311	1.517	1.295	0.927	1.181	1.256	Null	Null
IMAGE:112565	None	None	1.438	0.995	0.973	1.072	1.102	1.123	1.136	1.317	1.338	1.155	1.265	1.504	1.09	1.733	1.502	1.637	1.476
IMAGE:112576	BCCIP	None	0.834	0.612	0.755	0.84	0.868	0.818	0.937	1.083	1.072	0.968	0.92	1.13	0.937	1.206	1.323	1.118	1.154
IMAGE:1126508	None	None	0.934	0.876	1.142	1.133	1.18	0.99	1.132	1.488	1.398	1.055	1.255	1.194	1.061	1.393	1.453	1.428	1.468
IMAGE:1126643	CCDC85A	None	1.16	0.942	1.638	1.045	1.401	1.027	1.142	1.272	1.227	0.966	1.336	1.144	0.789	1.267	1.323	1.413	1.204
IMAGE:1127072	PRPF8	None	0.662	0.552	0.64	0.494	1.139	0.927	0.707	0.764	1.072	0.71	0.93	0.548	0.431	0.636	0.74	Null	0.62
IMAGE:1127165	None	None	1.542	1.107	1.236	1.087	0.972	1.237	1.219	1.345	1.174	1.186	1.096	1.72	1.44	1.862	1.685	1.833	1.877
IMAGE:1127206	None	None	1.408	1.008	1.253	1.285	1.292	1.204	1.391	1.433	1.335	1.221	1.416	1.798	1.506	1.945	1.599	1.716	1.655
IMAGE:1127840	SLC25A6	None	1.665	1.423	1.634	1.622	1.789	1.506	1.425	1.677	1.566	1.544	1.888	2.486	1.971	2.374	2.092	2.057	2.296
IMAGE:112785	GLUD1	None	1.345	1.066	1.147	1.107	1.322	1.395	1.478	1.281	1.299	1.144	1.278	1.127	0.84	1.354	1.21	Null	1.078
IMAGE:1127893	None	None	1.091	1.06	1.273	1.317	1.153	1.247	1.375	1.46	1.578	1.137	1.249	1.783	1.377	1.91	1.606	1.714	1.633
IMAGE:1127970	PMPCA	None	1.913	1.545	1.66	1.624	2.083	1.683	1.351	1.707	1.713	1.518	1.783	2.002	1.673	2.132	1.857	1.928	1.909
IMAGE:112804	RPAIN	None	1.373	0.99	1.132	1.05	1.013	1.087	1.207	1.39	1.42	1.231	1.343	2.053	1.319	1.966	1.639	1.516	1.629
IMAGE:112819	SLC9A5	None	1.01	1.161	1.408	1.137	1.631	1.063	1.279	1.312	1.376	1.137	1.432	1.318	1.194	1.415	1.461	1.312	1.361
IMAGE:112865	LARP4	None	1.287	1.055	1.502	1.144	1.389	1.088	1.203	1.243	1.132	1.07	1.299	1.377	1.017	1.479	1.183	Null	1.225
IMAGE:112906	PPP1R10	G2/M	1.594	1.294	1.233	1.475	1.549	1.29	1.087	1.277	1.34	1.506	1.725	1.894	1.128	1.335	1.406	1.403	1.725
IMAGE:1129873	MAPK6	None	1.086	0.925	1.072	1.011	1.176	0.815	0.894	0.961	0.956	0.951	0.99	1.1	0.866	1.143	1.044	Null	1.15
IMAGE:113048	PTGFRN	None	1.399	1.241	1.333	1.279	1.354	1.32	1.567	1.482	1.467	1.41	1.461	Null	1.181	1.666	1.378	Null	Null
IMAGE:113185	None	None	1.051	0.936	1.261	1.187	1.41	1.268	1.297	1.304	1.172	1.056	1.269	1.57	1.119	1.384	1.177	Null	1.07
IMAGE:113206	RARS2	None	Null	1.183	1.383	1.205	1.214	1.212	1.42	1.379	1.13	1.289	1.136	1.481	1.13	1.609	1.331	Null	Null
IMAGE:1132377	None	None	1.63	1.22	1.59	1.553	1.625	1.455	1.53	1.518	1.408	1.365	1.428	2.096	1.709	1.868	1.822	1.655	1.784
IMAGE:1132429	TOB1	None	1.427	Null	0.922	0.944	0.828	0.673	0.708	0.763	0.66	Null	1.219	1.146	0.941	Null	1.074	1.275	1.418
IMAGE:1132534	None	None	1.495	1.285	1.349	1.459	1.805	1.497	1.287	1.778	1.516	1.49	1.553	1.94	1.863	2.303	2.079	2.386	2.249
IMAGE:113257	None	None	1.342	1.028	1.162	0.957	1.294	0.983	1.194	1.243	1.149	1.018	1.21	1.174	0.853	1.358	1.341	Null	1.155
IMAGE:1132669	None	None	1.365	1.136	1.372	1.363	1.278	1.174	1.196	1.508	1.413	1.3	1.293	1.583	1.699	1.653	1.784	Null	1.923
IMAGE:113284	PHLDB2	None	3.157	2.52	3.114	3.133	3.273	2.878	2.285	2.075	2.521	1.777	2.138	2.41	1.363	2.085	1.751	1.557	1.708
IMAGE:113298	ALG13	None	1.12	1.048	1.23	1.047	1.126	1.014	1.167	1.22	1.254	1.045	1.167	1.395	1.179	Null	1.236	Null	Null
IMAGE:113300	PATL1	None	1.385	1.074	1.122	1.255	1.157	1.006	1.084	1.126	1.322	1.145	1.134	Null	0.911	1.241	1.339	1.228	1.188
IMAGE:113318	None	None	Null	0.901	1.013	0.94	1.114	1.12	1.214	1.175	1.04	1.051	1.171	1.062	0.831	1.319	1.185	Null	Null
IMAGE:113388	LOC100190986	None	0.69	0.738	0.687	0.758	0.771	0.901	1.072	0.942	0.926	0.697	0.976	0.762	0.579	0.945	0.921	Null	0.871
IMAGE:113394	None	None	Null	0.817	1.108	1.103	1.275	0.927	1.211	1.154	1.19	1.127	1.252	1.452	0.997	1.384	1.197	Null	1.343
IMAGE:113488	None	None	1.229	1.199	1.402	1.148	1.323	1.523	1.393	1.526	1.482	1.226	1.323	1.216	1.198	1.725	1.425	Null	1.334
IMAGE:113856	CCND1	M/G1	1.876	2.241	Null	3.103	3.678	2.553	1.904	1.791	2.101	Null	2.291	2.595	1.737	2.573	2.321	2.182	2.325
IMAGE:1142132	RUNDC3A	None	1.361	1.036	1.193	1.282	1.254	1.219	1.324	1.339	1.216	1.259	1.51	Null	1.461	1.804	1.624	1.757	1.859
IMAGE:1142323	None	None	1.304	1.322	1.336	1.523	1.44	1.442	1.17	1.588	1.28	1.212	1.498	1.814	1.515	1.657	1.645	1.718	1.704
IMAGE:115111	RAB24	None	1.473	1.37	1.727	1.623	1.367	1.379	1.589	1.438	1.316	1.419	1.48	1.747	1.512	1.747	1.814	Null	Null
IMAGE:115143	IL8|SLC4A1	None	1.34	1.032	1.178	1.224	1.193	1.288	1.379	1.163	1.245	1.297	Null	1.389	1.172	1.839	1.395	1.372	1.493
IMAGE:115281	CD79A	None	1.262	1.013	1.399	1.186	1.332	1.268	1.204	1.387	1.323	1.144	1.313	Null	1.01	1.418	1.246	Null	1.266
IMAGE:115292	TMEM126A	None	1.296	0.796	1.252	0.973	1.209	1.104	1.163	1.401	1.104	1.083	1.32	1.708	1.304	1.58	1.303	1.38	1.428
IMAGE:115307	None	None	1.322	1.075	1.302	1.147	1.371	1.367	1.492	1.264	1.26	1.236	1.221	1.47	1.141	1.561	1.343	Null	1.31
IMAGE:115408	BMI1	None	1.411	1.176	1.363	1.347	1.64	1.426	1.275	1.283	1.314	1.162	1.356	1.432	0.818	1.246	1.204	1.215	1.226
IMAGE:115422	PKP4	None	1.176	1.043	1.186	1.362	1.68	1.209	1.35	1.323	1.492	1.232	1.443	1.544	1.164	1.709	1.568	Null	1.475
IMAGE:115443	CENPF|ZC3HC1	G2/M	0.628	0.619	1.318	1.501	1.185	0.772	0.54	0.684	1.02	1.398	1.938	1.987	0.848	0.827	0.855	1.11	1.499
IMAGE:1155048	ATP6V1A	None	1.041	0.85	0.685	0.667	0.893	0.783	0.909	0.836	0.992	0.827	0.989	0.825	0.551	0.835	0.823	0.76	0.747
IMAGE:1155709	CD46	None	1.503	1.161	1.398	1.228	1.318	1.11	1.309	1.305	1.452	1.187	1.389	1.817	1.286	1.754	1.525	1.493	1.485
IMAGE:1156208	None	None	Null	0.9	1.02	1.121	1.133	1.06	1.128	1.176	1.136	1.083	1.307	1.395	1.159	1.561	1.439	1.455	1.474
IMAGE:1156515	MSH2	G1/S	0.955	0.72	0.667	0.672	0.93	0.869	1.288	1.325	1.432	0.917	0.889	0.802	0.532	0.904	0.891	0.933	0.838
IMAGE:1159246	CUTA	None	2.236	1.477	1.631	1.484	1.373	1.421	1.604	1.75	1.526	1.485	1.796	2.158	2.299	2.636	2.281	2.567	2.473
IMAGE:1160558	PTS	None	1.378	1.232	1.256	1.307	1.336	1.224	1.208	1.349	1.411	1.128	1.147	1.285	1.142	1.507	1.473	1.64	1.227
IMAGE:1161030	None	None	3.729	1.966	2.621	1.974	2.192	1.478	1.492	1.184	1.181	2.063	Null	3.772	2.636	3.598	2.545	3.652	4.098
IMAGE:1161155	CDKN2A	None	1.469	1.194	1.503	1.49	1.773	1.448	1.402	1.602	1.464	1.254	1.502	1.799	1.375	1.812	1.402	1.459	1.406
IMAGE:1169042	None	None	1.101	0.911	0.952	0.998	1.029	0.92	1.216	0.963	1.048	1.114	1.003	1.147	0.871	Null	Null	1.272	1.244
IMAGE:1174577	NDUFA10	None	1.323	1.021	1.055	1.165	1.203	1.079	1.179	1.199	1.268	1.102	1.196	1.318	0.932	Null	1.31	1.377	1.429
IMAGE:1174786	C16orf13	None	1.156	0.859	1.104	1.129	0.881	1.059	1.03	1.027	1.028	0.945	1.249	1.612	1.487	2.174	1.897	Null	1.743
IMAGE:117525	EEF1A1	None	1.403	1.245	1.212	1.17	1.509	1.429	1.398	1.266	1.221	1.22	1.413	1.353	1.039	1.592	1.359	1.402	1.654
IMAGE:1175398	YARS	None	0.846	0.747	0.774	0.813	1.177	0.934	0.745	0.998	0.983	0.74	0.905	1.068	0.541	0.964	1.007	0.821	0.825
IMAGE:117910	None	None	1.282	1.056	1.518	1.283	1.273	1.171	1.219	1.179	1.318	1.173	Null	1.555	1.639	1.787	1.639	1.894	1.7
IMAGE:118015	C13orf30	None	1.463	1.188	1.269	1.312	1.342	1.31	1.43	1.344	1.214	1.242	1.504	1.441	1.131	1.734	1.424	1.777	1.58
IMAGE:118494	LOC728449	None	1.807	1.916	1.699	1.637	1.541	1.245	1.07	1.192	1.166	1.063	1.294	1.501	0.903	1.177	1.244	1.01	0.999
IMAGE:118504	SF3B3	None	1.052	0.99	1.071	1.059	1.124	1.244	1.269	1.222	1.092	1.081	1.186	1.434	1.072	1.583	1.363	1.412	1.621
IMAGE:118665	None	None	1.348	1.06	2.08	1.191	1.231	1.501	1.078	1.481	1.389	1.059	1.328	1.392	1.036	1.66	1.552	Null	1.41
IMAGE:1187808	None	None	1.597	1.154	1.385	1.348	1.208	1.134	1.106	1.33	1.433	1.258	1.36	1.75	1.301	2.061	1.661	1.761	1.743
IMAGE:1188588	SPDEF	None	Null	1.127	2.448	1.428	1.668	1.355	1.368	1.634	1.386	1.323	1.373	1.955	1.134	1.752	1.353	Null	1.437
IMAGE:1190788	ALG8	None	1.131	0.806	1.149	1.111	1.283	1.145	1.235	1.231	Null	Null	1.374	1.536	1.199	1.605	1.462	Null	1.437
IMAGE:1190928	None	None	2.134	1.403	1.68	1.6	1.295	1.312	1.426	1.333	1.491	1.434	1.543	1.865	1.709	2.025	1.955	2.187	2.286
IMAGE:1191140	None	None	1.558	1.281	1.465	1.472	1.409	1.288	1.169	1.438	1.315	1.369	1.544	1.906	1.917	2.143	1.699	2.149	2.228
IMAGE:1191176	EIF4A1	None	1.603	1.251	1.373	1.422	1.522	1.584	1.503	1.502	1.375	1.406	1.733	2.223	2.29	2.295	2.047	2.196	2.244
IMAGE:119133	MAPK8	None	1.406	1.144	1.372	1.588	1.567	1.618	1.644	1.384	1.35	1.37	1.496	1.58	1.287	1.781	1.544	Null	1.59
IMAGE:119289	None	None	1.456	0.998	1.395	1.287	1.552	1.343	1.35	1.609	1.3	1.31	1.198	1.683	1.113	1.683	1.315	Null	Null
IMAGE:119384	CHIT1	None	1.203	1.239	1.184	1.359	1.336	1.461	1.457	1.381	1.137	1.16	1.41	1.41	1.417	1.611	1.439	Null	1.647
IMAGE:119851	KLRK1	None	0.945	0.948	1.275	1.248	1.562	1.316	1.277	1.618	1.373	1.057	1.29	1.46	1.012	1.346	1.21	1.485	1.465
IMAGE:119914	NPIPL3	None	1.073	0.906	1.015	1.434	1.115	1.435	1.324	1.288	1.162	1.103	1.323	1.56	1.395	1.69	1.496	1.651	1.478
IMAGE:119955	ANXA2	None	1.506	1.167	1.275	1.185	1.154	1.052	1.137	1.337	1.21	1.312	1.251	1.457	1.349	1.675	1.476	1.538	1.43
IMAGE:120015	STK4	None	1.353	1.009	1.428	1.24	1.046	1.367	1.327	1.223	1.171	1.17	1.287	1.484	1.121	1.566	1.265	1.314	1.514
IMAGE:120106	CASP1	None	1.397	1.211	1.426	1.621	1.624	1.572	1.93	1.803	1.446	1.577	1.543	1.533	1.387	1.434	1.626	Null	1.506
IMAGE:120124	None	None	1.248	1.02	1.246	1.226	1.114	1.422	1.357	1.392	1.281	1.31	1.427	1.38	1.089	1.568	1.521	Null	1.397
IMAGE:120138	DNAJC12	None	1.295	1.061	1.354	1.201	0.924	0.863	1.111	0.99	1.018	1.283	Null	1.275	1.079	1.608	1.244	Null	Null
IMAGE:120153	None	None	1.282	0.979	1.277	1.144	1.216	1.151	1.238	1.385	1.243	1.319	1.217	Null	0.923	1.164	1.261	Null	1.555
IMAGE:120189	PSG1	None	1.023	1.077	1.177	1.273	1.232	1.154	1.252	1.249	1.197	1.023	1.242	1.244	1.185	1.472	1.348	1.385	Null
IMAGE:120277	SPEN	None	0.986	0.886	1.028	0.879	1.215	1.159	1.068	1.213	1.207	1.004	1.196	Null	0.791	1.224	1.214	Null	Null
IMAGE:120318	None	None	1.244	1.007	1.195	1.155	1.099	1.26	1.389	1.29	1.291	1.251	1.259	0.976	0.948	1.195	1.36	Null	1.533
IMAGE:1203822	GNB2L1	None	1.481	1.201	1.36	1.309	1.332	1.294	1.485	1.465	1.462	1.427	1.586	1.912	1.856	2.276	2.01	2.277	2.203
IMAGE:120383	None	None	1.111	1.015	1.139	Null	0.963	1.246	1.203	1.147	1.233	1.226	1.305	1.185	1.104	1.482	1.359	Null	Null
IMAGE:1203893	None	None	1.084	0.74	0.825	0.854	0.801	0.779	1.087	0.856	0.873	0.897	0.944	1.068	1.038	1.292	1.328	1.287	1.298
IMAGE:1204881	None	None	1.411	1.06	1.225	1.497	1.302	1.166	1.117	1.514	1.39	1.287	1.506	1.802	1.791	2.024	1.672	Null	1.843
IMAGE:120512	OTUD4	None	1.236	1.229	1.308	1.22	1.518	1.271	1.23	1.244	1.238	1.087	1.207	1.406	0.916	1.474	1.166	Null	1.415
IMAGE:120533	HIPK2	None	1.352	1.275	1.422	1.497	1.35	1.293	1.312	1.384	1.489	1.495	1.391	1.349	1.102	1.592	1.431	Null	1.54
IMAGE:120551	LPIN2	None	1.128	0.866	1.185	1.008	1.005	1.005	1.132	1.321	1.067	1.097	0.977	Null	0.843	1.375	1.049	Null	Null
IMAGE:120561	KIDINS220	None	0.981	0.681	0.832	0.774	0.881	0.953	1.141	0.94	0.823	0.87	0.974	1.021	0.687	1.089	0.877	Null	0.904
IMAGE:120572	HELZ	None	1.334	0.835	1.176	0.941	1.06	1.102	1.209	1.161	1.094	1.169	1.094	0.948	0.865	Null	1.15	Null	Null
IMAGE:120585	PRPF38B	None	1.305	1.148	1.226	1.298	1.368	1.283	1.201	1.178	1.119	1.055	1.079	1.343	1.082	1.568	1.209	1.284	1.329
IMAGE:120600	RSAD2	None	1.008	0.94	1.215	1.083	1.134	0.973	1.086	1.196	1.059	1.043	1.111	1.337	1.164	1.35	1.238	Null	1.222
IMAGE:120678	None	None	0.891	1.005	1.027	0.916	1.195	1.01	0.964	1.182	1.213	0.989	1.178	1.492	0.968	1.089	1.194	Null	1.223
IMAGE:120684	CHMP1B	None	1.806	0.991	0.676	0.514	0.711	0.733	0.861	0.923	0.878	0.975	1.031	0.909	0.658	1.288	1.17	1.188	1.097
IMAGE:120695	PRPF6	None	1.159	0.96	1.107	0.964	1.168	1.071	1.135	1.082	1.075	1.143	1.268	1.54	1.004	1.503	1.203	Null	Null
IMAGE:120707	None	None	1.258	1.016	1.199	1.196	1.297	1.09	1.221	1.125	1.138	1.043	1.191	1.271	1.232	1.45	1.394	1.486	1.309
IMAGE:120717	None	None	1.205	1.04	1.314	1.168	1.073	1.396	1.378	1.308	1.2	1.017	1.167	Null	1.171	1.312	1.215	Null	Null
IMAGE:1207263	None	None	1.246	0.934	0.998	0.899	1.21	1.375	1.371	1.173	1.197	1.002	1.328	1.738	0.957	Null	1.296	Null	1.326
IMAGE:120863	PRKCZ	None	1.263	1.056	1.136	1.05	1.155	1.194	1.286	1.049	1.096	1.072	1.193	Null	1.093	1.549	1.245	Null	1.237
IMAGE:120881	RAB31	None	1.164	1.039	1.242	1.254	1.248	1.262	1.34	1.251	Null	1.251	1.467	1.566	1.37	1.74	1.496	1.598	1.512
IMAGE:121012	CYB5RL	None	1.259	1.039	1.325	1.078	0.97	1.214	1.153	1.155	1.17	1.116	1.254	1.013	1.044	1.292	1.269	Null	1.406
IMAGE:121136	FAM167A	None	1.551	1.571	1.567	1.979	1.86	1.729	1.365	1.483	1.198	1.342	1.41	Null	Null	1.625	1.376	Null	1.541
IMAGE:121159	C15orf39	None	1.598	1.109	1.437	1.33	1.641	1.436	1.42	1.312	1.309	1.16	1.227	Null	1.206	1.546	1.44	Null	Null
IMAGE:1211795	None	None	1.79	1.243	1.541	1.444	1.468	1.301	1.531	1.363	1.46	1.368	1.591	1.949	1.843	2.145	1.866	2.269	2.02
IMAGE:121196	PSMB7|NEK6	None	1.279	1.157	1.298	1.386	1.31	1.255	1.269	1.201	1.273	1.297	1.326	1.708	1.222	1.659	1.356	Null	1.582
IMAGE:121218	PF4	None	1.448	1.233	1.46	1.398	1.538	1.44	1.347	1.445	1.084	1.219	1.531	1.195	1.352	1.742	1.575	Null	1.53
IMAGE:121239	UBXN11	G2	1.595	1.438	1.662	1.833	1.279	1.286	1.429	1.456	1.531	1.547	1.683	1.325	1.109	1.59	1.528	Null	1.809
IMAGE:121251	TMEM106C	None	1.985	1.5	1.545	1.417	1.395	1.344	1.534	1.425	1.515	1.517	1.613	1.461	1.206	1.641	1.616	1.584	1.622
IMAGE:121252	MFSD1	None	1.402	1.19	1.239	1.205	1.21	1.26	1.417	1.341	1.257	1.229	1.315	1.228	1.114	1.402	1.323	Null	1.215
IMAGE:121265	IFNAR1	None	1.122	1.006	1.285	1.394	1.502	1.134	1.151	0.995	1.28	1.081	1.086	1.186	0.796	1.458	0.909	Null	Null
IMAGE:121270	RCCD1	G2	1.337	1.064	1.718	1.336	1.258	1.064	1.091	1.256	1.383	1.226	1.52	1.596	1.023	1.603	1.318	Null	1.411
IMAGE:121285	CSMD1	None	1.376	1.194	1.498	1.365	1.58	1.391	1.557	1.388	1.349	1.236	1.461	Null	1.25	1.445	1.575	Null	1.57
IMAGE:121458	WDFY2	None	1.181	0.925	1.179	1.048	1.433	1.112	1.179	1.291	1.209	0.962	1.156	1.341	1.191	1.346	1.309	Null	1.415
IMAGE:121470	BCCIP	None	1.563	1.107	1.131	1.21	1.326	1.507	1.491	1.248	1.524	1.252	1.384	1.949	1.255	1.851	1.378	1.763	1.506
IMAGE:121475	KIAA1407	None	1.065	0.832	1.06	0.914	1.29	1.009	1.011	1.298	1.038	1.009	1.165	1.178	0.961	1.479	1.292	Null	1.4
IMAGE:121489	SSR1	None	0.907	0.7	0.719	0.713	1.123	0.875	1.016	0.843	0.989	0.805	0.962	0.796	0.563	0.976	0.874	0.926	0.847
IMAGE:121491	None	None	1.171	0.928	1.269	1.16	1.553	1.184	1.269	1.519	1.54	1.041	1.244	1.4	0.959	1.217	1.476	1.703	1.35
IMAGE:121512	SF3B1	None	1.358	0.824	0.841	1.011	1.15	1.126	1.14	1.238	1.176	1.098	1.271	1.204	0.947	Null	1.12	Null	1.224
IMAGE:121521	None	None	1.404	1.151	1.265	1.222	1.111	1.332	1.292	1.326	1.241	1.215	1.325	Null	1.112	1.369	1.287	Null	Null
IMAGE:121530	FERMT3	None	1.22	0.885	1.214	1.231	1.193	1.184	1.206	1.206	1.092	1.017	1.427	1.634	1.22	1.554	1.48	1.508	1.622
IMAGE:121533	SYVN1|WHSC1L1	None	1.222	1.038	1.173	1.103	1.255	1.056	1.264	1.312	1.225	1.096	1.241	1.15	1.103	1.418	1.434	1.481	1.285
IMAGE:121540	None	None	1.367	0.982	1.351	1.148	1.268	1.293	1.136	1.364	1.257	1.188	1.36	1.306	0.969	1.337	1.335	Null	1.286
IMAGE:121546	FAM136A	None	1.411	1.094	1.453	1.305	1.476	1.44	1.455	1.494	1.285	1.378	1.323	1.468	1.565	1.631	1.636	Null	1.519
IMAGE:121551	LAD1	None	1.258	0.964	1.152	1.167	1.172	1.332	1.368	1.457	1.191	1.231	1.307	1.236	1.158	1.612	1.455	Null	1.379
IMAGE:121559	ALMS1P	None	1.131	0.739	1.106	0.975	Null	1.113	0.912	1.545	1.252	1.102	1.071	1.047	0.975	1.348	1.113	Null	1.28
IMAGE:121573	None	None	1.137	0.985	1.279	0.935	1.291	1.049	1.051	1.377	1.231	1.151	1.098	1.312	1.171	1.344	1.024	Null	Null
IMAGE:121577	SPSB1	None	1.422	1.065	1.407	1.325	1.284	1.352	1.283	1.235	1.215	1.198	1.166	Null	1.067	1.428	1.301	Null	Null
IMAGE:121580	None	None	1.161	0.941	1.087	1.2	0.942	1.296	1.032	1.346	1.048	Null	1.261	Null	1.042	1.268	1.227	Null	1.268
IMAGE:121605	SMARCB1	None	1.497	1.168	1.331	1.346	1.599	1.396	1.281	1.391	1.478	1.328	1.64	1.886	1.357	1.741	1.455	1.722	1.708
IMAGE:121611	None	None	1.414	1.194	1.356	1.399	1.295	1.232	1.327	1.538	1.154	1.126	1.374	1.166	1.205	1.512	1.178	Null	1.438
IMAGE:121615	None	None	Null	1.029	1.428	1.214	1.284	1.172	1.299	1.348	1.294	1.19	1.257	1.361	1.109	1.537	1.31	Null	Null
IMAGE:121621	HNRNPU	None	1.048	0.859	1.013	1.064	1.331	1.244	1.32	1.185	1.266	1.215	1.313	1.365	0.759	1.467	1.256	1.016	1.117
IMAGE:121625	None	None	1.344	1.093	1.266	1.319	1.272	1.287	1.363	1.323	1.105	1.177	1.233	Null	1.323	1.587	1.512	Null	Null
IMAGE:121628	HAO1	None	1.729	1.321	1.459	1.782	1.334	1.622	1.754	1.799	1.579	1.534	1.673	1.773	1.801	1.909	1.92	2.184	1.866
IMAGE:121633	DTX1	None	1.221	0.98	1.203	1.227	0.977	1.021	1.159	1.25	1.07	1.139	1.167	1.566	1.133	1.63	1.404	1.318	1.38
IMAGE:121661	None	None	1.02	0.795	0.937	0.846	0.941	1.049	1.069	1.255	1.177	0.99	1.252	1.411	0.868	1.214	1.156	Null	1.208
IMAGE:121687	None	None	1.155	0.968	1.41	1.106	1.026	1.148	1.353	1.293	1.181	1.259	1.177	Null	0.931	1.189	1.42	Null	1.465
IMAGE:121700	CNOT2	None	1.419	0.979	1.384	1.186	1.17	1.277	1.305	1.395	1.446	1.172	1.384	Null	1.23	1.419	1.327	Null	Null
IMAGE:121722	FBN2	None	1.308	1.201	1.164	1.278	1.452	1.406	1.389	1.399	1.305	1.307	1.573	1.17	0.982	1.418	1.418	Null	1.406
IMAGE:121731	CYP4F12	None	1.136	0.848	0.98	0.938	1.075	0.964	1.023	1.096	1.082	1.058	1.083	Null	1.16	1.595	1.3	Null	1.064
IMAGE:121792	TAF10	None	1.484	1.305	1.378	1.281	1.724	1.301	1.472	1.283	1.296	1.249	1.501	1.606	1.088	1.808	1.677	Null	1.729
IMAGE:121798	FAM105A	S	1.174	1.006	0.95	1.082	0.871	0.824	1.231	1.125	1.25	0.94	1.099	0.958	0.774	1.16	1.064	1.295	0.903
IMAGE:121828	None	None	1.241	0.871	1.175	1.128	1.543	1.173	1.028	1.199	1.331	1.106	1.365	1.42	1.011	1.107	1.023	Null	0.79
IMAGE:121869	None	None	1.366	1.064	1.331	1.389	1.291	1.194	1.353	1.433	1.383	1.134	1.394	1.291	1.282	1.568	1.179	Null	1.388
IMAGE:121898	None	None	1.067	Null	1.4	1.253	1.265	1.228	1.181	1.271	1.17	1.042	1.24	Null	1.051	1.574	1.162	Null	1.305
IMAGE:121948	IFRD1	None	1.205	1.306	1.394	1.183	1.512	1.256	1.136	1.164	1.195	1.18	1.133	1.471	0.876	1.136	1.132	1.196	1.093
IMAGE:121981	SLC2A3|SLC2A14	None	2.327	1.231	1.444	1.578	1.737	1.601	1.469	1.27	1.351	1.289	1.916	2.011	1.17	2.098	1.939	Null	Null
IMAGE:121997	ALDOB	None	1.378	1.3	1.289	1.341	1.468	1.172	1.159	1.388	1.465	1.37	1.484	1.855	1.182	2.039	1.542	1.695	1.675
IMAGE:1220017	None	None	1.415	Null	1.27	Null	Null	1.169	1.151	1.236	1.035	1.335	1.248	1.732	1.856	2.161	1.491	1.725	2.117
IMAGE:122004	ZFPL1	None	1.624	1.221	1.473	1.305	1.522	1.24	1.278	1.388	1.344	1.268	1.704	1.631	1.355	1.772	1.409	1.696	1.417
IMAGE:122008	None	None	1.113	0.93	1.033	0.954	1.199	1.131	1.241	1.188	1.196	1.14	1.318	0.967	0.86	1.439	1.375	Null	1.126
IMAGE:122019	None	None	1.363	1.089	1.084	1.184	1.085	1.135	1.263	1.287	1.278	1.14	1.229	Null	0.894	1.301	1.241	Null	Null
IMAGE:1220403	None	None	1.835	1.256	1.585	1.419	1.387	1.429	1.562	1.499	1.645	1.48	1.668	2.055	1.747	2.339	2.103	2.269	2.574
IMAGE:1220441	None	None	1.324	1.072	1.335	1.29	1.213	1.295	1.212	1.38	1.367	1.168	1.33	1.593	1.315	2.013	1.456	1.759	1.696
IMAGE:122063	SLC7A7	None	1.324	1.14	1.425	1.312	1.67	1.529	1.528	1.676	1.477	1.299	1.228	1.312	1.197	1.778	1.505	Null	1.455
IMAGE:122077	TMCO1	None	1.568	1.51	1.581	1.749	1.581	1.624	1.63	1.64	1.525	1.562	1.735	1.893	1.526	1.869	1.821	1.684	1.706
IMAGE:122091	CSNK2A1|CSNK2A1P	None	1.137	1.014	1.272	1.273	1.716	1.292	1.295	1.289	1.196	1.372	1.372	1.465	0.883	1.287	1.373	Null	1.209
IMAGE:122147	None	None	1.281	0.894	1.433	1.052	1.051	1.278	1.217	1.332	1.141	1.11	1.279	0.99	0.94	1.303	1.335	Null	1.188
IMAGE:122150	UBAC2	None	Null	0.951	1.299	1.045	1.347	Null	1.309	1.368	1.2	1.216	1.132	1.354	1.076	1.525	1.278	Null	1.34
IMAGE:122159	COL3A1	None	1.312	0.932	1.399	1.548	1.301	1.569	1.552	1.314	1.427	1.235	1.318	1.298	Null	1.7	1.21	Null	1.552
IMAGE:122178	None	None	1.357	1.162	1.34	1.4	1.308	1.34	1.393	1.426	1.299	1.316	1.372	Null	1.321	1.75	1.383	Null	1.603
IMAGE:122194	CCT4	None	1.196	0.98	1.029	1.094	1.331	1.113	1.19	1.11	1.018	1.001	1.227	1.089	0.98	1.256	1.125	1.103	1.094
IMAGE:122238	TSC22D2	None	1.309	1.351	1.169	1.314	1.457	1.359	1.35	1.187	1.189	1.017	1.287	1.213	1.054	1.39	1.299	Null	1.399
IMAGE:122239	CCDC84	S	1.65	1.225	1.153	1.253	0.962	1.169	1.365	1.305	1.493	1.546	1.518	1.313	1.327	1.883	1.408	1.679	1.47
IMAGE:122241	PSMB2	None	1.788	1.431	1.588	1.728	1.614	1.428	1.66	1.56	1.528	1.569	2.146	1.805	2.315	2.294	2.096	2.328	2.371
IMAGE:122274	LTBP1	None	0.939	0.875	0.967	0.886	1.435	1.029	1.176	1.216	1.307	0.949	0.938	0.861	0.775	1.08	1.143	0.793	0.858
IMAGE:122298	TET3	None	1.209	0.956	1.166	1.26	1.215	1.269	1.214	1.304	1.077	0.938	1.159	Null	0.933	1.286	1.229	Null	1.365
IMAGE:122397	NCAPG2	None	1.658	1.343	1.503	1.629	1.438	1.338	1.29	1.597	1.507	1.536	1.656	1.657	Null	1.467	1.434	1.307	1.506
IMAGE:122428	None	None	5.439	2.761	2.407	2.401	2.758	1.82	1.702	1.759	1.446	1.421	1.729	1.751	1.791	2.544	1.92	2.134	2.17
IMAGE:122456	None	None	1.39	1.21	1.263	1.212	1.574	1.483	1.563	1.601	1.475	1.338	1.525	Null	1.026	1.554	1.518	Null	Null
IMAGE:122685	None	None	1.337	1.122	1.264	1.291	1.496	1.205	1.339	1.417	1.514	1.144	1.366	1.707	1.273	1.82	1.392	1.404	1.416
IMAGE:122728	None	None	1.078	1.056	1.341	1.189	1.135	1.298	1.355	1.454	1.403	1.136	1.287	1.382	1.063	1.497	1.465	Null	1.441
IMAGE:122739	ESRP2	None	1.166	Null	1.282	1.612	1.435	1.272	1.39	1.413	1.141	1.337	1.357	1.424	1.375	1.734	1.483	Null	Null
IMAGE:122762	WNT2	None	1.251	0.99	1.238	1.124	1.174	1.141	1.307	1.274	1.21	1.109	1.218	1.214	1.029	1.276	1.299	Null	Null
IMAGE:122782	NUP210	None	1.114	0.902	1.003	1.033	1.18	1.177	1.289	1.207	1.176	1.128	1.304	1.008	0.833	1.416	1.251	Null	1.287
IMAGE:122822	NCOR1	None	0.92	0.69	1.013	0.886	0.906	0.866	1.001	1.038	1.032	0.781	0.953	0.927	0.649	0.973	0.878	Null	0.858
IMAGE:122872	None	None	1.052	0.929	1.109	0.984	1.422	1.149	1.303	1.202	1.428	Null	1.193	1.184	0.762	1.293	1.318	Null	1.289
IMAGE:122915	CTAGE5	None	1.362	0.845	1.425	0.928	1.086	1.169	1.119	1.199	1.168	1.145	1.171	1.367	0.982	1.425	1.141	Null	1.327
IMAGE:122982	EGLN3	None	1.183	0.962	1.448	1.021	1.263	1.438	1.293	1.529	1.438	1.214	1.296	1.119	1.234	1.495	1.457	Null	1.32
IMAGE:123061	RGPD5|RGPD4	None	1.25	1.078	1.303	1.049	1.186	1.137	1.196	1.191	1.176	0.997	1.226	Null	0.796	1.149	1.139	Null	Null
IMAGE:123117	None	None	1.484	1.129	1.411	1.235	1.472	1.38	1.45	1.343	1.208	1.266	1.306	1.438	1.155	Null	1.456	Null	1.468
IMAGE:123255	SCCPDH	None	1.468	1.257	1.431	1.318	1.188	1.262	1.418	1.295	1.37	1.395	1.414	1.437	1.34	1.567	1.629	Null	1.698
IMAGE:123262	NF2	None	1.012	1.101	1.229	1.278	1.412	1.5	1.408	1.163	1.151	1.177	1.264	1.423	1.098	1.693	1.314	Null	Null
IMAGE:123278	GPATCH4	None	1.471	1.203	1.771	1.531	1.51	1.374	1.344	1.517	1.346	1.306	1.348	2.106	1.369	1.978	1.586	1.812	1.773
IMAGE:123288	TAF3	None	1.196	0.965	1.157	Null	0.999	0.892	1.333	1.152	0.963	1.098	1.081	1.252	0.937	1.422	1.194	1.328	1.206
IMAGE:123306	None	None	0.951	Null	0.929	1.018	1.164	1.023	1.038	1.138	1.263	1.112	1.089	1.052	0.961	1.103	1.251	Null	Null
IMAGE:123399	ADD1	None	1.309	1.139	1.307	1.291	1.527	1.386	1.268	1.435	1.375	1.218	1.424	1.99	1.376	1.76	1.534	Null	1.512
IMAGE:123400	KHSRP	None	2.213	1.461	1.68	1.804	2.051	1.751	1.661	1.912	1.922	Null	2.111	2.652	1.273	1.419	1.45	1.583	1.767
IMAGE:123407	None	None	0.951	0.783	1.171	0.99	1.068	1.007	1.084	1.325	1.225	0.842	1.111	1.302	0.776	1.173	1.424	1.12	1.272
IMAGE:123408	BAT2D1|BAT2L2	None	1.238	1.064	1.234	1.329	1.569	1.477	1.304	1.162	1.392	1.174	1.298	1.121	0.866	1.324	1.29	0.922	1.121
IMAGE:123433	None	None	1.236	0.895	0.927	1.201	1.101	1.102	1.223	1.166	1.104	1.07	1.24	1.284	0.956	1.452	1.09	1.245	Null
IMAGE:123441	GALNT2	None	1.372	1.131	1.176	1.261	1.535	1.373	1.239	1.321	1.402	1.216	1.583	1.226	Null	1.532	1.428	1.385	1.28
IMAGE:123474	SCD	None	0.427	0.329	0.365	0.395	0.899	0.581	0.596	0.544	0.707	0.633	0.957	0.562	0.427	0.712	0.62	Null	0.756
IMAGE:123546	None	None	1.377	1.423	1.656	1.538	1.852	1.59	1.467	1.503	1.41	1.389	1.405	1.522	1.409	1.581	1.455	1.427	1.472
IMAGE:123561	None	None	1.072	0.943	1.294	1.057	1.19	1.055	1.141	1.207	1.063	1.074	1.145	1.184	0.951	1.254	1.134	Null	Null
IMAGE:123578	RAB3GAP1	None	1.118	0.972	1.364	1.355	1.411	1.137	1.347	1.584	1.246	1.231	1.123	1.596	1.296	1.448	1.381	Null	Null
IMAGE:123614	FAM110A	G2	1.347	1.173	1.531	1.369	1.29	1.135	1.261	1.426	1.207	1.269	1.456	1.307	1.213	1.575	1.419	Null	Null
IMAGE:123627	ATP6V1C2	None	1.166	0.945	1.254	1.133	1.442	1.149	1.168	1.455	1.482	1.223	1.417	1.615	1.297	1.85	1.554	1.779	1.542
IMAGE:123649	OMA1	None	1.37	0.947	1.149	Null	0.827	1.017	0.878	1.195	1.035	1.034	1.334	1.076	0.923	1.208	1.446	Null	Null
IMAGE:123666	NIACR2|GPR109B	None	Null	1.255	1.473	1.481	1.313	1.438	1.406	1.244	1.269	1.311	1.453	1.528	1.098	1.446	1.386	Null	Null
IMAGE:123700	USP7	None	1.297	1.062	1.403	1.259	1.335	1.495	1.293	1.39	1.401	1.203	1.229	1.454	1.198	1.611	1.549	Null	1.498
IMAGE:123735	HSDL2	None	1.013	0.838	1.068	0.863	0.875	1.06	1.079	1.042	0.98	0.949	1.018	1.247	0.906	1.174	1.206	Null	1.186
IMAGE:123790	WIPF2	None	1.078	0.884	1.177	1.124	1.303	1.178	1.07	1.272	1.088	1.072	1.3	1.289	1.005	1.211	1.318	Null	1.389
IMAGE:123802	MFAP1	None	1.246	1.156	1.113	1.006	1.106	1.21	1.26	1.283	1.203	1.099	1.119	1.18	1.139	1.482	1.517	1.387	1.41
IMAGE:123815	INO80	None	1.069	0.937	0.91	1.117	1.279	1.09	1.02	1.272	1.357	1.103	1.167	1.41	1.289	1.446	1.498	1.477	1.285
IMAGE:123971	DHFR	S	1.523	1.118	1.113	0.988	1.036	1.019	1.394	1.356	1.451	1.228	1.351	1.088	0.836	1.363	1.175	1.291	1.1
IMAGE:124009	None	None	1.137	1.049	1.195	1.036	1.245	1.154	1.423	1.515	1.311	1.164	1.209	1.325	0.998	1.419	1.266	Null	Null
IMAGE:124020	C17orf99	None	1.061	0.875	0.959	1.122	1.126	1.086	1.007	1.381	1.258	1.003	1.205	1.317	1.097	1.407	1.353	1.216	1.507
IMAGE:124034	LTBR	None	1.288	1.018	1.176	1.374	1.574	1.18	1.405	1.459	1.331	1.071	1.293	1.496	1.001	1.536	1.341	Null	1.318
IMAGE:124043	PHF21A	None	1.528	1.152	1.384	1.573	1.54	1.497	1.604	1.569	1.323	1.303	1.565	1.482	1.51	1.751	1.434	1.677	1.688
IMAGE:124052	None	None	1.408	1.134	1.124	1.217	1.258	1.321	1.154	1.311	1.235	1.137	1.353	1.251	1.277	1.681	1.254	Null	1.466
IMAGE:124064	SPPL2B	None	1.395	1.123	1.335	1.398	1.54	1.238	1.384	1.355	1.512	1.357	1.536	Null	1.361	2.329	1.796	Null	1.616
IMAGE:124070	C7orf20	None	1.512	1.389	1.711	1.783	1.657	1.69	1.551	1.772	1.584	1.493	1.696	2.013	1.662	2.001	1.983	Null	1.881
IMAGE:124071	ASB9	None	1.384	1.027	1.219	1.358	1.17	1.308	1.429	1.272	1.268	1.37	1.553	Null	1.267	1.693	1.505	Null	1.551
IMAGE:124077	None	None	Null	0.789	1.147	0.914	1.334	0.992	1.392	1.267	1.252	1.076	1.172	1.298	1.066	1.444	1.22	Null	1.344
IMAGE:124083	None	None	Null	1.035	1.062	1.044	1.212	1.186	1.163	1.304	1.272	1.006	1.091	1.39	0.861	1.246	1.078	Null	1.199
IMAGE:124087	NFATC2IP	None	1.494	1.124	1.45	1.383	1.439	1.435	1.574	1.589	1.53	1.179	1.367	1.57	0.99	1.56	1.658	Null	1.552
IMAGE:124090	DCAF5	None	1.295	1.05	1.546	1.164	1.421	1.375	1.331	1.386	1.404	1.13	1.339	1.319	1.124	1.364	1.492	Null	1.273
IMAGE:124116	UBE2J1	None	1.41	1.178	1.23	1.206	1.453	1.348	1.348	1.263	1.178	1.119	1.368	1.352	1.13	1.449	1.324	1.341	1.391
IMAGE:124127	AMPD3	None	1.519	1.277	1.591	1.599	1.545	1.381	1.617	1.676	1.519	1.263	1.522	2.073	1.32	1.912	1.674	Null	1.606
IMAGE:124138	NXF1	M/G1	1.136	1.038	1.454	1.696	1.967	1.329	1.123	1.153	1.301	1.208	1.528	2.056	1.535	1.516	1.359	1.549	1.829
IMAGE:124139	None	None	0.911	0.781	0.889	1.005	1.216	1.004	1.107	1.164	1.116	1.025	1.092	1.296	0.815	1.11	1.111	1.162	1.1
IMAGE:124143	RNF208	None	1.245	0.997	1.07	1.13	1.345	1.153	1.142	1.291	1.26	1.141	1.184	1.266	Null	1.695	1.317	Null	1.326
IMAGE:124153	SRFBP1	None	1.291	0.979	1.198	1.064	1.022	1.229	1.432	1.338	1.09	1.009	1.232	1.12	0.999	1.448	1.252	Null	1.171
IMAGE:124155	None	None	1.433	1.021	1.238	1.235	1.14	1.417	1.393	1.39	1.276	1.293	1.403	1.444	1.289	1.641	1.547	Null	1.539
IMAGE:124179	None	None	1.433	1.11	1.215	1.106	1.434	1.519	1.51	1.421	1.383	1.244	1.44	1.927	1.561	1.865	1.619	1.484	1.426
IMAGE:124246	None	None	0.961	1.009	1.078	1.104	1.093	1.194	1.34	1.047	1.003	1.173	1.271	Null	0.885	1.324	1.188	Null	Null
IMAGE:124252	DLAT	None	1.04	0.821	0.867	0.873	1.013	0.79	0.936	0.892	0.909	1.038	0.922	0.729	0.757	1.108	0.96	Null	0.976
IMAGE:124261	SNRNP70	None	1.258	0.972	1.021	1.173	1.211	1.183	1.201	1.37	1.14	1.2	1.331	1.439	0.864	1.294	1.357	1.324	1.3
IMAGE:124271	KIAA1543	None	1.073	1.052	1.156	1.251	1.072	1.228	1.163	1.16	1.007	1.279	1.204	Null	1.1	1.597	1.404	Null	Null
IMAGE:124298	MGST3	None	2.386	1.775	2.154	1.89	1.756	1.666	1.772	1.789	1.682	1.611	1.889	1.805	1.945	2.417	2.224	Null	2.318
IMAGE:124331	NUDT21	None	1.143	1.108	1.085	1.006	1.312	1.232	1.225	1.252	1.222	1.087	1.133	1.066	Null	1.411	1.141	1.324	1.302
IMAGE:124405	AIG1	None	1.31	0.932	1.186	0.99	1.2	0.947	1.256	1.131	1.067	1.092	1.069	1.307	1.114	1.756	1.24	Null	Null
IMAGE:124427	None	None	1.084	0.956	1.337	1.139	1.459	1.042	1.095	1.326	1.272	1.062	1.247	1.286	1.004	1.362	1.241	Null	1.272
IMAGE:124447	PNKD	None	1.242	1.119	1.659	1.745	1.509	1.317	1.175	1.583	1.433	1.14	1.392	1.803	1.296	1.809	1.518	Null	1.508
IMAGE:124474	WNK1	None	0.611	0.575	0.579	0.805	0.988	0.892	0.911	0.962	0.842	0.823	1.076	0.765	0.542	0.807	0.952	0.668	0.723
IMAGE:124530	DPF3	None	1.225	1.026	1.562	Null	1.054	1.372	1.239	1.36	1.237	1.229	1.229	1.205	0.987	1.273	1.268	Null	Null
IMAGE:124567	FBN1	None	1.346	1.04	1.305	1.23	1.714	1.232	1.394	1.47	1.322	1.179	1.636	1.758	1.154	1.507	1.5	Null	1.561
IMAGE:124597	None	None	1.388	1.047	1.446	1.171	0.968	1.225	1.253	1.354	1.181	1.245	1.246	Null	0.955	1.493	1.465	Null	1.405
IMAGE:124605	MINK1	None	1.587	1.285	1.499	1.668	1.383	1.52	1.61	1.584	1.638	1.436	1.681	1.486	1.428	1.946	1.793	Null	1.676
IMAGE:124611	None	None	1.384	1.168	1.267	1.209	1.115	1.072	1.267	1.577	1.504	1.273	1.524	Null	1.557	2.129	1.637	Null	Null
IMAGE:124626	None	None	1.071	0.96	1.231	1.157	1.476	1.102	1.492	1.373	1.327	1.081	1.23	1.511	0.973	1.57	1.337	Null	Null
IMAGE:124629	HNRNPH3	None	1.111	0.914	0.926	1.153	1.317	1.321	1.49	1.291	1.336	1.156	1.27	1.503	1.217	1.61	1.431	1.567	1.446
IMAGE:124661	None	None	0.117	0.094	0.092	0.089	0.146	0.199	0.21	0.181	0.202	0.219	0.173	0.214	0.161	0.25	0.143	0.171	0.185
IMAGE:124737	CHST12	None	1.311	0.907	0.997	0.93	1.105	1.03	Null	1.261	1.177	1.048	1.148	1.216	0.918	1.523	1.316	1.327	1.178
IMAGE:124753	ABCD4	None	1.165	1.141	1.425	1.39	1.267	1.427	1.384	1.339	1.249	1.406	1.428	1.532	1.307	1.767	1.635	Null	Null
IMAGE:124781	SQLE	None	1.459	1.027	1.305	1.403	1.639	1.427	1.222	1.24	1.27	1.303	1.495	1.53	1.066	1.311	1.412	Null	1.538
IMAGE:124824	RPL10A	None	1.952	1.461	1.632	1.658	1.562	1.665	1.508	1.561	1.616	1.601	2.002	2.332	1.885	2.223	2.126	2.282	2.35
IMAGE:124829	ANKRD36	S	1.602	1.011	1.173	0.96	0.49	0.825	1.083	1.369	1.343	1.586	1.228	1.122	0.743	1.21	1.096	Null	1.361
IMAGE:124907	TCF7L2	None	1.048	0.991	1.072	1.114	1.189	1.213	1.323	1.16	1.142	1.216	1.357	1.207	0.923	1.544	1.346	Null	1.488
IMAGE:124922	ZNF589	None	0.835	0.741	1.107	0.912	1.18	1.124	1.372	1.355	1.273	1.111	1.196	1.558	1.252	1.686	1.386	1.502	1.532
IMAGE:125134	CD48	None	1.291	0.963	1.171	1.113	1.595	1.323	1.274	1.446	1.335	1.229	1.433	1.278	Null	1.593	1.339	Null	1.336
IMAGE:125148	RCL1	None	Null	1.162	1.486	1.372	1.361	1.371	1.555	1.493	1.18	1.221	1.234	1.457	1.298	1.531	1.511	Null	Null
IMAGE:125183	SSBP1	None	1.709	1.207	1.566	1.443	1.498	1.618	1.672	1.633	1.508	1.594	1.557	1.872	1.639	1.922	1.835	1.797	1.672
IMAGE:125187	ERCC2	None	1.307	0.998	1.301	1.3	1.55	1.313	1.165	1.102	1.303	1.194	1.247	1.363	1.141	1.919	1.405	Null	1.333
IMAGE:125308	MPO	None	0.989	Null	0.955	1.138	Null	0.978	1.144	1.441	1.288	1.139	1.02	1.341	1.021	1.316	1.328	1.306	1.354
IMAGE:1253749	None	None	0.871	0.591	0.673	0.647	0.791	0.76	0.937	0.807	0.778	0.826	0.787	0.957	0.941	1.165	Null	1.105	1.036
IMAGE:125589	USP4	None	1.36	1.117	1.186	1.506	1.301	1.245	1.245	1.401	1.305	1.319	1.514	1.578	1.257	1.182	1.301	1.24	1.205
IMAGE:1256764	None	None	1.246	0.827	0.977	0.99	1.292	1.216	1.213	1.14	1.18	1.087	1.209	1.31	0.849	1.337	1.256	1.287	1.094
IMAGE:125685	TRIM13	None	1.155	0.994	1.233	1.1	1.155	1.136	1.214	1.357	1.123	1.019	1.127	1.349	0.99	1.372	1.166	Null	1.217
IMAGE:125709	CBX5	None	Null	0.894	1.037	1.034	1.052	1.001	1.049	0.97	1.031	0.746	0.937	0.741	0.473	0.993	0.892	Null	1.001
IMAGE:125788	ELP2	None	1.225	1.009	1.17	1.17	1.033	1.064	1.276	1.157	1.136	1.181	1.373	1.592	1.212	1.656	1.258	Null	1.345
IMAGE:126219	PCGF3	None	1.025	0.815	0.926	0.911	1.241	1.118	1.053	1.001	1.058	1.038	1.164	1.157	0.86	1.211	1.109	Null	1.113
IMAGE:126221	TPD52L2	None	1.844	1.702	1.722	2.144	2.046	1.865	1.789	1.74	1.677	1.687	1.974	2.303	1.96	2.276	2.106	2.132	2.024
IMAGE:126230	ZBTB7A	M/G1	1.174	1.087	1.391	1.482	1.764	1.286	1.299	1.518	1.501	1.332	1.603	1.645	1.26	1.527	1.412	1.59	1.61
IMAGE:126239	MRPL16	None	1.477	1.122	1.369	1.306	1.296	1.086	1.21	1.304	1.38	1.126	1.43	1.533	1.236	1.436	1.586	1.692	1.449
IMAGE:126320	JUP	None	1.642	1.23	1.183	1.452	1.468	1.525	1.547	1.514	1.397	1.263	1.556	1.468	1.533	1.749	1.705	1.624	1.71
IMAGE:126338	UBE3B	None	1.005	0.777	1.192	Null	1.092	0.962	1.11	1.218	1.076	1.013	1.121	1.172	0.934	1.16	1.271	Null	Null
IMAGE:126390	SLC12A4|LCAT	None	1.411	1.099	1.303	1.473	1.465	1.381	1.375	1.329	1.254	1.084	1.388	1.414	1.1	1.503	1.293	Null	1.319
IMAGE:126406	PIK3R3	None	1.121	0.986	1.321	1.23	1.437	1.34	1.396	1.333	1.363	1.233	1.317	1.399	1.173	1.468	1.389	1.29	1.385
IMAGE:126412	RNF14	None	1.259	1.115	1.19	1.078	1.402	1.219	1.639	1.405	1.278	1.135	1.309	1.385	0.977	1.614	1.477	Null	1.194
IMAGE:126419	DEDD|NIT1	None	1.514	1.157	1.316	1.23	1.243	1.284	1.317	1.397	1.33	1.384	1.511	1.664	1.484	1.883	1.71	1.862	1.666
IMAGE:126447	CHEK1	None	1.61	1.036	1.323	1.34	1.41	1.319	1.334	1.465	1.402	1.245	1.345	1.126	1.116	1.331	1.403	1.297	1.358
IMAGE:126449	None	None	1.407	1.189	1.458	1.19	1.502	1.338	1.474	1.485	1.45	1.384	1.372	1.849	1.33	1.841	1.319	Null	1.473
IMAGE:126450	C1orf35	None	1.068	1.027	1.168	1.192	1.057	1.188	1.289	1.215	1.186	1.209	1.378	1.36	1.266	1.604	Null	Null	Null
IMAGE:126455	RAB5B	None	1.33	0.973	1.118	Null	1.27	1.092	1.14	1.23	1.024	1.136	1.282	1.279	1	1.452	1.27	1.343	1.405
IMAGE:126458	MT1M	None	2.778	2.805	3.157	3.42	3.16	3.013	3.003	3.39	3.241	Null	2.392	3.95	3.504	3.478	3.032	3.105	2.485
IMAGE:126470	PTPN1	None	1.431	1.177	1.276	1.177	1.518	1.394	1.419	1.444	1.209	1.279	1.254	1.171	1.192	1.485	1.369	Null	1.421
IMAGE:126474	MVK	None	1.383	0.889	1.304	1.123	1.308	1.086	1.212	1.339	1.194	1.187	1.483	1.281	1.138	1.267	1.299	Null	Null
IMAGE:126509	None	None	Null	0.75	1.088	1.118	1.488	0.891	1.059	1.197	1.297	1.068	1.022	1.298	Null	1.359	1.157	Null	1.69
IMAGE:126518	None	None	Null	0.83	1.049	0.904	1.251	0.904	1.154	1.249	1.28	1.073	1.121	Null	0.87	1.379	1.29	Null	1.391
IMAGE:126519	KLF3	None	1.094	0.982	1.247	1.088	1.402	1.006	1.317	1.339	1.071	1.052	1.312	Null	0.943	1.406	1.291	Null	Null
IMAGE:126522	GGT7	None	1.246	1.149	1.333	1.299	1.314	1.338	1.45	1.371	1.149	1.202	1.319	1.223	1.222	1.742	1.409	Null	1.349
IMAGE:126581	ZSWIM3	None	1.439	1.27	1.499	1.629	1.704	1.44	1.358	1.28	1.332	1.293	1.554	1.714	1.533	1.888	1.54	Null	Null
IMAGE:126627	USP3|LOC100130855	None	1.005	1.073	1.255	1.201	1.362	1.239	1.428	1.166	1.097	1.126	Null	1.124	0.993	1.301	1.126	Null	Null
IMAGE:126650	DTL	G1/S	1.435	0.728	0.58	0.469	0.731	1.172	1.605	1.846	1.286	0.916	0.698	0.727	Null	1.868	1.579	1.475	1.033
IMAGE:126653	IL8|SLC4A1	None	1.512	0.948	1.294	1.309	1.682	1.347	1.31	1.335	1.368	1.21	1.534	1.688	1.069	1.705	1.387	Null	1.277
IMAGE:126795	CTH	None	1.526	1.091	1.302	0.819	Null	1.014	0.811	1.126	0.866	0.896	1.137	0.867	0.853	1.329	1.433	Null	1.234
IMAGE:126847	None	None	1.632	0.953	1.252	1.375	1.37	1.198	1.42	1.592	1.503	1.514	1.683	2.225	2.201	2.25	1.959	2.412	2.053
IMAGE:126858	SOAT1	None	1.05	0.865	1.115	0.915	1.255	1.009	1.106	1.114	1.163	1.035	0.985	1.007	0.885	1.153	1.164	1.042	1.044
IMAGE:126887	ACOX1	None	0.939	0.854	1.051	1.133	1.209	0.991	1.252	1.518	1.344	1.041	1.202	1.43	1.235	1.574	1.339	1.218	1.189
IMAGE:127054	ATG16L2	None	Null	1.052	1.067	1.068	1.375	1.098	1.154	1.387	1.341	1.14	1.45	1.347	1.168	1.531	1.255	Null	1.312
IMAGE:127076	None	None	0.907	0.862	0.879	0.973	1.009	1.016	1.103	1.232	1.16	1.021	0.967	0.975	1.063	Null	1.324	Null	Null
IMAGE:127096	None	None	1.375	1.177	1.295	1.294	1.281	1.375	1.408	1.219	1.09	1.127	1.431	1.308	1.167	1.47	1.18	Null	1.267
IMAGE:127099	PARD3	None	1.501	0.978	1.095	1.192	1.195	1.17	1.358	1.438	1.227	1.209	1.433	1.307	0.907	1.479	1.356	1.391	1.4
IMAGE:127102	CLASP1	None	0.996	0.674	1.281	0.631	1.098	0.982	0.811	0.963	0.872	0.752	0.851	Null	0.77	0.947	1.024	Null	Null
IMAGE:127147	EGFLAM	None	1.225	0.959	1.109	1.178	1.193	0.88	1.085	1.077	0.971	0.982	1.104	1.194	1.157	1.468	1.307	1.37	1.41
IMAGE:127169	PSME4	None	1.267	0.943	1.196	1.15	1.26	1.199	1.465	1.247	1.098	1.224	1.23	1.302	1.057	1.455	1.266	Null	1.615
IMAGE:127182	None	None	1.128	0.932	1.234	1.298	1.622	1.024	1.161	1.362	1.324	1.153	1.395	1.626	1.141	1.326	1.365	1.014	Null
IMAGE:127194	None	None	1.581	1.071	1.359	1.347	1.492	1.452	1.417	1.388	1.439	1.338	1.492	1.433	1.078	1.507	1.504	1.52	1.396
IMAGE:127197	MAMLD1	None	1.258	1.11	1.321	1.469	1.213	1.241	1.136	1.36	1.118	1.303	1.201	1.096	0.905	1.142	1.492	Null	Null
IMAGE:127199	BMP2K	None	0.925	0.864	1.258	1.288	1.836	1.022	1.016	1.162	1.205	1.126	1.173	1.11	0.913	1.318	1.341	Null	Null
IMAGE:127216	None	None	0.837	Null	0.878	0.887	0.968	0.965	0.961	1.328	1.259	0.952	0.909	1.076	1.086	1.367	1.122	1.191	1.105
IMAGE:127267	NFIX	None	1.286	1.053	1.53	1.25	1.447	0.973	1.041	1.217	1.292	1.25	1.37	1.547	1.474	1.742	1.399	1.534	1.374
IMAGE:127368	None	None	1.494	1.29	1.333	1.416	1.479	1.267	1.307	1.448	1.32	1.176	1.343	Null	1.106	1.557	1.239	Null	Null
IMAGE:1273911	None	None	0.653	0.607	0.751	0.799	0.916	0.832	0.887	0.805	0.864	0.814	0.875	1.048	0.893	1.389	1.136	Null	1.18
IMAGE:127396	MRPS33	None	1.544	1.113	1.408	1.22	1.303	1.222	1.198	1.338	1.246	1.289	1.431	1.913	1.726	1.853	1.565	Null	1.849
IMAGE:127408	None	None	0.892	0.939	0.996	1.021	1.235	1.067	0.97	1.26	1.19	0.933	1.168	1.323	1.156	1.45	1.247	1.182	0.965
IMAGE:127409	None	None	0.941	Null	0.875	1.038	0.89	0.988	1.024	1.276	1.211	0.935	0.922	0.986	0.972	1.273	1.009	1.099	1.094
IMAGE:127486	LDHD	None	1.211	Null	1.116	1.034	1.137	1.105	0.952	1.04	1.19	1.053	1.216	1.357	1.019	1.381	1.382	Null	Null
IMAGE:127487	None	None	1.38	1	1.474	1.241	1.218	1.292	1.204	1.411	1.415	1.134	1.31	Null	1.111	1.353	1.353	Null	Null
IMAGE:127509	GBE1	None	1.273	0.997	1.095	1.042	1.352	0.984	1.179	1.323	1.247	1.246	1.083	1.417	1.339	1.578	1.277	Null	1.28
IMAGE:127510	CDC25A	G1/S	1.457	1.155	1.202	1.295	1.26	1.368	1.768	1.585	1.231	1.182	1.274	1.443	1.48	2.071	1.778	1.819	1.504
IMAGE:127514	None	None	Null	0.852	1.063	1.157	1.332	1.094	1.249	1.188	1.201	0.959	1.286	1.259	1.078	1.365	1.168	Null	Null
IMAGE:127519	PSMD14	None	1.109	0.908	0.996	0.959	1.121	1.039	1.095	1.134	1.142	1.066	1.152	1.177	0.897	1.182	1.136	Null	1.191
IMAGE:127549	TBC1D9B	None	1.016	0.845	1.078	1.185	1.205	1.126	1.099	1.115	1.192	0.902	1.248	1.354	0.973	1.443	1.538	1.32	1.311
IMAGE:127580	SLC11A2	None	1.029	0.736	0.841	0.864	0.987	1.004	1.078	1.231	1.313	1.019	0.987	0.989	0.989	1.665	1.415	1.353	1.232
IMAGE:127636	DNAJC2	None	1.587	1.253	1.39	1.622	1.63	1.48	1.494	1.583	1.501	1.294	1.637	1.886	1.532	2.057	1.714	1.643	1.79
IMAGE:127646	FLJ35776|LOC649446	None	2.184	1.135	1.318	1.205	1.325	1.171	1.11	1.278	1.342	1.129	1.382	1.432	1.11	Null	1.267	Null	1.285
IMAGE:127677	TRA2A	None	1.151	0.935	1.108	1.084	1.232	1.118	1.144	1.304	1.192	1.094	1.215	1.263	0.828	1.298	1.198	1.295	1.183
IMAGE:127682	ZDHHC2	None	0.945	0.777	0.89	0.847	0.964	1.015	1.046	1.015	Null	0.968	1.042	0.808	0.868	1.047	0.939	Null	0.941
IMAGE:127711	None	None	1.361	1.031	1.472	1.152	1.254	1.41	1.375	1.132	1.186	1.279	1.165	Null	0.933	1.306	1.358	Null	Null
IMAGE:127751	C7orf44	None	1.028	0.797	0.963	0.972	0.991	1.061	1.034	1.086	1.349	1.006	1.141	1.22	1.019	1.306	1.286	Null	1.229
IMAGE:127841	PKLR	None	1.404	1.162	1.315	1.331	1.624	1.123	1.288	1.335	1.251	1.231	1.362	1.351	1.17	1.428	1.211	Null	1.516
IMAGE:127860	TNPO2	G2	0.893	1.027	1.018	1.149	1.089	0.961	1.158	1.053	1.188	1.177	1.266	0.976	0.702	1.346	1.116	Null	1.037
IMAGE:127925	DDX18	None	1.027	0.978	1.03	1.034	1.324	1.247	1.26	1.286	1.291	1.089	1.319	1.305	1.016	1.308	1.192	1.257	1.285
IMAGE:127970	LOC100287411	None	1.204	0.917	1.094	1.119	1.171	1.111	1.158	1.237	0.951	1.082	1.213	1.16	0.993	1.41	1.18	1.256	1.161
IMAGE:127974	CLC	None	1.392	0.982	1.273	1.294	1.798	1.518	1.313	1.576	1.572	1.336	1.488	Null	1.089	1.477	1.364	Null	Null
IMAGE:128058	SDPR	None	1.148	0.959	1.175	1.046	1.254	1.173	1.283	1.322	1.142	1.16	1.251	1.468	1.331	1.531	1.361	Null	Null
IMAGE:128083	GULP1	None	1.13	0.939	1.259	1.136	1.632	1.262	1.247	1.313	1.328	1.221	1.248	1.571	1.06	1.607	1.353	Null	1.405
IMAGE:128126	CD55	None	1.108	0.908	1.137	1.179	1.351	1.005	0.989	1.061	1.107	1.137	1.316	1.196	1.044	1.275	1.117	1.298	1.311
IMAGE:128131	None	None	1.268	1.057	1.186	1.193	1.501	1.333	1.153	1.408	1.352	1.079	1.398	1.469	1.029	1.631	1.573	1.318	1.404
IMAGE:128132	None	None	1.04	Null	1.117	1.126	1.146	1.074	1.035	1.148	1.033	1.083	1.199	1.472	1.017	1.362	1.35	Null	1.207
IMAGE:128143	PON1	None	1.471	0.875	1.204	1.178	1.091	1.342	1.334	1.226	0.994	1.212	1.217	Null	1.227	1.244	1.228	Null	Null
IMAGE:128159	TPR	None	1.757	1.114	1.35	1.247	1.237	1.324	1.324	1.303	1.267	1.476	1.541	1.617	1.072	1.601	1.482	1.401	1.509
IMAGE:128165	None	None	Null	0.779	0.985	0.913	0.93	0.994	1.467	1.241	1.311	1.041	1.094	1.398	1.037	1.527	1.247	Null	1.319
IMAGE:128202	None	G1/S	1.422	1.112	1.216	1.107	1.348	1.378	1.628	1.526	1.282	1.135	1.038	1.193	1.041	1.56	1.352	Null	Null
IMAGE:128208	DKFZP586I1420	None	1.26	0.971	1.209	1.215	1.382	1.136	1.323	1.386	1.486	1.339	1.267	2.121	1.62	1.603	1.648	1.25	1.606
IMAGE:128221	None	None	1.037	0.883	1.097	1.212	1.38	1.214	1.235	1.487	1.4	1.09	1.22	1.292	0.962	1.746	1.256	1.327	1.353
IMAGE:128243	ADK	None	1.665	1.332	1.464	1.506	1.345	1.478	1.584	1.541	1.608	1.498	1.655	1.748	1.568	1.727	1.744	Null	1.609
IMAGE:128245	HPS4	None	1.351	1.079	1.35	1.389	1.255	1.249	1.237	1.468	1.203	1.25	1.327	1.325	1.055	1.718	1.269	Null	1.395
IMAGE:128248	None	None	0.916	1.068	1.286	1.044	1.308	1.278	1.269	1.183	1.118	1.135	1.207	1.167	0.895	Null	1.264	Null	Null
IMAGE:128274	IKZF5	None	1.268	1.102	1.337	1.078	1.178	1.274	1.119	1.39	1.272	1.317	1.275	1.2	1.043	1.231	1.432	Null	1.395
IMAGE:128302	PTMS	M/G1	1.163	0.874	1.299	1.359	1.485	1.322	1.336	1.42	1.253	1.121	1.465	1.728	1.432	1.656	1.553	1.508	1.787
IMAGE:128329	FADS2	None	1.387	0.992	0.983	1.285	1.311	1.224	1.04	1.159	1.122	1.112	1.34	1.462	0.847	1.32	1.288	0.991	0.872
IMAGE:128351	WDR26	None	Null	1.507	1.356	1.41	1.424	1.083	1.373	1.118	1.292	1.196	1.194	1.342	0.967	1.328	1.381	1.252	1.256
IMAGE:128457	SERINC1|NR5A2	None	1.411	1.181	1.355	1.472	1.491	1.358	1.43	1.377	1.315	1.296	1.362	1.177	1.033	1.304	1.356	Null	Null
IMAGE:128460	SAP30L	None	1.05	0.998	1.021	1.192	1.206	1.057	1.282	1.089	1.144	1.109	1.103	1.187	Null	1.338	1.233	Null	Null
IMAGE:128461	STK24	None	1.073	0.933	1.141	1.136	1.143	1.173	1.438	1.22	1.391	1.043	1.111	1.207	0.943	1.233	1.256	Null	1.382
IMAGE:128493	MLH1	None	Null	1.041	1.383	1.123	1.134	1.148	1.315	1.252	1.143	1.256	1.357	1.363	1.226	1.353	1.313	Null	Null
IMAGE:128494	MINK1	None	1.304	1.091	1.218	1.414	1.182	1.225	1.431	1.347	1.395	1.291	1.465	1.342	1.127	1.98	1.557	1.792	1.569
IMAGE:128503	None	None	1.373	1.084	1.286	1.343	1.102	1.45	1.494	1.416	1.225	1.245	1.17	1.342	1.132	1.409	1.433	1.491	1.382
IMAGE:128506	SENP3	None	1.502	1.169	1.275	1.379	1.5	1.255	1.313	1.486	1.426	1.345	1.707	1.695	1.341	1.867	1.78	1.88	1.743
IMAGE:128509	KIAA1434|RP5-1022P6.2	None	1.193	1.09	1.26	1.33	1.573	1.338	1.246	1.208	1.231	1.239	1.328	1.414	0.893	1.336	1.333	1.491	1.58
IMAGE:128515	SCARA3|LOC100129849	None	1.851	1.563	1.471	2.172	1.979	1.594	1.42	1.394	1.286	1.198	1.496	1.447	1.07	1.534	1.267	Null	1.432
IMAGE:128530	SNTB1	None	1.183	0.911	1.345	1.058	1.085	1.296	1.232	1.335	1.144	1.089	1.173	Null	0.972	1.321	1.197	Null	Null
IMAGE:128614	ZNF268|ZFP2	None	0.758	0.678	0.813	0.768	1.12	0.779	0.897	1.074	1.088	0.881	1.032	1.421	0.963	1.482	1.156	1.159	1.254
IMAGE:128617	C2orf44	None	0.855	0.809	0.945	0.968	0.979	0.997	1.168	1.041	1.269	1.144	0.86	0.895	0.792	1.318	1.038	Null	0.995
IMAGE:128679	LOC100286913|C1QTNF6	None	2.306	1.257	1.843	1.578	2.045	1.685	1.653	1.677	1.647	1.56	1.727	1.679	1.455	1.954	1.813	2.024	1.751
IMAGE:128711	ANLN	G2/M	1.096	1.021	1.987	2.186	2.066	1.096	0.774	0.928	1.27	1.513	2.053	1.762	0.701	0.722	0.802	1.141	1.366
IMAGE:128738	TCEA3	None	1.027	0.85	1.034	1.072	1.097	0.911	1.158	1.246	1.031	1.068	1.093	1.271	1.033	1.453	1.147	Null	Null
IMAGE:128783	PEX13	None	1.364	0.965	1.155	0.834	0.989	1.085	1.196	1.138	1.164	0.961	1.154	1.031	0.837	1.215	1.261	Null	1.057
IMAGE:128791	NRBP1	None	1.084	0.815	1.05	1.161	1.426	1.2	1.138	1.452	1.33	1.155	1.251	1.653	1.297	1.509	1.35	1.41	1.426
IMAGE:128792	RSF1	None	1.273	0.867	1.244	1.154	1.404	1.25	1.394	1.246	1.154	1.203	1.363	1.168	0.842	1.355	1.268	Null	Null
IMAGE:128802	HIST1H2AG	None	Null	1.024	1.378	1.287	1.595	1.116	1.416	1.281	1.302	1.097	1.401	1.55	1.202	1.416	1.381	Null	1.393
IMAGE:128826	NOC2L|SAMD11	None	1.023	0.674	0.83	0.794	0.875	0.946	0.932	1.147	0.911	0.929	0.994	1.195	0.92	1.381	1.188	1.267	1.379
IMAGE:128875	ATXN2	None	Null	1.09	1.163	1.318	1.189	1.229	1.38	1.134	1.274	1.124	1.201	1.076	0.904	1.578	1.477	1.321	0.807
IMAGE:128889	PPP2R1B	None	0.983	0.798	0.813	Null	1.038	0.848	1.034	0.977	1.01	0.956	0.887	0.862	0.592	1.036	1.017	Null	0.985
IMAGE:128947	HMMR	G2/M	0.908	0.681	1.239	1.387	1.427	0.971	0.829	1.085	1.181	1.509	1.836	1.771	0.812	0.904	1.15	1.142	1.252
IMAGE:128970	MTMR3	None	Null	0.913	1.07	1.009	0.998	1.07	1.053	1.064	0.925	1.146	1	1.091	0.897	1.494	1.288	Null	1.15
IMAGE:128993	None	None	1.091	0.774	1.029	Null	1.377	0.944	1.211	1.345	1.281	1.17	1.132	1.187	0.984	1.46	1.317	Null	1.164
IMAGE:129071	EBF3	None	1.506	1.299	1.546	1.568	1.432	1.398	1.503	1.311	1.367	1.145	1.433	1.445	1.408	1.897	1.202	Null	1.541
IMAGE:129146	COX7A2L	None	1.36	1.022	1.211	1.177	1.454	1.156	1.207	1.386	1.19	1.137	1.322	1.425	1.141	1.754	1.584	1.642	1.669
IMAGE:129147	TBC1D20	None	1.211	0.913	0.952	0.984	1.004	0.891	1.17	1.236	1.233	1.083	1.206	1.384	1.088	1.626	1.318	Null	1.179
IMAGE:129148	PDXDC1	None	0.983	Null	1.262	1.011	1.255	1	1.19	1.359	1.139	1.071	1.007	1.306	1.132	1.488	1.366	Null	Null
IMAGE:129227	KIAA0020	None	1.294	1.089	1.307	1.301	1.432	1.32	1.727	1.537	1.516	1.18	1.315	1.405	1.286	1.396	1.565	Null	1.423
IMAGE:129331	None	None	Null	0.899	1.342	1.201	1.114	1.214	1.226	1.221	1.139	1.129	1.241	1.004	1.075	1.494	1.27	Null	1.295
IMAGE:129345	MTPAP	None	0.926	0.906	1.289	1.037	1.071	1.092	1.116	1.156	1.177	1.115	Null	1.397	1.035	1.535	1.171	Null	Null
IMAGE:129355	C11orf60	None	1.181	1.036	1.286	1.426	1.37	1.249	1.318	1.266	1.161	1.176	1.382	1.402	1.154	1.491	1.428	Null	1.434
IMAGE:129387	IPO8	None	1.652	1.356	1.608	1.645	1.754	1.59	1.521	1.7	1.594	1.395	1.473	1.911	1.664	2.03	1.618	1.872	1.732
IMAGE:129392	ANKRD13D	None	1.447	1.034	1.46	1.414	1.507	1.327	1.253	1.399	1.358	1.273	1.515	1.676	1.616	1.797	1.563	1.717	1.509
IMAGE:129431	None	None	1.384	1.213	1.32	1.428	1.535	1.456	1.387	1.322	1.399	1.448	1.557	1.918	1.548	1.999	1.815	2.213	1.994
IMAGE:129447	None	None	0.859	0.699	0.839	0.955	1.017	1.022	1.315	1.223	1.139	0.859	1.018	1.209	0.797	1.348	1.244	Null	1.065
IMAGE:129502	NIN	None	1.021	0.76	0.933	0.973	1.041	1.031	1.191	1.243	1.045	0.969	1.057	1.106	0.812	1.249	1.195	Null	1.11
IMAGE:129506	SSRP1|FBXO34	None	1.338	1.144	1.392	1.192	1.209	1.352	1.543	1.345	1.194	1.362	1.334	1.554	1.282	1.667	Null	Null	1.521
IMAGE:129514	None	None	1.012	0.992	1	0.978	1.082	1.027	1.233	1.099	1.135	1.12	1.235	Null	1.144	1.344	1.384	1.327	1.263
IMAGE:129530	KIAA0174	G2/M	1.146	0.922	1.357	1.238	1.316	1.094	1.104	1.18	1.263	1.018	1.392	1.442	1.04	1.458	1.319	Null	1.659
IMAGE:129569	WDR91	None	1.569	1.223	1.257	1.201	1.175	1.217	1.413	1.37	1.23	1.306	1.281	1.347	1.378	1.699	1.646	Null	1.658
IMAGE:129585	MT1B	None	1.887	1.915	2.173	2.372	1.913	2.366	2.629	2.083	2.182	2.048	2.094	Null	2.209	2.328	1.952	Null	Null
IMAGE:129600	GPD2	None	1.035	0.993	1.349	1.334	1.302	1.494	1.28	1.533	1.158	1.233	1.369	Null	1.159	1.63	1.555	Null	1.641
IMAGE:129606	WAC	None	1.273	1.139	1.336	1.347	1.582	1.346	1.307	1.271	1.137	1.222	1.495	1.307	0.98	1.36	1.309	1.168	1.337
IMAGE:129616	None	None	0.975	0.789	1.043	1.253	1.386	1.045	1.255	1.257	1.145	1.204	1.242	Null	1.064	1.369	1.158	Null	1.158
IMAGE:129624	None	None	1.228	0.867	0.976	1.213	1.219	1.145	1.272	1.208	1.331	1.124	1.159	Null	1.04	1.427	1.327	Null	1.215
IMAGE:129644	ABI1	None	1.305	1.039	1.363	1.305	1.45	1.338	1.355	1.447	1.363	1.169	1.434	1.255	1.028	1.453	1.265	Null	1.249
IMAGE:129664	NFS1	None	0.975	0.872	1.188	1.148	1.076	0.907	0.92	0.986	1.047	1.037	1.037	1.53	1.208	1.403	1.364	1.403	1.32
IMAGE:129725	RBPJ	None	1.57	1.213	1.465	1.379	1.209	1.251	1.457	1.293	1.336	1.277	1.397	1.521	1.554	1.998	1.809	2.005	1.958
IMAGE:129777	None	None	1.36	1.121	1.146	1.266	1.467	1.356	1.24	1.136	1.09	1.22	1.433	1.36	0.986	1.441	1.288	1.187	1.526
IMAGE:129840	EIF2C2	None	1.244	1.304	1.41	1.42	1.326	1.369	1.386	1.251	1.233	1.186	1.368	0.987	0.993	1.251	1.403	Null	1.336
IMAGE:129858	ANLN	G2	0.57	0.653	0.79	0.898	1.368	0.71	0.542	0.556	0.876	0.837	1.116	0.6	0.268	0.302	0.491	0.436	0.502
IMAGE:129862	ANKRD13D	None	1.617	1.445	1.546	1.988	1.804	1.705	1.635	1.544	1.54	1.355	1.578	Null	1.474	1.818	1.754	Null	Null
IMAGE:129865	AURKA	G2/M	0.978	1.255	2.698	2.952	2.32	0.854	0.567	0.811	1.21	1.889	2.534	1.865	0.837	0.879	1.177	1.64	2.15
IMAGE:129883	INSIG1|NOTCH2NL	None	1.916	0.654	1.035	1.087	1.481	1.048	1.061	1.256	1.169	1.454	1.658	1.702	1.222	1.65	1.537	Null	1.966
IMAGE:129986	None	None	Null	1.02	1.086	1.176	1.564	1.194	1.441	1.223	1.843	1.423	1.461	1.416	1.123	1.958	Null	1.539	1.133
IMAGE:130004	None	None	0.997	0.606	0.769	0.795	1.346	1.078	1.111	1.061	1.02	0.84	0.959	1.101	0.929	1.024	0.972	Null	0.796
IMAGE:130005	RPUSD4	None	1.135	0.839	1.062	1.111	1.246	1.066	1.223	1.296	1.203	1.138	1.243	1.463	1.257	1.611	1.204	Null	1.467
IMAGE:130008	None	None	1.183	0.995	1.101	0.994	1.318	1.045	1.126	1.211	1.248	1.04	1.143	1.242	1.148	1.161	1.354	Null	Null
IMAGE:130027	TMEM185B	None	1.492	Null	1.45	1.287	1.612	1.198	0.933	1.298	1.204	1.17	1.333	1.618	0.954	1.573	1.345	Null	1.402
IMAGE:130031	None	None	0.955	0.902	1.122	1.083	1.163	1.124	1.407	1.446	1.318	1.097	1	1.582	1.19	1.519	1.412	1.398	1.355
IMAGE:130032	PRPF40A	None	0.952	0.836	0.873	1.031	1.361	0.984	1.121	1.111	1.283	1.01	1.22	1.258	0.941	1.255	1.296	1.18	1.175
IMAGE:130046	NFIX	None	1.252	1.225	1.29	1.45	1.562	1.526	1.474	1.429	1.373	1.375	1.704	1.463	1.208	1.552	1.582	Null	Null
IMAGE:130120	SYNCRIP	None	0.933	0.965	1.007	1.098	1.36	1.075	1.31	1.15	1.041	1.08	1.245	1.352	1.061	1.342	1.108	1.085	1.156
IMAGE:130156	AKAP10	None	Null	0.851	1.279	1.18	1.276	1.099	1.378	1.424	1.473	1.083	1.261	1.608	1.315	1.595	1.352	Null	1.371
IMAGE:130204	MCM4	G1/S	1.922	1.166	1.029	0.911	1.142	1.347	1.572	1.714	1.651	1.158	1.457	1.481	0.903	1.55	1.687	2.257	1.629
IMAGE:130242	CDK7	M/G1	1.548	1.633	1.752	1.881	2.281	1.684	1.293	1.326	1.278	1.181	1.548	1.715	1.465	1.534	1.241	1.533	1.459
IMAGE:130243	TMEM40	None	1.18	1.168	1.294	1.192	1.352	1.493	1.302	1.197	1.195	1.21	1.429	1.309	1.267	1.671	1.406	Null	Null
IMAGE:130276	None	None	0.856	1.06	1.194	1.415	0.926	1.032	1.198	1.099	0.931	1.142	1.12	1.139	Null	1.192	1.268	Null	Null
IMAGE:130371	NUP155	None	1.074	0.971	1.051	0.919	1.171	1.065	1.25	1.237	1.305	1.044	1.24	1.183	0.888	1.265	1.235	1.26	1.258
IMAGE:130541	PECAM1	None	1.298	1.144	1.467	1.192	1.544	1.229	1.477	1.294	1.254	1.246	1.356	1.3	0.974	1.589	1.273	Null	1.42
IMAGE:130572	OSBPL11	None	1.152	0.933	1.042	1.023	1.165	1.175	1.268	1.256	1.32	1.105	1.179	1.251	0.885	1.454	1.09	Null	1.343
IMAGE:130610	CNPY2	None	1.196	1.054	1.138	1.124	1.172	1.037	1.269	1.293	1.242	1.097	1.235	Null	1.224	1.625	1.294	Null	1.364
IMAGE:130788	TOP2B	None	1.177	0.861	1.113	1.091	1.105	1.026	1.16	1.2	1.015	1.104	1.136	Null	0.946	1.18	1.092	Null	Null
IMAGE:130820	PAXIP1	None	1.241	1.055	1.527	1.188	1.496	1.264	1.581	1.637	1.34	1.224	1.478	1.688	1.151	1.622	1.501	1.492	1.421
IMAGE:130824	SKP2	G1/S	1.016	0.688	0.981	0.723	0.944	1.15	1.524	1.343	1.252	0.898	0.942	1.174	1.049	1.789	1.36	Null	1.189
IMAGE:130835	RAB11FIP1	None	1.078	0.8	1.04	0.966	0.962	0.893	0.961	1.202	0.82	0.904	0.993	1.013	0.941	1.262	1.045	Null	1.17
IMAGE:130843	MAPK8IP2	None	1.336	1.089	1.241	1.252	1.355	1.346	1.311	1.309	1.108	1.196	1.252	1.211	1.142	1.449	1.419	Null	1.393
IMAGE:130845	PWP1	None	1.406	1.261	1.438	1.582	1.597	1.554	1.391	1.316	1.368	1.367	1.456	1.733	1.276	1.666	1.385	Null	1.631
IMAGE:130868	HACE1	None	1.391	1.129	1.349	1.118	1.27	1.141	1.249	1.169	1.139	1.201	1.318	1.371	1.198	1.581	1.277	Null	1.454
IMAGE:130884	PCYT2	None	1.517	1.131	1.41	1.124	1.168	1.364	1.32	1.235	1.24	1.213	1.393	1.52	1.181	1.634	1.476	Null	Null
IMAGE:130895	C17orf58	None	Null	0.855	1.374	1.166	1.394	0.991	1.185	1.46	1.26	1.191	1.223	1.933	1.245	1.526	1.399	Null	1.208
IMAGE:130931	MAN1A2	S	1.363	0.874	0.813	0.893	0.974	0.928	1.081	0.983	1.223	1.116	1.22	1.121	0.742	Null	1.164	Null	1.122
IMAGE:130979	LRCH1	None	1.311	1.033	1.262	1.182	1.328	1.178	1.308	1.37	1.159	1.135	1.131	1.206	1.029	1.325	1.288	Null	Null
IMAGE:131012	NAV2	None	1.341	1.175	1.602	1.811	1.446	1.343	1.445	1.526	1.355	1.513	1.421	1.311	1.101	1.26	1.446	Null	1.499
IMAGE:131070	ACIN1	None	1.587	1.181	1.27	1.2	1.271	1.134	1.19	1.444	1.288	1.216	1.299	1.726	1.333	1.824	1.604	1.517	1.7
IMAGE:131091	ALG3	None	0.975	0.849	1.14	1.042	1.065	1.069	1.031	1.169	1.237	1.074	1.152	1.455	1.441	1.703	1.434	1.441	1.59
IMAGE:131239	PRKCZ	None	1.502	1.165	1.33	1.354	1.411	1.537	1.267	1.257	1.079	1.193	1.349	1.304	1.332	1.547	1.644	Null	1.412
IMAGE:131308	ALG2	None	1.542	1.424	1.404	1.457	2.026	1.698	1.482	1.411	1.407	1.176	1.427	1.883	1.47	1.971	1.54	1.673	1.521
IMAGE:131316	FAM72B	G2	1.229	1.018	1.708	1.579	1.193	0.65	0.684	1.05	1.598	2.092	2.126	1.586	0.791	1.114	1.304	1.957	2.308
IMAGE:131318	BAIAP2L1	None	1.297	1.226	1.256	1.16	1.744	1.52	1.66	1.499	1.272	1.299	1.401	1.286	0.89	1.355	1.364	Null	1.284
IMAGE:131362	MSN	None	1.269	1.087	1.304	1.401	1.713	1.477	1.72	1.726	1.659	1.285	1.378	1.64	1.39	1.839	1.715	1.745	1.552
IMAGE:131365	None	None	0.982	0.815	0.987	0.992	1.161	1.002	1.3	1.182	1.146	1.059	1.102	1.092	0.841	1.173	1.182	Null	Null
IMAGE:131412	ZNF641	None	1.171	1.152	1.325	1.147	0.991	1.277	1.177	1.101	1.262	1.025	1.05	1.432	0.866	1.49	1.264	Null	1.061
IMAGE:131452	LIMCH1	None	1.428	1.475	1.895	1.968	1.412	1.427	1.428	1.471	1.716	1.656	1.58	2.019	1.34	2.103	1.644	1.952	1.653
IMAGE:131519	WDR36	None	0.974	0.894	1.159	1.062	1.603	1.097	1.096	1.274	1.216	1.168	1.245	1.377	0.915	1.139	1.175	Null	1.304
IMAGE:131566	YIPF4	None	1.308	1.065	1.237	1.194	1.073	1.149	1.12	1.304	0.985	1.178	1.132	1.04	1.08	1.23	1.338	Null	1.347
IMAGE:131595	MAGEA10	None	1.361	1.168	1.298	1.291	1.495	1.023	1.073	1.416	1.657	1.566	1.46	1.591	1.091	1.484	1.585	1.516	1.184
IMAGE:131621	ANKRD40	None	Null	1.237	1.2	1.419	1.264	1.269	1.316	1.33	1.181	1.166	1.408	1.608	1.179	1.586	1.339	Null	Null
IMAGE:131653	MRPS12	None	1.652	1.24	1.575	1.586	1.787	1.574	1.547	1.585	1.57	1.423	1.642	2.089	1.79	2.14	1.858	Null	2.249
IMAGE:131791	SFRS11	None	1.525	1.172	1.162	1.221	1.497	1.6	1.359	1.548	1.406	1.43	1.351	1.829	1.548	1.831	1.584	Null	2.054
IMAGE:131839	FOLR1	None	1.49	1.06	1.36	1.299	1.31	1.129	1.236	1.495	1.297	1.257	1.407	1.506	1.268	1.854	1.499	Null	1.604
IMAGE:131984	TBC1D1	None	1.283	0.843	0.981	1.043	1.036	1.141	1.144	1.218	1.098	1.039	1.086	0.966	0.868	1.265	1.37	Null	1.223
IMAGE:132012	NPEPPS	None	1.161	1.185	1.406	1.354	1.23	1.173	1.314	1.296	1.171	1.3	1.262	1.377	1.121	1.455	1.3	Null	1.322
IMAGE:132066	C20orf11	None	1.322	1.096	1.266	1.293	1.254	1.243	1.343	1.263	1.404	1.383	1.383	1.355	1.046	1.483	1.499	Null	1.603
IMAGE:132072	ILF3	None	1.389	1.095	1.353	1.359	1.413	1.473	1.35	1.449	1.473	1.54	1.571	1.494	1.207	1.487	1.536	Null	1.547
IMAGE:132122	RLF	None	1.079	0.785	1.202	1.093	1.063	0.968	1.01	0.969	Null	0.915	1.108	1.282	0.84	1.243	1.2	Null	1.268
IMAGE:132140	SLC7A2	None	2.373	1.681	2.536	1.947	2.063	1.686	1.872	1.888	2.352	2.153	2.203	3.249	1.558	2.024	2.056	Null	2.057
IMAGE:132142	ZNRF2	None	1.029	0.756	1.055	1.203	0.964	1.11	1.196	1.118	1.237	1.012	1.052	1.045	0.954	Null	1.122	Null	Null
IMAGE:132203	DNAJC3	G1/S	0.832	0.679	0.825	0.731	0.859	0.933	1.075	1.174	1.171	Null	1.028	0.822	0.789	1.131	1.09	Null	1.051
IMAGE:132248	None	None	1.316	1.144	1.412	1.304	1.056	0.957	1.233	1.154	Null	1.093	1.166	1.239	1.009	Null	1.285	Null	1.301
IMAGE:132307	HEYL	None	1.219	1.04	1.253	1.448	1.354	1.393	1.268	1.279	1.264	1.177	1.3	1.251	Null	1.312	1.349	Null	Null
IMAGE:1323361	NR2F6	None	1.354	0.926	1.234	1.409	1.549	1.179	1.378	1.254	1.208	1.161	1.29	1.547	1.289	Null	1.45	Null	1.632
IMAGE:132354	MAN1C1	None	1.025	0.768	1.084	1.122	1.175	1.12	1.189	1.287	1.288	1.063	1.415	1.109	1.189	1.604	1.53	Null	1.277
IMAGE:1323636	MGAT1	None	1.537	1.138	1.311	1.469	1.671	1.534	1.588	1.336	1.249	1.267	1.305	1.768	1.319	1.909	1.696	Null	1.777
IMAGE:132381	ZFYVE16	None	Null	1.019	1.11	1.142	1.161	1.215	1.105	1.062	0.976	1.264	1.159	1.181	0.947	1.575	1.43	Null	Null
IMAGE:132395	SRRM1	None	1.531	1.226	1.576	1.332	1.2	1.015	1.285	1.596	1.562	1.339	1.443	1.658	1.18	1.931	1.677	1.417	1.595
IMAGE:132418	CEP350	None	0.816	0.826	1.026	0.985	0.979	0.781	0.93	1.09	0.983	0.978	0.877	0.912	0.921	0.982	0.921	Null	1.078
IMAGE:1324446	MPZL2	None	0.867	0.729	1.191	1.113	1.789	1.212	1.362	1.335	1.553	1.144	1.305	1.192	0.778	Null	1.231	1.2	1.163
IMAGE:132452	None	None	1.204	1.038	1.284	1.113	1.127	1.186	1.289	1.218	1.136	1.163	1.153	1.118	1.003	1.347	1.25	Null	Null
IMAGE:1324551	None	None	1.737	1.335	1.694	1.365	1.847	1.204	1.536	1.693	1.259	1.281	1.406	1.959	1.826	2.008	1.981	2.294	1.845
IMAGE:132476	ARMC1	G2	1.129	0.85	1.034	1.106	1.058	0.83	0.955	1.024	1.049	1.288	1.142	1.288	0.935	1.155	0.946	Null	1.262
IMAGE:1325193	FOXI1	None	Null	0.852	1.522	0.939	1.278	1.188	1.45	1.414	0.939	0.936	1.062	1.398	Null	1.399	1.56	1.555	1.526
IMAGE:132527	SPIN1	None	1.199	1.063	1.424	1.443	1.387	1.259	1.467	1.271	1.316	1.249	1.401	1.429	0.984	1.254	1.296	Null	1.291
IMAGE:1325615	LRPPRC	None	1.484	1.125	1.398	1.47	1.242	1.519	1.439	1.429	1.356	1.333	1.404	1.572	1.39	2.052	1.67	1.823	1.738
IMAGE:132594	None	None	Null	1.109	1.471	1.315	1.368	1.378	1.321	1.25	1.229	1.259	1.526	1.508	1.129	1.529	1.383	Null	Null
IMAGE:132619	HSPA14	None	Null	1.124	1.129	1.114	1.153	1.231	1.361	1.315	1.105	1.019	1.143	1.13	1.026	1.535	1.226	Null	1.13
IMAGE:132630	None	None	1.312	1.108	1.176	1.39	1.279	1.246	1.434	1.441	1.066	1.264	1.294	1.12	1.058	1.357	1.247	Null	1.338
IMAGE:132702	P4HB	None	1.533	1.286	1.396	1.377	1.543	1.347	1.29	1.587	1.342	1.275	1.442	1.619	1.434	1.886	1.745	1.84	1.696
IMAGE:132708	LRRC58	None	1.286	1.007	1.307	1.068	1.039	1.112	1.52	1.254	1.244	0.939	1.264	1.198	0.967	1.757	1.32	1.222	1.101
IMAGE:132711	None	None	Null	1.225	1.273	1.105	1.265	1.178	1.218	1.159	1.158	1.4	1.529	1.041	0.789	1.304	1.169	Null	1.315
IMAGE:132828	RCAN3	None	Null	0.939	1.234	0.971	1.139	1.135	1.225	1.259	1.13	1.07	1.159	1.219	1.04	1.304	1.312	Null	1.238
IMAGE:132857	STAT5B	G2/M	1.154	1.2	1.418	1.47	1.33	1.196	1.222	1.223	1.231	1.14	1.339	1.442	1.007	1.437	1.322	Null	1.517
IMAGE:132871	TRIM52	G1/S	Null	1.107	1.196	1.141	1.766	1.717	1.647	1.409	1.376	1.331	1.58	1.531	1.377	1.385	1.429	Null	Null
IMAGE:132911	PPP1CB	None	0.973	0.969	1.086	1.113	1.029	0.977	1.147	1.088	0.956	1.111	1.074	1.101	0.904	1.293	1.096	1.292	1.135
IMAGE:132954	SSX2IP	None	1.175	1.022	1.068	1.09	1.285	1.158	1.362	1.625	1.489	1.231	1.347	1.581	1.033	1.682	1.406	Null	1.514
IMAGE:133084	FAM125B	None	1.112	0.912	1.176	1.127	1.322	1.042	1.102	1.253	1.267	1.145	1.224	1.263	1.443	1.512	1.422	1.301	1.489
IMAGE:133085	FAM46A	None	0.813	0.676	1.024	0.698	0.888	0.748	0.989	0.718	0.754	0.808	0.837	0.697	0.724	0.938	1.009	0.928	1.008
IMAGE:133114	PRSS23	None	0.873	0.947	1.235	1.118	1.067	1.257	1.283	1.27	1.048	1.277	1.564	Null	1.206	1.498	1.417	Null	Null
IMAGE:133136	None	None	1.193	1.116	1.49	1.367	1.51	1.224	1.247	1.561	1.685	1.38	1.277	1.498	1.196	2.021	1.762	1.92	1.514
IMAGE:133158	FASTKD3	None	1.048	1.151	1.422	1.201	1.452	1.501	1.752	1.435	1.425	1.274	1.353	1.436	1.148	1.719	1.527	Null	Null
IMAGE:133178	YES1	None	1.113	0.919	1.004	1.001	1.431	1.297	1.301	1.187	1.171	1.162	1.343	1.373	0.928	1.397	1.394	1.437	1.238
IMAGE:133179	FXR2	None	1.33	1.26	1.274	1.319	1.611	1.285	1.477	1.585	1.585	1.284	1.469	1.701	1.501	1.983	1.397	1.469	1.39
IMAGE:133180	None	None	1.161	Null	1.055	0.784	0.999	0.788	0.982	1.127	0.988	0.975	0.828	1.002	0.924	1.164	1.4	Null	Null
IMAGE:133192	LOC100287081	None	1.179	1.013	1.459	1.053	1.298	1.282	1.283	1.284	1.241	1.121	1.154	Null	1	1.346	1.402	Null	Null
IMAGE:133213	FUT4	None	1.217	0.887	1.002	Null	1.263	1.039	1.203	1.281	1.137	0.982	0.946	1.105	1.455	1.509	1.478	Null	1.426
IMAGE:133273	PMP22	None	1.381	1.124	1.172	1.133	1.214	1.098	1.15	1.296	1.184	1.092	1.345	1.472	1.168	1.549	1.265	1.39	1.428
IMAGE:133341	SPPL2A	None	Null	0.994	1.142	1.12	1.344	1.219	1.388	1.389	1.181	1.227	1.411	1.139	0.949	1.354	1.053	Null	Null
IMAGE:133440	RANBP2	None	0.801	0.887	0.989	1.073	0.997	0.968	0.895	1.069	1.217	1.045	1.123	1.152	0.895	1.258	1.282	1.119	1.16
IMAGE:133454	SLC38A2	S	1.142	0.642	0.801	0.852	1.203	1.144	1.085	1.11	1.481	1.062	1.058	0.684	0.343	0.779	0.692	0.563	0.569
IMAGE:133456	WSB1	G2/M	1.775	1.239	1.801	1.827	1.442	1.035	1.009	1.313	Null	1.381	1.785	1.609	0.868	1.691	1.19	Null	Null
IMAGE:133637	PRKDC	None	1.17	1.003	1.112	0.987	0.903	0.998	1.161	1.243	1.247	1.148	1.2	1.452	1.168	1.785	1.558	1.461	1.568
IMAGE:133717	THRAP3	None	1.738	1.269	1.242	1.248	1.24	0.891	1.179	1.183	1.261	1.333	1.673	1.871	1.429	1.662	1.367	1.635	1.497
IMAGE:133735	LRRFIP2	None	1.008	1	1.424	1.304	1.477	1.177	1.146	1.304	1.446	1.243	1.397	1.633	1.208	1.511	1.603	1.566	1.525
IMAGE:133820	HIPK1	None	0.883	0.936	0.908	1.072	1.123	0.954	1.051	Null	1.108	0.932	1.054	1.105	0.992	1.42	1.184	Null	1.198
IMAGE:133864	None	None	0.527	0.356	0.483	0.662	0.414	0.475	0.505	0.669	0.619	0.576	0.545	0.537	Null	Null	0.721	Null	0.685
IMAGE:133872	C4orf41	None	1.171	0.882	1.336	0.923	0.866	1.163	1.229	1.158	0.971	1.031	1.154	Null	1.241	Null	1.295	Null	1.301
IMAGE:133930	SSBP4	None	1.704	1.062	1.373	1.408	1.406	1.621	1.264	1.929	1.67	1.463	2.011	2.163	1.874	2.639	2.279	Null	2.539
IMAGE:133972	RAB2A	None	1.321	1.068	1.396	1.27	1.343	1.345	1.515	1.35	1.262	1.292	1.369	1.5	1.183	1.47	1.392	1.412	1.403
IMAGE:133988	ACSL4	None	1.017	0.945	1.333	1.281	2.011	1.605	1.178	1.247	0.498	1.007	1.444	1.184	1.025	1.095	1.219	1.061	1.249
IMAGE:134120	STAT5B	G2	1.085	1.214	1.275	1.399	1.51	1.281	1.074	1.316	1.349	1.268	1.416	1.205	0.856	1.368	1.131	Null	Null
IMAGE:134163	RBM12B	None	0.851	0.896	0.847	1.019	1.151	1.139	1.079	1.425	1.444	0.877	0.933	0.91	0.79	1.226	1.331	1.097	1.043
IMAGE:134168	None	None	1.135	1.13	1.31	1.206	1.195	1.223	1.334	1.409	1.276	1.236	1.295	1.233	0.956	1.395	1.375	Null	1.11
IMAGE:134172	UBE2Z	None	Null	1.379	1.597	1.709	1.541	1.445	1.481	1.384	1.334	1.421	1.61	1.951	1.341	1.728	1.637	1.543	1.663
IMAGE:134269	POLRMT	None	1.606	1.525	1.824	1.924	1.791	1.509	1.596	1.567	1.576	1.506	1.734	1.815	1.375	1.757	1.796	2.009	1.837
IMAGE:134270	None	None	1.189	1.069	1.214	1.076	1.105	1.165	1.278	1.355	1.058	1.211	1.228	Null	0.977	1.334	1.185	Null	Null
IMAGE:134322	OPRK1	None	0.95	0.939	0.943	0.955	1.036	0.995	1.097	1.184	0.969	0.975	1.163	1.119	0.95	1.229	1.23	Null	1.116
IMAGE:134363	DIMT1L	None	1.508	1.349	1.675	1.528	1.952	1.528	1.658	1.487	1.618	1.327	1.584	1.854	1.453	1.773	1.586	1.313	1.592
IMAGE:134394	None	None	0.903	0.869	1.021	0.902	1.013	0.975	1.108	1.215	1.059	1.03	0.934	Null	0.96	1.288	1.064	Null	Null
IMAGE:134419	TM9SF3	None	1.27	1.185	1.143	1.425	1.519	1.338	1.601	1.357	1.349	1.246	1.293	1.444	1.004	1.652	1.38	1.347	1.168
IMAGE:134430	SVEP1	None	1.251	0.929	1.186	1.108	1.016	1.13	1.345	1.364	1.387	1.311	1.278	1.553	1.162	1.815	1.601	1.502	1.53
IMAGE:134439	PAK2	None	0.953	0.924	1.371	0.957	1.184	1.389	1.294	1.359	1.234	1.138	1.25	Null	0.956	1.481	1.162	Null	Null
IMAGE:134476	VAMP7	None	1.146	1.161	1.235	1.318	1.282	1.245	1.462	1.347	1.126	1.304	1.431	1.337	1.037	1.499	1.475	1.26	1.302
IMAGE:134482	G2E3	G2/M	0.673	0.68	1.115	1.18	1.208	0.724	0.67	0.983	1.139	0.995	1.295	1.235	0.738	1.101	0.881	Null	0.996
IMAGE:134495	NUFIP2	M/G1	0.733	0.675	0.874	0.998	1.459	0.893	1.007	1.008	1.079	0.872	1.257	1.378	0.963	1.381	1.059	Null	1.077
IMAGE:134520	ALPK2	None	1.337	1.365	1.689	Null	1.458	1.335	1.54	1.516	1.498	1.296	1.292	Null	1.089	1.252	1.406	Null	1.732
IMAGE:134523	EML2	None	1.385	0.947	1.306	1.182	1.398	1.151	1.115	1.288	1.106	1.361	1.528	1.412	0.96	1.412	1.254	0.996	1.195
IMAGE:134525	None	None	1.243	1.079	1.411	1.357	1.45	1.347	1.363	1.244	1.342	1.214	1.38	1.568	1.143	1.404	1.394	Null	1.436
IMAGE:134544	PSMA1	None	1.801	1.493	1.625	1.531	1.442	1.474	1.594	1.534	1.448	1.406	1.608	1.884	Null	1.991	Null	1.996	2.094
IMAGE:134666	HEATR5A	None	0.857	0.734	0.63	0.716	0.675	0.733	0.825	0.931	0.968	0.847	0.748	0.93	0.635	0.935	1.035	1.114	1.262
IMAGE:134712	SLC7A1	None	1.401	1.232	1.411	1.361	1.373	1.419	1.407	1.27	1.289	1.281	1.292	1.403	1.342	1.533	1.375	Null	1.538
IMAGE:134748	GCSH	None	1.511	1.023	1.174	1.132	1.155	1.202	1.312	1.361	1.258	1.42	1.468	1.526	1.484	1.961	1.763	1.922	1.846
IMAGE:134753	None	None	1.217	1.027	1.407	1.149	Null	1.215	1.24	1.274	1.226	1.055	1.087	Null	0.961	1.053	1.224	Null	1.491
IMAGE:134829	APBB2	None	1.097	1.041	1.666	1.692	1.431	1.383	2.145	1.877	1.951	1.531	1.463	Null	1.067	1.386	1.532	Null	Null
IMAGE:134942	KDM2A	None	1.353	1.098	1.431	1.414	1.651	1.264	1.254	1.309	1.4	1.321	1.43	1.407	1.109	1.414	1.379	Null	1.405
IMAGE:134976	None	None	0.903	0.686	0.946	1.097	1.271	1.154	1.231	1.441	1.404	1.043	1.223	1.488	0.946	1.52	1.465	1.517	1.678
IMAGE:135058	SOCS5	None	0.922	0.946	1.081	1.2	0.992	1.006	1.126	1.182	1.126	1.12	1.073	1.138	Null	1.153	1.138	Null	Null
IMAGE:135083	PDIA3	None	1.706	1.393	1.379	1.549	1.525	1.657	1.489	1.715	1.611	1.418	1.768	1.887	0.757	1.184	1.218	1.016	1.35
IMAGE:135083	PDIA3	None	1.446	1.165	1.225	1.503	1.725	1.35	1.436	1.769	1.616	1.208	1.836	1.847	0.803	0.941	1.245	0.794	1.036
IMAGE:135085	AP3S2	None	0.971	0.749	0.911	0.934	1.179	1.029	1.04	1.21	1.069	1.005	1.227	1.202	1.061	1.371	1.297	Null	1.309
IMAGE:1350852	TXNL4A	None	1.531	1.105	1.393	1.449	1.3	1.236	1.388	1.376	1.454	1.343	1.457	1.824	1.596	2.069	1.866	Null	1.849
IMAGE:135118	GATA3	None	1.024	0.804	0.948	1.091	1.194	1.056	1.287	1.136	1.136	1.037	1.292	1.267	0.996	Null	1.331	Null	Null
IMAGE:135185	DLL4	None	1.255	1.043	1.213	1.443	1.28	1.358	1.503	1.306	1.34	1.242	1.375	1.369	1.198	1.625	1.545	1.244	1.288
IMAGE:135220	CCDC115	None	1.551	1.085	1.404	1.173	1.289	1.404	1.345	1.264	1.258	1.252	1.311	Null	1.195	1.406	1.469	Null	Null
IMAGE:135221	S100P	None	1.441	1.061	1.303	1.124	1.109	0.937	1.088	1.191	0.847	1.08	1.003	1.174	1.128	1.653	1.268	Null	1.075
IMAGE:135247	PRKRIR	None	0.996	1.116	1.32	1.322	1.381	1.115	1.346	1.413	1.22	1.083	1.214	1.348	0.881	1.358	1.27	1.392	1.169
IMAGE:135303	TMEM126B	None	Null	0.873	1.195	0.903	0.924	0.978	1.245	1.046	1.014	1.057	1.241	1.201	1.112	1.721	1.514	Null	0.518
IMAGE:135338	TAF1B	None	1.35	1.089	1.248	1.331	1.384	1.296	1.278	1.215	1.207	1.348	1.44	1.461	1.16	1.768	1.484	Null	1.507
IMAGE:135426	None	None	0.982	0.829	1.167	1.196	1.381	1.121	1.43	1.268	1.116	1.124	1.271	1.19	0.906	1.534	1.22	Null	Null
IMAGE:135431	SVEP1	None	1.442	1.044	1.417	1.161	1.217	1.147	1.179	1.251	1.283	1.188	1.374	1.265	Null	1.668	1.299	Null	1.308
IMAGE:135454	STRA6	None	1.356	1.114	1.413	1.072	1.134	1.289	1.416	1.438	1.136	1.202	1.372	1.339	1.097	1.666	1.314	Null	Null
IMAGE:135503	None	None	1.583	1.576	1.695	1.813	1.582	1.497	1.534	1.423	1.338	1.508	1.551	2.117	1.474	1.871	1.427	Null	Null
IMAGE:135527	SCAMP2	None	1.282	0.915	1.228	1.086	1.064	1.236	1.285	1.246	1.316	1.18	1.278	1.516	1.235	1.557	1.444	1.416	1.383
IMAGE:135538	REST	None	1.62	1.054	1.342	1.196	1.077	1.138	1.285	1.313	1.131	1.264	1.323	1.584	1.152	1.593	1.268	1.297	Null
IMAGE:135561	FBXL12	None	1.422	1.098	1.193	1.229	1.429	1.347	1.242	1.438	1.286	1.259	1.494	1.618	1.198	1.8	1.435	Null	1.393
IMAGE:135608	OSBPL10	None	1.211	1.132	1.472	1.217	1.463	1.236	1.524	1.333	1.449	1.168	1.212	1.052	0.917	1.127	1.262	Null	1.17
IMAGE:135624	TMSB10	None	Null	0.885	1.088	0.939	1.183	0.984	1.053	1.119	1.423	1.043	1.043	Null	1.035	1.361	1.504	Null	1.226
IMAGE:135673	None	None	0.907	0.893	0.728	0.76	1.359	0.955	0.996	1.062	1.236	0.951	1.171	0.944	0.644	0.999	0.821	0.804	0.806
IMAGE:135688	GATA2	M/G1	0.889	0.665	1.073	1.239	1.175	0.899	1.051	0.898	0.97	0.909	1.054	1.065	0.905	1.182	1.154	0.984	1.236
IMAGE:135773	TERF1	None	1.351	0.861	1.321	1.109	1.266	1.327	1.312	1.475	1.315	1.2	1.198	1.581	1.094	1.809	1.436	Null	1.357
IMAGE:135789	None	None	1.305	0.91	1.049	0.812	1.303	1.093	1.143	1.578	1.26	1.083	1.337	1.352	1.264	1.611	1.441	Null	1.391
IMAGE:135791	TNFRSF12A	None	2.929	3.371	3.051	3.212	2.711	2.346	2.118	1.963	2.219	1.682	2.003	2.383	1.801	1.888	1.634	1.615	1.689
IMAGE:135800	SPG20	None	1.177	0.82	1.19	1.001	0.815	0.887	1.07	1.213	1.011	1.057	1.087	0.882	0.933	1.278	1.17	Null	1.31
IMAGE:135802	ADAM12	None	1.22	0.987	1.251	1.159	1.188	1.269	1.236	1.416	1.169	1.266	1.306	1.477	1.206	1.785	1.483	Null	1.667
IMAGE:1358393	MAP2K3	None	2.082	1.832	1.641	1.445	1.576	1.578	1.624	1.369	1.529	1.118	1.15	1.355	1.264	1.838	1.498	1.438	1.416
IMAGE:135900	ARRDC3	None	0.784	0.879	0.947	0.673	0.87	0.812	1.002	1.167	1.26	0.921	0.904	0.823	0.976	1.357	1.303	Null	1.168
IMAGE:135910	SNX13	None	1.048	0.816	1.055	0.746	1.038	0.899	1.162	1.208	1.128	1.007	1.166	1.049	0.884	1.292	1.169	Null	1.003
IMAGE:135941	SEMA7A	None	1.086	0.965	1.198	1.183	1.518	1.321	1.287	1.394	1.45	1.216	1.384	1.366	1.246	1.541	1.48	1.693	1.526
IMAGE:135975	DSP	None	1.215	1.134	1.329	1.551	1.277	1.352	1.366	1.231	0.978	0.933	1.245	1.203	1.181	1.562	1.392	1.54	1.674
IMAGE:136026	TTLL5	None	1.307	0.892	1.233	1.046	1.191	1.089	1.364	1.272	1.376	1.126	1.291	1.1	1.09	1.3	1.427	1.464	1.4
IMAGE:136070	METTL7A	None	0.886	0.76	0.831	0.892	0.771	0.834	0.928	0.922	1.088	1.129	1.337	1.054	0.863	1.368	1.139	Null	1.278
IMAGE:136073	None	None	1.57	1.371	1.501	1.805	1.432	1.55	1.578	1.379	1.357	1.385	1.598	1.829	1.345	2.113	1.473	1.649	1.91
IMAGE:136104	MLLT4	None	0.762	0.797	1.041	0.785	1.001	0.945	0.881	1.02	0.881	0.961	1.001	Null	0.659	0.982	0.878	Null	Null
IMAGE:136117	BIVM	S	0.972	0.656	0.847	0.889	1.014	0.896	1.171	1.125	Null	0.976	1.038	0.964	0.849	1.451	1.155	Null	Null
IMAGE:136180	PRKAA1	None	1.276	1.129	1.396	1.215	1.313	1.092	1.387	1.185	1.282	1.146	1.237	1.193	1.002	1.325	1.244	Null	1.384
IMAGE:136188	MSX1	None	1.282	1.049	1.118	1.011	1.097	1.112	1.263	1.253	1.183	1.074	1.263	1.207	1.03	1.33	1.16	1.286	1.094
IMAGE:136218	TIA1	None	1.422	1.122	1.262	0.956	1.037	1.175	1.258	1.153	1.086	1.107	1.277	1.351	1.118	1.389	1.288	Null	Null
IMAGE:136235	GSTP1	None	2.06	1.644	1.981	2.024	1.765	1.664	1.719	1.737	1.647	1.654	1.961	2.288	Null	2.102	1.719	2.299	2.168
IMAGE:136260	IMMP2L	None	1.283	0.946	1.378	Null	1.201	0.87	1.133	1.09	1.111	0.846	1.212	1.015	0.824	1.058	1.344	Null	1.055
IMAGE:136303	RAB40C	None	1.496	1.013	1.268	1.171	1.706	1.327	1.421	1.477	1.185	1.176	1.304	1.222	1.174	1.498	1.526	Null	Null
IMAGE:136317	PLEKHG5	None	1.264	1.075	1.158	1.195	1.122	1.266	1.162	1.318	1.235	1.281	1.163	1.376	1.048	1.618	1.273	Null	Null
IMAGE:136324	PAK2|LOC646214	None	0.983	1.127	1.388	1.274	1.439	1.244	1.484	1.349	1.272	1.06	1.471	1.54	1.175	1.371	1.274	Null	1.57
IMAGE:136399	CREB3L2	None	1.678	1.103	1.252	1.353	1.476	1.292	1.384	1.388	1.409	1.25	1.441	1.436	1.241	1.656	1.547	1.573	1.696
IMAGE:136409	CTTNBP2NL	None	1.09	0.91	0.949	1.065	1.354	1.051	1.184	1.247	1.274	1.085	1.075	1.104	0.863	1.53	1.206	Null	0.98
IMAGE:136449	FLJ10357	None	1.688	1.142	1.426	1.629	1.441	1.476	1.483	1.42	1.284	1.337	1.425	1.406	1.299	1.954	1.619	1.414	1.732
IMAGE:136502	None	None	1.216	0.949	1.211	1.272	1.155	1.111	1.301	1.531	1.395	0.993	1.156	1.33	1.277	1.549	1.475	1.417	1.236
IMAGE:136534	WAC	None	1.327	1.055	1.444	1.364	1.397	1.195	1.156	1.21	1.314	1.296	1.35	1.49	1.23	1.69	1.38	1.276	1.424
IMAGE:136536	PCDHG@|PCDHGC3	None	1.292	1.14	1.485	1.31	1.392	1.409	1.465	1.299	1.334	1.375	1.411	1.398	1.127	1.444	1.617	Null	1.448
IMAGE:136668	RBPMS2	None	1.137	0.983	1.169	1.214	1.178	1.148	1.283	1.196	1.177	1.062	1.289	1.414	Null	1.568	1.355	Null	1.447
IMAGE:136676	VAMP2	None	1.794	1.355	1.334	1.311	1.66	1.458	1.556	1.508	1.434	1.397	1.45	Null	1.343	1.655	1.471	Null	Null
IMAGE:136706	SERTAD4	None	1.246	1.12	1.427	1.335	1.679	1.517	1.595	1.461	1.361	1.313	1.329	1.279	1.184	1.397	1.476	Null	Null
IMAGE:136722	ATP1B3	None	1.2	1.066	1.181	1.061	Null	1.095	1.069	1.343	1.162	0.985	1.052	1.457	0.961	1.652	1.301	Null	1.618
IMAGE:136730	TAF2	None	1.317	1.044	1.49	1.309	1.392	1.448	1.301	1.272	1.237	1.181	1.256	Null	1.119	1.365	1.358	Null	1.364
IMAGE:136744	SPOP	None	0.915	0.771	1.018	0.991	1.117	0.871	1.118	1.269	1.171	1.146	1.19	1.34	1.14	1.532	1.23	1.549	1.261
IMAGE:136814	None	M/G1	0.939	0.82	1.18	1.3	1.518	1.04	1.077	1.038	0.995	1.022	1.302	1.353	0.914	1.302	1.171	1.225	1.499
IMAGE:136821	TGFB1	None	1.318	1.111	1.284	1.186	1.027	1.2	1.214	1.178	1.155	1.307	1.236	1.284	1.099	1.713	1.465	1.282	1.52
IMAGE:136856	TMEM107	None	1.227	0.986	1.101	1.04	1.166	1.128	1.144	1.352	1.244	1.258	1.188	1.303	1.049	1.546	1.308	Null	1.429
IMAGE:136909	SH2D5	None	0.938	0.864	0.931	1.06	1.402	0.958	0.95	1.12	1.236	1.022	1.328	1.509	0.982	1.502	1.293	Null	1.214
IMAGE:136933	WASH1	None	1.313	1.02	1.515	1.175	1.283	1.504	1.259	1.491	1.239	1.241	1.321	1.139	0.963	1.389	1.442	Null	Null
IMAGE:136984	None	None	1.073	1.181	1.273	1.257	1.399	1.332	1.268	1.221	1.211	1.111	1.239	1.102	1.148	1.497	1.512	Null	Null
IMAGE:136998	None	None	2.635	1.663	2.065	1.572	1.775	1.953	1.903	1.731	1.618	1.584	1.849	2.263	1.396	Null	1.513	Null	1.613
IMAGE:137158	HGSNAT	None	1.045	1.082	1.352	1.296	1.3	1.255	1.352	1.27	1.17	1.252	1.289	1.188	1.019	1.259	1.235	Null	Null
IMAGE:1371793	None	None	1.212	0.941	1.07	1.098	1.193	1.059	1.057	1.099	1.011	1.004	1.144	1.114	0.831	1.202	1.189	1.197	1.315
IMAGE:137189	RPN1	None	1.383	0.977	1.053	1.085	1.219	1.274	1.294	1.316	1.203	1.179	1.386	1.372	1.111	1.731	1.521	1.552	1.501
IMAGE:137238	ANXA11	None	1.531	0.963	1.274	1.157	1.461	1.156	1.324	1.362	1.3	1.189	1.483	1.576	1.427	1.907	1.518	1.616	1.639
IMAGE:137242	None	G2	0.839	1.121	1.06	1.159	1.079	0.746	0.782	0.798	1.143	0.904	1.049	0.794	0.745	1.19	0.798	0.835	0.929
IMAGE:137275	INPP5E	None	Null	1.041	1.246	1.275	1.113	0.994	1.303	1.247	1.176	1.246	1.282	1.1	0.989	1.44	1.492	Null	1.568
IMAGE:137349	None	None	1.062	0.873	1.221	0.959	1.258	1.056	1.156	1.431	1.244	1.18	1.048	1.313	0.908	1.391	1.21	Null	1.216
IMAGE:137353	PEF1	None	1.5	1.151	1.575	1.582	1.584	1.416	1.407	1.498	1.386	1.331	1.704	2.39	1.59	1.994	1.694	1.753	1.755
IMAGE:1373653	None	None	1.715	1.259	1.62	1.615	1.572	1.559	1.486	1.799	1.984	1.631	1.89	2.757	2.58	2.987	2.616	2.844	2.483
IMAGE:137369	SIN3B	None	1.395	0.836	1.374	1.259	1.36	1.231	1.225	1.438	1.228	1.232	1.499	Null	1.009	1.572	1.487	Null	Null
IMAGE:137387	None	G2	1.698	1.119	1.146	1.112	1.084	0.923	1.068	1.057	1.25	1.429	1.511	1.726	1.289	1.722	1.587	2.063	2.129
IMAGE:137396	None	None	1.185	0.961	1.346	1.225	1.405	1.251	1.16	1.39	1.303	1.2	1.388	1.37	1.13	1.616	1.312	Null	Null
IMAGE:1374236	None	None	1.566	1.111	1.489	1.394	1.27	1.26	1.491	1.428	1.473	1.484	Null	2.141	2.019	2.386	2.346	2.283	2.399
IMAGE:1374442	None	None	1.333	1.012	1.067	1.18	2.077	1.285	1.801	1.643	1.538	1.289	1.204	1.827	1.339	1.572	1.512	1.407	1.478
IMAGE:137456	TBX3	None	Null	1.08	1.129	1.21	0.928	0.915	0.919	0.814	0.841	0.947	1.285	1.044	0.859	1.252	1.12	1.132	1.369
IMAGE:137457	NFATC3	None	0.869	0.93	1.307	1.064	1.256	0.926	1.07	1.154	0.99	0.986	1.152	1.131	0.92	1.212	1.132	1.059	1.163
IMAGE:1374571	FURIN	None	1.278	1.241	1.487	1.734	2.031	1.691	1.577	1.669	1.565	1.21	1.532	1.557	1.695	1.766	1.42	1.443	1.603
IMAGE:137506	DVL2	None	1.504	1.047	1.313	1.141	1.265	1.444	1.524	1.599	1.549	1.378	1.716	1.509	1.291	2.094	1.553	Null	1.841
IMAGE:137535	TRIM24	None	1.423	0.924	1.486	1.427	1.363	1.345	1.714	1.654	1.517	1.487	1.368	1.349	1.163	1.76	1.59	Null	Null
IMAGE:137581	SLC44A2	None	1.304	1.059	1.437	1.197	1.319	1.124	1.126	1.26	Null	1.071	1.367	1.633	1.177	1.652	1.351	Null	1.309
IMAGE:137602	MBTD1	None	1.241	0.753	1.115	1.226	1.227	1.056	1.224	1.364	1.292	1.097	1.183	1.354	1.033	1.71	1.284	1.319	1.34
IMAGE:137626	None	None	1.777	1.485	1.822	2.066	1.695	1.52	1.592	1.75	1.744	1.614	1.922	2.244	1.459	2.169	1.702	Null	1.967
IMAGE:137638	None	None	1.369	0.899	1.363	0.973	1.259	1.176	1.221	1.263	1.326	1.195	1.297	1.042	0.933	1.71	1.29	1.18	Null
IMAGE:137653	None	None	Null	1.143	1.438	1.129	1.106	1.338	1.315	1.298	1.284	1.168	1.257	1.333	1.133	1.422	1.213	Null	1.293
IMAGE:137663	None	None	1.225	1.053	1.442	1.103	1.261	1.307	1.179	1.419	1.293	1.062	1.21	Null	1.04	1.4	1.169	Null	Null
IMAGE:137704	PAPPA	None	0.985	0.861	1.031	1.058	1.177	1.094	1.147	1.064	1.235	1.034	1.029	0.959	1.038	1.292	1.282	Null	1.042
IMAGE:137736	LOC401320	None	Null	0.885	0.97	1.161	1.248	1.307	1.006	1.239	1.192	1.138	1.28	Null	1.052	1.341	1.375	1.192	1.414
IMAGE:137793	None	None	0.595	0.975	1.245	1.022	1.005	1.087	1.268	1.117	1.138	1.261	1.258	1.031	1.135	1.483	1.303	Null	Null
IMAGE:137794	ACVR2B	None	1.186	0.956	1.099	1.098	1.107	1.107	1.216	1.236	1.194	1.269	1.09	1.181	1.131	Null	1.323	Null	Null
IMAGE:137797	TNRC18	None	1.435	1.143	1.187	1.291	1.449	1.358	1.397	1.278	1.257	1.111	1.326	1.475	1.143	1.393	1.498	1.239	1.411
IMAGE:137836	PDCD10	None	1.137	0.847	1.19	1.2	1.351	1.168	1.183	1.401	1.133	0.953	1.141	1.423	1.106	1.601	1.245	Null	1.376
IMAGE:137862	None	None	0.993	0.937	1.006	1.071	1.299	1.153	1.236	1.1	1.217	1.068	Null	1.122	0.984	1.45	1.165	Null	Null
IMAGE:137971	NKIRAS2	None	1.493	1.19	1.16	1.205	1.198	1.357	1.282	1.451	1.156	1.336	1.396	1.46	1.701	1.727	1.488	Null	1.638
IMAGE:137984	VGLL3	None	1.133	1.046	1.086	1.058	1.218	1.117	1.238	1.053	1.063	1.063	1.09	1.107	0.756	1.089	1.008	Null	0.83
IMAGE:138021	C14orf104	None	1.242	1.08	1.35	1.476	1.54	1.205	1.245	1.216	1.326	1.354	1.468	1.719	1.174	1.535	1.469	Null	1.502
IMAGE:138059	RPP25	None	1.509	1.199	1.472	1.48	1.434	1.365	1.404	1.483	1.301	1.268	1.388	1.848	1.584	1.971	1.484	Null	1.633
IMAGE:138116	PPP2R5E	None	1.03	0.998	1.184	1.183	1.153	1.218	1.453	1.306	1.161	1.206	1.435	1.583	1.384	1.536	1.47	Null	1.283
IMAGE:138121	None	None	1.279	1.257	1.443	1.126	1.19	1.255	1.204	1.371	1.223	1.198	1.261	Null	1.164	1.421	1.413	1.343	1.465
IMAGE:138130	RIMKLB	None	1.182	0.768	0.802	0.943	0.894	1.194	1.327	1.086	1.086	1.189	1.058	1.089	0.676	1.222	1.01	Null	1.002
IMAGE:138139	None	None	1.439	1.674	1.81	1.625	1.693	1.666	1.492	1.807	1.831	1.351	1.516	2.337	1.583	1.915	1.826	2	1.767
IMAGE:138141	TICAM2|TMED7	None	0.863	0.864	0.948	0.789	1.16	1.006	1.231	0.794	0.905	0.878	0.912	0.777	0.564	0.965	0.863	0.921	0.684
IMAGE:138149	KIAA1033	None	Null	1.09	1.108	1.172	1.089	0.971	1.167	1.127	1.184	1.02	1.316	1.156	0.94	1.065	1.274	Null	1.223
IMAGE:138255	MCM8	S	1.227	0.923	0.988	0.943	0.995	0.978	1.182	1.302	1.218	0.998	1.212	1.314	0.784	1.287	1.228	Null	Null
IMAGE:138294	CTBS	None	1.275	0.862	1.171	1.06	1.183	1.081	1.315	1.343	1.426	1.081	1.164	1.424	0.983	1.459	1.354	1.272	1.291
IMAGE:138374	PCNP	None	1.191	0.997	1.121	1.212	1.318	1.426	1.226	1.299	1.239	1.248	1.482	1.23	1.142	1.509	1.303	1.419	1.399
IMAGE:1384862	None	None	1.301	0.916	1.308	1.251	1.193	1.102	1.099	1.402	1.181	1.061	1.23	1.469	1.175	1.587	Null	Null	1.536
IMAGE:138496	MFAP5	None	1.125	0.991	1.264	1.027	1.234	0.892	1.101	1.361	Null	1.085	1.368	1.534	1.194	1.396	1.293	Null	1.333
IMAGE:138550	ZNF444	None	1.389	1.14	1.5	1.57	1.484	1.36	1.452	1.319	1.46	1.358	1.58	1.456	1.371	1.662	1.458	Null	1.815
IMAGE:138579	ATXN7	None	1.712	1.099	1.205	1.159	1.226	1.414	1.503	1.381	1.191	1.196	1.279	1.147	1.07	1.385	1.288	Null	1.331
IMAGE:138601	FLJ43806|RP1-21O18.1	None	1.177	0.975	1.115	1.156	1.232	1.037	1.123	1.484	Null	1.007	1.333	1.283	1.203	1.574	1.333	Null	1.388
IMAGE:138693	LOC442299	None	1.805	1.475	1.626	Null	1.176	1.59	1.992	1.726	1.811	1.848	1.956	2.017	1.665	2.382	1.887	2.189	2.191
IMAGE:138728	PHF21A	None	1.453	0.881	1.015	1.192	1.338	1.189	1.318	1.353	1.128	1.219	1.573	1.48	1.278	1.799	1.392	Null	1.536
IMAGE:138775	NGFRAP1	None	2.098	1.561	1.75	1.536	1.372	1.375	1.53	1.612	1.43	1.489	1.702	1.924	1.915	2.619	2.298	2.57	2.661
IMAGE:138827	None	None	0.993	0.973	1.047	1.201	1.293	1.021	1.423	1.021	1.268	1.125	1.214	Null	1.123	1.632	1.418	Null	Null
IMAGE:138865	LOC401397	None	1.573	1.036	1.247	1.088	1.312	1.438	1.396	1.539	1.354	1.35	1.611	2.297	1.938	2.295	1.767	Null	2.129
IMAGE:138929	RBMS1	None	1.86	1.678	2.203	2.008	1.769	1.503	1.5	1.844	1.675	1.678	1.447	2.03	Null	2.01	1.738	Null	1.719
IMAGE:138936	STOM	None	1.335	1.051	1.115	1.154	1.226	1.19	1.369	1.235	1.162	1.223	1.517	1.431	1.096	1.709	1.544	1.663	1.344
IMAGE:138974	None	None	1.293	1.015	1.524	1.024	1.218	1.144	1.264	1.728	1.219	1.076	1.323	1.537	0.865	1.425	1.182	Null	Null
IMAGE:138991	COL6A3	None	1.379	0.974	1.803	1.156	1.618	1.291	1.256	1.593	1.305	1.078	1.251	1.575	1.014	1.643	1.223	Null	1.367
IMAGE:138999	None	None	0.938	0.715	1.129	0.765	0.874	1.129	1.02	1.195	1.091	0.94	0.947	Null	0.965	1.133	1.017	Null	1.019
IMAGE:139062	ASPRV1	None	1.109	0.91	1.281	1.009	0.951	1.157	1.21	1.298	1.042	1.03	Null	Null	0.927	1.503	1.04	Null	1.264
IMAGE:139113	GOLPH3	None	1.505	1.468	1.572	1.445	1.535	1.235	1.326	1.374	1.351	1.394	1.522	1.47	1.411	1.842	1.649	Null	1.777
IMAGE:139138	TNKS2	None	1.159	1.012	1.05	1.031	1.26	1.062	1.233	1.202	1.184	0.95	1.142	1.04	0.912	1.392	1.093	Null	1.266
IMAGE:139167	QKI	None	1.346	1.184	1.574	1.475	1.417	1.374	1.415	1.097	1.149	1.108	Null	1.456	1.054	1.519	1.413	Null	Null
IMAGE:139217	CRYBG3|MINA	None	1.2	0.886	1.095	1.086	1.397	1.134	1.306	1.314	1.233	1.127	1.414	1.515	1.228	1.508	1.321	Null	1.379
IMAGE:139304	GPR1	None	1.39	1.026	1.342	1.187	1.207	1.233	1.307	1.276	1.175	1.381	1.315	1.131	1.083	1.382	1.32	Null	1.22
IMAGE:139331	RMND5A	None	Null	0.864	1.198	0.91	1.076	1.177	1.206	1.337	1.233	1.118	1.115	1.031	1.055	1.246	1.252	Null	1.249
IMAGE:139354	CXXC5	None	1.271	0.762	0.856	0.972	0.999	0.921	0.972	0.84	0.86	1.098	1.247	1.057	1.179	1.358	1.413	Null	1.191
IMAGE:139463	CHKB	None	1.448	1.038	1.561	1.244	1.202	1.137	1.214	1.402	1.365	1.177	1.215	1.647	1.216	1.565	1.331	Null	1.525
IMAGE:139573	RNPEP	None	1.574	1.139	1.466	1.257	1.408	1.398	1.594	1.526	1.356	1.205	1.487	1.53	1.344	1.683	1.591	1.583	1.602
IMAGE:139641	None	None	Null	1.076	1.328	1.305	1.32	1.261	1.421	1.356	1.204	1.168	1.386	1.325	1.239	1.651	1.232	1.408	1.522
IMAGE:139649	ATP11A	None	0.936	0.902	0.998	1.079	1.1	1.162	Null	1.105	0.91	Null	1.127	0.911	0.794	1.129	1.075	Null	0.908
IMAGE:139689	None	M/G1	1.016	0.916	1.387	1.203	1.492	1.5	1.377	1.445	1.199	0.991	1.146	Null	1.017	1.433	1.226	Null	1.316
IMAGE:139705	C13orf37	G2/M	1.319	1.177	1.681	1.449	1.807	1.096	1.11	1.049	1.226	1.292	1.584	1.532	0.893	1.124	1.235	1.358	1.414
IMAGE:139708	AKAP11	None	0.9	0.748	1.256	0.723	0.783	1.016	1.147	1.163	1.122	0.977	1.099	Null	0.897	1.237	1.069	Null	Null
IMAGE:139804	SLC27A3	None	1.114	0.91	0.99	1.114	1.316	1.015	1.202	1.14	1.216	1.09	1.316	1.319	0.976	1.46	1.367	Null	1.258
IMAGE:139818	TSC22D2	None	1.329	1.119	1.308	1.205	1.223	0.953	1.133	1.255	Null	0.969	1.124	1.149	0.834	1.226	1.097	Null	Null
IMAGE:139835	UGDH	None	1.137	0.807	1.143	0.955	1.115	1.058	1.109	1.048	0.912	1.001	0.986	Null	0.832	1.243	1.17	Null	Null
IMAGE:139840	SLC6A2	None	0.881	0.788	1.157	1.031	1.292	1.076	1.245	1.344	1.078	1.039	1.182	1.558	1.23	1.686	1.387	Null	1.421
IMAGE:139861	CREBL2	None	0.99	1.147	1.147	1.168	0.881	1.039	1.1	1.03	0.933	0.923	1.102	0.909	0.836	1.082	1.01	Null	Null
IMAGE:139872	DDX19A	None	1.178	1.126	1.369	1.18	1.337	1.17	1.301	1.641	1.414	1.175	1.459	1.684	1.256	1.668	1.537	Null	1.671
IMAGE:139883	ITPRIP	None	2.174	1.801	1.682	1.753	1.832	1.516	1.4	1.25	1.266	1.151	1.41	1.495	1.092	1.502	1.385	Null	1.346
IMAGE:139892	LOC100286940	None	Null	1.159	1.331	1.323	1.35	1.288	1.331	1.421	1.363	1.247	1.465	Null	1.285	1.546	1.286	Null	1.58
IMAGE:139957	None	None	1.253	0.875	1.006	0.892	0.952	0.906	1.085	1.305	1.301	1.135	1.207	1.4	1.019	1.526	1.459	1.369	1.348
IMAGE:139962	C10orf118	None	1.046	0.843	0.937	1.047	1.178	0.986	1.183	1.379	1.136	1.109	1.064	1.113	0.822	1.278	1.077	Null	1.058
IMAGE:140064	LRCH1	None	Null	1.079	1.411	1.404	1.466	1.214	1.33	1.358	1.332	1.365	1.238	1.597	1.249	Null	1.471	Null	1.392
IMAGE:140100	ECHDC1	None	1.417	1.203	1.327	1.272	1.341	1.363	1.65	1.507	1.372	1.401	1.368	1.501	1.155	1.568	1.518	1.653	1.504
IMAGE:140107	PSG5	None	1.187	0.917	1.143	1.153	1.574	1.113	1.368	1.345	1.275	1.155	1.3	1.244	0.917	1.364	1.432	Null	Null
IMAGE:140108	SRPK2	None	0.865	1.251	1.314	1.368	1.325	1.299	1.492	1.48	1.306	1.159	1.402	Null	1.201	1.622	1.366	Null	1.53
IMAGE:140171	THTPA	None	1.262	0.874	1.153	1.202	1.035	1.218	1.264	1.286	1.292	1.287	1.481	1.277	1.153	1.717	1.537	1.277	1.551
IMAGE:140174	WWP2	None	1.033	1.004	1.356	1.17	1.13	1.273	Null	1.134	1.146	1.231	1.344	1.416	1.003	1.545	1.499	Null	Null
IMAGE:140267	DBR1	None	1.138	1.046	1.003	1.057	1.497	1.085	1.41	1.535	1.337	1.132	1.042	1.331	1.058	1.382	1.325	1.213	1.366
IMAGE:140289	POMP	None	2.235	1.667	1.888	1.832	2.024	1.774	2.004	2.031	1.859	1.671	1.705	2.148	1.846	2.202	1.911	2	Null
IMAGE:140334	None	None	Null	1.067	1.148	1.228	1.292	1.398	1.36	1.177	1.164	1.1	1.272	1.521	1.082	1.564	1.371	Null	1.321
IMAGE:140337	PAPPA	None	1.447	1.179	1.288	1.706	1.436	1.513	1.544	1.515	1.49	1.325	1.235	1.2	0.997	1.394	1.371	Null	Null
IMAGE:140354	SCAMP4	None	1.581	1.372	1.498	1.309	1.65	1.259	1.199	1.321	1.197	1.202	1.211	1.404	1.16	1.345	1.415	Null	1.422
IMAGE:140361	ZFYVE20	None	1.064	1.059	1.214	1.188	1.191	1.077	1.217	1.287	1.139	0.996	1.135	Null	0.707	1.363	1.24	Null	Null
IMAGE:140422	C6orf120	None	1.287	1.23	1.503	1.666	1.718	1.451	1.485	1.444	1.339	1.35	1.556	1.564	1.536	1.644	1.555	Null	1.429
IMAGE:140429	FAM109A	None	1.89	1.28	1.456	1.674	2.332	1.807	1.384	1.749	1.502	1.102	1.507	1.848	1.636	1.945	1.818	1.531	1.758
IMAGE:1404396	None	None	1.163	0.858	1.042	1.184	1.089	1.195	1.263	1.448	1.272	1.167	1.361	1.476	1.309	1.85	1.741	1.538	1.636
IMAGE:140455	TRAK2	None	0.875	0.804	1.011	0.807	1.259	0.949	0.952	1.135	1.041	1.007	1.149	1.058	0.855	1.248	1.079	Null	1.201
IMAGE:140515	None	None	1.134	0.865	1.05	1.03	1.12	1.072	1.308	1.359	1.242	1.002	1.151	1.295	1.057	1.926	1.187	Null	1.305
IMAGE:140574	CX3CL1	None	1.238	1.06	1.348	1.325	1.339	1.187	1.3	1.42	1.129	1.208	1.246	1.282	1.205	1.454	1.401	Null	Null
IMAGE:140716	LOC100287552|KLHDC10	None	1	0.845	1.196	0.979	1.164	1.13	1.167	1.076	1.158	0.951	1.202	Null	0.95	1.193	1.119	Null	0.966
IMAGE:140732	None	None	Null	0.898	1.08	1.086	1.336	1.016	1.139	1.441	1.227	0.977	1.222	1.466	1.012	1.4	1.183	Null	Null
IMAGE:140806	PAM	None	1.443	1.015	1.212	1.25	1.298	1.015	1.126	1.391	1.126	1.219	1.346	1.259	1.049	1.487	1.323	1.212	1.34
IMAGE:140816	None	None	Null	0.87	1.226	1.087	Null	1.223	1.199	1.356	1.392	1.155	1.025	1.242	0.95	1.284	1.392	Null	1.14
IMAGE:140831	None	None	1.277	1.013	1.214	0.974	1.282	1.3	1.148	1.402	1.244	1.073	Null	1.608	1.065	1.666	1.288	Null	1.331
IMAGE:140837	CLPX	None	1.307	1.055	1.181	1.259	1.394	1.356	1.381	1.234	1.3	1.189	1.383	1.254	1.124	1.404	1.21	Null	1.406
IMAGE:140852	C6orf192	None	1.353	1.072	1.408	1.48	1.413	1.569	1.52	1.494	1.313	1.343	1.617	Null	1.304	1.479	1.52	Null	Null
IMAGE:140921	None	None	1.077	0.958	1.055	1.065	1.195	0.977	1.108	1.153	1.122	1.106	1.056	1.153	1.047	1.342	1.177	Null	Null
IMAGE:140936	LOC255512	None	1.407	1.324	1.458	1.178	1.123	1.352	1.367	1.389	1.248	1.363	1.432	1.398	1.245	1.719	1.355	Null	Null
IMAGE:140951	ACTN4	None	1.57	1.255	1.577	1.689	1.483	1.67	1.695	1.551	1.397	1.449	1.384	1.929	1.283	1.591	1.38	1.304	1.421
IMAGE:141115	CSF2RB	None	1.117	0.983	1.155	1.077	1.314	1.328	1.288	1.239	1.373	1.077	1.214	1.268	0.892	1.238	1.207	1.24	1.255
IMAGE:141171	PRG2	None	1.301	0.914	1.217	1.165	1.152	1.069	1.048	1.166	1.255	1.138	1.257	1.404	1.051	1.795	1.443	Null	1.47
IMAGE:141192	AMOTL2	None	Null	3.275	2.585	2.663	3.021	3.021	2.726	2.107	2.082	1.83	2.36	2.849	1.72	2.632	1.655	Null	1.707
IMAGE:141234	C18orf32	None	1.671	1.16	1.447	1.023	1.211	1.233	1.245	1.503	1.135	1.253	1.278	Null	1.293	1.591	1.336	Null	Null
IMAGE:141258	SLC38A1	None	0.966	0.841	1.009	0.958	1.34	1.228	1.198	1.012	1.004	0.86	0.93	0.909	0.723	1.028	0.868	Null	0.84
IMAGE:141298	RNF2	None	1.302	0.917	1.37	1.242	1.333	1.352	1.299	1.418	1.341	1.165	1.274	Null	1.084	1.494	1.399	Null	1.294
IMAGE:141361	LOC100287194|PRR16	M/G1	1.193	0.989	1.526	1.182	1.454	1.181	1.382	1.381	1.201	1.214	1.286	1.568	0.925	1.652	1.395	Null	Null
IMAGE:141366	None	None	1.424	1.091	1.364	1.237	1.437	1.272	1.495	1.351	1.388	1.306	1.363	1.221	1.008	1.469	1.443	Null	1.499
IMAGE:141495	SULT2B1	None	1.375	1.167	1.389	1.243	1.265	1.423	1.407	1.374	1.387	1.194	1.502	Null	1.134	1.455	1.406	Null	1.389
IMAGE:141505	RBM8A|GNRHR2	None	Null	1.159	1.311	1.345	1.594	1.406	1.461	1.31	1.243	1.302	1.425	1.379	1.132	1.457	1.379	Null	Null
IMAGE:1415702	None	None	1.402	1.055	0.966	1.125	1.366	1.003	1.361	1.211	1.242	1.131	1.305	1.414	1.154	1.663	1.479	Null	1.567
IMAGE:1415750	H3F3A	None	1.679	1.266	1.479	1.321	1.29	1.391	1.424	1.407	1.439	1.453	1.763	1.802	1.693	2.098	1.953	2.309	2.194
IMAGE:1416070	CBX5	None	1.165	1.009	1.19	1.093	1.111	1.091	0.993	1.107	1.106	0.952	1.246	1.049	0.732	0.995	1.1	Null	1.212
IMAGE:1416086	C1orf56	None	1.507	1.333	1.433	1.47	1.516	1.241	1.253	1.323	1.349	1.067	1.207	1.577	1.217	1.649	1.411	1.422	1.309
IMAGE:1416129	CFC1B|CFC1	None	4.91	2.521	2.543	2.42	2.592	1.619	1.575	1.589	1.231	1.359	Null	1.586	1.696	2.4	2.029	2.124	1.745
IMAGE:141623	LAP3	None	1.34	1.146	1.069	1.112	1.078	1.116	1.277	1.17	1.116	1.115	1.212	1.482	1.278	1.484	1.465	1.38	1.488
IMAGE:141627	FAM46A	None	1.025	0.722	1.042	0.752	0.8	0.861	0.862	0.815	0.739	0.815	0.849	0.81	0.698	0.979	1.027	0.903	0.943
IMAGE:1416703	WDR33	None	1.078	0.921	1.147	0.969	1.11	1.097	1.029	1.16	1.204	1.026	1.283	1.283	1.082	1.466	1.237	Null	1.199
IMAGE:141675	None	None	1.371	1.045	1.161	1.169	1.352	1.325	1.26	1.394	1.252	1.293	1.416	Null	1.55	2.004	1.526	1.731	1.611
IMAGE:1417226	NOS1	M/G1	1.186	1.005	1.232	1.032	1.562	1.216	1.11	1.254	1.275	0.931	1.526	1.641	0.95	1.413	1.221	Null	1.403
IMAGE:141731	SLC16A5	None	1.593	1.247	1.464	1.553	1.649	1.659	1.533	1.504	1.557	1.439	1.731	2.11	1.558	1.969	1.87	2.118	2.284
IMAGE:141762	HAUS3	None	1.352	1.028	1.252	0.91	1.21	1.059	1.243	1.383	1.462	1.367	1.092	1.555	1.058	1.621	1.668	Null	1.324
IMAGE:141763	ZNF609	None	1.009	0.848	1.15	1.126	1.439	1.138	1.29	1.268	1.317	0.952	1.285	1.338	1.113	1.389	1.521	1.322	1.296
IMAGE:141768	ERBB2	None	1.475	1.189	1.39	1.342	1.302	1.382	1.296	1.347	1.283	1.138	1.347	1.574	1.241	1.748	1.501	Null	1.607
IMAGE:1417825	None	None	1.102	1.022	1.131	1.087	1.288	1.147	1.146	1.38	1.383	1.115	1.433	1.38	0.949	1.492	1.487	Null	1.325
IMAGE:1417886	CERK	None	1.349	1.026	1.372	1.348	1.425	1.269	1.661	1.326	Null	1.285	1.521	1.572	1.375	1.934	1.458	Null	Null
IMAGE:141818	SNRPA	None	1.184	0.967	1.222	1.182	1.535	1.287	1.412	1.324	1.191	1.147	1.33	Null	1.255	1.721	1.331	1.327	1.452
IMAGE:1418222	BRWD2	None	0.982	0.973	1.121	0.976	1.311	1.102	1.357	1.064	1.09	0.985	0.967	1.003	0.73	0.882	0.946	Null	0.691
IMAGE:141845	None	None	2.066	1.85	1.815	2.116	1.815	2.113	2.127	1.863	2.161	1.578	1.61	2.243	1.642	1.99	1.629	1.657	1.661
IMAGE:141854	None	None	Null	1.25	1.228	1.184	0.865	1.381	1.092	1.253	1.201	1.212	1.297	1.462	1.09	1.68	1.734	Null	Null
IMAGE:1418726	DDX19A	None	1.567	1.235	1.463	1.297	1.285	1.333	1.375	1.411	1.337	1.147	1.671	1.731	1.284	1.736	1.777	Null	1.648
IMAGE:141959	WWP1	None	0.937	0.758	1.009	0.937	1.079	0.77	1.002	1.033	0.957	0.965	0.992	0.924	0.868	1.182	0.956	Null	Null
IMAGE:1419654	CRYZ	None	1.505	1.136	1.258	1.19	1.2	1.248	1.233	1.187	1.111	1.149	1.407	1.365	1.219	1.651	1.458	1.474	1.501
IMAGE:141966	HSD3B1	None	1.27	1.056	1.206	1.268	1.36	1.298	1.305	1.157	1.119	1.253	1.358	1.362	1.151	1.408	1.406	1.184	Null
IMAGE:141972	STT3A	None	1.022	0.792	0.919	0.976	1.214	0.907	1.097	1.145	1.101	1.072	1.062	1.451	1.061	1.352	1.224	1.325	1.253
IMAGE:1420499	RPAP3	None	1.036	0.796	1.053	1.003	0.975	Null	1.118	1.201	1.178	1.011	1.257	1.2	Null	1.34	1.251	Null	0.944
IMAGE:1420501	THOP1	None	1.066	0.714	1.144	1.081	1.613	1.346	1.349	1.454	1.401	1.148	1.298	1.522	1.041	1.707	1.369	1.416	1.306
IMAGE:142067	C7orf59	None	1.35	1.106	1.156	1.205	1.33	1.261	1.371	1.327	1.242	1.283	1.404	Null	1.547	1.978	1.643	Null	1.758
IMAGE:1420790	ERAL1	None	1.48	1.173	1.33	1.511	1.348	1.245	1.236	1.145	1.195	1.281	1.604	1.722	Null	1.585	1.501	1.531	1.56
IMAGE:1420801	UPF1	None	1.022	1.127	1.437	1.464	1.804	1.669	1.553	1.453	1.534	1.386	1.576	1.725	1.201	1.79	1.476	1.689	1.821
IMAGE:1420842	MALT1	None	1.301	1.084	1.278	1.1	Null	1.436	1.318	1.525	0.937	1.261	Null	1.352	0.743	1.198	1.291	1.412	1.332
IMAGE:1420873	EXOSC4	None	1.66	1.32	1.874	1.901	1.91	1.532	1.389	1.911	1.753	1.395	1.733	1.996	1.938	2.76	2.384	2.417	2.452
IMAGE:1420932	TRUB2	None	1.338	1.148	1.015	1.238	1.229	Null	1.223	1.499	1.145	1.204	1.644	1.561	Null	1.756	1.469	1.533	1.506
IMAGE:142122	AFAP1	M/G1	0.761	1.23	1.36	1.702	1.469	1.217	1.398	1.093	1.129	0.999	1.285	1.386	1.053	1.629	1.363	1.382	1.453
IMAGE:142130	C1orf25	None	0.939	0.702	0.792	0.846	0.934	0.815	1.205	1.049	1.09	1.052	1.101	1.205	0.994	1.191	1.124	1.178	1.112
IMAGE:142134	PRR5	None	1.328	0.974	1.273	1.281	1.258	1.279	1.301	1.227	1.168	1.129	1.242	1.48	1.246	1.8	1.473	Null	1.638
IMAGE:142139	SNX9	None	1.193	1.149	1.301	1.513	1.417	1.245	1.333	1.324	1.047	1.08	1.214	1.315	1.152	1.46	1.169	Null	1.235
IMAGE:1422323	RPL7L1	None	1.049	0.841	1.104	1.234	1.177	1.24	1.109	1.186	1.163	0.883	1.401	1.828	0.896	1.455	1.548	1.39	1.455
IMAGE:1422338	RRM2	S	1.513	1.393	1.371	0.83	1.311	0.918	1.217	1.396	1.436	1.263	0.894	0.866	0.715	1.103	0.838	Null	0.909
IMAGE:1422423	None	None	0.946	0.673	0.987	0.914	1.261	1.035	1.056	1.048	1.151	0.98	1.276	1.177	0.864	1.381	1.145	Null	Null
IMAGE:1422490	TUBGCP6	None	1.629	1.212	1.449	1.354	1.107	1.467	1.409	1.635	1.562	1.392	1.577	1.516	1.248	1.735	1.75	Null	1.795
IMAGE:1422894	None	None	1.179	0.944	1.527	1.628	2.037	1.415	1.532	1.22	1.322	1.336	1.499	1.632	1.023	1.642	1.369	1.434	1.65
IMAGE:142397	None	None	Null	0.896	1.022	1.045	1.142	1.044	1.071	1.384	1.22	0.931	1.131	1.335	0.914	1.257	1.075	Null	Null
IMAGE:142442	ANKRD49	None	1.077	0.924	1.222	0.909	0.948	1.084	1.188	1.199	0.919	1.009	1.022	1.098	1.003	1.332	1.12	Null	Null
IMAGE:1425266	None	None	1.291	0.917	1.205	1.012	1.401	1.263	1.401	1.056	1.343	1.239	Null	1.328	0.974	Null	1.29	1.357	1.322
IMAGE:142578	CDYL2	None	0.781	0.617	0.732	0.74	0.978	0.909	1.011	0.914	1.094	0.721	0.894	0.852	0.76	0.969	0.881	Null	Null
IMAGE:142586	MCTS1	None	1.363	1.001	1.151	1.132	1.129	0.975	1.098	1.168	1.171	1.21	1.248	1.457	1.231	1.799	1.076	1.4	1.515
IMAGE:142647	MKS1	None	1.064	0.879	1.166	0.993	1.099	1.063	1.171	1.363	1.388	1.169	1.34	1.262	1.179	1.62	1.145	Null	Null
IMAGE:142733	None	None	Null	1.019	1.177	1.293	1.014	1.172	1.285	1.226	1.229	1.158	1.093	1.153	1.1	1.432	1.273	Null	Null
IMAGE:142788	SERPINH1	None	1.769	1.357	1.687	1.738	1.652	1.64	1.613	1.505	1.258	1.143	1.452	1.672	1.371	1.757	1.709	1.391	1.412
IMAGE:142851	HGSNAT	None	1.034	Null	1.006	1.054	1.283	1.096	0.983	1.081	1.05	1.076	1.228	1.099	0.926	1.246	1.189	Null	1.183
IMAGE:142927	KIAA0831	None	1.278	1.008	1.359	1.197	1.105	1.221	1.297	1.252	1.264	1.331	1.198	Null	1.058	1.28	1.293	Null	Null
IMAGE:142944	FAM46A	None	0.485	0.525	0.806	0.498	0.542	0.603	0.822	0.667	0.621	0.711	0.732	0.558	0.534	0.864	0.622	Null	0.761
IMAGE:142984	None	None	1.624	1.184	1.49	1.426	1.365	1.476	1.427	1.477	1.471	1.356	1.507	1.508	0.983	1.412	1.629	Null	1.415
IMAGE:143039	None	G2/M	1.597	1.325	1.42	1.538	1.635	1.244	1.185	1.316	1.266	1.323	1.787	1.484	1.139	1.476	1.395	Null	1.792
IMAGE:143054	None	None	1.268	1.093	1.271	1.149	1.377	1.109	1.133	1.39	1.336	1.044	1.246	1.347	0.838	1.506	1.203	Null	Null
IMAGE:143115	VPS37A	None	1.142	0.847	1.112	1.133	1.261	1.013	1.269	1.309	1.296	1.125	1.042	1.368	0.972	1.527	1.204	Null	1.29
IMAGE:143145	COX5B	None	1.192	1.011	1.187	1.177	1.088	1.104	1.204	1.206	1.173	1.131	1.142	1.477	0.933	Null	1.306	Null	Null
IMAGE:143227	TNKS1BP1	None	1.663	1.34	1.333	1.46	1.441	1.474	1.47	1.491	1.219	1.199	1.478	1.521	1.391	1.703	1.695	Null	1.723
IMAGE:143287	PSG11	None	1.087	0.98	1.158	0.945	1.157	1.199	1.259	1.214	1.156	1.115	1.188	1.218	0.919	1.305	1.162	Null	Null
IMAGE:143365	DKFZp761E198	None	1.002	0.949	0.954	1.092	1.304	1.204	1.066	1.396	1.079	1.095	1.186	1.348	0.927	1.486	1.191	Null	1.147
IMAGE:143426	LOC100289378	None	0.981	0.857	0.985	0.745	0.562	0.402	0.428	0.473	0.488	0.593	0.787	0.744	0.577	0.853	0.932	0.967	1.105
IMAGE:143443	TBXAS1	None	1.331	1.042	1.313	1.148	1.499	1.245	1.33	1.261	1.297	1.242	1.332	1.48	1.025	1.752	1.3	Null	1.455
IMAGE:1434915	CHD2	None	1.599	1.363	1.351	1.225	1.402	1.278	1.134	1.266	1.313	1.29	1.305	1.48	1.202	1.656	1.53	Null	1.486
IMAGE:1434940	LOC100128309	None	1.244	0.957	1.293	0.986	1.318	1.241	1.14	1.479	1.279	1.127	1.088	1.223	0.852	1.59	1.28	Null	Null
IMAGE:1434991	C9orf114	None	1.362	1.052	1.385	1.458	1.515	1.451	1.225	1.437	1.375	1.244	1.625	2.134	1.634	1.979	1.808	2	1.79
IMAGE:1435137	RNF213	None	1.266	0.863	1.045	1.012	0.861	0.979	1.047	Null	Null	1.091	1.266	1.497	1.042	1.688	1.308	Null	1.439
IMAGE:143519	FKBP2	None	1.389	1.165	1.308	1.387	1.507	1.372	1.563	1.417	1.511	1.318	1.396	1.506	1.356	1.79	1.489	1.647	1.799
IMAGE:143523	COL5A1	None	1.314	1.254	1.293	1.443	1.559	1.269	1.602	1.577	1.477	1.432	1.505	1.88	1.2	1.6	1.404	1.391	1.407
IMAGE:1435481	NEK7	None	1.15	1.032	1.259	1.45	1.691	1.42	1.872	1.966	1.597	1.155	1.34	Null	1.487	1.375	1.288	Null	1.007
IMAGE:1435649	CNOT6L	None	0.639	0.424	0.697	0.673	0.838	0.814	1.212	1.039	1.063	0.736	0.977	0.799	0.571	1.057	0.813	Null	0.815
IMAGE:143654	None	G1/S	0.998	Null	0.987	0.895	1.156	1.205	1.29	1.364	1.049	0.977	0.998	0.884	0.984	1.057	1.112	Null	0.989
IMAGE:143748	PLCG1	None	1.403	1.002	1.28	1.041	1.274	1.065	1.255	1.37	1.421	Null	1.119	1.251	1.172	1.733	1.209	Null	Null
IMAGE:143846	LRP2	None	Null	1.018	1.166	1.159	1.178	1.141	1.366	1.33	1.107	1.246	1.335	1.287	1.15	1.622	1.342	Null	Null
IMAGE:143868	PDCD7	None	0.873	0.803	0.853	0.989	0.989	0.996	1.009	1.18	1.199	0.946	1	1.306	0.882	1.373	1.03	Null	1.072
IMAGE:143887	PRSS23	None	1.534	1.123	1.366	1.265	1.527	1.173	1.227	1.192	1.057	1.018	1.227	1.021	0.9	1.266	1.345	1.296	1.398
IMAGE:143910	None	None	0.914	0.753	0.813	0.92	0.862	1.116	1.066	1.351	0.969	0.88	1.176	1.102	0.832	1.276	1.128	Null	Null
IMAGE:1439157	MS4A8B	None	1.573	1.133	1.484	1.193	1.119	1.165	1.179	1.357	1.528	1.231	1.422	1.939	1.557	1.776	1.63	Null	Null
IMAGE:143919	CHEK1	None	1.574	1.22	1.608	1.288	1.337	1.362	1.43	1.575	1.506	1.327	1.474	1.19	1.028	1.723	1.341	Null	1.093
IMAGE:143962	RBBP6	None	1.285	0.918	0.848	0.882	1.38	0.991	0.882	1.165	1.194	0.943	1.154	1.071	0.839	1.178	1.069	1.042	0.916
IMAGE:143966	SEPT6|Septin6	None	1.247	0.996	1.068	1.17	1.244	1.096	1.253	1.355	1.188	1.092	1.334	1.34	1.149	1.695	1.582	Null	1.468
IMAGE:143997	PSMD10	None	1.019	0.848	1.136	1.13	1.22	1.125	1.295	1.134	1.256	1.078	1.345	1.46	1.253	1.574	1.414	1.171	1.473
IMAGE:144065	TMEM120A	None	1.285	0.899	1.163	1.185	1.257	1.08	1.244	1.301	1.228	1.236	1.509	1.525	1.279	1.834	1.432	Null	1.624
IMAGE:1441751	None	None	1.828	1.148	1.282	1.231	1.81	1.36	1.221	1.472	1.317	1.274	1.493	1.872	1.143	1.637	1.47	1.593	1.5
IMAGE:144740	STARD10	None	1.495	1.097	1.373	1.272	1.396	0.957	1.169	1.39	1.157	1.073	1.203	Null	1.142	1.334	1.211	Null	Null
IMAGE:144751	ROCK1	None	0.699	0.702	0.869	0.908	1.212	1.004	0.936	1.054	1.235	1.004	0.951	1.089	0.708	1.125	1.152	Null	0.978
IMAGE:144762	CMTM4	None	0.731	0.802	1.164	1.035	0.973	1.053	1.271	1.191	1.005	1.127	1.33	1.381	0.946	1.61	1.389	Null	1.392
IMAGE:144786	BGN	None	1.534	1.135	1.389	1.408	1.567	1.451	1.401	1.456	1.38	1.38	1.523	1.342	1.16	1.612	1.661	1.608	1.58
IMAGE:144801	None	None	1.065	0.834	1.095	0.977	1.283	1.045	1.209	0.956	0.966	0.932	0.832	0.897	0.993	1.213	1.145	Null	1.266
IMAGE:144808	APPL2	None	1.494	1.06	1.395	1.258	1.116	1.166	1.174	1.316	1.438	1.242	1.279	1.645	1.363	1.85	1.491	1.69	1.706
IMAGE:144816	SLC31A2	None	1.655	1.245	1.495	1.209	1.206	1.413	1.463	1.226	1.269	1.381	1.427	1.666	1.111	1.473	1.466	Null	Null
IMAGE:144834	MAP7	None	0.646	0.555	0.82	0.672	0.672	0.601	0.631	0.635	0.636	0.705	0.961	0.805	Null	0.993	0.929	Null	1.172
IMAGE:144849	COTL1	None	2.299	1.798	1.921	2.034	2.622	2.497	2.066	2.523	2.063	1.768	2.141	2.385	2.318	2.611	2.009	2.699	2.005
IMAGE:144852	PCYOX1	None	1.081	0.728	0.771	0.776	1.029	1.022	1.218	1.253	1.081	0.997	1.12	1.269	0.682	1.274	1.085	Null	0.983
IMAGE:144862	TMED7|TICAM2	None	1.489	1.215	1.489	1.377	1.435	1.225	1.55	1.222	1.31	1.094	1.269	1.256	1.027	1.552	1.292	1.568	1.244
IMAGE:144867	OTUD4	None	1.345	0.983	1.332	1.239	1.385	1.292	1.222	1.227	1.348	1.073	1.182	1.501	0.998	1.587	1.25	Null	1.48
IMAGE:144870	MIER1	None	1.199	0.993	1.144	1.117	1.104	1.126	1.188	1.182	1.197	1.25	1.325	1.254	1.101	1.221	1.294	Null	1.524
IMAGE:144878	CTNNBIP1	None	1.362	1.11	1.363	1.164	1.128	1.311	1.206	1.373	1.317	1.261	1.345	Null	1.217	1.326	1.52	Null	Null
IMAGE:144880	PLAC2	None	1.075	0.721	0.928	1.066	0.967	1.003	1.139	1.03	0.978	0.916	0.968	1.017	Null	1.291	1.314	Null	Null
IMAGE:144881	None	None	1.787	1.48	1.527	1.369	1.457	1.432	1.439	1.402	1.351	1.183	1.521	1.56	1.154	1.575	1.445	1.383	1.415
IMAGE:144887	DPM2	None	1.767	1.141	1.216	1.131	1.221	1.201	1.354	1.461	1.464	1.255	1.49	1.536	1.566	1.93	1.545	1.841	1.636
IMAGE:144894	MMS19	None	1.399	0.983	1.101	1.065	1.236	1.232	1.481	1.423	1.419	1.311	1.392	1.658	1.355	1.707	1.695	1.523	1.921
IMAGE:144902	TMEM138	M/G1	1.002	1.07	1.53	1.298	1.536	1.249	0.956	1.35	1.256	1.244	1.389	1.549	1.169	1.549	1.113	Null	Null
IMAGE:144905	EXOC5	None	0.933	0.865	0.868	1.087	0.899	0.818	1.109	0.978	1.002	0.977	0.878	1.038	0.855	1.227	1.077	Null	1.175
IMAGE:144915	SELT	None	1.178	1.057	1.118	1.129	1.283	1.098	1.29	1.361	1.371	1.16	1.091	1.495	1.465	1.799	1.696	1.623	1.612
IMAGE:144924	TRAF3IP2	None	1.412	1.019	1.365	1.197	1.135	1.357	1.456	1.283	1.187	1.335	1.301	Null	1.253	1.213	1.404	Null	Null
IMAGE:144925	SEC24A	None	0.83	0.725	1.092	0.845	1.277	0.864	0.88	1.163	1.078	0.937	0.96	0.88	0.829	1.206	1.251	Null	1.074
IMAGE:144926	SF3B5	None	1.85	1.147	1.726	1.478	1.477	1.212	1.28	1.433	1.569	1.356	1.612	1.918	2.062	2.618	2.139	2.626	2.163
IMAGE:144932	CDK2AP1	None	1.817	1.281	1.802	1.569	1.809	1.61	2.014	1.748	1.471	1.265	1.467	1.847	1.378	1.921	1.635	1.706	1.722
IMAGE:144951	ZNF468	None	0.763	0.702	0.813	0.798	1.33	0.991	0.94	0.936	1.09	0.749	1.015	0.789	0.54	0.912	0.755	0.787	0.669
IMAGE:144977	ARL6IP5	None	1.393	1.106	1.285	1.372	1.247	1.383	1.417	1.366	1.338	1.318	1.43	1.555	1.5	1.701	1.57	1.691	1.713
IMAGE:144992	NMT1	None	1.311	1.169	1.243	1.236	1.354	1.261	1.314	1.399	1.378	1.351	1.553	1.363	1.214	1.48	1.437	1.449	1.517
IMAGE:145088	LRP6	None	0.603	0.645	0.724	0.682	1.141	0.798	0.822	1.047	1.1	0.706	0.779	0.813	0.636	1.119	0.804	Null	0.676
IMAGE:145112	None	None	2.786	Null	3.988	3.781	3.22	2.764	2.179	2.189	2.06	1.895	1.927	2.719	1.685	2.343	1.976	Null	Null
IMAGE:145132	MPDU1	None	1.587	1.277	1.449	1.52	1.477	1.456	1.412	1.502	1.324	1.415	1.411	1.662	1.441	1.871	1.468	1.632	1.652
IMAGE:145284	NCOA2	None	1.016	0.969	1.315	1.084	1.061	1.293	1.311	1.474	1.298	1.196	1.399	1.274	1.074	1.367	1.633	Null	1.49
IMAGE:145292	COL4A1	None	Null	1.791	1.997	2.166	2.547	2.779	2.897	2.359	2.345	1.884	1.853	1.927	1.254	1.834	1.592	Null	1.425
IMAGE:145383	DNASE1L1	None	1.498	1.283	1.475	1.295	1.48	1.494	1.418	1.44	1.337	1.351	1.486	1.44	1.192	1.81	1.481	1.399	1.335
IMAGE:145388	GOSR2	None	1.327	1.024	1.219	1.145	1.466	1.139	1.417	1.452	1.383	0.993	1.16	1.454	1.136	1.522	1.303	Null	1.549
IMAGE:1454531	None	None	1.485	1.184	1.341	1.336	1.245	1.255	1.584	1.336	1.531	1.396	1.493	1.739	1.687	1.885	1.793	1.699	1.81
IMAGE:145503	CDKN2D	G2/M	1.223	0.923	1.275	1.156	1.206	1.144	1.163	1.453	1.458	1.392	1.581	1.25	1.241	1.758	1.351	Null	1.469
IMAGE:1455257	C1orf77	None	1.257	1.347	1.562	1.51	1.663	1.328	1.32	1.34	1.507	1.336	1.483	1.541	1.374	1.662	1.589	1.737	Null
IMAGE:1455463	None	G2	1.327	1.265	1.685	1.431	1.488	1.265	1.26	1.152	1.192	1.272	1.537	Null	1.122	1.724	1.473	Null	Null
IMAGE:1455544	PSMG2	None	1.643	1.305	1.533	1.459	1.526	1.411	1.612	1.705	1.747	1.519	1.689	1.673	1.188	1.689	1.799	Null	1.784
IMAGE:1455561	LSM10|LOC100287265	None	1.852	1.072	1.285	1.167	1.088	1.121	1.084	1.184	1.145	1.04	1.222	1.553	1.459	1.669	1.523	Null	1.453
IMAGE:1455602	None	None	1.316	0.792	1.118	1.129	1.645	1.563	1.516	1.436	1.255	1.198	1.563	1.765	1.19	1.88	1.565	1.694	1.67
IMAGE:1455813	FEM1A	None	1.304	1.071	1.253	1.41	1.365	1.259	1.195	1.335	1.27	1.281	1.502	1.798	1.28	1.612	1.646	1.723	1.486
IMAGE:1456118	PSMB9	None	1.449	1.044	1.468	1.212	1.145	1.047	1.144	1.209	1.062	0.986	1.087	Null	1.27	1.489	1.32	Null	1.261
IMAGE:1456128	UBIAD1	None	1.158	0.931	1.015	1.053	1.368	1.144	1.314	1.418	1.244	1.074	1.1	1.168	1.071	1.637	1.425	Null	1.251
IMAGE:1456138	None	M/G1	1.391	1.097	1.299	1.215	1.416	1.322	1.286	1.303	1.27	0.982	1.504	2.059	0.811	1.535	1.201	1.431	1.476
IMAGE:1456348	NANS	None	1.846	1.403	Null	1.548	1.574	1.464	1.571	1.644	1.406	1.413	1.476	1.8	1.308	Null	1.703	1.72	1.675
IMAGE:1456587	None	None	1.905	1.398	1.567	1.572	1.484	1.322	1.609	1.606	1.602	1.41	1.502	1.55	1.571	1.787	1.661	Null	1.976
IMAGE:1456602	MAP2K7	None	2.371	1.891	2.037	1.86	1.634	1.418	1.871	1.835	1.765	1.618	1.839	1.748	1.902	2.458	2.214	Null	2.216
IMAGE:1456625	None	None	1.84	1.443	1.608	1.605	1.575	1.547	1.765	1.874	1.47	1.387	1.793	1.999	1.757	2.313	1.844	Null	1.965
IMAGE:1456717	PKP4	None	1.131	0.889	0.938	1.019	1.043	1.078	0.893	1.162	1.134	1.121	1.15	1.157	0.91	1.25	1.215	1.25	1.331
IMAGE:1456721	MRPL42	None	1.283	0.909	1.114	1.089	1.099	1.052	0.96	1.057	1.014	1.219	1.228	1.314	1.097	1.678	1.183	Null	Null
IMAGE:1456776	CLDN4	None	1.171	1.031	1.009	1.146	1.303	1.007	1.411	1.31	1.342	1.058	1.415	1.366	1.094	1.688	1.477	Null	1.255
IMAGE:1456782	PPP1R3F	None	1.413	1.279	1.696	1.433	1.452	1.345	1.602	1.515	1.473	1.386	1.436	1.665	1.753	2.201	1.766	Null	2.008
IMAGE:1456813	None	None	1.089	0.908	1.12	1.164	1.142	1.166	1.344	1.228	1.141	1.113	1.262	1.317	1.089	1.426	1.336	Null	1.179
IMAGE:1456899	CYP3A5	None	1.518	1.102	1.342	1.226	1.128	1.213	1.224	1.42	1.481	1.18	1.333	1.711	1.383	2.204	1.596	1.629	1.707
IMAGE:1456976	None	None	1.346	0.878	0.943	0.903	1.056	1.228	1.134	1.393	1.61	1.277	1.246	1.736	1.256	1.83	1.545	1.444	1.529
IMAGE:1456987	PRR3	None	1.314	1.081	1.212	0.956	1.287	1.189	1.099	1.187	1.175	1.098	1.095	1.041	0.939	1.372	1.188	Null	1.254
IMAGE:1457023	SUMO3	None	1.962	1.708	1.868	2.039	1.961	1.919	1.868	1.763	1.748	1.575	2.047	1.851	1.475	1.977	1.859	2.021	2.008
IMAGE:1457251	CHST14	None	1.383	1.323	1.676	1.59	1.844	1.667	1.623	1.572	1.539	1.331	1.477	1.637	1.607	2.244	2.01	1.708	1.45
IMAGE:1457276	None	None	6.279	4.668	4.354	5.294	5.096	4.928	5.012	4.638	4.562	3.776	3.908	5.459	3.366	4.303	3.242	Null	3.054
IMAGE:1457416	DST	None	1.558	1.159	1.21	1.409	1.172	1.206	1.318	1.471	1.257	1.317	1.465	1.538	1.234	1.723	1.419	Null	Null
IMAGE:1457420	None	None	1.391	1.088	1.246	1.192	1.717	1.577	1.607	1.195	1.255	1.185	1.045	1.386	1.048	1.513	1.347	Null	1.282
IMAGE:145743	CRKRS|CDK12	None	1.127	1.095	1.27	1.021	1.018	1.057	1.25	1.074	1.173	1.031	1.11	1.025	0.893	1.278	1.077	Null	1.178
IMAGE:1459105	FIP1L1	None	1.234	1	1.411	1.308	1.49	1.25	1.405	1.42	1.326	1.211	1.275	1.446	1.087	1.474	1.499	1.345	Null
IMAGE:1459136	OGFR	None	1.517	1.12	1.676	2.044	2.092	1.716	1.599	1.627	1.438	1.252	1.71	2.026	1.635	2.072	2.143	Null	1.768
IMAGE:1459839	SPATS2	None	Null	0.952	1.192	1.044	1.214	1.16	1.3	1.474	1.189	1.052	1.206	1.356	0.881	1.519	1.195	Null	1.24
IMAGE:1459964	TUBA1A	None	1.884	1.744	2.284	2.294	1.896	1.345	1.287	1.325	1.501	1.588	1.941	2.471	1.973	1.834	1.781	2.085	2.46
IMAGE:1460075	PIN1	None	1.794	1.245	1.354	1.368	1.474	0.999	1.273	1.524	1.392	1.405	1.629	1.9	1.77	2.16	1.727	1.996	1.775
IMAGE:1460110	PSMB5	None	2.118	1.71	1.817	1.678	1.732	1.582	1.415	1.694	1.511	1.44	1.726	2.263	2.282	2.439	2.388	2.192	2.202
IMAGE:1460141	BBX	None	1.171	0.591	0.88	0.852	0.729	0.677	0.866	1.006	1.118	0.979	1.113	1.228	1.086	1.651	1.463	Null	1.257
IMAGE:1460224	STK32C	None	1.407	1.046	1.286	1.331	1.606	1.141	1.776	1.469	1.455	1.248	1.489	1.438	Null	1.848	1.865	Null	Null
IMAGE:1460366	None	None	0.972	0.925	0.954	1.119	1.302	1.241	1.139	1.255	1.243	1.053	1.304	1.307	1.041	1.478	1.49	1.249	1.209
IMAGE:1460375	NUDT4P1	None	1.058	0.802	1.223	1.159	1.604	1.131	1.218	1.17	1.097	1.045	1.191	1.18	0.91	1.199	1.002	Null	Null
IMAGE:1460636	CLIP1	None	0.921	0.799	1.055	1.009	1.107	1.053	1.153	1.125	0.968	1.023	1.083	1.154	0.695	1.016	1.089	Null	Null
IMAGE:146081	ZNF238	None	1.513	1.19	2.038	1.181	1.49	1.323	1.526	1.476	1.464	1.241	1.432	1.647	1.271	1.679	1.257	Null	1.661
IMAGE:1460965	AKNA	None	0.974	0.88	1.121	1.014	1.134	1.081	1.188	1.304	1.09	1.082	1.232	1.38	0.991	1.38	1.297	Null	Null
IMAGE:1461059	None	None	1.314	1.08	1.195	1.039	1.258	1.084	1.248	1.158	1.146	1.099	1.351	1.112	0.907	1.363	1.199	Null	Null
IMAGE:1461141	ZBED5	S	1.484	1.11	1.196	0.833	1.012	1.066	1.355	1.466	1.401	1.302	0.992	Null	0.916	1.269	1.239	Null	Null
IMAGE:1461274	BAZ1A	None	1.077	0.996	1.231	1.088	1.228	1.081	1.126	1.4	1.283	1.104	1.105	1.242	1.117	1.494	1.498	Null	1.272
IMAGE:1461344	PHIP	None	0.864	Null	0.873	0.795	0.83	0.74	0.977	0.95	0.964	0.816	0.848	0.8	0.672	0.975	0.993	Null	Null
IMAGE:1461604	NIP7	None	1.676	1.824	1.998	1.78	1.66	1.473	1.491	1.516	1.581	1.43	1.694	1.988	1.638	2.143	1.638	Null	1.723
IMAGE:146577	KLF10	None	1.443	1.117	1.245	1.246	1.699	1.032	1.105	1.1	1.141	1	1.043	1.221	1.01	Null	1.183	Null	1.197
IMAGE:1466035	RPS6KA5	None	1.158	0.846	0.998	0.718	0.891	0.824	1.216	1.274	1.209	1.251	1.252	0.975	0.705	1.103	1.04	Null	0.841
IMAGE:1466176	None	None	1.27	0.876	1.477	1.014	1.414	Null	1.259	1.347	1.126	1.088	0.92	1.19	0.755	1.467	1.24	Null	1.158
IMAGE:1466237	TES	None	1.44	1.171	1.393	1.298	1.695	1.383	1.162	1.487	1.445	1.378	1.361	1.857	1.228	1.732	1.423	Null	1.34
IMAGE:1466405	TUG1	None	0.946	0.777	0.758	0.664	1.174	1.016	1.008	1.121	1.051	0.777	0.879	0.674	0.659	1.065	0.789	Null	0.684
IMAGE:1466529	NLN	None	0.8	0.811	0.822	0.825	1.012	0.737	0.803	0.877	0.987	0.896	1.169	1.065	0.72	1.101	1.007	1.015	1.104
IMAGE:1466837	LOC390933	None	1.183	1.011	1.163	1.08	1.199	0.992	1.042	1.18	1.385	1.12	1.135	1.1	0.832	1.194	1.136	1.123	1.071
IMAGE:1467207	SEC23IP	None	Null	0.893	0.906	0.848	1.528	1.06	1.244	1.048	1.084	0.953	1.033	0.87	0.636	1.06	0.869	Null	0.79
IMAGE:1467213	LMBRD2	None	1.317	0.846	1.224	0.703	0.952	0.972	0.996	1.049	1.263	1.153	1.074	0.979	0.631	1.024	0.971	Null	Null
IMAGE:146726	ZBTB39	None	1.002	0.923	1.161	0.939	1.239	0.999	1.114	1.448	1.253	0.983	1.398	1.322	1.054	1.292	1.262	Null	1.287
IMAGE:1467972	None	None	0.434	0.729	0.937	1.014	1.104	0.99	1.158	1.038	1.028	0.767	1.159	1.214	0.865	1.153	1.253	0.947	0.906
IMAGE:1468070	MYCBP	None	Null	1.026	1.151	1.141	1.272	1.163	1.261	1.256	1.078	1.124	1.157	1.168	0.959	1.405	1.228	Null	Null
IMAGE:1468160	CCDC109A	None	0.871	0.765	0.914	0.995	1.111	1.136	1.248	1.203	1.07	0.965	1.175	1.199	Null	1.321	1.244	Null	1.195
IMAGE:1468222	GATAD2B	None	1.18	1.056	1.302	1.277	1.127	1.313	1.334	1.334	1.439	1.377	1.387	1.301	1.089	1.84	1.249	Null	1.427
IMAGE:1468342	ALDH5A1	None	1.051	0.849	1.008	1.121	1.067	1.164	1.31	1.112	1.125	1.023	1.248	1.086	0.891	1.235	1.256	Null	1.109
IMAGE:1468373	TWF1	None	0.569	0.568	0.535	0.596	0.917	0.719	0.825	0.828	0.848	0.825	0.806	0.625	0.409	Null	0.581	0.584	0.595
IMAGE:1468415	None	None	0.88	0.902	1.296	1.211	1.434	1.202	1.368	1.23	1.176	1.013	1.048	1.302	0.941	1.453	1.313	Null	0.956
IMAGE:1468547	TOR1AIP2	None	0.494	0.424	0.401	0.391	0.665	0.59	0.693	0.521	0.706	0.545	0.635	0.57	0.425	0.639	0.552	0.533	0.435
IMAGE:1468558	STX11	None	0.825	0.831	0.802	0.773	1.183	0.832	1.013	1.077	1.063	0.857	1.057	0.932	0.627	1.008	0.953	0.865	0.923
IMAGE:1468560	EPB41L2	None	1.391	1.052	1.256	1.571	1.494	1.501	1.513	1.551	1.314	1.139	1.658	1.427	Null	1.469	1.312	Null	1.337
IMAGE:1468655	EHD3	None	1.341	1.36	1.43	1.208	1.899	1.381	1.332	1.223	1.221	1.091	1.18	1.325	0.791	1.235	1.333	Null	1.033
IMAGE:146868	MAP3K11	None	1.724	1.435	1.601	1.832	1.93	1.802	1.535	1.484	1.291	1.236	1.489	1.865	1.684	1.751	1.616	1.545	1.626
IMAGE:146882	UBE2C	G2	1.223	1.486	3.245	3.382	0.766	0.38	0.445	0.934	1.361	2.259	2.549	1.683	0.761	0.906	1.229	2.212	2.88
IMAGE:1469014	MT1P3|EDEM2	None	1.466	1.044	1.352	1.163	1.246	1.367	1.325	1.39	1.358	1.315	1.559	1.509	1.259	1.606	1.494	Null	1.457
IMAGE:1469115	AP2A2	None	1.101	0.889	1.256	1.296	1.481	1.143	1.169	1.242	1.154	1.013	1.271	1.132	1.191	Null	1.264	Null	Null
IMAGE:1469311	STAT3	None	Null	1.398	1.457	1.546	1.759	1.509	1.574	1.615	1.49	1.57	1.635	Null	1.281	1.687	1.613	Null	1.475
IMAGE:1469332	IRF4	None	0.832	0.627	1.041	0.749	1.581	0.908	0.794	1.173	1.045	0.884	0.727	0.99	0.754	1.115	1.134	Null	Null
IMAGE:1469379	FAM126A	None	0.17	0.901	1.118	1.268	1.363	Null	1.231	1.197	1.165	1.07	1.298	1.598	1.139	1.43	1.23	Null	Null
IMAGE:1469385	None	None	1.241	0.814	1.01	0.869	0.982	0.809	0.815	0.859	Null	0.898	1.108	1.155	1.007	1.33	1.153	Null	Null
IMAGE:1469523	ITCH	None	1.086	1.341	1.609	1.442	1.632	1.4	1.27	1.425	1.567	Null	1.571	1.788	1.207	1.629	1.366	Null	1.396
IMAGE:1469870	IGHG1	None	0.209	0.205	0.262	0.175	0.329	0.365	0.324	0.351	0.497	0.357	0.318	0.274	0.501	0.545	0.374	0.262	0.328
IMAGE:1469945	None	None	1.159	0.962	1.355	0.939	1.549	1.078	1.275	1.198	1.15	1.015	1.024	1.253	1.084	1.215	1.236	Null	Null
IMAGE:1470023	YARS	None	0.626	0.944	0.983	0.958	1.153	1.108	1.076	0.903	1.046	0.927	1.146	0.97	0.77	1.169	1.141	Null	1.243
IMAGE:1470060	TUBA1A	G2	1.818	1.734	2.425	2.1	2.102	1.502	1.281	1.491	1.464	1.696	1.904	2.264	Null	1.975	1.913	2.159	2.616
IMAGE:1470173	PCDH11Y	None	1.108	0.829	0.869	0.885	1.506	1.203	1.152	1.209	1.305	Null	1.153	1.018	0.966	1.407	1.032	Null	Null
IMAGE:1470220	LOC346887|LOC100128259	None	0.114	0.097	0.214	0.09	0.248	0.215	0.161	0.21	0.27	0.242	0.188	0.189	0.178	0.262	0.163	0.173	0.196
IMAGE:1470278	NES	None	1.186	0.767	1.002	1.047	1.114	0.955	1.164	1.201	1.02	1.044	1.17	Null	Null	1.481	1.217	Null	1.249
IMAGE:1470508	None	None	Null	0.994	1.025	1.198	0.941	1.091	1.153	1.233	1.106	1.036	1.321	1.418	1.106	1.392	1.267	Null	Null
IMAGE:1470548	TARS2	None	1.193	0.833	0.935	0.942	0.958	1.004	Null	1.043	1.031	1.079	1.175	1.457	0.984	1.427	1.224	Null	Null
IMAGE:147075	MDM2	None	0.733	0.591	0.609	0.594	0.949	0.926	0.82	0.832	0.994	0.704	0.756	0.778	0.523	0.849	0.709	0.543	0.613
IMAGE:147088	DNAJB14	None	Null	0.945	1.054	1.092	1.224	1.242	1.358	1.26	1.045	1.146	1.07	1.313	1.009	1.378	1.218	Null	Null
IMAGE:1470886	ICOSLG	None	Null	0.308	0.499	0.32	0.821	0.407	0.376	0.444	0.538	0.428	0.46	0.611	Null	0.83	0.597	0.493	0.51
IMAGE:1471441	CTLA4	None	1.231	0.981	1.391	1.091	1.583	1.179	Null	1.128	1.244	1.132	1.16	1.266	1.038	1.39	1.438	Null	1.411
IMAGE:1471821	FBXW7	None	1.363	0.858	1.625	1.202	1.395	1.118	1.157	1.604	Null	1.202	0.971	1.193	0.914	1.459	1.434	Null	Null
IMAGE:1471841	ATP1A1	None	1.337	1.05	1.261	1.267	1.272	1.488	1.321	1.381	1.413	1.291	1.397	1.794	1.453	1.75	1.67	1.575	1.635
IMAGE:1472146	PPAT	None	1.221	1.185	1.22	1.223	1.27	1.327	1.473	1.283	1.375	1.121	1.153	1.458	1.416	1.843	1.555	1.761	1.364
IMAGE:1472307	SOD2	None	1.32	0.97	1.201	1.123	1.199	1.14	1.306	1.276	1.226	1.096	1.124	1.409	1.02	1.425	Null	Null	Null
IMAGE:1472405	S100A10	None	1.922	1.741	2.119	1.855	2.016	1.871	1.734	1.652	1.719	1.307	1.428	1.644	1.571	1.754	1.756	1.887	1.52
IMAGE:1472479	MMADHC	None	1.411	0.976	1.492	1.157	1.989	1.122	1.231	1.315	1.049	1.168	1.12	1.329	0.848	1.406	1.34	Null	1.27
IMAGE:1472539	FNBP4	None	1.395	1.371	1.687	1.665	1.226	1.417	1.344	1.309	1.316	1.471	1.507	1.777	1.47	1.735	1.737	Null	1.731
IMAGE:1472542	CCDC61	None	1.102	1.006	1.335	1.314	1.232	1.175	1.11	1.198	1.17	1.185	1.38	1.556	1.157	1.391	1.167	Null	Null
IMAGE:1472563	EFTUD2	None	1.175	1.066	1.102	1.135	1.386	1.334	1.294	1.375	1.525	1.269	1.536	1.633	1.61	1.832	1.733	1.732	1.809
IMAGE:1472585	ATF5	None	1.388	1.417	1.334	1.37	1.555	1.489	1.516	1.342	1.396	1.388	1.624	1.679	1.219	1.612	1.461	Null	1.568
IMAGE:1472643	RPS15A	None	1.772	1.263	1.266	1.491	1.282	1.404	1.523	1.538	1.472	1.531	1.663	1.868	1.836	2.451	2.2	2.382	2.329
IMAGE:1472753	EIF4B	None	1.169	1.033	1.035	1.066	1.253	1.053	1.298	1.046	1.189	1.139	1.373	1.396	0.899	1.309	1.309	1.288	1.308
IMAGE:1472754	COX6B1	None	1.785	1.351	1.522	1.716	1.34	1.338	1.508	1.509	1.398	1.467	1.681	2.017	Null	2.335	2.118	2.724	2.18
IMAGE:1472788	LOC100132891	None	0.388	0.323	0.398	0.298	0.612	0.516	0.653	0.498	0.578	0.507	0.431	0.339	0.414	0.549	0.515	0.355	0.428
IMAGE:1472797	LEPREL1	None	0.164	0.119	0.156	0.114	0.247	0.281	0.254	0.203	0.271	0.26	0.196	Null	0.21	0.307	0.216	0.186	0.217
IMAGE:1472847	FKBP5	None	1.572	0.972	1.185	1.131	1.115	1.087	1.228	1.445	1.499	1.271	1.335	1.414	1.033	1.592	1.473	Null	1.537
IMAGE:1472855	TMEM30A	None	1.587	1.118	1.219	1.176	1.698	1.357	1.707	1.395	1.47	1.34	1.596	Null	0.884	1.285	1.274	1.06	0.928
IMAGE:1473045	LOC100289383	None	2.02	1.711	1.86	1.464	1.598	1.789	2.094	1.829	1.958	1.643	2.277	1.993	1.43	2.134	1.811	Null	1.894
IMAGE:1473071	None	None	1.042	0.845	1.152	0.862	0.954	1.012	1.105	1.195	1.111	0.931	0.993	1.268	0.829	1.135	1.163	Null	Null
IMAGE:1473298	FGFR1OP2	None	1.087	0.839	1.023	1.058	1.235	1.078	1.147	1.34	1.344	1.129	1.105	1.117	0.889	1.482	1.376	1.291	1.087
IMAGE:1473300	HADHA	None	1.203	1.191	1.321	1.29	1.527	1.291	1.558	1.337	1.34	1.365	1.472	1.795	1.24	1.656	1.68	1.619	1.687
IMAGE:1473471	HMGXB3	None	1.18	1.232	1.321	1.407	1.45	1.382	1.422	1.46	1.279	1.236	1.37	1.417	1.175	1.474	1.488	Null	Null
IMAGE:1473682	ZNF414	G1/S	2.305	1.376	1.387	1.012	1.232	1.588	2.196	2.154	1.74	1.448	1.268	1.377	1.177	1.735	1.762	Null	1.502
IMAGE:1473788	TRADD	None	1.192	0.958	1.28	1.08	1.443	1.086	1.177	1.364	1.101	0.97	1.152	1.15	1.021	1.362	1.366	Null	1.232
IMAGE:1473796	None	None	0.68	0.604	0.698	0.766	0.884	0.764	0.93	0.775	0.732	0.686	0.818	0.801	0.61	1.02	0.996	Null	Null
IMAGE:1473876	BMS1	None	1.192	1.169	Null	1.417	1.563	1.314	1.671	1.43	1.416	1.278	1.412	1.795	1.18	Null	1.449	1.433	1.555
IMAGE:147414	MAP3K10	None	1.207	0.99	1.023	1.24	1.203	1.167	1.271	1.185	1.184	0.984	1.305	1.252	0.976	1.385	1.345	1.264	1.182
IMAGE:1474164	C19orf61	None	1.538	1.094	1.284	1.715	1.447	1.217	1.093	1.454	1.697	1.376	1.653	1.524	1.228	1.793	1.476	Null	Null
IMAGE:1474273	SPTBN1	None	1.06	0.845	1.208	1.305	1.247	1.466	1.542	1.452	1.261	1.271	1.34	Null	0.853	1.337	1.232	Null	Null
IMAGE:1474284	CD82	None	1.379	1.347	1.369	1.615	1.533	1.287	1.368	1.328	1.381	1.298	1.262	1.626	1.169	1.796	1.492	Null	1.424
IMAGE:1474424	SKA2	None	1.474	1.072	1.439	1.532	1.516	1.381	1.213	1.255	1.292	1.165	1.42	1.632	1.174	1.642	1.211	Null	1.295
IMAGE:1474447	None	None	0.993	0.898	0.937	0.896	1.045	0.956	1.2	1.229	1.467	1.084	1.032	Null	1.008	1.316	1.25	Null	Null
IMAGE:147447	F11R	None	1.548	0.939	1.044	1.456	1.408	1.512	1.458	1.502	1.288	1.524	1.639	1.666	1.802	2.265	1.629	Null	1.571
IMAGE:1474500	VPS35	None	0.893	0.751	0.874	0.801	0.99	0.876	0.973	0.898	0.883	0.826	0.871	0.985	0.576	0.946	0.834	0.913	0.853
IMAGE:1474604	RUVBL1	None	1.217	0.929	1.1	1.041	1.331	1.202	1.073	1.173	1.173	1.003	1.362	1.45	1.163	1.508	1.513	1.449	1.595
IMAGE:1474606	None	None	1.406	1.017	1.544	1.042	1.151	1.179	1.33	1.472	1.451	1.219	1.492	1.257	0.956	1.481	1.424	Null	Null
IMAGE:1474633	ZNF664	None	1.012	0.762	0.917	0.737	1.104	1.009	1.06	1.043	1.291	0.849	1.012	0.946	0.696	1.195	0.925	Null	0.917
IMAGE:1474636	TADA2L|TADA2A	None	1.119	0.984	1.455	1.025	1.278	1.158	1.464	1.37	1.379	1.277	1.437	1.485	1.099	1.581	1.321	Null	1.477
IMAGE:1474670	None	None	1.21	1.062	1.476	1.118	1.293	1.306	1.415	1.437	1.346	1.267	1.364	1.299	0.97	1.353	1.26	Null	1.295
IMAGE:147468	None	None	1.274	0.931	1.175	0.958	1.045	1.126	1.218	1.208	1.109	0.984	1.209	1.209	0.938	1.22	1.163	Null	Null
IMAGE:1474684	EFNA1	None	4.214	5.579	3.85	2.664	2.595	2.121	2.257	2	1.856	1.87	2.173	2.617	1.969	2.359	2.338	Null	2.571
IMAGE:1474690	ASXL1	G2	0.634	1.211	1.638	1.57	1.347	1.301	1.407	1.451	1.472	1.281	1.52	1.277	1.04	1.61	1.492	Null	1.59
IMAGE:1474900	KRT15	None	3.477	Null	3.452	3.631	3.887	2.912	2.18	2.037	1.581	1.701	1.57	1.19	1.253	1.769	1.634	1.513	1.446
IMAGE:1474951	HMGXB4	None	1.814	1.379	1.47	1.252	1.302	1.298	1.437	1.573	1.568	1.352	1.592	1.417	1.331	1.598	1.665	Null	1.674
IMAGE:1475028	None	None	1.651	1.317	1.381	1.416	1.207	1.172	1.395	1.3	1.399	1.355	1.354	1.901	1.472	1.924	1.719	2.042	1.959
IMAGE:1475120	CUL5	None	1.183	0.794	1.454	0.898	1.326	1.147	1.053	1.288	1.068	0.978	1.322	1.279	0.754	1.097	1.174	Null	1.068
IMAGE:1475200	CAPS	S	2.348	1.774	1.401	1.099	1.119	1.204	1.449	1.716	1.557	1.626	1.729	1.952	1.198	1.855	1.4	Null	1.632
IMAGE:1475308	C2orf27A	None	0.916	0.727	0.86	0.883	0.982	0.986	1.041	1.04	1.056	0.912	0.889	0.964	0.779	1.192	1.073	1.096	0.985
IMAGE:1475363	CD2BP2	None	1.431	1.307	1.433	1.424	1.746	1.557	1.306	1.564	1.5	1.177	1.644	1.732	1.582	1.818	1.78	Null	1.549
IMAGE:1475410	TOR1AIP2	None	1.016	0.778	0.881	0.776	0.971	0.977	1.122	0.937	0.895	0.8	0.942	0.846	0.643	1.056	0.845	Null	0.747
IMAGE:1475463	CLSPN	G1/S	1.97	1.324	1.209	0.98	1.034	1.341	1.887	2.197	1.78	1.497	0.943	1.169	0.98	1.674	1.651	Null	1.337
IMAGE:1475476	MAGEA4	None	1.182	1.076	1.158	1.084	1.185	1.035	1.289	1.038	1.19	1.046	1.142	1.128	0.957	1.478	1.308	1.222	Null
IMAGE:1475574	None	None	1.333	1.319	1.263	1.539	1.362	1.161	1.105	1.191	1.12	1.143	1.11	1.276	1.018	1.582	1.242	Null	1.334
IMAGE:1475730	CCT6A	None	1.229	1.155	1.641	1.317	1.767	1.309	1.342	1.422	1.249	1.302	1.365	2.037	1.189	1.731	1.434	1.441	1.576
IMAGE:1475786	AP3M1	None	1.458	1.09	1.267	1.093	1.403	1.289	1.312	1.419	1.359	1.138	1.314	1.046	0.884	1.359	1.337	Null	1.355
IMAGE:1475842	C5orf49	G2	1.598	1.058	1.204	1.129	0.594	0.455	0.847	0.923	0.961	1.357	1.555	1.094	1.046	1.26	1.658	1.93	2.15
IMAGE:1475968	TEAD2	None	1.374	0.92	0.915	0.724	0.974	1.062	1.235	1.425	Null	1.056	1.353	1.324	1.099	1.663	1.384	Null	Null
IMAGE:1475976	NR1H2	None	Null	1.029	1.314	1.301	1.462	1.406	1.354	1.266	0.996	1.165	1.461	1.525	1.197	1.672	1.474	Null	1.504
IMAGE:1476157	PEX5	None	Null	0.936	1.185	1.417	1.393	Null	1.488	1.258	1.244	1.232	1.5	1.567	1.169	1.759	1.435	Null	1.498
IMAGE:147630	CHD9	None	1.108	0.853	1.307	0.977	1.309	1.163	1.432	1.508	1.232	1.052	1.18	1.442	0.971	1.347	1.065	Null	1.071
IMAGE:1476307	YWHAB	None	1.564	1.202	1.302	1.253	1.223	1.383	1.41	1.576	1.27	1.257	1.409	1.593	1.454	1.843	1.574	1.69	1.753
IMAGE:1476514	None	None	1.248	0.863	1.873	0.647	1.745	1.278	1.109	1.12	1.395	0.952	1.233	1.374	0.665	1.11	1.058	Null	0.851
IMAGE:147744	CDKN1C	None	0.997	0.723	0.944	1.147	0.986	0.939	0.885	0.752	0.601	0.824	0.979	1.011	0.869	1.338	1.187	0.983	1.25
IMAGE:147826	None	None	1.325	1.045	1.296	1.331	1.513	1.218	1.536	1.393	1.319	1.129	1.44	1.279	1.081	1.523	1.326	Null	1.425
IMAGE:148096	C15orf44	None	1.409	1.023	1.274	1.392	1.291	1.252	1.503	1.218	1.298	1.263	1.542	1.474	1.559	1.888	1.62	Null	Null
IMAGE:148379	IGF1R	None	1.378	1.229	1.344	1.272	1.23	1.105	1.266	1.179	1.352	1.391	1.42	1.284	1.037	1.519	1.508	1.443	0.906
IMAGE:148469	TYROBP	None	1.45	1.04	1.35	1.16	1.37	1.283	1.259	1.205	1.25	1.233	1.244	1.278	1.136	1.374	1.448	Null	Null
IMAGE:1486013	IARS	None	0.977	0.78	0.75	0.937	0.844	0.951	1.034	0.98	0.821	0.976	1.185	1.166	Null	1.347	1.357	1.237	1.341
IMAGE:1486028	None	G2	1.339	1.038	1.093	1.075	0.517	0.406	0.642	0.791	0.946	1.404	1.343	1.282	0.944	1.28	1.498	2.111	2.037
IMAGE:1486056	DFNA5	None	1.142	1.016	1.029	1.145	1.282	1.12	1.162	1.11	1.004	1.182	1.092	1.313	1.088	1.648	1.298	Null	Null
IMAGE:1486071	GTPBP8	None	1.462	1.296	1.454	1.449	1.791	1.349	1.278	1.61	1.728	1.435	1.617	1.838	1.277	1.65	1.235	1.276	1.496
IMAGE:1486109	EIF3I	None	1.472	1.31	1.378	1.254	1.586	1.408	1.696	1.439	1.466	1.301	1.574	1.74	1.269	1.853	1.85	2.303	1.799
IMAGE:1486118	KRT6B	None	2.829	2.04	2.554	2.535	2.804	2.456	2.636	2.476	2.265	2.04	2.493	2.523	1.94	2.782	2.328	2.11	2.363
IMAGE:148647	PSG8	None	1.322	1.177	1.446	1.527	1.504	1.453	1.486	1.461	1.289	1.315	1.463	1.407	1.197	1.44	1.449	Null	1.581
IMAGE:1486533	KRT16	None	2.247	1.642	1.903	2.144	2.142	2.13	1.667	1.651	1.476	1.439	1.748	1.389	1.167	1.507	1.53	Null	1.571
IMAGE:1486554	None	None	1.263	1.14	1.197	1.315	1.284	1.461	1.423	1.475	1.214	1.264	1.541	1.659	1.401	1.832	1.55	1.532	1.716
IMAGE:1486719	None	None	1.059	1.006	1.297	1.002	1.289	1.163	1.312	1.438	1.247	1.165	1.211	Null	1.051	1.236	1.205	Null	Null
IMAGE:1486752	DLX2	None	1.369	0.98	0.954	1.061	1.177	1.134	1.231	1.142	1.199	0.968	0.988	1.222	1.048	1.394	1.312	1.353	1.213
IMAGE:1486770	INTS10	None	0.897	1.011	1.065	1.054	1.345	1.05	1.079	1.092	1.169	0.987	1.128	0.971	0.741	1.002	0.974	Null	0.959
IMAGE:148763	FAM115A	G1/S	1.226	0.801	0.887	0.871	0.912	0.969	1.376	1.514	1.364	1.477	1.307	1.372	1.075	1.718	1.439	Null	1.336
IMAGE:148960	GPBP1	None	0.972	0.979	1.458	1.285	1.183	1.286	1.112	1.217	1.055	1.093	1.256	1.462	1.275	1.495	1.316	Null	1.545
IMAGE:148968	SMAD7	None	2.26	1.108	1.39	1.19	1.389	1.338	1.028	1.492	1.271	1.003	1.152	1.398	1.096	1.366	1.183	1.159	1.224
IMAGE:149013	AMD1	M/G1	1.065	1.139	1.391	1.31	1.503	1.171	1.246	0.994	1.271	1.128	1.376	1.387	0.965	1.488	1.272	1.281	1.312
IMAGE:149058	SMAD5	None	1.19	1.173	1.364	1.267	1.205	1.117	1.521	1.437	1.294	1.199	1.242	1.396	1.068	1.64	1.383	Null	1.339
IMAGE:149179	EFCAB2	None	1.13	0.881	1.056	1.058	1.334	1.069	1.34	1.293	1.299	1.15	1.368	1.587	1.059	1.619	1.38	Null	1.39
IMAGE:1492144	BTN3A2	None	0.651	0.585	0.788	0.792	0.867	0.855	0.908	0.8	0.912	0.873	0.969	0.939	0.697	1.012	1.078	0.984	0.892
IMAGE:1492202	GPR110	None	1.5	1.203	1.459	1.245	1.269	1.195	1.285	1.468	1.368	1.27	1.383	1.596	1.555	1.797	1.917	Null	Null
IMAGE:1492238	ROBLD3	None	1.557	1.064	1.628	1.314	1.535	1.444	1.354	1.654	1.213	1.148	1.604	2.209	1.605	2.046	2.037	1.972	1.916
IMAGE:1492249	SLC2A11	None	1.352	1.005	1.366	1.267	1.421	1.441	1.437	1.376	1.367	1.193	1.393	1.336	1.211	1.434	1.312	Null	Null
IMAGE:1492268	TRIM37	None	1.521	1.101	1.448	1.242	1.145	1.217	1.295	1.377	1.363	1.104	1.109	0.988	1.021	1.381	1.377	Null	1.315
IMAGE:1492285	SYNJ2BP	None	1.154	0.897	1.216	0.828	1.054	1.057	1.173	1.343	1.058	1.036	1.258	1.015	1.028	1.106	1.345	Null	1.373
IMAGE:1492287	OAF	None	1.874	1.323	1.564	1.577	1.844	1.526	1.659	1.594	1.415	1.269	1.749	1.631	1.339	1.84	1.559	Null	1.867
IMAGE:1492329	YIF1B	None	1.501	1.287	1.823	1.54	1.552	1.388	1.624	1.628	1.34	1.236	1.675	1.895	1.463	1.841	1.566	Null	1.594
IMAGE:1492404	None	None	1.115	0.864	1.091	1.015	1.281	1.182	1.352	1.293	1.031	1.159	1.181	1.577	1.293	1.619	1.258	1.553	1.241
IMAGE:1492411	EIF5A	None	1.071	0.984	1.074	1.176	1.403	1.427	1.281	1.484	1.428	1.451	1.338	1.823	1.38	1.839	1.584	1.773	1.747
IMAGE:1492448	LOC100289378	None	1.217	0.945	0.999	0.834	0.529	0.518	0.446	0.52	0.507	0.623	0.841	0.745	0.664	0.953	1.039	1.094	1.176
IMAGE:1492463	SEPX1	None	1.256	0.717	1.12	0.997	1.117	0.971	1.014	1.155	1.115	1.013	1.261	1.206	1.133	1.546	Null	1.511	Null
IMAGE:1492510	FBXL18	None	1.402	1.033	1.276	1.204	1.33	1.125	1.032	1.209	1.241	1.073	1.409	1.636	1.372	1.75	1.303	Null	1.458
IMAGE:1492594	C12orf24	None	1.497	1.207	1.4	1.542	1.42	1.269	1.222	1.25	Null	1.244	1.408	Null	1.418	1.609	1.375	Null	1.417
IMAGE:1492624	KTN1	None	1.093	0.97	1.114	1.065	1.454	1.204	1.316	1.326	1.194	1.025	1.132	1.554	0.75	1.268	0.999	1.146	1.081
IMAGE:1492843	PDE4D	None	0.823	Null	1.01	0.874	1.005	0.74	0.87	1.186	1.015	0.915	0.957	0.928	0.78	1.02	1.167	Null	Null
IMAGE:149288	NDFIP2	None	1.933	1.399	1.399	1.438	1.651	1.269	1.399	1.278	1.566	1.342	1.444	1.194	1.064	Null	1.375	1.364	1.154
IMAGE:1492881	None	None	1.464	1.026	1.32	1.239	1.057	1.27	1.387	1.351	1.158	1.272	1.306	1.477	1.107	1.487	1.425	Null	1.291
IMAGE:1492910	MRPS36	None	1.595	1.051	1.194	1.08	0.97	1.063	1.14	1.19	1.102	1.119	1.221	1.443	1.193	1.604	1.45	1.451	1.472
IMAGE:1492963	MRPS31	None	1.063	0.785	0.948	0.883	0.984	0.84	1.061	1.098	1.096	1.129	1.139	1.286	1.02	1.5	1.421	Null	1.402
IMAGE:1493060	CDH16	None	1.347	1.026	1.177	1.222	1.385	1.39	1.176	1.328	1.482	1.202	1.518	1.442	1.312	1.731	1.546	Null	1.452
IMAGE:1493087	MOBKL1B	None	1.268	0.904	1.174	1.133	1.325	1.108	1.218	1.152	1.239	1.035	1.127	1.405	0.94	1.52	1.299	Null	Null
IMAGE:1493107	PTGR1	None	Null	1.647	1.724	1.847	1.428	1.477	1.396	1.502	1.38	1.373	1.421	1.608	1.509	1.876	1.612	Null	Null
IMAGE:1493205	WDR26	None	0.362	0.457	0.428	0.297	0.434	0.631	0.525	0.443	0.465	0.589	0.502	0.325	0.535	0.452	0.421	0.298	Null
IMAGE:1493252	ANKRD37	None	Null	0.958	1.089	1.226	1.121	1.307	1.199	1.229	1.04	1.083	1.179	1.219	1.069	1.572	1.169	Null	Null
IMAGE:1493418	CHCHD1	None	1.64	1.163	1.407	1.446	1.053	1.318	1.122	1.259	1.252	1.304	1.526	1.938	1.618	2.021	1.752	Null	2.141
IMAGE:149355	TRAM1	None	1.478	1.109	1.405	1.421	1.515	1.399	1.564	1.314	1.413	1.207	1.299	1.157	0.971	1.479	1.268	Null	1.142
IMAGE:1493557	PRPF18	None	1.506	1.105	1.421	1.199	1.179	1	1.24	1.501	1.387	1.275	1.267	1.09	0.953	1.631	1.318	Null	1.375
IMAGE:149386	CCDC127	None	1.376	1.27	1.634	1.428	1.292	1.446	1.277	1.475	1.363	1.237	1.411	1.417	1.43	1.741	1.525	1.401	1.603
IMAGE:149416	DDX18	None	1.683	1.372	1.602	1.563	1.835	1.499	1.483	1.356	1.619	1.493	1.5	1.925	1.561	1.866	1.405	Null	1.689
IMAGE:149537	SNRPB2	None	1.64	1.348	1.632	1.377	1.829	1.676	1.64	1.703	1.452	1.361	1.645	2.134	1.928	2.3	1.765	1.979	1.967
IMAGE:149539	DUSP16	None	0.789	0.628	0.993	0.759	0.762	0.597	0.661	0.72	0.738	0.752	0.866	0.672	0.579	0.837	0.964	Null	Null
IMAGE:149547	GNB4	None	0.852	0.701	0.929	0.985	1.069	0.893	0.874	1.059	1.01	0.95	1.136	0.897	0.785	1.178	1.044	1.156	1.195
IMAGE:149735	CSNK1G3	None	1.044	0.786	1.081	1.223	1.325	1.029	1.113	1.104	1.306	1.147	1.146	1.204	0.94	1.435	1.289	1.318	1.072
IMAGE:149745	SPDYE2	None	0.931	0.759	1.061	1.238	0.949	0.959	1.053	1.013	0.832	1.131	1.386	1.167	1.071	1.316	1.349	Null	1.276
IMAGE:149809	GATA2	M/G1	0.744	0.518	0.96	1.034	1.111	0.86	0.781	0.767	0.903	0.833	0.905	1.066	0.75	1.131	1.087	1.059	1.091
IMAGE:149910	SELE|SELL	None	Null	1.033	1.312	1.07	1.226	1.29	1.16	1.114	1.104	1.222	1.335	1.283	1.047	1.43	1.295	Null	Null
IMAGE:149934	STK17A	None	1.454	1.287	1.382	1.302	1.38	1.275	1.308	1.227	1.162	1.004	1.103	1.101	0.907	1.479	1.339	Null	1.327
IMAGE:1500000	HIST1H2BD	None	1.546	1.203	1.118	1.197	1.342	1.203	1.538	1.827	2.2	1.83	2.012	2.304	2.057	2.781	2.57	2.901	2.742
IMAGE:1500324	EP400	None	0.928	0.98	1.189	1.112	1.441	1.232	1.272	1.599	1.536	1.362	1.483	1.742	0.919	1.514	1.373	Null	1.335
IMAGE:1500387	EPC1	None	1.834	1.351	Null	1.322	1.204	1.077	1.318	1.527	1.629	1.742	1.492	1.548	1.103	1.348	1.305	1.547	1.463
IMAGE:1500480	MRPS16	None	1.211	0.998	1.328	1.01	1.453	1.033	1.083	1.433	1.401	1.104	1.317	1.322	1.113	1.652	1.472	1.624	1.298
IMAGE:1500557	ZNF257	None	1.524	Null	1.278	1.14	1.461	1.354	1.388	1.561	1.382	1.197	1.421	1.412	1.058	1.668	1.333	Null	1.444
IMAGE:1500557	ZNF257	None	1.367	1.074	1.715	0.82	1.745	1.193	1.404	1.235	1.142	0.968	1.053	1.134	0.593	1.135	1.016	Null	0.929
IMAGE:150058	LOC100286893	None	1.157	1.182	1.376	1.422	1.255	1.187	1.062	1.193	0.979	1.239	1.61	1.693	1.329	1.568	1.429	Null	1.533
IMAGE:1500643	SLC13A1|UGP2	None	1.366	1.086	1.486	1.351	1.636	1.499	1.464	1.43	1.377	1.257	1.423	1.266	Null	1.378	1.429	Null	1.422
IMAGE:1500685	None	None	1.877	1.393	1.724	1.468	1.472	1.552	1.63	1.63	1.464	1.573	1.567	1.893	1.867	2.062	1.854	Null	Null
IMAGE:1500861	ATP6V0D2	None	1.46	0.999	1.232	1.415	1.583	1.561	1.505	1.73	1.474	1.116	1.667	1.71	1.038	1.573	1.492	1.351	1.394
IMAGE:150135	None	None	1.118	0.922	1.041	0.882	0.942	0.897	1.084	1.035	1.1	1.132	1.257	1.448	1.004	1.458	1.154	Null	1.303
IMAGE:1501546	PLEKHF2	None	Null	0.884	1.18	0.996	1.015	0.956	1.159	0.97	1.028	0.901	0.992	0.924	0.738	1.277	1.057	Null	Null
IMAGE:150176	TMEM39A	None	0.933	0.88	1.102	0.956	1.208	1.123	1.091	1.248	1.178	0.965	1.257	1.371	1.587	1.451	1.091	Null	Null
IMAGE:1501800	LOC153328	None	1.544	1.113	1.448	Null	1.433	Null	1.43	1.517	1.335	1.31	1.522	1.988	1.488	2.228	1.855	2.191	1.927
IMAGE:1501914	P4HB	None	1.536	1.136	1.269	1.276	1.458	1.345	1.362	1.577	1.384	1.227	1.487	1.673	1.496	1.992	1.777	Null	1.825
IMAGE:1502180	PTK6	None	1.126	0.975	1.382	1.275	1.457	1.207	1.486	1.482	1.34	1.098	Null	1.402	Null	1.734	1.499	1.181	1.313
IMAGE:150221	RAB1A	None	1.402	1.077	1.284	1.069	1.484	1.247	1.277	1.063	1.252	1.039	1.332	1.165	0.923	1.361	1.267	1.145	Null
IMAGE:1502466	GLB1L	None	Null	0.997	1.003	1.105	1.407	1.114	1.469	1.39	1.35	1.224	1.404	1.756	1.07	1.67	1.695	1.371	1.371
IMAGE:1502490	OLFML2A	None	1.248	1.003	1.332	1.105	1.472	1.285	1.469	1.277	1.135	1.086	1.303	1.437	1.112	1.505	1.4	Null	1.577
IMAGE:1502566	NMNAT3	None	1.187	1.176	2.246	Null	1.761	1.172	1.311	1.267	1.36	1.17	1.463	1.621	1.086	1.705	1.46	Null	Null
IMAGE:150314	None	None	1.031	0.727	0.988	1.038	1.082	1.085	1.202	1.181	1	1.074	1.054	1.416	1.194	1.455	1.195	Null	1.099
IMAGE:150361	None	None	0.449	0.378	0.428	0.378	0.383	0.372	0.416	0.418	0.405	0.367	0.427	0.378	0.377	0.514	0.458	0.436	0.527
IMAGE:1503691	None	None	1.29	0.946	1.151	1.147	1.432	1.157	1.332	1.357	1.49	1.184	1.314	1.367	1.195	1.514	1.663	Null	1.372
IMAGE:150466	ATG9B	None	Null	1.159	1.417	1.375	1.372	1.269	1.372	1.208	1.092	1.466	1.17	1.415	1.104	1.465	1.408	Null	Null
IMAGE:1504730	DLEC1	None	1.03	0.922	1.134	1.087	1.16	0.959	1.092	1.182	1.175	0.993	1.206	1.292	1.197	1.499	1.349	1.401	1.281
IMAGE:1505200	RPRD1B	None	0.783	0.769	0.91	0.729	1.029	0.924	0.976	0.915	1.148	0.77	0.938	0.698	0.638	1.01	0.959	0.63	0.754
IMAGE:1505360	MAGEA2B|MAGEA2	None	1.317	1.039	1.212	1.075	1.404	1.246	1.313	1.201	1.242	1.123	1.049	1.556	1.188	1.531	1.28	1.491	1.335
IMAGE:1505469	PLOD3	None	1.075	0.852	0.982	0.964	1.378	1.031	1.128	1.22	1.09	0.944	1.089	1.126	0.874	1.058	1.143	0.909	0.956
IMAGE:1505688	TOB2	None	Null	1.181	1.355	1.426	1.463	1.24	1.209	1.252	1.14	1.143	1.264	1.417	1.185	1.566	1.61	Null	1.617
IMAGE:1505784	SSX2IP	None	1.156	0.849	0.853	1.019	1.261	0.941	1.317	1.284	1.5	1.284	1.266	0.998	0.764	Null	1.052	Null	0.898
IMAGE:1506046	SLC38A7	None	1.143	0.988	1.246	1.143	1.242	1.298	1.397	1.213	1.239	1.243	1.309	Null	1.07	1.441	1.254	Null	Null
IMAGE:150623	NCOR2	None	1.198	0.975	0.998	1.134	1.48	1.363	1.333	1.208	1.198	1.113	1.109	Null	0.97	1.604	1.137	Null	Null
IMAGE:150702	HOXB5	None	1.278	1.187	1.436	Null	1.343	1.491	1.521	1.398	1.273	1.346	1.595	1.391	1.274	Null	1.531	Null	1.167
IMAGE:1507322	None	None	0.97	0.782	1.106	0.955	1.171	1.122	1.142	1.137	1.192	0.954	1.115	Null	0.923	1.417	1.147	Null	Null
IMAGE:1507338	None	None	0.883	0.892	1.186	1.115	1.397	1.312	1.331	1.261	1.422	1.105	1.348	1.29	1.211	1.51	1.522	1.362	1.345
IMAGE:1507348	None	None	0.921	1.018	0.917	1.123	1.243	1.234	1.264	1.192	1.133	1.112	1.246	1.15	0.968	1.522	Null	Null	Null
IMAGE:150798	SIGMAR1	None	1.28	0.898	1.007	1.054	1.379	1.02	Null	1.263	1.258	1.103	1.204	1.342	1.064	1.463	1.335	Null	1.28
IMAGE:150887	MTFR1	None	0.927	0.667	0.786	0.805	1.187	0.912	0.96	1.048	1.051	0.93	1.019	0.872	0.652	0.997	0.89	0.848	0.904
IMAGE:150897	B3GNT3	None	1.205	1.025	1.148	1.277	1.259	1.248	1.266	1.364	1.099	1.17	1.25	1.355	1.261	1.523	1.361	Null	1.493
IMAGE:1509015	FBXW2	None	0.999	Null	0.823	0.98	1.004	1.099	1.061	1.103	0.993	0.92	1.006	0.978	0.982	1.184	0.895	Null	Null
IMAGE:1509540	HRH1	None	1.527	1.254	1.445	1.355	1.712	1.396	1.374	1.541	1.485	1.34	1.728	1.723	1.477	2.215	1.626	2.081	1.835
IMAGE:1509904	PTGS2	None	Null	1.203	1.42	1.319	1.217	1.249	1.273	1.352	1.299	1.421	1.585	Null	1.116	1.63	1.607	Null	1.546
IMAGE:151055	ELOVL5	None	Null	0.944	0.94	1.024	Null	1.038	1.272	1.063	1.063	0.986	1.204	0.978	0.782	1.283	1.344	1.355	1.201
IMAGE:151125	RBM9	None	0.924	0.877	0.934	1.01	1.165	0.915	1.15	1.107	1.206	1.009	1.23	0.943	0.826	Null	1.06	Null	1.128
IMAGE:151240	SORBS2	None	0.722	0.688	1.188	1.285	0.972	0.915	0.935	0.834	0.691	1.015	1.313	1.325	1.078	1.336	1.399	Null	1.585
IMAGE:151248	None	None	Null	1.11	1.217	1.219	Null	1.392	1.489	1.333	1.244	1.136	1.438	1.494	1.362	1.777	1.583	1.522	1.712
IMAGE:151251	RSC1A1	None	1.223	1.041	1.268	1.015	1.538	1.157	1.196	1.235	1.394	1.128	1.237	1.035	0.894	1.14	1.157	Null	1.097
IMAGE:151261	DCTPP1	None	1.322	0.937	1.141	1.137	1.424	1.287	1.514	1.794	1.546	1.356	1.314	Null	1.424	2.036	1.73	Null	1.867
IMAGE:151320	NOL9	None	1.156	1.067	1.165	1.306	0.975	1.162	1.34	1.232	1.345	1.209	1.231	1.277	1.153	1.621	1.299	1.257	1.116
IMAGE:151365	LYVE1	None	0.923	Null	1.054	1.331	1.22	1.125	1.023	1.366	1.284	1.031	1.049	1.12	0.842	1.337	1.26	Null	Null
IMAGE:151449	PTPN21	None	1.163	1.086	1.252	1.017	1.382	1.41	1.274	1.205	Null	1.168	1.367	1.139	1.187	1.633	1.253	Null	Null
IMAGE:151477	VGLL3	None	1.164	1.139	1.32	1.247	1.03	1.031	1.289	0.997	Null	1.275	1.085	1.1	0.917	1.233	1.15	Null	0.972
IMAGE:151492	CHD4	None	1.315	1.125	1.613	1.726	1.643	1.619	1.547	1.385	1.271	1.187	1.348	1.748	1.507	1.863	1.618	1.573	1.794
IMAGE:151595	None	None	0.741	0.828	0.873	0.772	0.972	1.039	0.884	0.928	0.773	0.89	0.995	0.828	0.553	0.878	0.935	Null	Null
IMAGE:151597	OSBPL10	None	1.745	1.533	1.587	1.707	1.485	1.306	1.541	1.734	Null	1.528	1.643	1.779	1.237	1.803	1.563	Null	Null
IMAGE:151620	TMEM54	None	1.375	1.079	1.375	1.456	1.304	1.239	1.358	1.386	1.252	1.225	1.31	1.393	1.34	1.722	1.516	Null	Null
IMAGE:151662	P11	None	1.041	0.767	1.164	1.134	1.145	0.974	1.107	1.22	1.243	0.985	1.149	1.297	0.921	1.388	1.378	Null	1.287
IMAGE:1517136	None	None	0.894	Null	1.217	1.117	1.266	1.17	1.159	1.261	1.194	1.164	1.22	1.54	1.224	1.341	1.32	Null	1.555
IMAGE:1517145	None	None	1.407	1.069	1.231	1.293	1.188	1.305	1.548	1.535	1.328	1.264	1.374	1.359	1.282	1.523	1.444	Null	1.394
IMAGE:1517212	NOTCH1	None	1.033	Null	1.387	1.484	1.659	1.2	1.559	1.437	1.355	1.2	1.587	1.583	1.128	1.577	1.475	1.569	1.428
IMAGE:151745	FBXO45	None	0.899	0.912	1.06	0.91	1.258	0.947	1.02	1.194	1.25	0.91	0.977	1.231	0.927	1.204	1.24	1.25	1.164
IMAGE:151755	MARCH5|MARCH5	None	0.987	0.98	1.1	1.191	1.322	0.973	1.136	0.95	0.99	0.962	1.116	1.04	0.813	1.223	1.124	Null	0.944
IMAGE:1517595	MELK	G2	1.406	1.37	1.763	1.892	1.762	1.101	1.209	1.36	1.568	1.575	1.663	1.485	0.782	1.103	1.304	Null	1.455
IMAGE:151766	FKRP	None	Null	1.378	1.52	1.398	0.99	1.246	1.306	1.368	1.194	1.163	1.599	1.701	1.171	1.606	1.362	Null	Null
IMAGE:151789	FAM23A|FAM23B	None	1.222	1.034	1.265	1.175	1.066	1.183	1.293	1.228	1.198	1.197	1.231	1.323	1.355	1.378	1.329	Null	1.282
IMAGE:151850	SGPP1	None	0.924	0.653	0.831	0.831	0.691	0.738	0.83	0.741	0.96	0.807	0.886	1.004	0.695	1.143	1.02	Null	0.825
IMAGE:151896	DIS3	None	1.37	1.178	1.314	1.115	1.355	1.295	1.484	1.295	1.197	0.865	0.991	1.346	1.069	1.399	1.354	Null	1.233
IMAGE:1519013	FAM58A	None	1.382	1.076	1.342	1.39	1.244	1.303	1.347	1.325	1.316	1.282	1.507	1.635	1.442	1.677	1.535	Null	1.546
IMAGE:1519855	SPDYE2	None	0.932	0.802	0.813	0.769	0.947	0.954	0.967	Null	1.213	0.782	0.831	1	0.788	1.079	0.975	Null	Null
IMAGE:1520292	AIFM1	None	1.436	1.226	1.503	1.364	1.359	1.326	1.323	1.439	1.27	1.269	1.398	1.473	1.018	1.642	1.508	Null	1.491
IMAGE:1520395	WDR77|LOC100132814|LOC100133445	None	1.435	1.246	1.482	1.519	1.593	1.67	1.543	1.408	1.409	1.329	1.419	1.608	1.126	1.615	1.508	1.785	1.68
IMAGE:152069	IMMT	None	1.357	0.934	1.023	1.139	1.135	1.022	1.157	1.136	1.06	1.192	1.147	1.326	1.078	1.453	1.283	1.28	1.307
IMAGE:1521080	None	None	0.97	0.8	1.093	0.915	1.071	1.019	1.194	1.162	1.205	1.106	1.122	1.351	1.12	1.7	1.158	Null	1.245
IMAGE:1521332	TK2	None	1.412	1.458	1.481	1.517	1.672	1.652	1.373	1.454	1.614	1.471	1.54	1.759	1.419	1.516	1.548	Null	Null
IMAGE:1521341	HIRIP3	None	1.705	1.196	1.27	1.349	1.402	1.166	1.217	1.464	1.479	1.428	1.814	1.771	1.154	1.482	1.449	Null	1.507
IMAGE:1521689	None	None	Null	1.085	1.265	1.439	Null	1.312	1.229	1.492	1.304	1.307	1.364	1.733	1.554	1.804	1.785	1.969	1.86
IMAGE:1521767	FOXF1	None	1.204	1.151	1.294	1.289	1.295	1.123	1.224	1.193	1.261	1.104	1.328	1.52	1.258	1.631	1.538	1.499	1.486
IMAGE:1521977	LOC728115	M/G1	1.349	1.165	1.657	1.279	1.855	1.023	1.122	1.247	1.348	1.158	1.43	1.801	0.999	1.536	1.258	Null	Null
IMAGE:1522307	ANXA7	None	1.318	1.052	1.48	1.36	1.475	1.278	1.241	1.47	1.461	1.42	1.506	1.937	1.537	1.871	1.614	1.696	1.702
IMAGE:1522534	GTF2A1	None	Null	0.977	1.144	1.242	0.905	1.047	Null	0.974	1.197	1.336	1.19	1.146	0.873	1.23	1.193	Null	0.584
IMAGE:1522696	UQCC	None	1.064	0.883	1.023	1.22	1.227	1.249	1.155	1.168	1.043	1.023	1.14	1.245	Null	1.216	1.195	Null	1.25
IMAGE:1522766	None	None	1.303	1.121	1.276	1.367	1.184	1.289	1.356	1.2	1.203	1.096	1.274	1.471	1.446	1.777	1.507	1.496	1.483
IMAGE:152331	SLC38A10	None	0.856	0.816	0.888	0.955	1.068	0.951	0.997	0.911	0.902	0.886	1.058	0.873	0.718	1.248	1.198	Null	1.02
IMAGE:152453	IRX5	None	1.061	0.886	1.061	1.331	1.266	1.111	1.158	1.296	1.226	1.088	1.322	1.305	0.986	1.326	1.165	Null	Null
IMAGE:152515	C6orf89	None	1.676	0.933	1.042	1.191	1.145	1.055	1.22	1.008	1.272	1.106	1.379	1.44	1.259	Null	1.256	Null	1.526
IMAGE:1525305	ANKLE2	None	1.345	1.708	1.853	1.943	2.058	1.572	1.691	1.399	1.486	1.397	1.221	Null	Null	1.319	1.257	Null	1.073
IMAGE:152589	RAB4B	None	1.27	1.031	1.201	1.172	1.299	1.184	1.379	1.283	1.419	1.049	1.257	1.187	0.988	1.435	1.167	Null	Null
IMAGE:152617	ACAP3	S	1.064	0.915	0.877	0.869	0.921	0.885	1.134	1.379	1.414	1.049	1.233	1.232	0.715	1.333	1.105	Null	0.999
IMAGE:152678	KATNAL1	None	1.384	1.428	1.288	1.167	1.511	1.262	1.309	1.319	Null	1.136	1.261	1.273	1.032	1.532	1.213	Null	Null
IMAGE:1526943	None	None	1.024	0.808	1.086	Null	1.145	1.164	1.209	1.423	1.375	1.148	1.094	1.267	1.016	1.546	1.413	Null	1.389
IMAGE:1527197	NXF2B	None	1.379	1.13	1.303	1.213	1.098	1.252	1.395	1.156	1.239	1.223	1.322	1.168	0.893	1.102	1.175	Null	Null
IMAGE:1527212	NAV2	None	1.536	1.12	1.195	1.648	1.931	1.595	1.511	1.56	1.221	1.201	1.357	1.175	Null	1.54	1.537	Null	1.422
IMAGE:153056	KATNAL1	None	1.442	1.205	1.194	1.348	1.195	1.182	1.29	1.162	1.376	1.177	1.196	1.07	0.996	1.536	1.261	Null	1.381
IMAGE:153149	None	None	1.672	1.145	1.376	Null	1.345	1.211	1.494	1.425	Null	1.325	1.339	1.739	1.706	2.117	1.789	2.088	2.02
IMAGE:153340	CXCL2	None	1.3	1.21	1.392	Null	1.349	1.442	1.185	1.323	1.257	1.39	1.316	1.202	1.172	1.301	1.668	Null	1.722
IMAGE:153355	CCL3L3|CCL3L1	None	1.208	0.868	1.212	1.081	1.409	1.177	1.08	1.465	1.325	1.175	1.291	1.566	1.125	1.853	1.598	Null	1.332
IMAGE:1533630	CLCN7	None	1.944	1.664	1.703	1.91	1.703	1.638	1.706	1.836	1.826	1.8	2.251	2.116	1.631	2.22	1.973	2.304	2.044
IMAGE:1533634	None	None	Null	1.331	1.694	1.571	1.346	1.323	1.601	1.566	1.517	1.588	1.654	1.835	1.565	2.314	2.096	Null	Null
IMAGE:1533767	RERE	None	1.131	0.919	1.213	1.184	1.366	1.227	1.176	1.193	1.434	1.075	1.132	1.192	0.89	1.46	1.34	Null	0.861
IMAGE:1534008	FAM134B	None	2.232	1.513	1.478	1.058	1.244	1.027	1.291	1.355	1.383	1.231	1.289	1.417	0.953	1.631	1.332	Null	Null
IMAGE:1534053	UPP2	None	1.527	1.171	1.533	1.586	1.922	1.74	1.742	1.856	1.64	1.55	1.395	2.279	1.673	2.1	1.718	1.832	1.618
IMAGE:1534086	GRLF1	None	0.92	0.767	0.902	0.864	1.181	1.274	1.182	1.044	1.017	1.162	1.482	1.091	0.841	1.257	1.294	0.944	1.285
IMAGE:153411	HLA-DRA	G2	1.973	1.772	2.412	1.771	1.346	1.14	1.288	2.097	2.175	2.264	2.366	2.417	2.089	2.402	2.294	3.06	3.049
IMAGE:1534173	FREQ	None	1.055	1.081	1.252	1.613	2.018	1.636	1.388	1.398	1.502	1.352	1.897	1.793	1.446	2.202	1.694	2.101	2.038
IMAGE:1534399	BRD2	None	1.444	1.366	1.403	1.225	1.455	1.485	1.516	1.812	1.884	1.533	1.679	1.699	1.425	1.803	1.996	1.761	1.83
IMAGE:1534435	TIMP2	None	1.938	1.661	1.621	1.903	2.213	2.538	2.505	2.541	2.453	2.083	2.207	2.795	1.992	2.816	2.397	2.227	Null
IMAGE:1534439	USP33	None	1.089	0.874	1.211	1.118	1.371	1.002	1.067	1.246	1.368	1.167	1.401	1.524	0.985	1.55	1.423	Null	Null
IMAGE:1534544	KDM2B	None	1.333	1.028	1.293	1.194	1.304	1.376	1.336	1.369	1.292	1.212	1.278	1.379	1.259	1.399	1.474	Null	Null
IMAGE:1534550	APTX	None	0.849	0.852	1.172	1.05	1.117	1.013	1.214	1.19	1.146	1.046	1.01	1.265	1.019	1.277	1.09	Null	Null
IMAGE:1534592	MOBKL1B	None	0.914	0.812	0.934	0.838	1.128	0.879	1.031	0.938	0.945	0.92	0.994	0.869	0.736	1.245	1.007	Null	0.992
IMAGE:1534633	PPDPF	None	1.555	1.016	1.24	1.138	1.138	1.211	1.073	1.388	1.231	1.032	1.463	2.007	1.545	1.603	1.849	1.902	1.667
IMAGE:153473	PKD2	None	1.101	0.98	1.113	1.038	0.986	0.996	0.983	1.19	1.122	1.153	1.153	1.25	0.963	Null	1.195	Null	Null
IMAGE:1534734	None	None	1.766	1.589	1.929	2.013	1.873	1.914	1.982	2.011	2.075	1.783	1.964	2.493	1.978	2.355	2.234	2.48	2.174
IMAGE:1534890	ANKRD12	None	1.156	0.872	1.552	1.08	1.011	Null	0.82	1.195	Null	1.241	1.024	1.226	0.768	1.442	1.123	Null	1.085
IMAGE:1534921	C14orf105	None	1.328	1.179	1.443	1.431	1.801	Null	1.394	1.553	1.68	1.432	1.713	1.994	1.263	1.659	Null	Null	1.411
IMAGE:1535045	SPSB3	None	1.371	1.091	1.249	1.359	1.26	1.183	1.297	1.328	1.231	1.209	Null	1.413	Null	1.446	1.375	Null	1.477
IMAGE:1535070	GLS	None	1.143	1.115	1.493	1.331	1.733	1.357	1.225	1.312	1.376	1.148	1.172	1.154	0.813	1.207	1.111	Null	Null
IMAGE:1535217	WIZ	None	1.461	1.307	1.377	1.541	1.435	1.536	1.511	1.546	1.484	1.486	1.452	1.632	1.541	2.104	1.804	Null	1.773
IMAGE:1535229	NCOA5	G2	0.942	1.099	1.283	1.422	1.34	1.11	1.136	1.093	1.312	1.183	1.315	1.376	0.968	1.475	1.299	Null	Null
IMAGE:1535263	None	None	0.839	0.641	0.711	0.649	0.875	0.819	1.061	0.973	0.889	0.825	Null	0.804	0.6	Null	0.829	0.786	0.902
IMAGE:1535286	ALDH1B1	None	1.173	1.096	1.285	1.427	1.429	1.103	1.066	1.07	0.828	0.901	1.014	0.941	Null	1.147	Null	Null	1
IMAGE:1535328	IPO5	None	1.133	0.901	0.891	1.019	1.085	1.066	1.215	1.347	1.085	1.047	1.158	1.253	0.952	1.195	1.164	1.188	1.112
IMAGE:1535372	MBD4	None	1.325	1.13	1.055	1.018	1.066	1.167	1.51	1.449	1.16	1.121	1.076	1.332	Null	1.562	1.392	Null	1.327
IMAGE:1535416	None	None	1.814	1.611	1.659	1.845	2.033	1.977	2.271	1.943	2.192	1.825	1.898	2.307	1.957	2.717	2.136	2.086	Null
IMAGE:1535596	ARG2|RDH11	None	1.569	1.068	1.301	1.317	1.415	1.34	1.326	1.292	1.311	1.341	1.675	1.823	1.121	1.62	1.212	Null	1.47
IMAGE:1535611	ZSWIM1	None	1.095	0.931	1.05	0.912	1.45	1.028	1.214	1.117	1.162	1.071	1.097	1.016	0.97	1.408	1.124	Null	Null
IMAGE:1535744	TIAM2	None	1.048	0.768	0.922	0.791	0.96	0.838	1.104	1.085	1.244	0.981	1.204	1.358	1.042	1.553	1.411	Null	Null
IMAGE:1535957	EXOC3	None	1.471	1.145	1.226	1.318	1.262	1.097	1.317	1.295	1.328	1.371	1.718	1.795	1.499	1.964	1.704	1.963	2.005
IMAGE:1536013	RHOT2	None	1.991	1.579	1.642	1.955	2.024	1.766	1.935	2.061	1.825	1.757	1.892	2.566	2.192	2.903	2.124	Null	2.55
IMAGE:1536032	SLC2A4RG	None	1.336	0.983	1.238	1.252	1.289	1.311	1.394	1.255	1.264	1.214	1.268	1.276	1.099	Null	1.438	Null	Null
IMAGE:153614	IFRD1	None	1.448	1.301	1.617	1.309	1.272	1.329	1.168	1.385	1.276	1.056	1.22	1.237	0.939	1.236	1.211	Null	1.286
IMAGE:1536236	C16orf57	M/G1	1.107	0.957	1.399	1.411	1.456	1.185	1.087	1.108	1.25	1.29	1.532	1.678	1.07	1.476	1.252	1.351	1.38
IMAGE:1536240	CP	None	0.861	0.827	0.934	1.029	0.988	0.997	1.073	1.021	0.91	0.856	0.988	1.114	0.868	1.132	1.054	Null	Null
IMAGE:1536451	None	G2	1.477	1.756	2.449	2.072	0.895	0.635	0.864	1.471	1.767	1.939	1.796	1.241	Null	1.254	1.432	Null	1.693
IMAGE:1536452	RAB14	None	1.157	0.963	1.156	1.135	1.295	1.053	1.211	1.042	0.99	1.09	1.197	1.238	0.797	1.032	1.221	Null	1.144
IMAGE:1536455	MRPL39	None	1.264	0.994	1.314	1.122	1.272	1.074	1.131	1.357	1.192	1.243	1.436	1.444	1.229	1.372	1.457	1.721	1.395
IMAGE:153646	COL1A1	None	1.277	1.082	1.001	1.242	1.34	1.146	0.927	1.373	1.168	0.961	1.315	1.254	1.115	1.387	1.348	1.359	1.361
IMAGE:153650	TTC7A	None	1.05	0.833	1.073	1.136	1.145	1.096	1.212	1.449	1.445	1.207	1.376	1.29	1.131	1.733	1.517	1.494	1.54
IMAGE:1536727	AGPAT9	None	1.219	1.22	1.256	1.087	1.533	1.054	1.204	1.5	1.381	0.953	1.018	1.384	0.912	1.426	1.233	Null	1.025
IMAGE:153743	UBE2Q1	None	1.965	1.417	2.123	1.714	2.06	1.618	1.576	1.549	1.622	1.564	1.797	2.465	1.639	2.239	2.141	2.186	1.939
IMAGE:153779	THNSL1	None	1.104	1.063	1.225	1.055	1.084	0.917	0.97	0.992	0.969	0.979	1.004	1.047	0.935	1.331	1.087	Null	1.139
IMAGE:153830	AACS	None	1.154	1.01	1.163	1.254	1.273	1.317	1.35	1.388	1.047	1.014	1.337	Null	1.104	1.409	1.385	Null	Null
IMAGE:1538592	None	None	0.843	0.819	0.849	0.971	0.945	1.097	1.033	0.95	0.961	1.011	1.231	0.793	0.793	1.192	1.036	Null	0.896
IMAGE:1538637	ADAMTSL2	None	1.054	0.864	1.084	1.139	1.157	0.989	0.947	1.071	1.097	0.949	1.104	1.103	1.016	1.334	1.111	Null	1.09
IMAGE:1539576	None	None	0.526	0.301	0.572	0.231	0.309	0.388	0.585	0.359	0.511	0.659	0.5	0.388	0.567	0.81	0.439	0.376	0.409
IMAGE:153977	POP4	None	0.828	0.767	1.102	0.953	1.179	0.804	0.873	1.117	0.911	0.965	1.067	1.142	0.943	1.253	1.103	Null	Null
IMAGE:1539905	None	None	0.27	0.19	0.272	0.168	0.236	0.331	0.359	0.357	0.317	0.331	0.275	0.295	0.295	0.365	0.309	0.273	0.35
IMAGE:1539948	SYNRG	None	Null	0.861	0.919	0.979	1.092	1.02	1.188	1.019	1.027	0.993	1.166	1.14	0.8	1.323	1.061	Null	Null
IMAGE:1540051	None	None	1.231	0.905	1.101	1.222	1.264	1.228	1.298	1.304	1.268	1.232	1.291	1.512	1.254	1.637	1.507	1.473	1.437
IMAGE:1540128	SUMO1	None	1.548	1.17	1.189	1.403	1.212	1.403	1.582	1.448	1.416	1.297	1.406	1.978	1.538	2.051	1.818	1.885	Null
IMAGE:154015	ITGAL	None	1.25	0.921	1.268	1.258	1.096	1.335	1.341	1.228	1.381	1.186	1.199	1.306	1.19	1.582	1.423	1.343	1.377
IMAGE:1540227	TPX2	G2/M	0.697	0.84	1.757	2.132	1.998	1.027	0.532	0.727	1.195	1.502	2.178	2.031	0.895	0.794	1.033	1.068	1.494
IMAGE:1540236	HJURP	G2	1.518	2.045	3.131	2.32	0.91	0.664	0.886	1.475	2.043	2.512	1.987	1.191	0.692	1.093	1.58	Null	1.97
IMAGE:1540418	NUCKS1	G2	1.151	0.815	1.073	1.005	0.895	1.137	1.027	1.02	1.134	1.27	1.542	1.856	1.326	1.51	1.293	1.505	1.507
IMAGE:154093	CIR1	None	1.238	1.111	1.201	1.33	1.44	1.235	1.435	1.397	1.261	1.554	1.55	1.637	1.223	1.632	1.48	Null	1.537
IMAGE:1541451	None	None	0.996	0.879	1.278	Null	1.31	0.974	1.07	1.435	1.457	1.126	1.199	1.188	1.333	1.44	1.303	1.574	Null
IMAGE:154172	FCGBP	None	1.452	1.18	1.214	1.247	1.364	1.152	1.412	1.273	1.18	1.275	1.274	1.123	1.117	1.477	1.341	Null	Null
IMAGE:154173	COL5A3	None	1.372	1.05	1.333	1.378	1.17	1.172	1.351	1.273	1.128	1.102	1.277	Null	1.157	1.434	1.458	Null	Null
IMAGE:1541827	PORCN	None	1.154	1.046	Null	1.301	1.277	1.288	1.243	1.159	1.138	1.123	1.318	1.377	Null	1.533	1.378	Null	1.414
IMAGE:1541850	TBX2	None	1.144	Null	1.246	1.224	1.576	1.18	1.222	1.414	1.289	1.025	1.104	1.235	0.892	1.369	1.143	Null	Null
IMAGE:1542291	BRI3BP	None	1.187	1.096	1.279	1.123	1.332	1.313	1.551	1.345	1.38	1.179	1.096	1.122	0.994	1.317	1.274	Null	Null
IMAGE:1542749	None	None	1.073	1.148	1.336	1.395	1.541	1.346	1.453	1.212	1.352	1.315	1.509	1.492	1.006	1.605	1.231	1.423	1.304
IMAGE:154312	None	None	1.284	1.067	1.362	1.241	1.341	1.278	1.315	1.261	1.101	1.325	1.301	1.146	1.126	1.605	1.496	Null	1.591
IMAGE:154318	C1orf144	None	1.701	1.599	1.72	1.823	1.967	1.805	1.791	1.684	1.361	1.501	1.774	1.905	1.855	2.152	1.845	1.918	1.916
IMAGE:1543503	SLC22A14	None	1.103	1.205	1.312	1.135	1.261	1.208	1.326	1.284	1.404	1.14	1.097	1.359	0.928	1.767	1.483	Null	1.556
IMAGE:1543522	STT3B	None	0.628	0.576	0.71	0.573	0.932	0.733	0.859	1.044	1.036	0.766	0.754	0.64	0.481	0.789	0.758	0.81	0.808
IMAGE:154354	None	None	1.468	1.165	1.405	1.384	1.308	1.352	1.416	1.429	1.294	1.307	1.285	1.727	1.443	1.901	1.504	1.69	1.895
IMAGE:1543583	None	None	0.818	Null	1.217	1.258	1.398	1.076	1.082	1.344	1.289	1.025	Null	1.394	0.933	1.483	1.314	Null	1.243
IMAGE:154379	C1orf183	None	1.623	1.397	1.603	1.404	1.65	1.505	1.608	1.391	1.388	1.198	1.541	1.721	1.387	1.932	1.652	Null	Null
IMAGE:1544114	None	None	1.507	1.018	1.238	1.391	1.386	1.208	1.541	1.383	1.231	1.332	Null	1.769	1.48	1.873	1.612	Null	2.06
IMAGE:154436	SBF2	None	1.276	0.751	1.256	1.138	1.04	1.173	1.091	1.25	1.128	1.14	1.453	Null	1	1.534	1.208	Null	1.378
IMAGE:154442	STUB1	None	1.571	1.334	1.583	1.531	1.627	1.58	1.503	1.506	1.391	1.437	1.709	1.884	1.554	2.157	2.082	2.124	2.276
IMAGE:154465	BPHL	None	1.52	1.379	1.514	1.469	1.362	1.34	1.257	1.306	1.164	1.248	1.514	1.588	1.545	1.862	1.831	1.516	1.725
IMAGE:154466	STUB1|JMJD8	None	1.491	1.29	Null	1.579	1.516	1.538	1.336	1.62	1.342	1.235	1.663	2.003	1.473	1.924	1.962	2.054	2.088
IMAGE:154466	STUB1|JMJD8	None	1.729	1.297	1.481	1.596	1.464	1.495	1.578	1.551	1.383	1.353	1.683	1.927	1.568	2.226	2.128	2.192	2.36
IMAGE:154472	FGFR1	None	1.543	1.142	1.294	1.109	1.452	1.067	1.217	1.433	1.312	1.238	1.244	1.405	1.215	1.764	1.343	Null	1.305
IMAGE:154477	C5orf41	G2/M	1.344	1.305	1.349	1.313	1.731	1.357	1.32	1.333	1.248	1.179	1.322	1.658	1.052	1.367	1.275	Null	Null
IMAGE:154482	SERPINB1	None	2.658	2.538	2.597	2.512	2.33	1.913	2.16	1.936	Null	1.842	2.302	2.467	2.151	2.729	2.128	Null	Null
IMAGE:154583	LPCAT3	None	1.327	0.998	1.2	1.038	1.922	0.968	1.093	1.229	1.183	1.131	1.265	1.373	1.157	1.544	1.288	Null	1.413
IMAGE:154610	DCTN5	None	1.196	0.992	1.252	1.158	1.365	1.209	1.393	Null	1.272	1.111	1.038	1.242	1.018	1.568	1.142	1.271	1.061
IMAGE:154654	IRX3	None	1.203	1.046	1.207	1.353	1.332	1.193	1.428	1.382	1.379	1.19	1.205	1.575	1.315	1.618	1.303	Null	Null
IMAGE:154657	C1orf52	None	2.36	1.593	1.524	1.262	1.858	1.636	1.458	1.687	1.601	1.57	1.756	1.81	1.394	2.005	1.489	Null	1.732
IMAGE:154707	MPV17	None	1.321	1.239	1.08	1.131	1.367	1.052	1.173	1.294	1.191	1.069	1.426	1.368	1.186	1.547	1.479	1.506	1.601
IMAGE:154720	ARD1A	None	1.456	1.071	1.185	1.202	1.257	1.106	1.406	1.391	1.216	1.182	1.569	1.844	1.693	1.847	1.67	1.968	2.042
IMAGE:154749	DPAGT1	None	1.27	1.063	1.337	1.296	1.107	1.25	1.317	1.277	1.226	1.228	1.385	1.509	1.242	1.916	1.642	1.374	1.628
IMAGE:154795	None	None	1.092	0.905	1.34	1.004	1.157	1.166	1.301	1.407	1.194	1.03	1.246	1.373	1.1	1.399	1.455	Null	Null
IMAGE:154996	None	None	0.828	0.708	0.788	0.852	1.048	0.879	0.913	1.096	1.104	0.827	1.101	1.193	0.733	1.289	0.996	Null	Null
IMAGE:155050	CCDC90B	None	1.084	Null	1.159	1.074	1.064	0.905	1.03	0.966	0.955	0.847	1.105	1.138	0.938	1.33	1.24	Null	1.202
IMAGE:1550739	UHRF1	G1/S	1.132	1.125	1.068	1.15	1.445	1.414	1.979	2.216	1.811	1.048	1.262	0.958	0.655	1.619	1.556	1.086	0.882
IMAGE:1550776	ELK3	None	0.246	0.244	0.395	0.23	0.516	0.374	0.442	0.365	0.444	0.351	0.246	0.226	0.439	0.553	0.297	Null	0.36
IMAGE:1550783	CHORDC1	None	0.829	0.589	0.875	0.971	1.268	1.026	0.898	0.963	0.883	0.805	0.93	0.781	0.62	0.939	0.9	Null	0.853
IMAGE:1550909	GAGE7	None	1.973	1.395	1.728	1.759	1.668	1.679	1.523	1.792	1.624	1.441	1.652	2.042	1.902	2.191	1.959	Null	2.091
IMAGE:155094	DNAJB12	None	1.655	1.176	1.375	1.381	1.442	Null	1.137	1.312	1.238	1.159	1.503	1.7	1.268	1.599	1.326	Null	1.373
IMAGE:1551030	CDA	None	Null	1.475	1.578	1.697	1.577	1.495	1.406	1.391	1.2	1.394	1.517	1.657	1.32	1.989	1.653	Null	Null
IMAGE:1551208	SEC61A1	None	1.03	1.037	1.02	1.154	1.546	1.354	1.369	1.145	1.138	1.087	1.156	0.957	0.814	1.336	1.172	Null	1.145
IMAGE:1551267	BID	None	1.781	1.303	1.44	1.567	1.59	1.485	1.695	1.493	1.555	1.401	1.457	1.874	1.501	1.976	1.769	1.852	1.757
IMAGE:1551278	ZSCAN22	None	1.018	0.858	1.087	1.14	0.932	1.029	1.038	1.161	1.14	Null	0.995	1.209	0.926	1.43	1.259	Null	1.226
IMAGE:1551282	GEMIN7	None	1.51	1.113	1.519	1.262	1.41	1.263	1.387	1.592	1.498	1.325	1.576	1.689	1.46	1.947	1.374	1.947	1.714
IMAGE:1551522	KCTD15	None	1.239	0.872	0.957	1.025	1.122	1.055	1.085	1.067	1.04	0.948	1.091	0.902	0.804	1.212	1.128	Null	1.083
IMAGE:1551719	PDZD8	None	0.985	0.709	0.817	0.895	1.027	0.952	1.024	1.016	0.985	0.901	0.959	Null	0.797	1.037	1.018	Null	Null
IMAGE:1551722	None	None	1.438	1.024	1.385	1.148	1.438	1.423	1.201	1.431	1.289	1.269	1.202	1.615	1.209	1.514	1.389	Null	Null
IMAGE:1551949	TUG1	None	1.373	1.103	1.271	1.107	1.423	1.427	1.319	1.198	1.148	1.195	1.226	1.378	1.123	1.43	1.182	Null	Null
IMAGE:155201	None	None	Null	0.794	1.011	0.964	1.046	0.959	1.066	1.22	1.148	1.12	0.988	1.277	0.845	1.373	0.971	Null	Null
IMAGE:1552080	ZNF644	None	1.366	1.017	1.144	1.116	1.074	1.074	1.127	1.119	1.134	1.043	1.235	1.181	1.022	1.481	1.308	Null	1.362
IMAGE:1552117	XRRA1	None	0.669	0.658	0.574	0.704	1.324	1.029	1.155	0.932	1.009	0.869	1.082	0.774	0.539	Null	0.85	0.699	0.726
IMAGE:1552481	LCP2	None	1.161	0.945	1.195	1.192	1.223	1.312	1.369	1.267	1.47	1.05	1.271	1.154	1.053	1.549	1.193	1.543	1.292
IMAGE:1552554	STAT2	None	1.256	0.806	1.344	0.946	1.903	Null	1.221	1.244	1.151	1.193	1.136	1.095	0.844	1.503	1.222	Null	Null
IMAGE:1552618	NBEAL2	None	1.399	1.084	1.16	1.256	1.431	1.244	1.246	1.38	1.389	1.132	1.341	1.14	0.997	1.516	1.344	1.406	1.396
IMAGE:1552680	ZBTB8OS	None	1.302	1.106	1.116	0.983	1.327	1.134	1.185	1.369	1.296	1.055	1.242	1.496	1.192	1.691	Null	Null	1.488
IMAGE:1552767	KIAA1217	None	Null	0.969	1.168	1.101	1.253	1.153	1.274	1.207	1.328	1.11	1.288	1.152	0.897	1.428	1.246	Null	Null
IMAGE:1552804	C22orf39	None	1.469	1.054	1.266	1.158	1.479	1.348	1.245	1.34	1.39	1.253	1.446	1.377	1.182	1.692	1.512	1.695	1.268
IMAGE:1553025	CCDC49	None	1.615	1.383	1.694	1.348	1.618	1.283	1.356	1.434	1.582	1.253	1.535	1.771	1.029	1.64	1.263	Null	1.532
IMAGE:1553245	CYP8B1	None	Null	1.018	1.318	1.158	1.237	1.286	1.292	1.176	1.149	1.174	1.221	1.353	1.139	1.454	1.247	Null	Null
IMAGE:1553306	PSMD11	None	1.612	1.558	1.668	1.65	1.619	1.377	1.6	1.448	1.562	1.678	1.776	1.905	1.611	1.801	1.822	2.092	1.978
IMAGE:1553394	None	None	1.273	1.114	1.279	1.272	1.308	1.281	1.175	1.2	1.185	1.049	1.194	1.051	0.891	1.259	1.339	Null	Null
IMAGE:1553517	None	None	1.17	0.956	1.192	1.054	1.071	1.039	1.159	1.168	1.003	1.084	1.219	1.049	0.97	1.28	1.266	Null	1.365
IMAGE:1553640	WDR18	None	1.443	1.18	1.545	1.403	1.336	1.292	1.413	1.432	1.379	1.331	1.513	1.956	1.478	1.87	1.796	Null	Null
IMAGE:1553649	SLC34A3	None	1.175	0.967	1.612	1.209	1.416	1.378	1.231	1.314	1.409	1.198	Null	1.602	1.189	1.431	1.739	Null	1.489
IMAGE:1553676	DOK5	None	1.279	0.95	1.363	1.167	1.151	1.189	1.221	1.154	1.245	1.086	1.194	Null	0.865	1.184	1.332	Null	Null
IMAGE:1553736	RBM12	None	Null	0.915	1.114	1.121	1.131	1.12	1.071	1.024	1.123	1.15	1.221	1.191	0.827	1.217	1.184	1.126	1.275
IMAGE:1553736	RBM12	None	1.341	0.886	1.091	1.074	1.054	1.026	0.989	1.148	1.078	0.789	1.073	1.113	0.782	Null	1.16	1.127	1.108
IMAGE:1553764	None	None	1.276	Null	1.308	1.136	0.979	1.149	Null	1.213	1.311	1.159	1.3	1.572	1.251	1.657	1.481	Null	1.485
IMAGE:1553766	AGGF1	None	1.059	0.808	0.966	0.823	1.096	0.895	1.121	1.131	1.233	0.97	1.115	Null	0.899	1.076	1.072	Null	Null
IMAGE:1554002	ZNF81	None	0.781	0.759	1.089	1.081	1.15	1.179	1.196	1.269	1.222	1.039	1.208	1.299	0.805	1.322	1.303	Null	Null
IMAGE:1554009	LOC100131471	None	1.876	1.564	1.793	1.577	1.924	1.738	1.773	1.725	1.638	1.661	1.905	2.366	1.788	2.187	1.957	Null	2.029
IMAGE:1554162	ZBTB44	None	0.976	0.866	1.107	1.266	1.18	1.101	1.226	Null	1.002	1	1.115	1.229	1.087	1.376	1.369	Null	Null
IMAGE:1554163	None	None	Null	1.068	1.385	1.373	1.364	1.32	1.269	1.328	1.203	1.16	1.162	1.62	1.798	1.975	1.728	Null	Null
IMAGE:1554230	None	None	1.107	1.004	1.174	1.118	1.17	1.254	1.054	1.25	1.187	1.108	1.234	1.407	Null	Null	1.497	1.172	1.645
IMAGE:1554237	ANKS3	None	1.086	1.166	1.329	1.446	1.695	1.193	1.208	1.345	1.41	1.276	1.691	1.556	1.637	1.787	1.613	1.552	Null
IMAGE:1554249	TSNARE1	None	1.269	1.037	1.048	1.069	1.287	1.159	1.177	1.163	1.261	0.979	1.269	1.113	0.823	1.126	1.145	1.132	1.005
IMAGE:155434	PSMA2	None	1.84	1.37	1.467	1.477	1.33	1.611	1.764	1.503	1.516	1.39	1.608	1.843	1.377	1.765	1.718	1.722	1.731
IMAGE:1554384	SQSTM1|SLC6A13	None	1.863	1.553	1.628	1.711	1.402	1.285	1.314	1.563	1.51	1.25	1.369	1.796	1.443	Null	1.507	1.549	1.548
IMAGE:155445	None	None	Null	1.302	1.491	1.499	1.483	1.526	1.684	1.437	1.785	1.448	1.462	1.923	1.891	1.984	1.756	Null	Null
IMAGE:1554469	BTNL9	G2	2.144	1.882	2.019	2.362	1.931	1.499	1.323	1.359	1.506	1.756	2.153	2.31	1.647	1.692	1.786	Null	Null
IMAGE:1554541	AIFM1	None	1.174	0.706	0.964	0.876	1.01	1.036	1.13	1.237	1.289	1.254	1.137	1.097	0.76	1.279	1.138	Null	1.056
IMAGE:1554549	HAGH	None	Null	1.03	1.531	1.331	1.3	1.023	1.077	1.194	Null	1.141	1.456	1.58	1.235	1.832	1.634	Null	1.891
IMAGE:1554673	None	None	1.451	1.062	1.096	1.117	1.383	1.343	1.479	1.515	1.332	1.187	1.144	1.652	Null	1.356	1.14	Null	1.2
IMAGE:1554673	None	None	1.073	0.771	1.079	0.983	1.295	1.273	1.182	1.247	1.199	1.132	1.281	1.401	1.139	1.533	1.268	1.324	1.273
IMAGE:1554725	None	None	1.867	1.489	1.609	1.436	1.432	1.309	1.472	1.55	1.341	1.194	Null	Null	1.105	1.598	1.352	1.433	1.479
IMAGE:1554796	TOM1L1	None	1.245	0.9	0.899	0.968	1.145	1.073	1.037	1.24	1.216	1.044	1.325	1.219	1.122	1.571	1.356	Null	1.229
IMAGE:1554928	ZNF350	None	1.297	0.894	1.135	1.112	1.01	1.054	1.144	1.278	1.282	1.158	1.356	Null	0.81	1.155	1.226	Null	Null
IMAGE:1555406	KLHDC3	None	2.081	1.278	1.458	1.47	1.507	1.427	1.644	1.602	1.542	1.53	1.695	1.699	1.442	1.864	1.568	1.906	2.031
IMAGE:155542	VPS33A	None	1.052	0.927	1.044	1.075	1.021	1.024	1.208	1.131	1.042	1.009	1.162	1.09	1.184	1.22	1.199	Null	Null
IMAGE:1555502	NSFL1C	None	Null	Null	1.382	1.713	1.582	1.318	1.37	1.373	1.429	1.39	1.467	1.852	1.481	1.554	1.509	Null	1.733
IMAGE:1555526	GLS	None	1.324	Null	1.222	1.263	1.477	1.324	1.104	1.329	1.254	1.253	1.331	1.348	1.048	1.695	1.452	Null	Null
IMAGE:1555537	PLCXD1	None	0.903	0.801	1.02	1.077	1.308	1.149	1.135	1.327	1.416	1.056	1.254	1.199	0.917	1.288	1.39	1.495	1.331
IMAGE:1555740	RPL29	None	1.749	1.328	1.661	1.432	1.551	1.368	1.266	1.639	1.149	1.374	1.755	2.44	2.175	2.673	1.994	2.789	2.571
IMAGE:155575	EPB41L1	None	1.648	1.085	1.315	1.025	1.138	1.187	1.233	1.235	1.173	1.068	1.306	1.166	1.103	1.553	1.551	Null	1.653
IMAGE:155583	TRAF1	None	1.538	1.181	1.507	1.396	1.313	1.327	1.379	1.447	1.364	1.381	1.456	1.339	1.176	1.53	1.635	Null	1.829
IMAGE:1555840	NRK	None	1.072	0.995	1.357	1.602	1.579	1.409	1.231	1.576	1.507	1.313	1.064	1.753	1.172	1.621	1.418	1.598	1.837
IMAGE:1556132	WDHD1	None	1.156	0.865	1.064	0.886	1.014	1.032	1.104	1.049	0.963	1.007	1.128	1.209	1.067	1.55	1.418	Null	1.493
IMAGE:1556151	ECH1	None	1.092	0.936	1.135	0.98	1.055	1.017	0.98	0.994	0.911	0.923	1.206	1.273	1.091	1.351	1.303	1.515	1.63
IMAGE:1556246	VPS35	None	1.013	0.866	1.025	0.999	1.048	1.014	1.104	0.979	1.039	0.96	1.252	1.163	0.961	Null	1.172	Null	1.387
IMAGE:1556259	None	None	1.318	0.921	1.012	1.024	0.998	1.134	1.287	1.254	1.289	1.156	1.244	1.365	1.199	Null	1.502	Null	1.464
IMAGE:155627	VPS37A	None	1.134	0.982	1.122	1.04	Null	1.082	1.205	1.194	1.136	0.954	1.209	0.933	0.716	1.149	1.295	Null	1.035
IMAGE:1556322	None	None	1.148	0.922	1.351	Null	1.383	1.184	1.279	1.27	1.279	1.101	1.121	1.425	1.273	1.483	1.437	Null	Null
IMAGE:155644	EPS8L1	None	1.251	0.955	1.169	1.191	1.104	1.083	1.403	1.159	1.264	1.09	1.233	1.333	0.896	1.424	1.25	1.373	1.058
IMAGE:1556505	None	None	1.641	1.311	1.291	1.353	1.376	1.407	1.447	1.322	1.483	1.422	1.78	1.896	1.227	1.577	1.639	Null	Null
IMAGE:1556545	LSM12	None	1.404	1.128	1.391	1.437	1.71	1.551	1.371	1.571	1.582	1.486	1.742	1.794	1.323	1.971	1.626	1.697	1.621
IMAGE:155716	NRG1	None	1.006	0.948	1.354	1.314	1.396	1.125	1.271	1.502	1.322	1.238	1.241	1.308	1.052	1.618	1.475	1.305	1.428
IMAGE:1557168	ZNF33B	None	1.082	0.872	1.222	1.121	1.066	1.222	1.511	1.271	1.346	1.123	1.255	1.283	1.149	1.562	1.261	Null	Null
IMAGE:155717	CD79B	None	0.808	1.056	1.319	1.302	1.111	1.248	1.488	1.357	1.128	1.263	1.3	Null	1.169	1.573	1.329	Null	Null
IMAGE:1557208	TMEM123	None	1.096	0.907	1.29	1.035	1.09	1.133	1.175	1.31	1.181	1	1.5	1.196	0.938	1.106	1.043	Null	1.28
IMAGE:1557243	FPR3	None	1.259	1.018	1.267	1.296	1.562	1.261	1.454	1.651	1.467	1.373	1.082	1.694	1.384	1.62	1.455	1.626	1.524
IMAGE:155759	USP42	None	1.106	1.017	1.306	1.562	1.281	1.147	1.341	1.247	1.318	1.098	Null	1.53	1.062	1.438	Null	Null	1.276
IMAGE:155768	PGA3	None	2.091	1.497	1.595	1.605	1.684	1.644	1.659	1.736	1.667	1.479	1.752	2.163	1.958	2.209	2.111	2.427	2.026
IMAGE:155776	None	None	Null	1.158	1.49	1.333	1.419	1.348	1.438	1.089	1.341	1.372	1.304	1.593	1.523	1.901	1.613	1.743	1.648
IMAGE:1558053	EML4	None	0.999	0.679	0.982	0.931	1.29	1.093	1.059	1.183	1.03	0.983	1.046	1.13	0.854	1.223	1.316	1.248	1.207
IMAGE:1558164	PDE4A	None	Null	1.027	1.2	1.379	1.257	1.22	1.291	1.444	1.15	1.212	1.425	1.394	1.214	1.613	1.398	Null	Null
IMAGE:1558166	LOC100129536	None	1.267	0.866	1.014	1.054	1.078	0.985	1.258	Null	1.212	1.141	1.268	1.49	Null	1.678	1.408	Null	1.664
IMAGE:1558273	GLCCI1	None	1.364	0.799	1.015	0.846	0.996	1.018	1.248	1.321	1.187	0.943	0.965	0.929	0.784	1.287	1.141	1.113	1.231
IMAGE:1558345	URGCP|URG4	None	Null	0.97	1.233	0.996	0.996	1.113	1.17	1.079	1.035	1.022	1.076	1.035	0.799	1.22	1.159	Null	Null
IMAGE:1558394	LPL	None	1.6	1.201	1.291	1.318	1.231	1.279	1.342	1.22	1.468	1.211	1.318	1.618	1.481	Null	1.407	Null	1.649
IMAGE:1558411	SRRM1	None	1.714	1.514	1.583	1.445	1.318	1.319	1.323	1.67	1.782	1.512	1.709	2.044	1.358	1.749	1.75	2.068	2.076
IMAGE:1558489	SMG7	None	0.757	0.675	0.678	0.731	1.176	0.904	0.955	0.924	0.917	0.668	0.968	0.719	0.387	0.738	0.722	Null	0.611
IMAGE:1558505	LEPRE1	None	1.923	1.544	1.537	1.723	1.862	1.646	1.583	1.473	Null	1.514	1.751	2.041	1.509	2.037	1.833	Null	1.935
IMAGE:1558543	None	None	1.681	1.379	1.519	1.724	2.017	1.676	1.607	1.635	1.702	1.517	1.593	1.772	1.221	1.64	1.663	1.536	1.591
IMAGE:155857	ANKS6	None	1.108	0.895	0.833	1.02	1.293	0.961	1.125	1.035	1.165	0.934	1.128	1.036	1.008	Null	1.221	Null	1.184
IMAGE:1558625	None	None	0.822	0.648	0.628	0.581	0.487	0.732	0.877	Null	Null	0.625	0.582	0.663	0.54	0.916	0.812	Null	0.627
IMAGE:1558749	LOC493754	None	1.426	0.942	0.958	0.933	1.179	1.127	1.279	1.245	1.441	1.054	1.102	1.068	0.892	1.62	1.493	Null	1.178
IMAGE:1558832	MAT2B	None	1.157	0.809	0.934	0.995	1.047	1.015	1.226	1.074	1.106	1.254	1.403	1.404	1.128	1.457	1.44	1.587	1.648
IMAGE:1558853	None	None	1.823	0.965	1.193	1.088	1.234	1.098	1.17	1.15	1.103	1.037	1.198	1.152	1.134	Null	1.485	Null	1.505
IMAGE:1558855	SYNGR1	None	Null	Null	0.924	0.993	1.02	1.096	1.185	1.169	1.13	0.942	1.137	1.252	1.02	1.529	1.228	Null	1.119
IMAGE:1558965	CDC2L5|CDK13	None	0.949	0.851	1.055	0.93	1.302	1.092	1.056	1.15	1.201	0.956	1.146	1.202	0.773	1.159	1.321	1.017	1.032
IMAGE:1558991	FLJ40330|LOC645784	None	0.881	0.835	1.013	1.198	0.862	1.164	1.078	1.243	0.989	1.059	1.047	1.277	Null	1.33	1.255	Null	Null
IMAGE:1559001	None	None	0.762	0.837	0.73	0.839	1.211	1.082	1.145	0.721	0.873	0.671	0.859	0.561	0.467	0.848	0.62	0.601	0.585
IMAGE:1559121	SLC35E2	None	0.96	0.842	1.127	0.939	1.39	1.139	1.183	1.298	1.296	Null	1.024	1.487	1.075	1.294	1.374	Null	Null
IMAGE:155916	None	None	1.162	0.778	1.146	1.014	1.34	1.15	1.01	1.167	1.03	0.739	0.952	1.019	1.046	0.998	1.246	Null	1.2
IMAGE:155920	SAMD4B	None	1.366	1.069	1.745	1.41	1.392	1.239	1.28	1.622	1.382	1.219	1.426	1.618	1.22	1.407	1.67	1.556	1.513
IMAGE:1559515	NOM1	None	1.014	1.039	0.917	0.917	1.095	1.016	1.04	0.961	Null	1.037	1.133	0.953	0.695	1.113	0.928	Null	1.028
IMAGE:156023	TMUB2	None	1.329	1.128	1.343	1.489	1.298	1.292	1.444	1.438	1.376	1.555	1.449	1.78	1.378	1.694	1.53	Null	Null
IMAGE:156045	SCAMP3	None	1.577	1.353	1.508	1.485	1.782	1.8	1.742	1.555	1.426	1.188	1.465	1.68	1.444	1.721	1.622	1.82	1.699
IMAGE:156048	STBD1	None	1.107	0.907	0.982	1.296	1.336	1.061	1.262	1.297	1.23	1.118	1.127	1.21	0.95	1.236	1.427	Null	1.244
IMAGE:156053	ANKRD50	None	1.918	1.487	1.997	2.104	1.925	1.79	1.659	1.896	1.764	1.579	1.816	1.868	1.394	1.742	1.996	1.883	1.767
IMAGE:1560599	None	None	0.953	0.791	1.281	1.24	1.116	0.983	1.028	1.093	1.109	1.02	1.123	1.179	1.004	1.421	1.174	Null	1.229
IMAGE:1560608	CCDC58	None	1.265	0.959	1.174	1.258	1.471	1.434	1.431	1.359	Null	1.434	1.323	2.064	1.305	1.881	1.367	Null	1.559
IMAGE:1560852	None	None	0.995	0.983	1.134	1.067	1.292	1.148	1.18	1.606	1.397	1.106	1.112	1.396	1.226	1.628	1.384	1.288	1.342
IMAGE:156117	UBA1|ZNF584	None	1.107	1.134	1.15	1.328	1.212	1.446	1.514	1.198	1.153	1.017	1.207	1.241	1.253	1.416	1.32	Null	1.435
IMAGE:1561233	CXCL14	G2	1.579	Null	1.761	1.671	1.132	1.112	1.263	1.264	1.355	1.447	1.596	1.382	1.129	1.794	1.384	Null	1.801
IMAGE:1561797	None	None	1.366	1.134	1.268	Null	1.342	1.276	1.266	1.261	1.404	1.189	1.148	Null	1.163	1.615	1.41	Null	1.482
IMAGE:1561982	None	None	1.127	0.841	1.138	1.109	1.35	1.214	1.263	1.225	1.372	1.063	1.091	1.028	0.963	1.359	1.381	1.251	1.018
IMAGE:1562012	GOLGB1	None	1.009	0.921	1.124	1.06	0.916	1.014	1.132	1.09	0.94	0.928	0.918	0.952	Null	1.237	1.093	Null	1.219
IMAGE:156211	ATP6V1B1	None	1.542	1.21	1.377	1.413	1.186	1.367	1.231	1.348	1.263	1.241	1.551	1.386	1.141	1.392	1.56	Null	1.566
IMAGE:1562148	None	None	1.017	0.902	0.935	0.997	1.427	1.076	1.068	1.254	1.245	1.044	1.3	1.088	0.81	1.309	1.175	1.048	1.242
IMAGE:1562240	TMEM191B	None	1.27	1.011	1.154	1.101	1.263	1.203	1.264	1.27	1.102	1.127	1.194	Null	1.093	1.523	1.384	Null	Null
IMAGE:1562306	None	None	1.176	0.825	1.348	1.16	1.358	1.242	1.212	1.387	1.395	1.181	1.102	1.729	1.353	1.597	1.542	1.726	1.504
IMAGE:1562422	None	None	0.768	Null	1.092	0.843	1.245	1.09	0.889	1.268	1.242	1.037	0.987	0.969	0.908	1.237	1.036	Null	1.13
IMAGE:1562534	POT1	None	0.852	0.698	0.708	0.671	0.977	0.841	1.03	1.115	1.147	0.913	1.176	0.704	0.587	0.802	0.896	0.737	0.843
IMAGE:1562588	None	None	0.742	0.825	0.838	0.771	1.066	0.965	0.822	0.93	1.044	1.031	0.788	0.71	0.688	0.845	1.022	Null	0.97
IMAGE:1562645	NFKB2	None	2.873	2.782	3.399	4.443	3.595	2.573	1.958	1.66	1.769	1.552	1.774	Null	1.543	2.118	1.84	Null	1.873
IMAGE:156270	C2orf67	None	1.252	1.147	1.262	1.331	1.488	1.069	1.181	1.184	1.114	1.014	1.16	1.021	0.83	1.362	1.157	1.299	1.295
IMAGE:1562805	LOC100131431	None	1.44	1.233	1.401	1.354	1.152	1.157	1.167	1.24	1.252	1.153	1.247	1.412	Null	1.8	1.528	1.973	1.967
IMAGE:1563144	ITPK1	None	1.227	0.941	1.252	1.457	1.615	1.641	1.678	1.542	1.424	1.463	1.747	2.037	1.426	2.184	1.681	2.11	1.846
IMAGE:1563170	LIN9	None	0.859	0.851	1.326	1.25	1.324	0.826	Null	1.309	1.365	1.23	1.351	1.068	0.872	1.085	1.042	Null	1.242
IMAGE:1563497	None	None	1.211	1.168	1.207	1.339	1.488	1.275	1.282	1.261	1.594	0.86	1.379	1.443	1.007	1.528	1.256	Null	1.558
IMAGE:1563685	TWISTNB	None	1.095	0.946	1.097	1.083	1.302	1.114	1.049	Null	1.181	1.258	Null	1.444	1.051	1.393	1.137	Null	1.4
IMAGE:1563792	ZNF771	None	1.434	1.051	1.091	1.026	1.317	1.113	1.118	1.3	1.141	1.125	1.297	1.476	1.17	1.57	1.169	Null	1.318
IMAGE:156386	FLOT2	None	1.676	1.438	1.946	1.906	1.946	1.73	1.833	1.892	1.653	1.717	1.745	2.115	1.506	2.083	1.841	2.022	1.911
IMAGE:1564221	None	None	0.943	0.947	1.159	1.178	1.282	1.156	1.341	1.111	1.221	1.219	Null	1.439	1.326	1.701	1.361	Null	Null
IMAGE:1564266	FAM84A	None	1	0.972	1.001	0.948	0.88	0.854	0.958	0.923	1	0.997	1.198	0.861	Null	1.194	0.933	0.978	1.08
IMAGE:1564297	None	None	1.133	0.939	1.164	1.073	1.295	0.914	1.167	1.238	Null	1.073	1.142	1.285	0.947	1.417	1.308	Null	Null
IMAGE:1564300	MALAT1	G2	0.869	0.746	0.611	0.774	0.532	0.396	0.672	0.621	0.858	0.935	1.083	0.626	0.288	0.764	0.648	0.839	0.867
IMAGE:1564332	None	None	0.755	0.648	0.697	0.71	0.853	0.673	0.797	0.781	0.835	0.855	1.057	0.732	0.55	0.927	0.892	Null	Null
IMAGE:1564410	None	None	1.201	0.831	1.151	1.106	1.167	1.155	1.134	1.45	1.317	1.443	1.439	1.62	1.161	1.625	1.455	Null	1.554
IMAGE:1564416	None	None	0.974	Null	1.252	1.101	1.183	1.026	0.991	1.373	1.392	1.021	1.248	1.404	1.134	1.411	1.457	Null	1.389
IMAGE:1564426	RPL37	None	0.908	0.941	1.119	1.23	1.458	1.046	1.034	1.082	1.186	Null	1.13	1.395	1.018	1.354	1.21	Null	Null
IMAGE:1564510	PGGT1B	None	Null	0.846	0.978	1.037	1.248	0.997	1.176	1.297	Null	1.076	1.233	1.308	0.93	1.384	0.998	0.875	Null
IMAGE:1564948	ERF	None	1.127	0.932	1.214	1.377	1.467	1.278	1.347	1.179	1.3	1.349	1.366	1.519	1.125	1.764	1.309	Null	1.55
IMAGE:1564984	None	None	1.294	1.023	1.08	1.199	1.464	1.281	1.231	1.267	1.156	1.211	1.289	0.983	0.883	1.446	1.269	Null	Null
IMAGE:1565038	EXOC1	None	0.979	0.952	1.04	1.032	1.228	0.963	1.158	1.214	1.25	1.06	1.072	1.211	0.96	1.21	1.141	1.076	1.107
IMAGE:1565335	LOC100132155	None	1.166	1.036	1.14	1.256	1.629	1.36	1.201	1.267	1.242	1.059	1.31	1.117	0.796	1.398	1.219	1.196	1.179
IMAGE:1565608	None	None	1.089	0.852	1.098	1.133	1.335	0.927	1.025	1.189	1.155	1.056	1.252	1.342	1.346	1.719	1.442	1.623	1.78
IMAGE:1566137	None	None	1.332	1.109	1.23	1.179	1.115	1.135	1.183	1.18	1.275	1.172	1.322	Null	Null	1.865	1.437	1.558	1.552
IMAGE:1566139	FAM105B	None	0.817	0.629	0.869	0.763	1.022	0.999	1.034	1.157	Null	0.759	0.797	0.884	0.677	1.252	0.892	Null	0.749
IMAGE:1566257	UBQLN2	None	0.781	0.71	0.609	0.645	1.091	0.915	1.002	0.833	0.927	0.789	0.966	0.789	0.498	1.019	0.75	0.777	0.646
IMAGE:1566518	None	None	0.908	0.893	0.997	0.929	1.313	1.07	1.178	1.333	1.097	0.913	0.923	0.845	0.805	1.188	1.209	1.027	0.93
IMAGE:1566640	None	None	0.955	0.923	1.041	1.163	1.118	1.097	1.322	1.153	Null	1.205	1.075	1.168	0.8	1.235	1.174	Null	Null
IMAGE:1566674	None	None	1.192	1.105	1.296	1.213	1.246	1.108	1.24	1.271	1.157	1.058	1.069	1.207	1.042	1.537	1.255	Null	Null
IMAGE:1566994	None	None	Null	1.113	1.318	1.038	1.073	1.353	1.578	1.372	1.225	1.301	1.112	1.292	1.113	1.45	1.446	Null	Null
IMAGE:1567157	None	None	1.333	1.124	1.259	1.17	1.223	1.129	1.316	1.311	1.216	0.996	1.333	1.341	1.005	1.224	1.195	Null	1.163
IMAGE:1567301	None	None	1.358	1.172	1.457	1.253	1.365	1.267	1.456	1.423	1.271	1.11	1.246	Null	1.056	1.354	1.319	Null	Null
IMAGE:1567688	CIRH1A	None	1.376	1.218	1.339	1.378	1.699	1.467	1.847	1.514	1.604	1.47	1.415	1.834	1.197	1.688	1.512	Null	1.668
IMAGE:1567721	ZNF134|DSTN	None	1.544	1.04	1.106	1.19	1.435	1.183	1.466	1.36	1.386	1.096	1.344	1.355	1.144	Null	1.511	1.536	1.345
IMAGE:1567734	DMPK	None	1.532	1.058	1.063	1.155	1.347	1.202	1.15	1.281	1.299	1.115	1.436	1.311	1.089	1.596	1.397	Null	Null
IMAGE:1567991	None	None	1.237	0.86	1.075	1.03	1.154	1.113	1.061	1.218	1.133	1.08	1.313	1.453	1.198	1.808	1.605	1.778	1.647
IMAGE:1568114	None	S	1.635	1.454	1.491	1.345	1.136	1.116	1.378	1.214	1.45	1.474	1.374	1.236	0.882	Null	1.426	1.456	1.379
IMAGE:1568169	None	None	1.038	0.768	0.945	0.873	0.967	0.789	0.997	1.242	1.034	1.082	1.118	1.313	0.942	1.333	1.231	Null	Null
IMAGE:1568245	RORC	None	1.234	0.87	1.131	0.968	0.8	1.011	0.977	1.223	1.255	1.068	1.249	1.575	1.238	1.64	1.457	Null	1.575
IMAGE:1568318	DNASE1	None	1.387	1.005	1.248	1.243	1.244	1.083	1.183	1.326	1.276	1.193	1.243	1.485	1.154	1.683	1.451	Null	1.48
IMAGE:1568324	KDM5C	None	1.054	0.966	1.148	1.051	1.362	1.041	1.143	1.224	1.276	1.063	1.31	1.116	0.972	1.414	1.243	Null	Null
IMAGE:1568368	None	None	1.118	0.933	1.501	0.976	Null	1.202	1.267	1.281	1.16	1.152	1.253	1.422	0.943	1.494	1.282	Null	1.144
IMAGE:1568391	PLS3	None	1.207	1.155	1.214	1.328	1.578	1.276	1.389	1.514	1.404	1.247	1.091	1.379	1.221	1.524	1.494	1.208	1.204
IMAGE:1568423	DICER1	None	0.813	0.748	1.03	0.997	0.929	0.974	1.05	1.086	1.065	0.878	0.915	0.823	0.891	1.199	1.159	1.215	1.105
IMAGE:1568607	None	None	1.182	1.119	1.331	1.37	1.38	1.474	1.408	1.431	1.487	1.254	1.45	Null	1.174	1.42	1.443	Null	Null
IMAGE:1568825	GTF2H5	None	1.644	1.393	1.769	1.359	1.496	1.319	1.283	1.599	1.295	1.258	1.268	1.659	1.3	1.862	1.537	Null	Null
IMAGE:1568961	LOC440944	None	1.675	1.205	1.492	1.263	1.758	1.575	1.811	1.871	1.58	1.487	1.552	1.549	1.531	1.566	1.427	Null	Null
IMAGE:1568967	CASD1	None	1.392	1.084	1.534	1.235	1.204	1.224	1.187	1.296	1.155	1.182	1.392	1.487	1.447	1.719	1.83	Null	1.91
IMAGE:1569107	PAK1IP1	None	1.422	1.069	1.337	1.298	2.07	1.546	1.358	1.483	1.397	1.304	1.535	2.22	1.303	1.826	1.645	1.625	1.61
IMAGE:1569150	PFTK1|CDK14	None	Null	0.992	1.331	1.316	1.536	1.161	1.239	1.231	1.305	1.278	1.343	1.602	0.88	1.43	1.35	Null	1.278
IMAGE:1569156	STK16	None	1.395	0.991	1.143	1.405	1.547	1.47	1.126	1.288	1.331	1.33	1.434	2.022	Null	1.739	1.482	1.416	1.585
IMAGE:1569187	None	None	1.687	1.307	1.33	1.457	1.523	1.416	1.384	1.54	1.465	1.435	1.505	1.858	1.623	Null	1.719	Null	1.65
IMAGE:1569263	None	None	1.084	0.819	0.91	0.907	1.168	0.996	1.263	1.027	1.207	1.087	1.173	1.13	0.915	1.305	1.125	Null	1.142
IMAGE:1569263	None	None	1.071	0.826	0.882	0.944	1.174	1.015	1.186	1.086	1.098	1.078	1.275	1.319	0.873	1.277	1.147	1.198	1.241
IMAGE:156937	CD300C	None	1.212	0.932	1.139	1.041	1.352	1.16	1.138	1.2	1.247	1.12	1.275	Null	1.127	Null	1.327	Null	1.353
IMAGE:1569394	None	S	1.848	1.517	1.492	1.497	1.194	1.353	1.285	1.659	1.635	1.9	1.678	1.639	Null	1.725	1.649	Null	1.846
IMAGE:1569463	ZNF511	None	1.496	1.104	1.382	1.304	1.395	1.283	1.206	1.368	1.432	1.267	1.411	Null	1.385	1.784	1.385	Null	1.435
IMAGE:1569516	ASCL1	None	1.352	1.176	1.956	1.425	1.788	1.306	1.639	1.748	1.481	1.149	1.369	2.275	1.648	1.959	Null	Null	1.575
IMAGE:1569876	None	None	1.034	0.906	1.262	Null	1.367	0.885	1.282	1.071	1.083	0.985	0.947	1.293	0.862	1.514	1.21	Null	Null
IMAGE:1569989	None	None	1.442	1.182	1.393	1.282	1.335	1.308	1.545	1.506	1.346	1.34	1.405	1.658	1.57	1.772	1.659	1.621	1.772
IMAGE:1570181	MRE11A	None	1.147	0.955	1.215	0.98	Null	1.227	1.14	1.277	1.093	1.087	1.17	Null	0.887	1.212	1.215	Null	1.262
IMAGE:1570281	JDP2	None	1.002	0.976	1.231	1.037	Null	1.135	1.133	1.014	1.017	0.961	1.054	1.123	0.796	1.247	1.272	Null	1.088
IMAGE:1570318	MRPL14	None	2.018	1.769	1.985	1.962	1.796	1.529	1.688	1.788	1.566	1.527	1.796	1.865	1.878	2.236	2.084	2.32	2.24
IMAGE:1570358	None	None	1.154	1.204	1.461	1.515	1.606	1.61	1.435	1.387	1.291	1.248	1.426	Null	1.116	1.613	1.324	Null	Null
IMAGE:1570364	PDXK	None	1.358	1.138	1.399	1.671	1.66	1.653	1.304	1.471	1.118	1.353	1.545	1.502	0.989	1.463	1.37	Null	1.664
IMAGE:1570392	SRPK3	None	1.749	1.453	1.69	1.504	1.484	1.273	1.379	1.516	1.577	1.429	1.47	1.76	1.519	1.766	1.778	Null	Null
IMAGE:1570609	TMEM37	None	0.594	0.874	1.158	0.864	1.073	1.101	1.152	1.359	1.109	0.972	1.083	Null	0.971	1.391	1.311	Null	Null
IMAGE:1570663	FKBP4	None	0.85	0.608	0.851	0.844	1.066	0.921	0.963	1.029	0.847	0.782	0.9	1.295	1.008	1.347	1.069	1.158	1.068
IMAGE:1570671	None	None	1.188	Null	1.077	1.404	1.15	1.236	1.277	1.199	1.159	1.224	1.24	1.35	Null	1.394	1.384	Null	1.29
IMAGE:1571632	TRPC4AP	None	1.136	1.188	1.272	1.363	1.39	Null	1.464	1.127	1.237	1.256	1.452	1.28	1.128	1.732	1.545	1.597	1.133
IMAGE:1571859	CCDC77	None	1.126	0.781	1.03	1.035	1.191	0.869	1.008	1.217	1.425	1.237	1.432	1.44	0.937	1.41	1.22	Null	Null
IMAGE:1571882	None	None	1.313	1.045	1.379	1.334	1.213	1.206	1.156	1.211	1.169	1.197	1.349	1.346	1.188	1.437	1.391	Null	1.585
IMAGE:1571910	DEK	None	1.448	1.026	1.366	1.291	1.177	1.226	1.258	1.443	1.221	1.212	1.408	1.641	1.049	1.419	1.464	1.322	1.379
IMAGE:1572036	None	None	1.76	1.253	1.412	1.529	1.324	1.343	1.488	1.313	1.383	1.448	1.344	1.572	1.4	1.839	1.774	1.92	1.876
IMAGE:1572526	SMYD5	None	1.198	0.749	1.385	1.401	1.433	1.309	1.314	1.372	1.401	1.375	1.555	1.816	1.234	1.692	1.359	Null	1.814
IMAGE:1572527	RNF121	None	1.446	1.132	1.512	1.494	1.633	1.557	1.639	1.471	1.398	1.172	1.303	Null	1.175	1.282	1.388	Null	1.274
IMAGE:1572582	NCF4	None	1.281	1.047	1.191	1.11	1.111	1.149	1.248	1.26	1.387	1.049	1.253	1.494	1.084	1.706	1.431	Null	Null
IMAGE:1572614	IFNGR2	None	1.964	1.993	2.38	2.241	2.368	1.92	1.763	1.586	1.404	1.331	1.566	1.856	1.564	2.058	1.656	Null	1.69
IMAGE:1572704	None	None	1.262	0.955	1.294	1.224	1.028	1.094	1.086	1.218	1.216	1.045	1.346	1.369	1.122	1.739	1.418	Null	1.228
IMAGE:1572724	PGM2	None	1.616	1.188	1.428	1.207	1.435	1.235	1.522	1.334	1.55	1.287	1.293	1.35	1.133	1.456	1.343	Null	1.313
IMAGE:1573087	FAM21C	None	1.207	0.928	0.883	1.094	1.411	0.992	1.174	1.067	1.098	0.964	0.986	1.301	0.954	Null	1.088	1.152	1.075
IMAGE:1573104	CYB5B	None	1.54	1.403	1.67	1.388	1.53	1.504	Null	1.62	1.66	1.46	1.635	1.563	1.55	1.696	1.447	1.618	1.578
IMAGE:1573108	BCKDK	None	1.19	0.936	1.084	1.065	1.51	1.305	1.146	1.117	1.384	1.086	1.277	1.411	1.098	1.52	1.328	1.449	1.274
IMAGE:1573305	SPG20	None	1.061	0.797	0.818	0.813	0.889	0.868	1.069	1.038	1.007	1.075	1.114	1.109	0.754	1.212	1.307	Null	1.095
IMAGE:1573489	THUMPD3	None	1.113	Null	1.143	1.033	1.084	0.952	1.09	1.178	1.124	1.093	1.137	1.204	0.935	1.286	Null	Null	1.203
IMAGE:1573504	FAM173B	None	0.92	0.747	0.944	0.849	0.922	0.747	0.88	0.81	Null	0.956	1.119	1	0.753	Null	1.014	Null	0.998
IMAGE:1573520	RNF167	None	1.454	1.049	1.298	1.239	1.496	1.328	1.303	1.496	1.363	1.498	1.493	1.803	1.375	1.803	1.505	1.68	1.751
IMAGE:1573568	NUCKS1	None	0.773	0.701	0.698	0.83	1.123	0.863	0.848	0.959	1.15	1.212	1.271	1.302	0.753	0.968	Null	0.899	0.942
IMAGE:1573635	TIMM13	None	1.374	1.128	1.428	1.383	1.096	Null	1.265	1.231	1.43	1.372	1.563	2.262	2.127	2.215	2.162	2.506	2.256
IMAGE:1573944	TTC35	None	0.931	0.76	0.907	0.749	0.933	1.061	1.064	1.05	0.958	1.087	1.474	1.363	1.176	1.384	1.303	Null	Null
IMAGE:1573946	MRPS30	None	0.56	0.41	0.62	0.518	0.918	0.704	0.771	0.721	0.759	0.529	0.652	0.788	0.969	1.302	0.717	0.654	0.752
IMAGE:1573953	None	None	1.014	0.973	1.176	1.291	1.371	1.702	1.597	1.248	1.273	1.2	1.418	1.371	0.767	1.474	1.177	Null	1.128
IMAGE:1573982	ENPP7	None	Null	1.298	1.683	1.561	1.386	1.342	1.616	1.611	1.48	1.364	1.582	1.738	1.788	2.085	2.012	Null	Null
IMAGE:1574062	C12orf29	None	1.357	Null	1.175	1.224	1.111	1.047	1.34	1.194	1.055	1.026	1.168	1.19	Null	1.435	1.357	Null	1.23
IMAGE:1574074	KIAA1586	G1/S	1.297	0.996	1.144	0.837	0.939	1.102	1.169	1.242	1.096	1.118	1.028	1.09	0.985	1.609	1.311	Null	1.014
IMAGE:1574120	None	None	1.13	0.88	0.976	0.888	1.021	1.206	1.175	1.121	Null	1.11	1.204	1.234	1.038	1.394	1.035	Null	Null
IMAGE:1574131	ATP5J2	None	2.112	1.506	1.747	1.665	1.386	1.37	1.558	1.823	1.598	1.439	1.791	2.019	1.815	2.329	2.085	2.293	2.336
IMAGE:1574252	CCDC28A	None	1.46	1.045	1.347	1.126	1.089	1.123	1.239	1.37	1.366	1.354	1.503	1.408	1.094	1.366	1.436	Null	1.52
IMAGE:1574330	LEPRE1	None	Null	1.412	1.674	1.814	1.764	1.582	1.643	1.647	1.639	1.437	1.734	1.834	1.591	1.814	1.579	Null	Null
IMAGE:1574335	PDE7A	None	Null	0.744	1.05	0.862	0.859	0.834	1.076	1.1	0.962	0.922	1.124	0.871	0.678	1.289	1.065	Null	0.894
IMAGE:1574420	TXNDC9	None	1.325	1.037	1.093	1.195	1.345	0.991	1.19	1.132	1.191	1.17	1.272	1.327	0.885	1.398	1.208	Null	1.195
IMAGE:1574494	AGBL3	None	2.041	1.324	1.671	1.392	1.862	1.497	1.576	1.66	1.713	1.587	1.823	2.143	1.491	2.151	1.908	Null	2.19
IMAGE:1574594	MDK	None	Null	0.915	1.332	1.092	1.049	1.243	1.091	1.404	1.278	1.052	1.345	Null	1.188	1.463	1.38	Null	1.689
IMAGE:1574655	None	None	1.586	1.248	1.428	1.381	1.361	1.519	1.559	1.246	1.41	1.394	1.535	1.707	1.49	1.881	1.667	2.013	1.754
IMAGE:1574661	C2orf64	None	0.924	0.628	0.825	0.87	1.104	1.02	0.98	1.006	0.905	0.779	0.877	0.887	Null	1.292	0.994	Null	Null
IMAGE:1574720	None	None	1.316	0.894	1.146	1.318	1.526	1.434	1.549	1.353	1.384	1.274	1.378	1.475	0.836	1.62	1.323	1.387	1.317
IMAGE:1574926	CYP2S1	None	1.374	1.029	1.104	1.286	1.231	1.285	1.358	1.157	1.268	1.175	1.296	1.438	1.181	Null	1.261	Null	Null
IMAGE:1575059	TBCC	None	1.378	1.009	1.184	1.117	1.255	1.393	1.446	1.344	1.278	1.292	1.297	1.433	1.28	1.474	1.572	Null	Null
IMAGE:1575255	C14orf118	None	Null	1.008	1.308	1.006	1.432	1.266	1.204	1.318	1.319	1.018	1.267	1.251	0.788	1.597	1.212	Null	1.002
IMAGE:1575410	ZMYND19	G1/S	1.481	Null	1.02	1.167	1.376	1.631	1.855	1.548	1.453	1.259	1.292	1.695	1.683	Null	1.82	Null	1.515
IMAGE:1575419	FTL	None	1.243	1.021	0.911	1.081	0.99	1.104	1.048	1.016	0.993	0.826	1.061	1.397	1.181	1.282	1.533	1.584	1.295
IMAGE:1576228	UTP14A	None	1.041	0.904	1.092	1.034	1.338	1.107	1.133	1.157	Null	1.012	1.296	1.3	Null	1.271	1.171	Null	1.036
IMAGE:1576228	UTP14A	None	0.94	0.831	1.035	1.159	1.309	Null	1.095	1.025	1.3	1.157	1.229	1.193	1.019	1.325	1.359	1.072	1.094
IMAGE:1576395	RHOA	None	1.735	1.299	1.392	1.41	1.443	1.615	1.647	Null	1.622	1.592	1.686	2.164	1.824	2.142	1.906	2.144	2.461
IMAGE:1576468	HSD17B2	None	1.036	0.852	1.142	1.229	1.24	1.109	1.129	1.301	1.235	1.065	1.288	1.242	1.249	1.578	1.668	Null	1.505
IMAGE:1578192	None	None	1.178	1.166	1.628	1.248	1.625	1.427	1.38	1.476	1.376	1.128	1.374	1.572	0.919	1.691	1.176	Null	1.31
IMAGE:1578242	C20orf177	None	1.38	0.883	0.985	0.967	1.437	1.057	1.234	1.258	1.239	1.137	1.3	1.55	1.012	1.328	1.272	Null	1.146
IMAGE:1578301	None	None	1.212	1.078	1.249	1.031	1.494	1.29	1.407	1.172	1.271	Null	1.426	1.302	1.2	1.562	1.393	Null	Null
IMAGE:1578819	RPN1	None	1.378	0.961	1.146	1.082	1.306	1.319	1.27	1.253	1.388	1.216	1.398	1.46	1.189	1.865	1.563	1.575	1.717
IMAGE:1578825	FAM78A	None	1.161	0.893	1.053	1.068	1.122	1.144	1.187	1.191	1.166	1.067	1.212	1.285	0.963	1.483	1.389	Null	1.313
IMAGE:1579429	HPRT1	None	1.334	0.825	1.118	1.085	1.047	1.079	1.208	1.16	1.245	1.197	1.385	1.381	1.185	1.658	1.535	1.594	1.412
IMAGE:1579445	None	None	1.341	0.956	1.07	1.161	1.268	0.948	1.144	1.165	1.375	1.156	1.2	1.454	1.066	1.55	1.48	Null	1.304
IMAGE:1579775	None	None	1.613	1.297	1.102	1.202	0.997	0.873	1.154	1.128	1.225	1.283	1.242	1.445	0.941	1.457	1.319	1.472	1.46
IMAGE:1579963	None	None	1.246	0.866	1.165	1.124	1.283	1.238	1.263	1.383	1.362	1.044	1.26	1.306	1.134	1.593	1.552	1.443	1.35
IMAGE:1580235	CDK9	None	1.24	1.057	0.979	Null	1.165	1.237	1.52	1.347	1.137	1.318	1.2	Null	1.239	1.656	1.382	Null	1.688
IMAGE:1580361	None	None	Null	0.801	1.13	0.866	1.09	1.139	1.194	1.017	0.863	0.992	1.194	0.968	0.712	1.006	1.166	Null	Null
IMAGE:1580467	None	None	1.286	1.036	1.288	1.009	1.273	1.296	1.379	1.27	1.202	1.174	1.303	1.261	1.064	1.387	1.328	Null	Null
IMAGE:1580613	None	None	2.002	1.643	2.21	1.885	2.153	1.728	1.622	1.826	1.669	1.583	1.848	1.99	1.511	2.202	1.736	Null	1.774
IMAGE:1580626	LIN9	None	1.831	1.448	1.93	1.929	2.172	1.662	2.016	1.95	1.861	1.494	1.807	2.145	1.529	1.979	1.763	Null	1.91
IMAGE:1581345	NUP62	None	1.001	0.985	1.175	1.405	1.215	1.087	1.226	1.208	Null	1.214	1.469	Null	0.909	1.185	1.214	Null	1.247
IMAGE:1581406	CD80	None	1.357	1.262	1.235	1.269	1.17	1.33	1.302	1.369	1.175	1.233	1.363	Null	1.286	1.652	1.45	Null	Null
IMAGE:1581507	SEMA6C	None	1.139	Null	1.216	1.006	1.286	1.148	1.119	1.07	1.012	0.946	1.068	0.912	0.862	1.194	1.129	Null	Null
IMAGE:1581514	NELF	None	1.427	0.896	1.154	1.352	1.621	1.647	1.289	1.323	1.255	1.141	1.367	Null	1.081	1.477	1.326	Null	Null
IMAGE:1581614	P4HTM	None	1.101	0.989	1.001	1.134	Null	1.212	1.119	1.558	1.323	1.036	1.267	1.518	1.263	1.642	1.592	1.469	1.375
IMAGE:1581673	ZNF76	None	1.341	1.131	1.413	1.343	1.297	1.282	1.21	1.258	1.212	1.328	1.555	1.23	0.974	1.233	1.277	Null	Null
IMAGE:1581685	None	S	1.295	1.228	1.198	0.997	0.867	1.151	1.529	1.222	1.493	1.196	1.136	1.122	0.949	1.276	1.108	Null	1.051
IMAGE:1581848	None	None	1.043	Null	1.037	0.949	1.09	1.025	1.168	1.313	1.429	1.053	1.124	1.271	1.285	1.315	1.564	Null	1.231
IMAGE:1582050	None	None	1.054	0.843	1.01	1.122	1.26	1.112	1.228	1.092	1.166	1.047	Null	1.09	0.872	1.247	1.231	1.11	1.094
IMAGE:1582592	LY9	None	1.339	0.843	0.993	1.398	1.731	1.191	1.414	1.527	1.327	1.284	2.279	2.424	2.001	2.638	2.275	2.181	2.622
IMAGE:1582619	None	None	1.298	1.094	1.407	1.356	1.377	1.217	1.268	1.128	1.453	Null	1.631	1.282	1.057	1.73	1.566	Null	Null
IMAGE:158276	RAB4B	None	1.21	1.053	1.335	1.248	1.348	1.434	1.296	1.422	1.44	1.19	1.25	Null	1.125	1.461	1.325	Null	Null
IMAGE:1583143	RPS6KB1	None	Null	1.299	1.65	1.467	1.531	1.122	1.337	1.3	1.323	1.396	1.457	1.342	1.073	1.697	1.454	Null	1.528
IMAGE:1583462	APOA1	None	1.094	0.859	1.126	Null	1.241	1.088	1.096	1.304	1.228	1.048	Null	1.41	1.206	1.677	1.494	Null	1.471
IMAGE:1583890	PUM2	None	0.367	0.421	0.379	0.471	0.863	0.549	0.709	0.53	0.788	0.526	0.553	0.397	0.277	0.564	0.428	0.477	0.366
IMAGE:1584142	PAGE1	None	2.04	1.57	2.085	1.922	1.931	1.682	1.599	2.21	1.787	1.935	2.069	2.683	2.244	2.732	2.464	2.598	2.453
IMAGE:1584265	VAMP2	None	1.65	1.226	1.376	1.159	1.428	1.347	1.475	1.484	1.577	1.353	1.48	Null	1.266	1.788	1.565	1.658	1.398
IMAGE:1584287	AVL9	None	1.086	1.049	1.047	1.083	1.218	1.245	1.141	1.186	1.054	0.937	1.265	1.218	1.178	1.273	1.241	Null	1.333
IMAGE:1584397	CAPNS1	None	2.028	1.436	1.702	1.696	1.919	1.759	1.754	1.788	1.645	1.63	1.72	2.112	1.797	2.082	1.922	2.377	1.822
IMAGE:1584399	None	None	1.398	1.201	1.409	1.569	1.631	1.344	1.402	1.358	1.558	1.373	1.409	2.002	1.271	1.797	1.541	Null	1.492
IMAGE:1584426	MTMR10	None	1.025	1.151	1.239	1.021	0.938	1.207	1.131	1.141	1.162	1.075	1.195	Null	0.987	Null	1.185	Null	1.423
IMAGE:1584503	GPS2	None	1.368	1.128	1.256	1.325	1.483	Null	1.234	1.217	1.357	1.289	1.576	1.523	1.309	1.621	1.594	Null	1.794
IMAGE:1584536	PAWR	None	0.813	0.67	1.327	1.03	1.403	1.016	1.298	1.256	1.232	0.979	0.998	1.214	0.685	1.094	1.052	0.897	0.873
IMAGE:1584551	SFTPB	None	1.522	1.563	1.195	1.271	1.313	1.151	1.249	1.115	0.974	0.903	1.045	1.166	1.032	1.791	1.163	1.225	1.213
IMAGE:1584597	RNF220	None	1.596	0.981	1.455	1.443	1.447	1.174	1.101	1.359	1.481	1.358	1.653	2.01	0.987	1.722	1.611	Null	1.664
IMAGE:1584607	C19orf28	None	1.891	1.628	2.725	2.391	2.446	1.997	1.341	1.588	1.491	1.378	1.352	1.674	Null	2.101	1.968	1.883	2.394
IMAGE:1584615	ASCL1	None	1.458	1.453	1.65	1.87	1.719	1.478	1.422	1.644	1.507	1.441	1.272	1.832	1.131	1.688	1.473	1.624	Null
IMAGE:1584623	CCNC	None	1.17	1.036	1.363	1.182	1.292	1.25	1.332	1.286	1.169	1.089	1.273	Null	1.128	1.269	1.283	Null	Null
IMAGE:1584628	PDLIM3	None	1.092	0.811	0.903	1.022	1.196	0.892	0.869	0.938	0.912	0.939	1.047	0.838	0.699	1.033	1.03	Null	1.194
IMAGE:1584641	TOX	None	1.067	Null	1.112	1.042	1.172	0.882	1.184	1.392	1.3	1.082	1.109	1.045	1.195	1.352	1.302	Null	1.618
IMAGE:1584746	MUM1	None	1.142	0.977	1.197	1.374	1.214	1.277	1.17	1.231	1.113	1.064	1.292	1.145	1.178	1.377	1.257	Null	Null
IMAGE:1585040	SKP1	None	1.848	1.344	1.446	1.641	1.793	1.737	1.822	1.76	1.734	1.548	1.696	1.939	1.969	2.337	1.909	1.886	1.852
IMAGE:1585296	C14orf102	None	1.463	1.259	1.743	1.695	1.754	1.427	1.396	1.402	1.381	1.34	1.415	1.852	1.388	1.806	1.763	Null	1.873
IMAGE:1585549	ORC5L	None	0.941	0.879	1.123	1.254	1.078	1.093	1.076	0.956	1.249	1.12	1.259	1.177	1.17	1.367	1.47	Null	1.159
IMAGE:1585950	SPG7	None	1.504	1.467	1.416	1.445	1.664	1.419	1.53	1.591	1.334	1.208	1.45	1.655	1.381	1.767	1.513	Null	Null
IMAGE:1585968	FANCD2	None	1.75	1.405	1.683	1.731	1.95	1.674	1.8	1.868	1.669	1.327	1.58	1.971	1.398	1.675	1.537	Null	1.33
IMAGE:1585982	PKN3	None	1.592	1.279	1.464	1.645	1.551	1.413	1.486	1.575	1.52	1.418	1.755	1.526	1.172	1.604	1.53	1.788	1.564
IMAGE:1586016	DAPK3	None	1.111	1.26	1.334	1.485	1.946	1.342	1.135	1.378	1.332	1.096	1.221	1.173	0.825	1.283	1.186	Null	1.126
IMAGE:1586060	None	None	1.522	1.11	1.548	1.744	1.44	1.312	1.281	1.364	1.384	1.429	1.632	1.931	1.313	1.922	1.582	1.863	1.915
IMAGE:1586142	OSBPL10	None	1.54	0.941	1.365	1.361	1.484	1.252	1.261	1.325	1.393	1.155	1.357	1.486	1.194	1.659	1.433	1.441	1.374
IMAGE:1586172	MRE11A	None	1.147	0.752	0.966	1.177	1.247	1.052	1.081	1.343	1.448	1.073	1.291	1.108	1.016	1.452	1.382	Null	1.479
IMAGE:1586199	ABCB8	None	1.767	1.266	1.581	1.615	1.569	1.509	1.599	1.689	1.577	1.421	1.569	1.729	1.563	1.999	1.67	Null	Null
IMAGE:1586469	EPN1	None	1.531	1.209	1.466	1.587	1.617	1.521	1.525	1.513	1.439	1.338	1.631	1.984	1.449	1.808	1.735	Null	1.692
IMAGE:1586535	None	None	1.334	0.943	1.274	1.228	1.211	1.198	1.281	1.338	1.25	1.26	1.219	Null	1.095	1.416	1.322	Null	Null
IMAGE:1587157	ABLIM3	None	1.562	1.294	1.503	1.636	1.679	1.662	1.654	1.748	1.689	1.44	1.626	2.123	1.789	2.205	1.888	1.892	1.731
IMAGE:1587177	ZNF860	None	0.881	0.78	0.776	0.781	1.214	1.026	0.99	0.857	0.887	0.721	1.056	0.732	0.488	0.968	0.784	0.803	0.713
IMAGE:1587715	None	None	1.38	0.887	1.22	1.161	1.288	1.147	1.187	1.325	1.324	1.246	1.402	1.67	1.031	1.799	1.206	Null	Null
IMAGE:1587791	LRRC61	None	1.708	1.507	1.721	1.744	1.578	1.401	1.236	1.365	1.371	1.362	1.305	1.877	1.624	2.137	1.673	Null	1.822
IMAGE:1587847	MCM6	G1/S	1.211	0.875	0.959	0.849	0.979	1.185	1.541	1.631	1.57	1.576	1.321	1.36	1.396	1.95	1.89	1.725	1.467
IMAGE:1587852	NUP188	None	1.185	0.951	1.032	0.982	1.153	1.246	1.319	1.181	1.224	1.218	1.299	1.335	1.152	1.476	1.376	1.419	1.501
IMAGE:1588306	SMARCAD1	None	1.272	1.116	1.179	1.18	1.003	1.275	1.297	1.253	1.096	1.154	1.217	0.98	1.121	1.355	1.355	Null	1.564
IMAGE:1588325	TSPYL2	None	1.555	0.921	1.185	1.204	1.487	1.335	1.444	1.325	1.313	1.172	1.354	1.32	1.176	1.768	1.425	Null	1.106
IMAGE:1588370	PHF3	None	1.089	0.822	0.912	1.082	1.289	0.904	1.161	0.998	1.18	1.168	1.125	1.107	0.856	1.376	1.127	1.239	1.089
IMAGE:1588389	None	None	1.111	1.023	1.255	1.183	1.374	1.134	1.064	1.212	1.308	1.423	1.591	1.691	1.073	1.414	1.374	1.375	1.507
IMAGE:1588809	DAB2	None	1.202	0.626	0.675	0.646	0.575	0.847	0.884	0.878	Null	0.945	1.034	0.912	0.786	1.289	1.141	Null	1.192
IMAGE:1588859	None	None	1.451	0.832	1.279	1.023	1.372	1.292	1.147	1.36	1.263	1.336	1.364	1.453	1.173	1.85	1.361	1.377	1.432
IMAGE:1588935	PHLDA3	None	1.346	1.09	1.379	1.279	1.541	1.343	1.154	1.268	1.113	0.977	1.208	1.651	1.436	1.684	1.42	1.432	1.586
IMAGE:1589083	DEFB1	None	1.536	1.387	1.58	1.585	1.79	1.314	1.845	1.775	1.651	1.319	1.622	1.804	Null	1.75	1.509	0.218	1.805
IMAGE:1589407	SBNO2	None	0.993	0.842	1.023	0.987	1.184	1.116	1.185	1.29	1.515	1.352	1.23	1.131	1.282	1.878	1.555	1.674	1.504
IMAGE:1589786	FGF9	None	1.002	0.82	1.167	0.948	1.208	1.006	0.983	1.289	Null	0.973	1.132	1.261	0.904	1.347	1.268	Null	1.164
IMAGE:1589844	None	None	0.939	0.662	1.106	0.914	0.896	0.813	0.957	1.14	1.122	1.009	0.915	1.52	1.337	1.608	1.317	1.366	1.036
IMAGE:1589916	A2LD1	None	Null	0.072	0.121	0.059	0.117	0.169	0.174	0.177	0.237	0.204	0.155	0.13	0.21	0.235	0.179	0.157	0.191
IMAGE:1589928	NDUFA11	None	2.072	1.76	1.924	1.84	1.646	1.588	1.858	2.008	1.659	1.814	1.846	2.385	2.468	2.99	2.254	2.887	2.66
IMAGE:1589998	NME6	None	1.201	1.113	1.362	1.472	1.439	1.245	1.323	1.217	1.136	1.15	1.382	1.258	0.974	1.325	1.383	Null	1.407
IMAGE:1590007	TAF8	None	1.481	1.112	1.24	1.215	1.319	1.308	1.297	1.304	1.256	1.065	1.477	1.355	1.011	1.459	1.379	Null	1.547
IMAGE:1590114	None	None	1.284	0.963	1.218	1.16	1.275	1.385	1.505	1.098	1.343	1.313	1.31	1.372	0.798	1.472	1.309	1.259	1.305
IMAGE:1590115	None	None	1.766	1.007	1.149	1.115	1.118	1.482	1.8	1.597	1.846	1.831	1.674	1.67	1.036	1.516	1.384	1.604	1.472
IMAGE:1590169	None	None	1.076	0.887	0.951	0.98	0.907	0.918	1.115	1.186	1.124	1.124	1.219	1.375	1.197	1.728	1.61	Null	Null
IMAGE:1590314	CSGALNACT1	None	Null	1.072	1.268	1.482	1.841	1.222	1.186	1.313	1.479	1.302	Null	1.457	1.064	1.404	1.348	Null	1.343
IMAGE:1590895	None	None	1.186	1.163	1.462	1.5	1.56	1.326	1.414	1.588	1.658	1.28	1.595	1.785	1.68	2.211	1.856	2.067	1.982
IMAGE:1590916	None	None	1.341	1.08	1.014	1.281	1.545	1.433	1.573	1.197	1.307	1.216	1.43	1.262	0.837	1.343	1.313	1.26	1.289
IMAGE:1591076	IPO5	None	0.633	0.522	0.475	0.583	0.859	0.745	0.892	0.775	0.884	0.669	0.741	0.599	0.388	0.667	0.603	0.612	0.55
IMAGE:159118	RHOG	None	1.442	1.241	1.367	1.36	1.511	1.438	1.375	1.178	1.142	1.201	1.297	1.494	1.358	1.921	1.54	1.376	1.65
IMAGE:1591264	TALDO1	None	1.361	1.086	1.215	1.227	1.156	1.079	1.018	1.372	1.233	1.085	1.317	1.702	1.491	1.84	1.825	1.751	1.778
IMAGE:1591599	LMNB1	G2	1.263	1.19	1.697	1.89	1.968	1.33	1.521	1.497	1.634	2.408	2.069	1.464	0.727	1.26	1.214	1.46	1.427
IMAGE:159166	EXOC7	None	1.436	1.28	1.582	1.562	1.658	1.567	1.331	1.293	1.225	1.154	1.362	1.487	1.175	1.722	1.565	1.413	1.611
IMAGE:1591788	None	None	1.371	1.241	1.427	1.655	2.068	1.756	1.874	1.483	1.501	1.292	1.461	1.789	1.335	1.685	1.365	1.485	1.435
IMAGE:1592006	HOXA10	None	Null	1.113	1.438	1.248	1.44	1.243	1.32	1.389	1.403	1.361	1.52	1.627	1.086	1.493	1.497	Null	Null
IMAGE:1592039	COL4A5	None	1.399	1.04	1.255	1.222	1.157	1.134	1.229	1.267	1.339	1.026	Null	0.932	0.96	1.32	1.093	Null	Null
IMAGE:1592048	SSNA1	None	1.665	1.287	1.585	1.544	1.436	1.291	1.255	1.269	1.164	1.166	1.429	1.651	1.482	1.827	1.736	Null	1.688
IMAGE:1592276	MRPL28	None	1.558	1.188	1.509	1.553	1.594	1.274	1.278	1.533	1.338	1.314	1.62	1.75	Null	1.834	1.85	1.794	1.653
IMAGE:1592837	IFITM2	None	2.25	1.859	1.768	1.897	1.878	1.684	1.794	1.865	2.073	2.03	2.472	3.34	2.72	3.411	3.472	Null	4.332
IMAGE:1592841	None	None	1.023	0.886	1.037	1.016	1.26	1.088	1.117	1.07	1.132	1.032	1	1.134	0.895	1.388	1.144	Null	1.004
IMAGE:1592953	JAK1	None	1.661	1.309	1.997	1.852	2.029	1.862	1.666	1.553	1.479	1.462	1.448	1.521	1.219	1.828	1.538	1.455	1.372
IMAGE:1593261	None	None	1.656	1.247	1.414	1.289	1.426	1.17	1.449	1.531	1.412	1.355	1.492	1.86	1.5	2.143	1.781	Null	1.743
IMAGE:1593311	ABCE1	None	1.42	1.007	1.217	1.402	1.543	1.367	1.289	1.498	1.451	1.139	1.396	1.675	1.369	1.646	1.714	1.549	1.441
IMAGE:1593318	RHOT2	None	1.848	1.515	1.655	1.886	1.873	1.844	1.941	1.964	2.023	1.748	2.158	2.561	2.104	Null	2.34	Null	2.339
IMAGE:1593470	CWF19L1	None	0.954	0.775	1.041	1.03	1.166	1.072	1.071	1.245	1.196	1.068	1.055	1.123	0.881	1.32	1.175	Null	1.384
IMAGE:1593829	TIA1	None	Null	1.116	1.073	1.2	0.967	1.155	1.276	1.274	1.28	1.2	1.327	1.229	1.074	1.448	1.526	Null	Null
IMAGE:1593849	PDE4A	None	1.258	0.89	1.053	1.116	1.221	1.242	1.296	1.343	Null	1.368	1.255	1.641	1.289	1.937	1.601	Null	1.438
IMAGE:1593897	TNFRSF14	None	1.837	1.672	1.886	1.985	1.694	Null	1.732	1.754	1.554	1.753	1.839	2.189	1.918	2.412	1.916	2.169	2.301
IMAGE:1593922	RP9	None	Null	0.972	1.172	1.18	1.257	0.987	1.359	Null	1.347	1.425	1.375	1.436	1.219	1.746	1.189	Null	1.099
IMAGE:1594019	SUPT4H1	None	1.625	1.385	1.545	1.97	1.648	1.464	1.741	1.489	1.519	1.725	1.756	1.821	1.506	1.504	1.613	Null	Null
IMAGE:1594172	UBE2T	S	1.79	1.28	1.586	1.349	0.968	0.983	1.28	1.503	1.691	1.577	1.58	1.534	1.083	1.615	1.689	1.93	1.891
IMAGE:159455	PLD3	None	1.563	1.058	1.442	1.259	1.474	1.282	1.377	1.254	1.258	1.282	1.541	1.544	1.195	1.778	1.365	1.404	1.439
IMAGE:159541	ADIPOQ	None	1.14	Null	1.212	1.311	1.014	1.036	1.206	1.183	1.152	1.04	1.179	1.343	1.029	1.539	1.325	1.408	1.453
IMAGE:159608	APOD	None	1.258	1.085	1.51	1.42	1.576	1.324	1.476	1.614	1.692	Null	1.547	1.918	1.29	1.666	1.574	Null	1.57
IMAGE:1597856	APOA2	None	1.267	0.908	1.402	1.276	1.443	Null	1.244	1.437	1.356	1.309	1.107	1.533	Null	1.609	1.371	Null	1.405
IMAGE:1597880	GSPT1	None	1.04	0.868	1.137	1.332	1.305	1.258	1.49	1.214	1.153	1.109	1.261	1.555	1.187	1.51	1.183	1.224	1.412
IMAGE:159892	None	None	1.686	1.09	1.252	1.221	1.249	1.257	1.247	1.218	1.235	1.283	1.742	1.753	1.905	1.952	1.642	1.703	1.572
IMAGE:159935	RUFY3	None	Null	0.918	1.377	1.098	1.099	1.134	1.273	1.375	1.324	1.231	1.206	1.179	0.886	1.547	1.422	Null	Null
IMAGE:1600239	GINS2	G1/S	1.603	1.147	1.118	0.958	0.94	1.078	1.887	1.972	1.937	1.544	1.329	1.317	1.48	2.333	2.228	Null	2.49
IMAGE:1601534	C3orf63	None	0.91	0.881	0.99	1.111	1.103	1.106	1.089	0.995	0.907	0.844	1.122	1.231	Null	1.089	1.02	Null	1.162
IMAGE:1601546	RBBP7	None	1.447	1.175	1.451	1.269	1.286	1.317	1.539	1.415	1.356	1.263	1.347	1.753	1.313	1.828	1.752	1.745	1.637
IMAGE:1601947	COX7A2	None	1.57	1.359	1.625	1.768	1.288	1.299	1.488	1.459	1.422	1.269	1.378	1.685	1.71	2.192	1.81	Null	2.111
IMAGE:1601979	EPHX1	None	1.217	1.014	0.979	1.014	1.2	1.093	1.073	1.099	1.053	1.053	1.071	1.104	Null	1.22	1.203	1.037	1.082
IMAGE:1602493	PSMC3	None	1.922	1.307	1.43	1.477	1.363	1.289	1.377	1.535	1.364	1.385	1.755	2.096	1.638	1.995	1.686	1.735	2.112
IMAGE:1602516	DAXX	None	1.29	1.144	1.466	1.631	1.756	1.25	1.248	1.527	1.42	1.214	1.577	1.844	1.386	1.694	1.487	1.476	1.773
IMAGE:1602619	SRP14	None	1.836	1.306	1.552	1.406	1.302	1.504	1.438	1.392	1.399	1.324	1.524	1.469	1.543	2.053	1.715	1.97	1.899
IMAGE:1602675	COPS6	None	1.426	1.145	1.409	1.217	1.342	1.212	1.299	1.466	1.394	1.24	1.361	1.748	1.553	1.997	1.522	Null	Null
IMAGE:1602730	None	None	1.457	1.128	1.138	1.118	1.233	1.372	1.492	1.289	1.249	1.244	1.217	1.524	1.139	1.515	1.428	1.437	1.389
IMAGE:1602791	SPTB	None	1.376	1.179	1.315	1.233	1.436	1.363	1.525	1.528	1.381	Null	1.647	1.911	1.397	1.51	1.76	Null	1.464
IMAGE:1602798	CHKB	None	Null	1.535	1.595	1.676	1.341	1.375	1.452	1.574	1.587	1.618	1.727	1.676	1.328	1.781	1.736	Null	Null
IMAGE:1603301	None	None	2.19	1.536	1.953	1.519	2.122	1.608	1.708	1.853	1.978	1.748	2.106	3.133	2.081	2.513	2.416	2.344	2.436
IMAGE:1603392	None	None	1.734	1.052	1.298	1.214	1.434	1.13	1.187	1.244	1.268	1.257	1.484	1.77	1.56	1.957	1.605	Null	1.779
IMAGE:1603446	TTC39C	None	0.767	0.885	1.055	0.913	0.937	0.947	0.982	0.998	0.875	0.987	1.058	0.964	0.855	1.186	0.992	Null	Null
IMAGE:1603671	None	None	1.398	Null	1.351	1.104	1.379	1.39	1.39	1.382	1.125	1.239	1.387	Null	1.009	1.301	1.293	Null	1.476
IMAGE:1603738	None	None	1.303	1.136	1.478	1.193	1.684	1.367	1.337	1.402	1.693	1.666	1.89	1.939	1.691	2.157	1.854	Null	Null
IMAGE:1604174	MRP63	None	1.95	1.243	1.392	1.165	1.078	1.067	1.156	1.263	1.233	1.336	1.375	1.77	1.61	2.32	1.907	2.226	2.036
IMAGE:1604220	LRPPRC	None	1.502	1.1	1.151	1.278	1.261	1.163	1.413	Null	1.152	1.207	1.357	1.371	1.133	1.52	1.357	1.322	1.626
IMAGE:1604338	None	None	1.304	1.034	1.358	0.942	1.556	Null	1.37	1.292	1.347	1.362	1.505	1.427	1.454	1.927	Null	Null	1.846
IMAGE:1604342	None	None	1.354	1.26	1.37	1.261	1.595	1.257	1.389	1.312	1.312	1.121	1.247	1.65	1.521	1.551	1.538	Null	1.504
IMAGE:1604351	SORBS2	None	0.699	0.536	0.815	0.736	0.699	0.604	0.678	0.847	0.578	0.718	1.087	0.749	0.501	1.037	1.002	0.76	1.079
IMAGE:1604580	None	None	1.042	0.853	1.209	1.024	1.203	1.238	1.184	1.151	1.114	1.094	1.341	2.1	1.691	1.885	1.42	1.444	1.548
IMAGE:1604703	HLA-F	None	3.447	2.669	3.523	3.91	3.459	3.034	2.655	2.994	2.998	2.599	3.085	3.659	2.719	3.297	2.804	3.426	3.408
IMAGE:1604721	None	None	Null	0.851	1.075	0.849	1.66	1.008	1.193	1.204	1.113	0.959	1.063	1.246	0.901	1.334	1.215	Null	Null
IMAGE:1605321	C20orf24	None	1.43	1.183	1.443	1.503	1.741	1.574	1.671	1.355	1.341	1.216	1.444	1.505	1.387	1.669	1.49	1.762	1.548
IMAGE:1605407	RFC5|WSB2	None	1.219	1.106	1.078	1.121	1.282	1.155	1.456	1.156	1.177	0.965	1.019	1.056	1.159	1.409	1.209	1.374	1.271
IMAGE:1605539	IDUA	None	2.878	2.412	2.951	3.074	2.886	2.898	2.332	2.901	2.602	2.633	2.822	3.433	2.551	3.398	2.789	3.31	2.888
IMAGE:1606267	PTER	None	Null	1.82	1.978	1.969	2.059	1.827	1.812	1.549	1.589	1.683	2.23	2.374	1.752	1.971	1.54	Null	Null
IMAGE:1606300	BMPR1A	None	1.075	0.821	1.333	1.203	1.14	1.233	1.201	1.266	1.012	1.018	1.251	Null	0.915	1.284	1.281	Null	Null
IMAGE:1606534	CCDC72	None	1.922	1.532	1.681	1.6	1.423	1.617	1.678	1.85	1.645	1.529	1.831	2.057	2.12	2.719	2.49	2.223	2.313
IMAGE:1606603	SLC28A1	None	1.282	1.277	1.602	1.619	1.574	1.431	1.388	1.216	1.225	1.15	1.201	1.377	Null	1.414	1.128	Null	1.412
IMAGE:160664	RET	None	2.49	1.608	1.703	1.641	1.832	1.403	1.369	1.383	1.163	1.22	1.528	1.68	1.365	1.763	1.543	1.747	1.671
IMAGE:1606780	KHDRBS1	None	1.721	1.489	1.418	1.47	1.661	1.625	1.554	1.469	1.43	1.614	1.61	1.882	1.84	Null	1.811	2.116	1.868
IMAGE:1606790	KPNA4|LOC100287001	None	1.307	1.462	1.706	1.68	1.472	1.535	1.355	1.211	1.276	1.121	1.275	1.352	0.952	1.441	1.363	Null	1.296
IMAGE:1606837	IMPDH2	None	1.523	1.007	1.166	1.309	1.562	1.353	1.223	1.454	1.382	1.261	1.577	2.136	1.497	1.8	1.701	1.543	1.741
IMAGE:1606894	HSF4	None	1.09	1.05	0.961	1.195	0.95	1.312	1.204	1.221	1.116	1.172	1.326	1.208	Null	1.43	1.407	Null	1.437
IMAGE:1607039	EIF1	None	2.103	1.433	1.192	1.075	1.482	0.964	0.856	1.106	1.07	0.907	1.309	1.566	1.15	1.226	1.292	1.23	1.511
IMAGE:1607112	AP3S1|LOC100287022	None	1.435	1.151	1.167	1.206	1.309	1.528	1.504	Null	1.577	1.267	1.306	1.588	1.196	1.584	1.539	1.465	1.464
IMAGE:1607142	DNAJC4	None	0.857	0.926	0.946	0.95	1.518	1.102	1.097	1.152	Null	0.933	1.177	1.258	0.919	1.479	1.176	Null	1.148
IMAGE:1607229	None	None	1.419	1.152	1.197	1.21	1.096	1.113	1.122	1.121	1.057	1.111	1.391	1.262	1.4	1.811	1.685	Null	1.83
IMAGE:160723	LAMC1	None	0.686	0.98	0.841	1.134	1.512	1.018	0.903	1.256	1.468	0.938	0.956	0.679	0.766	0.98	1.076	0.841	0.833
IMAGE:1607286	CYR61	None	11.196	5.46	4.265	3.428	4.366	6.199	4.141	5.259	3.098	2.604	4.602	4.566	Null	2.684	1.587	Null	1.661
IMAGE:1607473	LOC728485	None	5.719	2.934	2.317	1.837	2.159	3.155	1.984	2.119	1.921	1.793	2.198	1.911	1.424	2.088	1.287	0.989	1.307
IMAGE:1607741	WRAP53	None	1.179	1.184	1.35	1.184	1.514	1.294	1.432	1.459	1.339	1.367	1.532	Null	1.369	1.832	1.497	Null	1.765
IMAGE:1607755	PHPT1	None	1.058	Null	1.008	0.841	1.018	0.912	1.054	1.256	1.154	1.059	1.155	1.122	0.912	1.441	1.156	Null	Null
IMAGE:1607765	BNIP1	None	1.355	1.179	1.269	1.351	1.16	1.437	1.424	1.318	1.167	1.302	1.557	Null	1.261	1.903	1.504	Null	Null
IMAGE:160793	DLG1	None	0.794	0.555	0.745	0.871	0.989	0.853	0.793	1.213	1.107	1.024	1.03	0.871	0.596	1.115	1.102	0.91	0.948
IMAGE:1608101	BTBD7	None	0.789	Null	0.983	1.018	1.005	1.016	1.152	1.102	1.024	0.929	1.047	1.062	1.037	1.275	1.085	Null	Null
IMAGE:1608101	BTBD7	None	1.047	0.921	1.386	1.166	1.114	1.255	1.274	1.36	1.245	1.124	1.254	1.15	0.949	1.214	1.303	Null	Null
IMAGE:160838	SMARCC2	None	1.233	0.991	1.095	1.097	1.026	1.129	1.27	1.236	1.182	1.188	1.264	1.26	1.026	1.432	1.376	1.265	1.463
IMAGE:1608772	None	None	2.064	1.418	1.632	1.65	1.575	1.598	1.713	1.812	1.78	1.661	1.873	2.373	2.066	2.796	2.471	2.611	2.456
IMAGE:1608888	GRAMD1B	None	0.669	1.079	1.624	1.926	2.746	2.357	2.742	2.464	2.831	1.578	1.674	1.476	1.162	1.561	1.329	Null	Null
IMAGE:1608910	HORMAD1	G1/S	1.62	1.372	1.824	1.51	2.225	2.297	2.166	1.982	1.791	1.544	1.601	2.55	1.903	2.741	2.14	Null	1.725
IMAGE:1608925	EXOSC3	None	0.804	0.928	1.121	1.051	0.973	1.18	1.167	1.392	1.245	1.012	1.23	1.479	1.199	1.738	1.329	Null	1.388
IMAGE:1608999	None	None	1.479	1.294	1.38	1.254	1.488	1.198	1.396	1.532	1.357	1.438	1.473	1.97	1.367	1.562	1.696	Null	1.569
IMAGE:1609537	WNK1	None	0.861	0.693	0.818	0.946	0.913	0.848	1.006	1.031	Null	1.021	1.003	1.136	0.757	1.39	Null	1.099	1.353
IMAGE:1609616	RASGEF1C	None	2.006	1.897	1.97	1.982	2.076	1.753	1.653	1.747	1.47	1.538	1.588	Null	1.294	1.629	1.65	Null	Null
IMAGE:1609625	SELPLG	None	1.53	1.176	1.188	1.339	1.183	1.088	1.297	1.213	1.173	1.1	1.305	1.452	Null	1.643	1.403	Null	Null
IMAGE:1609781	SPATA2L	None	1.129	0.979	1.264	1.271	1.341	1.304	1.339	1.119	1.196	1.146	Null	1.304	1.01	1.503	1.279	Null	Null
IMAGE:1609795	None	None	3.238	3.636	3.886	5.073	5.12	2.803	2.521	2.423	2.544	2.083	Null	2.756	1.843	2.732	1.958	Null	Null
IMAGE:1610029	None	None	1.492	1.022	0.933	0.991	1.4	1.402	1.415	1.465	1.418	1.254	1.22	1.684	1.314	1.688	1.518	1.552	1.427
IMAGE:1610097	None	None	0.705	0.817	1.097	1.147	1.031	1.029	1.095	1.134	1.099	1.059	1.093	1.097	1.076	1.372	1.166	Null	Null
IMAGE:1610146	ST3GAL1	None	1.777	1.301	1.22	1.086	1.197	1.183	1.306	1.167	1.256	0.959	Null	1.036	0.947	Null	1.145	Null	1.185
IMAGE:1610408	NIPSNAP1	None	1.324	0.944	0.948	1.041	1.092	1.066	1.137	1.059	1.006	1.035	1.232	1.168	1.011	1.605	1.28	1.239	1.281
IMAGE:1610448	RPN2	None	1.507	1.167	1.267	1.287	1.316	1.262	1.425	1.317	1.298	1.238	1.349	1.457	1.222	1.802	1.619	1.729	1.584
IMAGE:1610469	None	None	0.844	0.782	0.814	0.906	0.968	0.905	1.126	0.854	0.905	0.978	1.161	0.925	0.977	1.365	1.168	1.351	1.445
IMAGE:1610546	FOXA1	None	1.03	0.86	1.045	1.032	1.035	1.029	1.105	1.066	0.975	0.991	1.166	0.867	0.879	1.273	1.097	Null	Null
IMAGE:1611196	None	None	0.807	0.674	0.779	0.902	1.119	0.879	0.905	0.809	0.828	0.801	0.961	0.736	0.475	1.039	0.907	0.821	0.906
IMAGE:1611306	MAGEA8	None	1.31	1.031	1.124	1.144	1.495	1.105	1.232	1.314	1.212	1.003	1.187	1.113	0.931	1.28	1.287	1.294	1.01
IMAGE:161195	LSM14A	None	1.234	1.193	1.242	1.269	1.427	1.332	1.349	1.23	1.273	1.243	1.569	1.245	1.071	1.32	1.336	1.286	1.208
IMAGE:1611961	LOC645195	None	0.906	0.897	0.936	0.802	1.007	1.115	Null	1.059	1.157	1.01	1.035	1.027	0.912	1.358	1.099	Null	Null
IMAGE:1612075	None	None	1.27	0.969	1.252	1.076	Null	1.438	1.257	1.254	1.313	1.132	1.222	1.183	0.933	1.326	1.298	Null	Null
IMAGE:1613052	CLSTN1	None	1.052	1.018	0.932	1.18	1.368	0.968	1.134	1.192	1.255	1.112	1.457	1.122	0.709	1.138	1.03	1.155	1.236
IMAGE:1613496	None	None	1.002	0.969	1.1	1.306	1.481	1.229	1.305	1.324	1.379	1.028	1.207	1.355	0.99	1.573	1.421	1.478	1.274
IMAGE:161373	PMS2L4	None	1.375	1.039	1.459	1.135	1.325	1.336	1.311	1.115	1.043	1.067	1.135	1.166	1.102	1.412	1.334	Null	Null
IMAGE:1613959	C11orf31	None	1.791	1.432	1.549	1.676	1.491	1.455	1.592	1.671	1.503	1.508	1.662	1.927	1.75	2.004	1.937	Null	1.958
IMAGE:161456	SAA1	None	1.391	1.143	1.253	1.165	1.351	1.277	1.332	1.305	1.155	1.198	1.087	1.163	1.069	1.596	1.218	Null	Null
IMAGE:161458	DHX34	None	1.131	1.075	1.28	1.453	1.404	1.435	1.231	1.289	1.143	1.139	1.357	1.744	1.244	1.573	1.526	1.48	1.533
IMAGE:1616241	SCD	None	0.523	0.404	0.462	0.424	0.802	0.719	0.72	0.591	0.717	0.597	0.991	0.465	0.418	0.733	0.728	0.782	0.83
IMAGE:161823	NUS1	None	1.086	1.019	1.16	1.247	1.441	1.389	1.412	1.065	1.033	0.948	1.219	1.315	1.085	1.404	1.212	Null	1.248
IMAGE:1618942	None	None	2.066	1.775	1.753	2.065	2.416	2.174	2.109	1.979	1.929	1.879	2.471	1.921	1.332	1.77	1.793	1.498	1.536
IMAGE:1618978	C11orf82	S	1.63	1.484	1.714	1.617	1.311	1.016	1.12	1.503	1.623	1.515	1.566	1.297	0.825	1.247	1.402	Null	1.501
IMAGE:1618989	ELOVL5	None	0.892	0.912	1.058	1.083	1.268	1.016	1.109	1.004	1.141	0.927	1.062	0.797	0.691	0.993	1.021	Null	1.134
IMAGE:1618999	TMX3	None	1.016	0.941	1.077	0.84	1.084	1.157	1.171	1.247	1.3	1.033	1.125	0.866	0.728	1.092	1.091	Null	Null
IMAGE:1619049	CBWD5	None	1.475	1.087	1.437	1.215	1.33	1.36	1.372	1.378	1.425	1.45	1.429	1.542	1.136	1.847	1.55	1.66	1.577
IMAGE:1619091	CDC40	None	1.271	0.966	1.174	1.098	1.396	1.417	1.398	1.239	1.284	1.281	1.567	1.29	1.008	1.369	1.271	Null	Null
IMAGE:1619109	None	None	1.563	1.116	1.371	1.398	1.155	1.378	1.437	1.281	1.202	1.36	1.654	1.521	1.445	2.085	1.962	2.042	Null
IMAGE:1619219	None	None	1.054	0.697	0.915	0.811	1.028	0.834	Null	1.062	Null	0.847	1.013	0.933	0.872	1.268	1.002	Null	0.876
IMAGE:1619452	None	None	1.133	0.909	0.992	1.182	1.171	1.154	1.129	1.129	1.339	1.105	1.329	1.459	1.158	1.713	1.446	Null	Null
IMAGE:1619453	None	None	1.309	0.981	1.604	1.39	Null	1.285	1.11	1.265	1.242	1.175	1.509	1.443	0.945	1.221	1.277	Null	Null
IMAGE:161950	None	None	1.027	0.955	0.988	1.476	1.425	1.135	1.258	1.172	1.077	1.122	1.284	1.435	1.091	1.411	1.299	1.121	1.403
IMAGE:1619759	RANGAP1	G2/M	1.165	1.13	1.264	1.472	1.475	1.052	1.023	1.088	1.103	1.223	1.531	1.505	1.071	1.289	1.296	Null	Null
IMAGE:161988	MGAT4A	None	1.152	0.916	0.961	1.118	1.294	1.232	1.286	1.31	1.238	1.109	1.15	1.442	1.127	Null	1.157	Null	1.296
IMAGE:161992	MYOF	None	1.919	1.67	2.075	1.98	2.184	1.854	1.999	1.977	2.061	1.798	1.879	2.165	1.629	1.968	1.508	1.45	1.505
IMAGE:161993	CEBPB	None	1.4	0.939	1.319	1.177	1.263	1.044	0.937	1.197	1.226	1.042	1.168	1.142	1.075	1.356	1.308	1.576	1.585
IMAGE:1620550	SAMD4A	None	1.674	1.192	1.497	1.634	2.213	1.708	1.785	1.917	1.818	1.74	1.67	2.019	1.513	2.084	1.421	Null	1.588
IMAGE:1620818	LOC100288357|38972	None	1.562	1.148	1.339	1.455	2.069	1.801	1.755	2.016	1.786	1.762	1.606	2.037	1.431	2.102	1.686	1.569	1.558
IMAGE:1621820	CAMTA2	None	1.293	1.2	1.348	1.23	1.423	1.291	1.356	1.381	1.309	1.178	1.325	1.237	1.078	1.638	1.487	Null	1.403
IMAGE:1621826	None	None	1.157	1.027	1.132	1.018	1.449	1.259	1.197	1.308	1.179	1.063	1.282	Null	0.917	1.446	1.296	Null	Null
IMAGE:1621828	C17orf53	None	Null	1.544	1.645	1.616	1.481	1.227	1.625	1.85	1.557	1.483	1.497	1.539	1.127	1.818	1.465	Null	Null
IMAGE:1621993	SNX7	None	1.273	0.905	1.336	1.061	Null	1.274	1.471	1.393	1.321	1.084	1.178	1.49	0.865	1.456	1.352	Null	1.214
IMAGE:162211	ABCD3	None	1.209	0.834	0.837	0.765	0.937	1.068	1.061	1.036	1.006	0.981	1.142	0.973	0.758	1.233	Null	1.097	1.052
IMAGE:1622338	FAM166B	None	1.299	1.031	1.202	1.19	1.242	1.06	1.231	1.404	1.137	1.211	1.188	Null	1.059	1.499	1.361	Null	Null
IMAGE:1622573	None	None	1.124	1.103	1.156	0.985	1.259	1.152	1.274	Null	1.535	0.989	1.373	1.125	1.08	1.707	1.209	Null	1.253
IMAGE:162262	PRKD3	None	1.294	1.034	1.312	1.026	1.126	1.09	1.334	1.297	Null	1.172	1.219	1.256	1.121	1.627	1.386	Null	Null
IMAGE:1623016	None	None	0.583	0.99	1.493	1.362	1.52	1.416	1.384	1.313	1.326	1.032	1.271	Null	1.383	1.756	1.768	Null	Null
IMAGE:1623018	None	None	1.027	0.781	0.789	0.819	0.871	0.977	0.92	1.143	1.127	Null	1.012	1.01	0.795	1.048	1.131	Null	1.137
IMAGE:162310	PMP22	None	1.433	0.949	1.273	1.293	1.359	1.015	1.075	1.277	1.201	1.041	1.414	1.394	1.264	1.487	1.311	Null	1.443
IMAGE:1623107	None	None	1.24	1.105	1.283	0.965	1.235	1.104	1.46	1.582	1.185	1.029	1.474	1.39	0.814	1.576	1.275	Null	Null
IMAGE:1623111	None	None	1.009	0.897	0.944	0.956	0.898	0.919	0.954	1.171	0.861	1.05	0.953	1.009	0.696	1.113	0.958	Null	Null
IMAGE:1623191	ESCO2	S	1.576	1.349	1.35	1.182	0.899	0.642	0.858	1.489	1.509	1.368	1.346	1.038	0.631	1.186	1.396	Null	1.456
IMAGE:1623211	AASDH	None	1.078	0.939	1.026	1.026	1.098	1.111	0.983	1.2	Null	1.273	1.474	1.298	1.139	1.462	1.412	Null	Null
IMAGE:1623238	None	None	1.343	1.074	1.175	1.128	1.347	1.054	1.341	1.307	1.173	1.189	1.137	1.188	1.034	1.533	1.368	Null	Null
IMAGE:1623659	ANKRD17	None	Null	0.954	1.201	1.144	1.029	1.154	1.327	1.27	1.16	1.144	1.182	Null	1.164	1.594	1.464	Null	1.285
IMAGE:1623713	LOC646808	None	1.465	1.17	1.28	1.417	1.327	1.075	1.304	1.353	1.258	1.127	1.123	Null	1.672	1.859	1.448	Null	Null
IMAGE:1624563	DBT	None	0.766	Null	0.695	0.569	0.768	0.929	0.806	0.909	1	0.926	0.809	0.792	0.77	1.25	1.327	0.991	0.997
IMAGE:1624695	MTPN	None	0.649	0.504	0.616	0.474	1.082	0.798	0.709	0.653	1.01	0.62	0.76	0.616	0.539	1.2	0.628	0.689	0.611
IMAGE:1624748	RNF160	None	0.82	0.838	0.923	0.864	1.08	0.973	1.173	1.357	1.139	0.911	0.979	1.121	1.084	1.396	1.533	1.363	1.249
IMAGE:1624781	SH3PXD2A	None	1.241	1.12	1.488	1.454	1.254	1.095	1.426	1.408	1.079	1.069	1.191	0.888	1.006	1.418	1.07	Null	1.206
IMAGE:1625240	SOHLH2|C13orf38	None	Null	0.854	0.93	0.906	1.142	1.047	1.145	1.121	0.971	0.994	1.106	1.249	0.846	1.314	1.093	Null	Null
IMAGE:1625276	None	None	1.669	1.172	1.534	1.434	1.314	1.318	1.466	1.467	1.405	1.401	1.567	1.804	1.577	2.043	1.829	2.31	1.937
IMAGE:1625616	None	None	0.692	0.607	0.529	0.665	1.041	0.881	0.865	0.724	1.074	0.67	Null	0.495	Null	0.582	0.475	Null	0.405
IMAGE:1625746	LOC401218	None	1.11	0.713	1.136	1.077	1.536	1.196	1.147	1.417	1.296	0.934	1.047	1.321	1.062	1.621	1.412	1.198	1.323
IMAGE:1625815	None	None	1.116	0.941	1.19	0.998	1.47	1.349	1.35	1.195	1.276	1.091	1.378	0.993	0.716	1.17	1.092	0.956	1.004
IMAGE:1625912	None	None	1.12	0.958	1.53	0.927	1.507	1.054	1.247	1.437	1.488	0.993	1.227	1.189	0.774	1.325	1.333	Null	Null
IMAGE:1625945	NDRG3	None	Null	0.759	1.018	0.877	1.001	0.733	0.995	1.226	0.804	0.998	0.973	0.837	0.977	1.257	1.127	Null	Null
IMAGE:1626161	None	None	0.78	0.661	1.004	1.138	1.094	1.017	0.823	1.033	1.002	1.096	1.073	1.07	0.783	1.153	0.883	Null	1.014
IMAGE:1626409	None	None	1.241	1.04	1.135	1.121	1.001	1.09	1.185	1.158	1.101	1.249	1.252	1.344	1.145	1.59	1.416	Null	1.378
IMAGE:1626426	None	None	0.891	Null	1.078	1	0.986	0.957	1.154	1.566	1.321	0.935	1.224	1.096	1.291	1.442	1.206	Null	Null
IMAGE:1626508	None	None	1.122	1.042	1.12	1.083	1.169	1.016	1.153	0.953	0.868	0.995	1.184	1.014	0.733	1.416	1.378	1.255	1.444
IMAGE:1626793	ATP6V1A	None	1.152	0.885	0.93	0.894	0.947	0.836	0.959	0.996	1.01	0.983	1.193	1.075	0.848	1.344	1.08	Null	1.157
IMAGE:1626836	C7orf26	None	1.828	1.201	1.323	1.243	1.576	1.274	1.328	1.175	1.267	1.011	1.322	1.315	Null	1.426	1.271	Null	1.043
IMAGE:1627154	C11orf17	None	1.702	1.398	1.275	1.417	1.199	1.333	1.371	1.344	1.366	1.388	1.557	1.898	1.192	1.887	Null	Null	1.695
IMAGE:162718	GPT2	None	0.89	0.869	0.728	0.836	1.062	0.82	0.792	1.112	0.818	0.789	0.808	0.79	0.711	1.072	0.987	0.879	0.904
IMAGE:162732	None	None	1.418	0.976	1.215	1.161	1.226	1.114	1.18	1.333	1.35	1.174	1.279	1.641	1.415	1.884	1.472	1.645	1.599
IMAGE:1627724	NOC3L	None	0.924	0.927	1.021	1.093	1.149	1.056	1.129	1.123	0.997	0.919	1.082	1.148	Null	1.102	1.061	Null	1.025
IMAGE:162775	DDX5	None	1.471	1.375	1.174	1.097	1.377	1.138	1.203	1.189	1.328	1.19	1.449	1.22	0.731	0.984	0.984	0.986	0.936
IMAGE:1627875	PLBD2	None	1.158	1.019	1.17	1.133	1.288	1.163	1.232	1.214	Null	1.12	1.208	Null	0.932	1.179	1.191	Null	1.088
IMAGE:1627973	SELI	None	0.555	0.552	0.639	0.617	0.977	0.782	0.606	0.572	0.808	0.615	0.759	0.545	0.363	0.705	0.602	Null	0.405
IMAGE:1628121	ABCG2	None	0.698	0.617	0.83	0.606	0.676	0.704	0.753	0.739	0.711	0.646	0.693	0.727	0.631	0.706	0.784	0.658	0.708
IMAGE:1628142	None	None	1.489	1.157	1.396	1.164	1.355	1.311	1.343	1.462	1.418	1.14	1.34	1.343	1.117	1.551	1.383	Null	1.423
IMAGE:162838	SNX33	None	1.404	1.174	1.337	1.503	1.457	1.457	1.311	1.379	1.151	1.214	1.529	1.595	1.43	1.872	1.553	Null	Null
IMAGE:1628387	ZNF831	None	1.004	1.166	1.309	1.245	1.08	1.092	1.052	1.071	1.112	1.136	1.362	1.212	0.758	1.025	1.177	Null	Null
IMAGE:1628407	None	None	1.133	Null	1.769	0.962	1.41	1.241	1.182	1.235	1.301	0.964	Null	1.576	0.641	1.275	1.191	Null	1.035
IMAGE:1628456	ANKRD11	None	0.969	1.016	1.178	1.548	1.543	1.453	1.286	1.264	1.074	1.188	1.472	1.6	1.184	1.488	1.308	Null	1.421
IMAGE:1628581	None	None	1.425	1.155	1.209	1.282	1.23	1.189	1.311	Null	1.273	1.12	1.27	1.57	1.311	1.742	1.588	1.511	Null
IMAGE:1628884	DOC2A	None	1.511	1.151	1.436	1.249	1.208	1.604	1.318	1.372	1.275	1.258	1.56	1.266	1.145	1.538	1.689	Null	1.698
IMAGE:1628944	None	None	1.141	0.921	1.205	1.067	1.338	1.178	1.284	1.712	1.26	1.493	1.277	1.12	0.717	1.36	1.278	Null	Null
IMAGE:1629113	PBK	M/G1	1.028	0.512	0.9	0.93	0.935	0.761	0.77	0.978	0.894	1.109	1.351	1.23	1.014	1.127	1.073	Null	1.182
IMAGE:1629165	PI4KAP2|PI4KAP1	None	1.334	0.965	1.376	Null	1.471	1.403	1.34	1.358	1.164	1.168	1.273	1.317	1.151	1.426	1.504	Null	Null
IMAGE:1629212	TCEAL5	None	1.183	0.846	1.254	1.084	1.304	1.123	1.21	1.419	1.3	1.174	1.378	1.286	1.058	1.327	1.233	Null	1.196
IMAGE:1629227	GJC1	None	1.213	1.089	1.174	1.196	1.208	1.004	1.212	Null	1.193	0.977	Null	1.039	0.904	1.275	1.129	Null	1.057
IMAGE:1629264	TIMM44	None	1.307	0.994	1.108	1.271	1.597	1.039	1.173	1.398	1.293	1.151	1.386	1.591	1.059	1.516	1.183	Null	1.224
IMAGE:1629414	CADM4	None	1.513	1.273	1.413	Null	1.374	1.519	1.342	1.51	1.222	1.221	1.438	Null	1.191	1.755	1.508	Null	1.63
IMAGE:162975	None	None	1.215	0.979	1.171	1.153	1.219	0.933	1.056	1.051	1.07	1.07	1.128	1.217	1.038	1.363	1.426	1.355	1.343
IMAGE:1630031	None	None	1.064	0.853	1.009	1.013	1.16	1.058	1.163	1.27	1.062	1.133	1.205	1.062	1.082	1.306	1.166	Null	1.051
IMAGE:1630411	None	None	1.314	0.977	1.304	1.08	1.21	1.414	1.373	1.346	1.432	1.16	1.396	1.478	1.096	1.799	1.221	1.294	1.507
IMAGE:1630676	None	None	0.762	0.951	1.321	1.309	1.643	1.518	1.542	1.34	1.308	1.167	1.25	1.241	1.016	1.443	1.404	Null	1.339
IMAGE:1630990	None	None	1.83	1.287	1.338	1.485	1.488	1.297	1.382	1.662	1.282	1.314	1.65	2.009	2.001	Null	2.037	2.301	2.257
IMAGE:1630998	EIF2B5	None	1.191	1.092	1.177	1.143	1.34	1.128	0.956	1.22	1.196	1.192	1.372	1.725	1.252	1.766	1.664	1.631	1.536
IMAGE:1631194	DYNLT1	None	1.599	1.257	1.262	1.175	1.105	0.91	1.005	1.15	1.165	1.079	1.22	1.372	1.181	1.525	1.298	Null	Null
IMAGE:1631238	ZBTB2	None	1.153	1.011	1.278	1.204	1.797	1.29	1.34	1.372	1.258	1.036	1.153	1.265	0.936	1.2	1.165	Null	Null
IMAGE:1631355	KIAA0100	None	0.792	0.681	0.728	0.915	1.558	1.35	1.159	1.071	1.252	0.863	1.089	0.962	0.638	1.043	0.995	0.83	0.825
IMAGE:1631384	UFC1	None	Null	1.38	1.398	1.482	1.293	1.327	1.524	1.494	1.445	1.402	1.376	1.801	1.399	1.714	1.633	Null	Null
IMAGE:1631391	None	None	1.279	0.916	1.132	1.271	1.252	1.182	1.268	1.498	1.283	1.316	1.312	Null	0.927	1.531	1.329	Null	1.382
IMAGE:1631546	MAGEA6	None	1.152	0.992	1.269	1.329	1.841	1.172	1.469	1.355	1.368	1.098	1.153	1.162	1.127	1.354	1.564	1.481	1.422
IMAGE:1631555	RAB7B	None	Null	0.988	1.298	1.189	1.417	1.235	1.265	1.326	1.215	1.167	1.262	1.632	1.263	1.589	1.47	Null	Null
IMAGE:1631621	None	None	0.868	0.986	1.201	1.154	1.235	1.223	1.395	1.428	1.297	1.172	1.242	1.427	1.224	1.436	1.423	Null	1.337
IMAGE:1631649	CSNK2B	None	1.546	1.279	1.593	1.408	1.311	1.435	1.497	1.483	1.736	1.496	Null	2.037	1.909	2.237	1.933	Null	Null
IMAGE:1631663	LASP1|micronovel	None	1.321	1.151	1.313	1.634	2.062	2.012	Null	1.773	1.567	1.393	1.69	1.872	1.327	1.949	1.666	1.467	1.392
IMAGE:1631699	VCP	None	1.174	0.916	1.128	0.973	1.194	1.315	1.3	1.199	1.255	1.064	1.161	1.395	1.424	1.63	1.537	1.366	1.653
IMAGE:1631713	SEPT2|Septin2	None	1.292	1.099	1.195	1.335	1.308	1.303	1.305	1.236	1.283	1.222	1.422	1.101	0.956	1.459	1.393	Null	1.395
IMAGE:1631735	C1orf151	None	1.683	1.444	1.655	1.402	1.334	1.723	1.822	1.82	Null	1.499	1.575	1.921	1.97	2.399	1.944	1.375	2.034
IMAGE:163174	TCEA1	None	1.472	1.121	1.457	1.164	1.39	1.283	1.436	1.182	1.148	1.283	1.426	1.455	1.021	1.576	1.343	1.604	1.568
IMAGE:1631747	MEA1	None	Null	1.238	1.544	1.483	1.409	1.48	1.374	1.083	1.394	1.333	1.519	1.749	1.406	1.825	1.647	Null	Null
IMAGE:1631820	None	None	1.168	0.963	1.645	1.363	1.825	1.237	1.673	1.439	1.246	1.117	1.534	1.906	1.413	2.043	1.493	Null	1.365
IMAGE:1631874	NMD3	None	0.924	0.868	0.886	0.779	1.515	1.039	1.085	0.969	1.103	0.804	1.058	1.035	0.743	1.17	0.867	0.881	0.812
IMAGE:1632011	NPR2	None	1.021	1.05	1.248	1.209	1.276	1.305	1.288	1.176	1.298	1.132	1.284	1.207	1.077	1.481	1.238	Null	1.222
IMAGE:1632038	C20orf177	None	1.246	0.786	1.128	0.955	1.186	0.963	1.139	1.233	1.153	1.006	1.066	0.896	0.807	1.065	0.995	Null	1.019
IMAGE:1632095	XRN1	None	1.14	0.821	1.269	1.177	1.443	0.996	1.263	Null	1.294	Null	1.262	1.468	1.164	1.536	1.318	Null	1.123
IMAGE:1632120	COPE	None	2.261	1.516	2	1.73	2.047	1.709	1.808	1.957	1.7	1.668	2.16	2.404	1.753	2.524	2.226	2.334	2.348
IMAGE:1632154	HMHA1	None	2.055	1.542	Null	1.97	2.389	1.984	1.774	2.038	1.828	1.762	2.166	2.438	1.72	2.541	2.232	Null	2.183
IMAGE:1632157	COBL	None	1.236	0.868	1.221	1.222	1.311	1.116	1.207	1.21	1.196	1.183	1.404	1.668	1.313	1.572	1.332	Null	1.433
IMAGE:1632161	SNRPD3	None	1.814	1.38	1.57	1.415	1.323	1.37	1.524	1.783	1.69	1.722	1.634	1.881	1.898	2.242	2.028	2.208	2.162
IMAGE:1632225	None	None	2.022	1.708	Null	2.049	1.633	1.853	1.648	1.94	1.502	1.629	1.909	2.203	2.054	2.531	2.077	2.323	2.184
IMAGE:1632235	ZNF552	None	0.815	0.717	0.799	0.703	1.084	1.021	1.013	1.048	1.065	0.781	0.903	Null	0.659	0.938	0.972	Null	Null
IMAGE:1632247	ZNF768	None	1.375	0.942	1.256	1.165	1.34	1.346	1.353	1.374	1.343	1.09	1.422	1.413	1.057	1.424	1.472	Null	1.46
IMAGE:1632368	ERI1	None	0.814	0.788	0.78	0.707	1.121	0.994	1.014	1.088	1.215	0.832	0.963	0.819	0.687	1.152	1.046	0.707	0.96
IMAGE:1632487	WISP2	None	1.372	0.988	1.197	1.258	1.065	1.068	1.084	1.179	0.964	1.168	1.357	1.077	1.193	1.463	1.336	Null	Null
IMAGE:1632595	LINGO1	None	1.274	1.033	1.376	1.214	1.404	1.339	1.269	1.403	1.401	1.147	1.162	Null	1.025	1.423	1.381	Null	Null
IMAGE:1634584	None	None	1.087	0.87	1.908	1.003	1.554	1.166	1.06	1.312	1.4	1.054	1.16	1.655	0.816	1.442	1.48	Null	1.253
IMAGE:1634962	None	None	1.259	0.993	Null	1.016	1.373	1.378	1.314	1.217	1.267	0.965	1.267	1.744	0.964	1.581	1.376	Null	Null
IMAGE:1635032	GAR1	None	1.208	0.78	1.436	1.301	1.549	1.244	1.123	1.178	1.167	1.268	1.503	1.675	1.297	1.799	1.617	Null	Null
IMAGE:1635162	None	None	1.053	0.915	1.044	0.839	1.198	1.001	1.335	1.153	1.119	1.099	1.038	1.617	1.152	1.552	1.207	1.204	1.172
IMAGE:1635163	HAAO	None	Null	1.265	1.458	1.46	1.618	1.549	1.456	1.561	1.413	1.54	1.454	1.705	1.822	1.971	1.525	Null	1.692
IMAGE:1635178	None	S	0.94	0.784	0.801	0.737	1.011	0.819	1.208	1.212	1.148	0.822	0.877	0.63	0.526	0.968	0.878	Null	0.635
IMAGE:1635181	None	None	1.289	0.948	1.365	1.185	1.074	1.21	1.189	1.254	1.325	1.08	1.317	1.595	1.278	1.605	1.346	1.471	0.939
IMAGE:1635186	RCC2	None	1.26	1.041	1.16	1.329	1.57	1.535	1.401	1.531	1.61	1.375	1.642	1.541	1.077	1.739	1.703	1.641	1.5
IMAGE:1635201	None	None	0.976	0.895	1.305	0.945	1.351	1.097	1.21	1.284	1.149	1.005	1.018	Null	0.891	1.216	1.08	Null	Null
IMAGE:1635221	ETNK1	None	0.454	0.735	1.2	0.816	1.112	0.899	1.112	1.065	1.244	0.89	1.157	Null	0.682	1.156	1.09	Null	0.814
IMAGE:1635260	COMT|ARVCF	None	1.572	1.241	1.613	1.474	1.734	1.579	1.632	1.669	1.595	1.396	1.641	2.274	1.83	2.108	1.824	1.992	1.975
IMAGE:163528	PALM	None	1.238	1.067	1.316	1.079	1.26	1.212	1.275	1.41	1.27	1.133	1.184	1.46	1.303	1.722	1.472	Null	1.459
IMAGE:1635286	EIF6	None	1.882	1.545	1.806	1.927	1.717	1.707	1.708	1.907	1.633	1.523	1.828	2.498	2.227	2.337	2.096	Null	2.217
IMAGE:1635288	TXN2	None	1.607	1.185	1.224	1.091	1.09	1.065	1.067	1.271	1.261	1.105	1.279	1.62	1.41	1.73	1.469	Null	1.751
IMAGE:1635295	EIF3A	None	1.03	1.019	0.945	1.221	1.281	1.21	1.097	1.135	1.022	1.073	1.295	1.584	0.966	1.039	1.173	0.971	1.029
IMAGE:1635320	ACCN2	None	1.739	1.15	1.526	1.38	1.666	1.418	1.565	1.616	1.6	1.329	1.518	1.767	1.59	2.101	1.648	Null	Null
IMAGE:1635352	TMEM165	None	1.436	1.33	1.517	1.63	1.878	1.444	1.691	1.436	1.444	1.259	1.503	1.478	1.111	1.728	1.316	1.317	1.398
IMAGE:1635359	RASD1	None	1.065	0.991	1.152	1.033	1.296	1.176	1.223	1.127	1.259	1.112	1.183	1.144	0.96	1.375	1.073	1.113	1.032
IMAGE:1635382	None	None	1.587	1.162	1.408	1.161	1.384	1.289	1.367	1.594	1.356	1.255	1.362	1.383	1.104	1.38	1.358	Null	Null
IMAGE:1635538	SDC1	None	1.741	1.162	1.358	1.33	1.411	1.429	1.574	1.504	1.445	1.181	1.338	1.641	1.369	1.964	1.728	1.724	1.673
IMAGE:1635570	GATC	None	0.98	0.884	1.022	1.116	1.085	1.039	1.159	1.131	1.137	1.006	1.125	1.191	0.998	Null	1.161	1.254	1.155
IMAGE:1635603	ARL5A	None	0.95	0.922	0.887	1.01	1.169	1.145	0.978	1.126	1.127	0.995	1.143	1.061	0.743	1.195	1.218	Null	Null
IMAGE:1635681	NDUFA2	None	1.962	1.668	1.76	1.638	1.489	1.604	1.618	1.673	1.713	1.52	2.014	2.316	1.952	2.463	2.313	2.402	2.189
IMAGE:163579	RAB3A	M/G1	1.778	1.203	1.258	1.339	1.572	1.491	1.512	1.366	1.274	1.291	1.341	1.853	1.423	1.919	1.571	1.652	1.683
IMAGE:1635951	SLC22A6	None	Null	0.768	1.287	1.139	0.949	0.988	1.118	1.251	1.021	1.281	1.319	1.172	1.142	1.558	1.381	Null	Null
IMAGE:1636060	RNF146	None	1.404	0.802	1.709	1.311	1.654	1.266	1.072	1.34	1.509	1.189	1.463	1.755	1.028	1.655	1.472	Null	1.795
IMAGE:1636069	MRPL12	None	1.413	1.115	1.312	1.265	1.283	1.21	1.204	1.44	1.314	1.266	1.767	2.419	1.7	2.346	1.854	1.87	1.941
IMAGE:1636080	IFT88	None	Null	1.018	1.178	1.254	1.028	1.117	1.273	1.3	1.358	1.111	1.25	1.49	1.272	1.966	1.449	Null	Null
IMAGE:1636092	NPLOC4	None	1.56	1.272	1.496	1.491	1.43	1.27	1.209	1.415	1.301	1.269	1.627	1.375	0.973	1.29	1.359	Null	1.366
IMAGE:1636133	LOC727869	None	Null	1.013	1.458	1.193	Null	1.221	1.102	1.298	1.265	1.143	1.236	1.614	1.326	1.833	1.676	Null	1.719
IMAGE:1636133	LOC727869	None	1.212	1.015	1.119	1.093	1.315	1.284	1.275	1.402	1.314	1.052	1.313	1.28	1.059	1.611	1.517	Null	1.524
IMAGE:1636139	ATP13A2	None	1.308	1.135	1.447	1.28	1.436	1.264	1.387	1.371	1.195	1.254	1.319	1.339	1.197	1.584	1.539	Null	Null
IMAGE:1636148	DGUOK	None	1.832	1.402	1.785	1.681	2.015	1.744	1.8	1.856	1.473	1.505	1.803	2.31	2.104	2.367	2.063	2.211	2.195
IMAGE:1636171	None	None	1.694	1.18	1.206	1.324	1.331	1.115	1.393	1.362	Null	1.455	1.484	1.87	1.548	1.84	1.595	Null	1.864
IMAGE:1636176	PLXNB2	None	1.4	1.147	1.401	1.45	1.563	1.521	1.433	1.437	1.272	1.199	1.498	Null	1.302	1.705	1.585	Null	1.587
IMAGE:1636206	RHBDF1	None	1.327	1.071	1.216	1.23	1.383	1.085	1.217	1.297	1.388	1.314	1.47	1.904	1.323	1.679	1.409	1.496	1.528
IMAGE:1636251	BAG1	None	1.497	1.275	1.476	1.419	1.548	1.314	1.392	1.675	1.435	1.414	1.844	2.142	1.837	2.389	2.136	Null	2.299
IMAGE:1636266	None	None	Null	1.004	1.488	1.165	1.137	1.174	1.105	1.143	1.005	1.161	1.247	1.368	1.227	1.465	1.398	Null	1.845
IMAGE:1636349	SEP15|Selenoprotein	None	1.818	1.336	1.775	1.593	1.565	1.672	1.733	1.69	1.612	1.589	1.677	1.823	1.683	2.037	1.7	2.06	1.973
IMAGE:1636436	LIN7A	None	1.29	0.878	1.05	1.108	1.438	1.136	1.045	1.218	1.28	1.145	1.232	Null	1.14	1.474	1.361	Null	1.342
IMAGE:1636448	FAM124A	None	1.246	0.996	1.115	1.208	1.412	1.154	1.08	1.339	1.324	1.25	1.46	1.367	1.037	1.405	1.239	Null	1.188
IMAGE:1636463	None	None	1.401	1.044	1.244	1.199	1.094	1.253	1.106	1.549	1.425	1.356	1.584	1.871	1.722	2.487	2.06	2.055	2.009
IMAGE:1636478	BOD1	None	1.017	0.964	1.144	1.204	1.121	0.921	1.066	0.996	1.065	0.921	1.255	1.444	1.333	1.505	1.264	1.299	1.593
IMAGE:1636496	None	None	2.468	1.636	2.08	1.555	1.736	1.398	1.403	1.447	1.806	1.902	1.837	2.22	1.551	2.326	1.595	1.586	1.957
IMAGE:1636539	EIF4A2	None	1.09	0.909	0.993	1.056	1.004	0.957	1.1	1.025	1.043	1.085	1.124	1.262	1.018	1.544	1.548	1.847	1.767
IMAGE:1636553	CHCHD5	None	1.322	1.072	1.424	1.303	1.027	1.064	1.142	1.272	1.358	1.218	1.447	1.81	1.572	Null	1.717	1.803	1.755
IMAGE:1636707	EIF3H	None	1.233	0.997	1.168	1.182	1.332	1.451	1.432	1.168	1.258	1.26	1.431	1.688	1.357	1.941	1.502	1.563	1.63
IMAGE:1636741	UBAC2	None	1.165	0.821	0.934	1.14	1.244	1.198	1.431	1.305	1.243	1.244	1.285	1.68	1.149	1.782	1.341	1.424	1.664
IMAGE:1636795	HCFC1|CHDH	None	1.654	1.219	1.396	1.363	1.505	1.218	1.304	1.447	1.517	1.308	1.754	2.226	1.484	2.011	1.566	Null	1.882
IMAGE:1636801	ANKRD10	None	1.099	0.954	1.404	1.346	1.149	1.106	0.922	1.005	1.032	0.983	1.172	1.227	1.088	1.32	1.328	Null	1.387
IMAGE:1636836	GALK1	None	1.152	1.237	1.384	1.329	1.275	1.163	1.141	1.13	1.124	1.263	1.466	1.334	1.434	1.354	1.342	Null	Null
IMAGE:1636837	INO80	None	1.073	0.905	1.054	1.196	1.093	1.075	0.996	1.331	1.3	1.02	1.307	1.498	1.041	1.463	1.048	1.333	1.411
IMAGE:1636853	ZNF326	None	1.24	0.862	1.113	1.058	1.248	1.188	1.396	1.24	1.239	1.051	1.072	1.439	0.993	1.316	1.318	Null	1.16
IMAGE:1636853	ZNF326	None	1.423	1.096	1.305	1.369	1.803	1.396	1.88	1.758	1.423	1.359	1.743	Null	1.36	1.722	1.727	1.281	1.413
IMAGE:1636876	TUBB2C	G2	2.13	1.749	2.373	2.35	1.989	1.2	0.943	1.288	1.397	1.667	2.03	2.2	1.437	1.511	1.609	2.058	2.197
IMAGE:1636877	N4BP2L2	None	Null	0.843	1.248	1.032	1.241	1.216	1.09	1.222	1.021	1.03	1.232	1.354	0.986	1.435	1.187	Null	1.261
IMAGE:1636908	MDH2	None	1.528	1.221	1.137	1.146	1.378	1.353	1.356	1.516	1.266	1.284	1.358	1.658	1.723	Null	1.779	2.045	1.868
IMAGE:1637203	C1QA	None	0.655	0.95	1.155	1.124	1.061	1.138	1.4	1.157	1.164	0.969	1.113	1.453	1.228	Null	1.383	Null	Null
IMAGE:1637206	TMEM184B	None	1.683	1.304	1.555	1.808	1.991	1.802	1.709	1.579	1.4	1.29	1.356	1.447	1.347	1.639	1.36	1.521	1.493
IMAGE:1637252	None	None	1.432	0.811	1.19	1.277	1.502	1.357	1.49	1.516	1.64	1.337	1.331	1.712	1.241	1.529	1.479	1.423	1.499
IMAGE:1637282	HK2	None	1.332	0.923	1.023	0.972	1.174	0.941	0.963	1.096	1.105	1.02	1.108	1.217	0.906	1.492	1.145	Null	1.253
IMAGE:1637296	RPS24	None	1.449	1.191	1.548	1.436	1.617	1.683	1.555	1.744	1.835	1.56	1.567	1.873	1.912	2.42	2.251	2.231	1.937
IMAGE:1637343	PPP1CC	None	1.376	1.214	1.277	1.439	1.798	1.636	1.498	1.2	1.415	1.405	1.651	1.684	1.212	1.804	1.463	1.839	1.658
IMAGE:1637593	PQBP1	None	1.999	1.337	1.584	1.723	1.886	1.655	1.709	1.738	1.445	1.518	1.558	2.145	1.576	1.844	1.783	1.755	1.855
IMAGE:1637644	None	None	1.46	1.276	1.267	1.307	1.568	1.385	1.515	1.383	1.418	1.371	1.47	1.552	1.405	1.728	1.512	Null	Null
IMAGE:1637726	None	None	2.275	1.661	1.843	1.777	1.654	1.476	1.432	1.589	1.449	1.407	1.58	1.57	1.392	1.781	1.546	1.535	1.693
IMAGE:1637728	TADA2L|TADA2A	None	0.979	0.892	1.114	1.146	1.264	0.973	1.255	1.283	1.417	1.17	1.313	1.34	1.08	1.318	1.255	Null	1.423
IMAGE:1637751	OXA1L	None	1.549	1.145	1.314	1.234	1.275	1.076	1.092	1.193	1.144	1.208	1.517	1.502	1.267	1.841	1.458	1.639	1.645
IMAGE:1637756	ENO1	None	1.039	0.85	0.827	0.891	1.304	0.993	1.065	1.193	1.309	1.12	1.431	1.29	0.991	1.624	1.577	1.51	1.34
IMAGE:1637791	ANP32E	M/G1	1.526	1.442	1.776	1.805	1.733	1.522	1.634	1.379	1.453	1.666	1.956	2.223	1.679	1.696	1.777	2.294	2.219
IMAGE:1638208	None	None	0.959	0.863	0.955	1.065	1.325	1.215	1.243	1.496	1.281	1.161	1.097	1.28	1.102	1.473	1.306	1.23	1.312
IMAGE:1638550	PRKX	None	0.333	0.259	0.306	0.314	0.445	0.406	0.397	0.475	0.425	0.463	0.432	0.313	0.334	0.442	0.556	Null	0.55
IMAGE:1638552	C1orf194	None	Null	0.953	1.21	1.093	1.489	1.151	1.27	1.344	1.44	1.082	Null	1.332	1.04	1.379	1.285	Null	1.188
IMAGE:1638584	AMOTL1	None	0.997	Null	0.672	0.686	0.954	0.775	0.994	0.842	1.014	0.731	0.765	0.615	0.604	1.092	0.877	Null	0.813
IMAGE:1638695	None	None	1.105	0.869	1.468	1.088	1.1	1.21	1.258	1.491	1.318	1.119	Null	1.434	0.969	1.226	1.598	Null	1.18
IMAGE:1638803	None	None	1.037	0.839	0.977	0.951	0.896	1.147	1.129	1.322	1.104	0.903	1.055	1.064	1.014	1.26	1.326	Null	Null
IMAGE:1638893	LOC440459	None	1.762	1.738	1.641	1.314	1.307	1.043	1.196	1.109	1.271	1.084	1.381	1.41	1.032	1.518	1.23	Null	1.316
IMAGE:1638928	NFYA	None	0.905	Null	1.189	0.961	1.214	0.949	1.23	1.078	1.305	1.143	1.012	0.943	0.786	1.326	1.225	Null	1.01
IMAGE:1639072	FBRSL1	None	1.47	0.914	1.474	1.538	1.545	1.406	1.503	1.356	1.477	1.251	1.512	1.969	1.584	1.871	1.55	1.638	1.781
IMAGE:1639080	FLJ35946	None	0.843	0.947	0.965	1.03	1.353	1.18	1.263	1.242	1.373	1.012	1.217	1.302	0.909	1.394	1.498	1.453	1.267
IMAGE:1639103	None	None	1.992	1.416	1.53	1.549	1.663	1.47	1.326	1.406	1.256	1.08	1.208	1.44	1.203	1.414	1.12	Null	1.197
IMAGE:1639640	None	None	1.296	0.934	1.215	1.272	1.439	1.479	1.287	1.536	Null	1.333	1.584	1.835	1.729	2.048	1.658	1.781	1.686
IMAGE:1639732	PRKACG	None	1.272	0.986	1.331	1.288	1.51	1.387	1.288	1.382	1.308	1.278	1.362	1.466	1.21	1.601	1.38	Null	1.32
IMAGE:1640332	None	None	1.146	0.992	1.055	1.181	1.211	1.14	1.296	1.067	Null	1.232	1.266	1.264	1.054	1.561	1.304	Null	Null
IMAGE:1640586	DUSP3	None	1.125	0.806	1.006	0.993	1.252	1.023	1.027	0.958	0.918	0.914	1.074	0.938	0.77	1.129	1.057	Null	1.11
IMAGE:1640634	RRM2B	None	Null	0.863	0.949	0.926	0.896	1.066	1.032	1.037	0.887	0.872	1.074	0.992	0.831	1.14	1.053	Null	Null
IMAGE:1640707	SMARCA2	None	1.068	0.791	1.15	1.055	1.044	0.937	1.146	Null	1.018	1.038	Null	1.232	0.928	1.388	1.177	Null	1.404
IMAGE:1640854	None	None	1.195	0.933	1.149	1.102	1.181	1.229	1.063	1.239	1.23	1.103	1.116	1.328	1.255	1.522	1.239	Null	Null
IMAGE:1640889	None	None	0.85	0.705	0.663	0.598	1.325	0.916	0.91	0.886	Null	0.89	0.805	0.591	0.563	0.843	0.883	Null	0.624
IMAGE:1640931	WDR62	G2	1.544	1.299	1.616	1.611	1.335	1.462	1.433	1.81	1.63	1.665	1.658	1.485	1.25	1.643	1.697	Null	Null
IMAGE:1641097	PHF20L1	None	1.064	0.835	1.063	0.935	1.149	0.895	0.78	1.177	1.228	1.24	0.999	1.444	0.939	1.04	1.243	Null	1.263
IMAGE:1641282	CCDC138	None	1.002	0.798	1.028	0.959	1.168	0.852	1.124	1.235	Null	1.12	1.097	1.244	0.713	1.164	1.325	Null	1.048
IMAGE:1641597	None	None	1.255	1.017	1.3	1.162	1.105	1.378	1.364	1.277	1.168	1.175	1.273	Null	1.011	1.291	1.321	Null	Null
IMAGE:1641675	ACRBP	None	1.264	Null	1.312	1.08	1.338	1.108	1.182	1.259	1.201	1.165	1.219	1.424	1.174	1.637	1.312	Null	Null
IMAGE:1641728	LOC100129268	None	Null	1.052	1.144	1.186	0.977	1.219	1.134	1.185	1.205	1.07	1.337	1.481	1.44	1.485	1.25	Null	Null
IMAGE:1641822	None	None	1.307	1.186	1.302	1.441	1.705	1.599	1.479	1.398	1.497	1.283	1.407	1.571	1.334	1.596	1.763	1.609	1.412
IMAGE:1642150	CCNH	None	1.425	1.192	1.501	1.409	1.516	1.37	1.295	1.193	1.286	1.331	1.377	1.401	1.13	Null	1.298	1.217	1.23
IMAGE:1642496	CENPO	None	1.339	1.365	1.632	1.555	1.379	1.202	1.321	1.576	1.529	1.426	1.4	1.556	1.18	1.764	1.556	1.583	1.75
IMAGE:1642623	RPRD1B	None	0.982	0.93	1.011	0.771	1.123	1.003	1.141	1.167	1.144	0.965	1.02	0.752	0.727	0.987	0.977	Null	Null
IMAGE:1642807	None	None	1.072	0.925	1.009	1.046	1.307	1.177	1.248	1.09	1.098	1.035	1.218	1.056	0.899	1.518	1.359	Null	1.535
IMAGE:1642847	None	None	1.144	0.995	1.195	1.12	1.388	1.279	1.389	1.252	1.25	1.158	1.19	Null	0.768	1.544	1.398	Null	Null
IMAGE:1643067	TEX14	None	1.38	1.175	1.52	1.225	1.013	1.373	1.433	1.476	1.197	1.344	1.419	1.523	1.222	Null	1.256	Null	Null
IMAGE:1643073	GATAD2B	None	0.786	0.845	0.821	0.885	1.148	1.039	1.052	1.032	1.22	1.053	1.079	0.778	0.793	1.245	1.021	0.897	0.948
IMAGE:1643107	RPL10L	None	1.723	1.331	1.551	1.373	1.38	1.199	1.303	1.661	1.303	1.265	1.417	1.51	1.496	1.695	1.578	Null	Null
IMAGE:1643381	C2orf77	None	1.427	1	1.259	1.131	1.12	1.095	1.089	1.351	1.237	1.179	1.246	1.356	1.358	1.55	1.359	Null	Null
IMAGE:1643411	None	None	1.239	0.967	1	1.177	1.4	1.259	1.217	1.248	1.264	1.091	1.204	1.323	1.014	1.607	1.433	1.486	1.392
IMAGE:1643566	CA9	None	0.769	0.577	0.684	0.602	0.92	0.694	0.687	1.077	1.06	0.774	0.698	0.75	0.827	1.139	1.136	Null	0.994
IMAGE:1643606	RUVBL1	None	0.991	0.913	0.88	0.842	1.511	1.085	1.087	0.991	1.164	0.94	0.978	1.026	0.646	1.026	0.922	0.843	0.934
IMAGE:1643615	TTF2	G2	1.168	0.936	1.16	1.197	1.318	1.081	0.966	1.223	1.262	1.222	1.553	1.518	0.889	1.467	1.295	Null	1.404
IMAGE:1644670	BAZ1A	None	1.164	0.834	1.081	1.187	1.297	1.275	1.384	1.39	1.441	1.286	1.222	1.609	1.164	1.468	1.501	1.517	1.254
IMAGE:1645289	None	None	1.032	1.1	1.121	1.052	1.273	1.293	1.199	1.101	1.406	1.085	1.394	1.308	1.164	1.726	1.582	Null	1.362
IMAGE:1645467	ZZEF1	None	Null	1.083	1.124	0.923	1.328	1.17	1.315	1.291	1.314	1.052	1.547	1.388	0.821	1.406	1.17	Null	1.172
IMAGE:1646048	ECT2	G2/M	0.931	0.923	1.223	1.417	2.201	1.284	0.823	0.994	1.343	1.235	1.822	1.312	0.625	0.803	0.635	0.812	0.93
IMAGE:1646220	WDR35	None	Null	0.822	1.233	0.872	1.202	1.24	1.204	0.888	1.193	0.879	1.117	0.902	0.731	Null	0.921	Null	1.035
IMAGE:1646258	MSH5	None	1.297	1.053	1.196	1.243	1.174	0.967	1.32	1.232	1.311	1.279	1.496	Null	0.865	1.385	1.247	Null	1.243
IMAGE:1646270	None	None	1.093	1.012	1.272	1.033	1.496	1.331	1.271	1.325	1.266	1.175	1.06	1.171	1.095	1.508	1.336	Null	Null
IMAGE:1646480	LOC100129878	None	Null	0.962	1.216	1.211	1.463	1.256	1.096	1.62	1.273	1.174	1.549	1.42	0.956	1.463	1.077	Null	1.231
IMAGE:1646553	SLC7A2	None	1.113	1.144	1.188	1.215	1.596	1.381	1.445	1.386	1.344	1.111	1.282	1.056	0.93	1.34	1.327	1.297	Null
IMAGE:1646592	KIAA1033	None	1.044	0.792	0.819	0.882	1.055	0.952	0.84	0.861	0.967	0.809	0.971	0.918	0.742	1.11	0.896	Null	0.891
IMAGE:1646738	None	None	1.235	1.025	1.036	1.068	1.215	1.388	1.177	1.479	Null	1.008	1.333	1.438	1.012	1.557	1.398	Null	1.186
IMAGE:1646745	PRPF4B	None	1.258	0.935	1.05	1.069	1.154	1.363	1.284	1.301	1.076	1.125	1.174	1.061	0.981	1.272	1.169	Null	Null
IMAGE:1646865	LOC729978	None	1.029	0.845	0.919	1.141	1.196	1.25	1.344	1.285	1.413	0.994	1.11	1.111	0.976	1.31	1.109	1.221	1.042
IMAGE:1647296	ALG10B	None	1.628	1.237	1.558	1.362	0.924	1.391	1.613	1.43	1.466	1.534	1.65	1.612	1.266	1.661	1.48	Null	Null
IMAGE:1647964	None	None	1.086	0.92	1.17	1.029	1.341	1.162	1.101	1.413	1.312	1.146	1.074	1.348	0.93	1.419	1.532	1.668	1.345
IMAGE:1648093	ZNF320	None	1.219	1.24	1.197	1.415	1.317	1.414	1.378	1.475	1.16	1.263	1.42	1.066	1.675	Null	1.808	Null	Null
IMAGE:1648446	SH3GL1P3|LOC651250	None	0.753	0.77	1.083	0.918	1.081	0.99	0.896	1.016	1.196	1.039	0.865	0.957	0.784	1.284	1.245	1.249	1.102
IMAGE:1649407	LOC100131176	None	1.21	0.902	1.223	1.105	1.438	1.39	1.126	1.401	1.275	1.093	1.301	1.353	1.201	1.601	1.497	Null	1.328
IMAGE:1649862	None	None	1.034	0.748	1.36	1.132	1.147	1.092	1.019	1.379	1.313	1.107	Null	1.325	0.831	1.233	1.33	1.31	1.573
IMAGE:1650049	SPTBN1	None	0.851	0.989	0.867	0.945	1.476	1.194	1.07	0.996	1.27	1.024	0.98	1.031	0.817	1.411	1.042	1.102	1.071
IMAGE:1650185	LRRC37A|ARL17A	None	1.121	0.781	0.958	0.888	0.97	1.139	1.185	1.119	1.312	1.127	1.195	1.174	1.068	1.521	1.4	Null	1.346
IMAGE:1650548	TRPM7	None	1.015	0.74	0.998	0.912	0.839	0.994	1.166	1.043	0.915	0.822	0.971	0.996	0.851	1.169	1.022	Null	1.228
IMAGE:1650597	FBXO28	None	0.814	0.73	0.688	0.706	0.948	Null	0.647	Null	0.882	0.745	0.989	0.768	0.515	0.815	0.692	Null	0.748
IMAGE:1650872	VRK3	None	0.985	0.714	0.953	0.911	1.121	1.064	0.853	1.031	0.924	0.909	1.083	0.867	Null	1.071	0.99	Null	Null
IMAGE:1651082	ARRDC3	None	0.798	0.749	1.236	0.76	1.102	0.983	0.93	1.243	1.147	0.803	0.614	0.743	0.647	1.039	1.084	1.169	1.019
IMAGE:1651336	WWC1	None	0.926	0.917	1.569	1.091	1.28	1.07	1.217	1.553	1.262	Null	Null	1.17	1.032	1.32	1.329	Null	1.199
IMAGE:1651519	IL17RA	None	1.28	1.004	1.167	1.105	1.392	1.46	1.498	1.506	1.5	1.254	1.451	1.428	1.137	1.66	1.504	Null	1.337
IMAGE:1651817	PUF60	None	1.372	1.159	1.315	1.275	1.575	1.331	1.199	1.454	1.419	1.276	1.687	1.741	1.409	1.844	1.73	1.645	1.691
IMAGE:1652195	ZNF789	None	0.981	0.894	1.321	1.159	1.504	1.131	1.229	1.515	1.327	1.112	1.241	1.261	1.037	1.449	1.26	1.462	1.287
IMAGE:1655462	None	None	1.209	1.037	1.358	1.264	1.288	1.295	1.265	1.292	1.498	1.207	1.161	1.185	1.179	1.743	1.496	Null	Null
IMAGE:1655795	GNG12	None	Null	1.635	1.826	1.839	2.485	2.274	2.22	1.926	1.977	1.485	1.525	1.821	1.047	1.382	1.465	Null	1.256
IMAGE:1656557	MPP7	None	Null	1.917	2.227	2.416	2.488	2.131	1.906	1.692	1.759	1.643	1.641	1.658	1.092	1.427	1.376	Null	Null
IMAGE:1656967	TSPO2	None	Null	1.048	1.281	1.111	1.297	1.385	1.398	1.249	1.154	1.199	1.235	1.326	1.03	1.534	1.355	Null	Null
IMAGE:1657219	LOC284100	None	0.992	0.933	1.038	1.038	1.387	1.237	1.258	1.06	1.093	1.006	1.128	1.112	0.875	1.363	1.373	1.065	1.106
IMAGE:1657486	NUS1	None	1.038	0.964	1.141	1.212	1.452	1.343	1.5	1.081	1.06	1.05	1.236	1.252	0.858	1.159	1.251	1.189	1.321
IMAGE:1657762	ASAM	None	0.907	0.837	1.229	1.274	1.792	1.546	1.438	1.328	1.196	0.945	1.243	1.461	1.116	1.574	1.256	Null	1.451
IMAGE:165818	FAM110B	None	1.264	Null	1.167	1.155	1.453	1.118	1.333	1.379	1.379	1.241	1.192	1.633	1.248	1.701	1.34	1.735	1.387
IMAGE:165818	FAM110B	None	1.468	1.196	1.458	1.485	1.42	1.341	1.394	1.397	1.36	1.445	1.464	1.414	1.162	1.477	1.57	Null	1.643
IMAGE:1658249	COBL	None	0.91	0.681	1.066	0.903	0.969	0.895	0.888	1.1	1.048	0.809	1	0.916	0.817	1.158	1.127	Null	1
IMAGE:165857	INPP4B	None	1.283	1.051	1.438	1.238	1.309	1.324	1.346	1.368	1.275	1.14	1.306	Null	0.965	1.391	1.211	Null	Null
IMAGE:165878	ITGA8	None	1.387	0.983	1.473	1.291	1.269	1.298	1.238	1.288	1.266	1.125	1.315	Null	1	1.284	1.345	Null	Null
IMAGE:1658859	MEX3B	None	0.959	0.858	0.979	Null	0.984	0.997	1.095	1.161	1.008	1.019	1.082	1.561	1.285	1.486	1.344	Null	Null
IMAGE:1659023	None	None	1.366	1.103	1.246	1.098	1.825	1.359	1.317	1.745	1.448	1.2	1.467	1.633	1.009	1.928	1.564	Null	1.25
IMAGE:1659132	LOC643837	None	Null	0.983	1.266	1.185	1.225	1.259	1.29	1.141	1.227	1.185	1.229	1.33	1.094	1.701	1.243	Null	Null
IMAGE:165921	CEP250	None	1.241	1.054	1.197	1.036	1.531	1.227	1.247	1.474	1.412	1.154	1.297	1.682	1.194	1.591	1.372	Null	1.359
IMAGE:1659364	RDX	None	0.837	0.808	0.835	0.797	1.142	0.815	0.826	0.733	0.845	0.87	1.024	0.804	0.6	1.009	0.797	0.82	0.815
IMAGE:1659382	FLT3LG	None	1.364	1.135	1.096	1.377	1.428	1.393	1.207	1.563	1.496	1.216	1.548	1.821	1.367	1.821	1.666	Null	1.714
IMAGE:1659533	MATN4	None	1.052	0.762	0.94	0.87	1.153	0.85	0.901	1.148	0.981	1.016	1.17	0.981	0.856	1.234	1.174	Null	Null
IMAGE:166004	LTBP4	None	1.716	1.259	1.487	1.538	1.63	1.574	1.64	1.628	1.374	1.435	1.646	1.906	1.982	1.992	1.687	1.869	1.88
IMAGE:1660283	E2F6	None	Null	1.557	1.669	1.652	1.572	1.324	1.422	1.467	1.324	1.246	1.602	1.764	1.292	1.915	1.556	Null	1.664
IMAGE:1660337	FMN1	None	1.345	1.072	1.502	Null	1.368	1.408	1.183	1.401	1.216	1.191	1.361	Null	1.052	1.536	1.562	Null	1.633
IMAGE:1660570	None	None	1.424	1.148	1.355	1.252	1.171	1.465	1.321	1.405	1.322	1.366	1.509	1.89	2.042	2.417	1.949	2.218	2.382
IMAGE:1660596	DDX6	None	0.96	0.936	1.219	1.172	Null	1.189	1.045	1.244	1.063	1.104	1.133	1.199	0.857	1.272	1.072	Null	1.029
IMAGE:1660696	SMC1A	None	1.185	0.969	0.925	1.061	1.31	1.263	1.096	1.302	1.433	1.272	1.524	1.261	1.037	1.628	1.472	Null	1.319
IMAGE:1661126	None	None	0.865	0.804	0.947	0.729	1.269	1.202	0.989	1.097	1.262	0.803	1.102	1.182	0.521	1.064	0.816	0.762	0.843
IMAGE:1661450	NHLRC2	None	1.083	0.96	0.875	1.103	1.238	1.139	1.22	1.067	1.175	1.151	1.017	1.124	1.007	1.383	1.461	Null	1.175
IMAGE:1661732	INPP4B	None	1.121	1.036	1.083	1.179	1.274	1.256	1.314	1.6	1.361	Null	1.43	1.63	1.085	1.538	1.523	1.343	1.473
IMAGE:166195	RNH1	None	1.29	1.06	1.272	1.377	1.518	1.323	1.274	1.404	1.236	1.182	1.522	1.557	1.533	1.815	1.671	1.706	1.855
IMAGE:166199	ADRBK1	None	1.456	1.137	1.327	1.409	1.559	1.294	1.426	1.604	1.489	1.259	1.433	1.47	1.206	1.491	1.576	Null	1.378
IMAGE:1662029	RAB8A	None	1.148	0.861	1.114	1.146	1.528	1.309	1.346	1.263	1.343	1.056	1.303	1.217	0.888	1.265	1.482	Null	1.271
IMAGE:1662163	None	None	1.478	1.016	1.444	1.199	1.46	1.292	1.372	1.416	1.362	1.198	1.469	1.64	1.6	1.855	1.942	2.09	2.021
IMAGE:166236	FAM3A	None	1.332	1.256	1.423	1.384	1.13	1.187	1.456	1.405	1.206	1.185	1.444	1.355	1.219	1.592	1.31	Null	1.547
IMAGE:1663376	ADAMTSL5	None	1.713	1.195	1.333	1.584	1.626	1.564	1.303	1.421	1.286	1.181	1.544	1.394	1.287	1.774	1.795	Null	1.519
IMAGE:1663842	GRHPR	None	1.15	0.909	1.215	0.986	1.082	1.139	1.055	1.336	1.146	0.982	1.188	1.523	1.339	1.892	1.742	1.473	1.614
IMAGE:1664157	NANP	None	1.298	0.969	1.079	1.022	1.316	1.295	1.362	1.343	1.075	1.004	1.245	1.337	1.231	1.566	1.674	Null	1.569
IMAGE:1664515	None	None	1.182	0.856	1.29	1.344	1.239	1.285	1.391	1.367	1.372	1.051	1.057	1.348	1.212	1.432	1.552	1.378	1.402
IMAGE:1664710	MAGOHB	None	Null	1.142	1.261	1.132	1.382	1.249	1.248	1.284	1.304	1.422	1.455	1.391	1.202	1.664	1.532	Null	Null
IMAGE:1665768	None	None	1.063	0.915	0.867	0.874	0.988	0.927	1.102	0.965	0.963	1.091	1.066	1.15	0.883	Null	1.091	1.344	1.083
IMAGE:1665928	SUPT16H	None	1.257	0.934	1.015	0.935	0.997	0.999	1.178	1.159	1.019	0.98	1.038	1.154	0.816	1.221	1.139	Null	0.869
IMAGE:1667058	None	None	1.004	Null	0.967	0.888	1.174	0.829	1.047	1.049	0.98	0.854	1.053	0.974	0.667	Null	1.05	Null	0.942
IMAGE:1667317	SEL1L	None	0.854	0.629	0.83	0.604	0.964	0.917	0.836	0.998	0.939	0.854	1.005	0.86	0.592	0.946	0.974	Null	0.873
IMAGE:1667445	None	None	1.173	0.98	1.029	0.926	1.412	1.096	1.343	1.287	1.286	1.131	1.114	1.318	0.954	1.238	1.273	Null	1.156
IMAGE:1667470	LOC100288209	None	0.969	0.727	0.982	0.842	1.313	1.176	1.268	1.04	1.15	1.025	1.132	0.934	0.795	1.133	0.949	Null	1.057
IMAGE:166805	None	None	1.904	1.548	1.843	2.13	1.883	1.864	1.553	1.887	1.8	2.027	1.954	2.254	2.359	3.487	2.697	3.108	2.652
IMAGE:1668051	ZNF37A	None	0.997	0.737	0.958	0.963	1.039	0.899	1.148	1.049	1.004	0.933	1.06	1.18	0.87	1.338	1.127	Null	1.196
IMAGE:1668102	ZFYVE27	None	1.114	0.936	0.93	0.796	1.033	1.106	1.074	0.984	1.106	0.833	1.089	0.934	0.92	1.293	1.168	Null	0.984
IMAGE:1668487	None	None	1.222	0.9	1.143	Null	1.261	1.21	1.066	1.359	1.162	1.032	1.287	1.197	0.997	1.394	1.394	Null	Null
IMAGE:1668660	None	None	1.291	0.934	1.293	0.995	1.181	1.096	1.178	1.405	1.314	1.087	1.295	1.068	1.085	1.383	1.306	Null	Null
IMAGE:166871	UNC5A	None	1.344	1.058	1.121	1.398	1.27	1.263	1.224	1.342	1.3	1.139	1.3	1.242	Null	1.719	1.407	Null	1.496
IMAGE:1669223	C13orf23	None	1.404	0.999	1.124	1.157	1.509	1.339	1.352	1.356	1.367	1.133	1.292	1.458	1.091	1.392	1.488	Null	1.265
IMAGE:1669232	MSLN	None	1.636	1.063	1.694	1.598	1.106	1.287	1.305	1.481	1.34	1.406	1.476	1.483	1.612	2.008	1.994	Null	2.171
IMAGE:1669248	SLC1A3	None	Null	0.836	0.925	0.966	1.086	1.334	1.461	1.217	1.243	0.941	1.027	1.046	0.851	1.271	1.003	1.21	Null
IMAGE:1669561	SLC25A35	None	1.397	0.966	1.226	1.052	1.35	1.286	1.266	1.372	1.371	1.349	1.475	1.489	1.32	1.694	1.649	Null	1.535
IMAGE:1669672	THY1	None	1.386	1.021	1.457	1.227	1.388	1.35	1.331	1.381	1.356	1.381	1.471	1.38	1.297	2.161	1.612	Null	1.647
IMAGE:167032	PRKCG	None	1.318	1.072	1.228	1.214	1.143	1.112	1.208	1.361	1.237	1.126	1.106	1.299	1.136	1.768	1.386	1.308	1.261
IMAGE:1670323	None	None	1.313	0.852	1.381	1.357	1.716	1.505	1.361	1.38	1.532	1.294	1.31	2.173	1.632	1.744	1.529	1.506	1.441
IMAGE:1670583	None	None	Null	0.722	1.704	1.038	1.088	1.006	1.182	1.256	1.222	Null	1.089	1.201	1.031	1.516	1.284	Null	1.275
IMAGE:1670632	ADORA1	None	Null	1.238	1.567	1.412	1.424	1.348	1.36	1.489	1.318	1.219	1.312	1.541	0.993	1.509	1.521	Null	1.62
IMAGE:1670689	TAF6L	None	1.165	0.836	1.191	1.117	1.224	1.165	1.28	1.382	1.459	1.08	1.253	1.346	1.071	1.399	1.265	Null	1.3
IMAGE:1670960	SPAG1	None	1.286	0.938	1.59	1.251	1.362	1.163	1.282	1.25	1.097	1.022	1.066	0.963	0.95	1.204	1.352	Null	1.137
IMAGE:1670961	RBM26	None	0.844	0.73	0.894	0.74	1.006	1.019	1.078	1.047	1.044	1.004	0.872	0.948	0.689	1.187	1.042	1.012	0.811
IMAGE:1670990	SBNO1	None	0.909	0.715	0.835	0.905	0.976	0.937	1.203	1.031	1.119	0.895	1.031	1.046	0.806	1.095	1.004	Null	0.817
IMAGE:1671108	WNT3	None	1.68	1.212	1.632	1.23	1.802	1.59	1.648	1.554	1.565	1.459	1.723	1.737	1.272	1.694	1.834	1.402	1.829
IMAGE:1671238	None	None	0.987	Null	1.199	0.941	1.137	0.919	1.219	1.41	1.432	1.131	1.063	1.38	1.176	1.497	1.407	1.125	1.295
IMAGE:1671384	ABL1	None	Null	0.732	0.994	0.765	0.896	1.008	1.111	1.049	0.989	0.88	0.968	0.796	0.65	1.141	0.966	Null	Null
IMAGE:1671536	FBXO41	None	1.249	1.065	Null	1.327	1.56	1.358	1.385	1.373	1.271	1.205	1.31	1.503	1.111	1.564	1.398	Null	1.472
IMAGE:1671698	ARID1B	None	0.657	0.641	0.813	0.837	0.957	0.76	Null	0.91	0.922	0.736	0.912	Null	0.587	1.091	0.906	Null	0.875
IMAGE:1671735	WNK1	None	0.853	0.656	0.78	0.913	1.103	0.981	1.006	1.092	1.025	1.049	1.194	1.11	0.916	1.328	Null	1.226	1.276
IMAGE:1671849	None	None	1.13	0.836	1.201	1.233	1.36	1.166	1.12	1.329	1.305	1.033	1.263	1.594	1.227	1.425	1.44	1.237	1.381
IMAGE:1671875	None	None	0.878	0.918	1.12	1.183	0.974	1.04	1.25	1.249	1.194	Null	1.26	1.362	1.142	1.587	1.222	Null	Null
IMAGE:1671876	RNF216	None	Null	0.953	1.045	1.041	1.174	0.911	1.264	Null	1.083	1.002	1.113	1.127	0.896	1.314	1.109	Null	1.267
IMAGE:1671903	LHB	None	1.552	1.065	1.534	1.214	1.444	1.361	1.537	1.352	1.442	1.26	1.396	1.434	1.049	1.634	1.457	Null	1.445
IMAGE:1671993	None	None	0.983	Null	1.35	0.912	1.172	1.043	1.397	1.387	1.354	Null	1.203	1.073	1.026	1.254	1.183	Null	1.312
IMAGE:167205	SELENBP1	None	1.585	1.166	1.319	1.29	1.417	1.364	1.459	1.386	1.484	1.473	1.794	1.55	1.452	2.002	1.724	1.809	1.773
IMAGE:1672662	None	None	1.049	0.745	0.927	1.05	1.077	0.953	1.114	1.078	1.187	0.955	0.968	1.093	0.935	1.107	1.148	Null	Null
IMAGE:167280	PRKCZ|LOC100129828	None	1.524	1.225	1.541	1.543	1.247	1.306	1.436	1.28	1.102	1.317	1.448	1.491	1.271	1.773	1.553	Null	1.694
IMAGE:1673184	None	None	1.003	0.64	0.779	0.709	0.806	0.751	0.998	0.863	0.788	0.825	0.813	0.905	0.863	1.165	1.048	1.266	1.231
IMAGE:1673635	None	None	1.28	1.008	1.364	1.313	1.398	1.114	1.105	1.325	1.444	1.197	1.175	1.627	1.322	1.87	1.727	1.733	1.342
IMAGE:1675391	None	None	0.469	Null	0.51	0.458	Null	0.601	0.681	0.773	0.667	0.721	0.703	0.527	0.638	0.786	0.667	0.587	0.687
IMAGE:1675553	None	None	1.612	1.245	1.261	1.154	1.453	1.292	1.785	1.89	2.191	1.851	2.142	2.227	2.034	2.605	2.494	Null	2.943
IMAGE:1675733	ASCC2	None	0.873	0.795	0.743	0.735	0.927	0.985	0.931	1	0.967	0.916	0.902	1.056	0.827	1.169	1.08	0.951	1.071
IMAGE:1675743	C10orf47	None	1.483	1.162	1.041	1.219	1.324	1.253	1.458	1.357	1.217	1.175	1.312	1.256	0.966	1.4	1.188	Null	Null
IMAGE:1675957	FCN2	None	1.363	0.979	1.107	1.147	1.418	1.097	1.19	1.288	1.23	1.211	1.221	1.535	1.132	1.54	1.27	Null	Null
IMAGE:1675991	RHAG	None	1.671	Null	1.409	1.561	1.362	1.408	1.55	1.344	1.29	1.317	1.63	1.476	Null	1.764	1.626	Null	1.873
IMAGE:1676003	None	None	Null	1.304	1.495	1.472	1.457	1.42	1.468	1.431	1.265	1.499	1.732	1.364	1.395	1.827	1.632	1.794	2.112
IMAGE:1676976	PPA2	None	1.171	1.026	1.163	1.144	1.037	1.057	1.033	1.027	0.969	0.946	1.227	1.112	0.918	1.249	1.284	1.319	1.389
IMAGE:1677231	SLC5A1	None	1.671	1.269	1.364	1.015	1.335	1.164	1.422	1.785	1.864	1.513	1.723	1.967	1.73	2.219	2.259	Null	Null
IMAGE:1677515	TBC1D8	None	0.931	1.025	1.02	1.12	1.255	1.463	1.557	Null	1.539	1.09	1.246	1.029	0.832	1.369	1.266	Null	Null
IMAGE:1677546	None	M/G1	1.162	1.34	1.488	1.296	1.519	1.095	1.196	1.156	1.256	1.205	1.39	1.798	1.281	Null	1.437	1.594	1.651
IMAGE:1677623	CLCN3	None	Null	0.78	1.007	0.884	0.982	0.892	0.934	0.981	1.088	1.118	1.035	1.129	0.749	1.208	1.09	Null	Null
IMAGE:1678361	None	None	2.266	2.09	2.727	3.075	3.231	2.468	2.566	2.663	2.872	2.299	2.323	3.13	2.496	3.273	2.239	2.443	2.304
IMAGE:1678376	None	None	2.246	1.425	1.163	0.941	1.031	1.088	0.941	0.966	0.894	0.881	1.122	0.961	0.605	0.918	0.927	Null	0.934
IMAGE:1678541	None	None	1.667	1.37	1.499	1.626	1.261	1.635	1.39	1.752	2.044	2.052	2.072	2.409	2.169	2.325	1.783	Null	2.372
IMAGE:1679942	SAMD4A	None	1.26	1.408	1.283	1.636	1.287	1.44	1.497	1.413	Null	1.337	1.38	1.553	1.018	1.715	1.416	Null	Null
IMAGE:1679977	ZADH2	None	1.41	1.014	1.461	1.197	1.01	1.117	1.214	1.331	1.303	1.155	1.211	1.053	1.082	1.254	1.297	Null	Null
IMAGE:1680549	MXI1	None	1.148	0.749	0.764	0.849	0.843	0.979	1.2	1.286	1.259	1.088	1.203	1.485	1.334	1.852	1.867	1.811	1.92
IMAGE:1680556	SLC30A6	None	1.063	0.899	1.034	0.825	1.368	1.454	1.236	1.322	1.355	1.185	1.099	1.209	0.75	1.612	1.337	Null	1.188
IMAGE:1682167	MDM2	None	0.975	0.884	0.792	0.842	0.774	1.215	0.959	0.745	0.865	0.701	0.882	0.694	0.534	0.909	0.618	Null	0.734
IMAGE:1682756	None	None	0.85	0.682	1.03	0.663	1.008	0.836	0.946	1.063	1.139	0.89	0.963	Null	0.723	1.042	0.976	Null	Null
IMAGE:1682774	SLC12A7	None	0.783	0.597	0.772	0.599	1.212	0.789	1.008	1.027	1.08	0.755	0.895	0.483	0.535	0.886	0.989	Null	0.702
IMAGE:1682827	TRPV3	None	Null	0.807	1.616	1.002	1.56	1.02	1.027	1.049	1.146	0.861	1.152	1.119	0.579	1.29	1.036	Null	Null
IMAGE:1683110	TNRC18	None	1.504	1.249	1.381	1.501	1.46	1.423	1.565	1.479	1.292	1.313	1.526	1.681	1.399	1.771	1.72	Null	Null
IMAGE:1683134	TTC22	None	1.246	0.878	1.087	1.093	1.519	1.221	1.291	1.266	1.601	1.238	1.367	1.255	1.06	1.544	1.413	Null	1.352
IMAGE:1683293	None	None	0.915	0.711	0.842	0.913	0.931	1.046	1.114	1.183	1.07	1.164	0.932	1.062	0.758	1.38	1.175	Null	1.069
IMAGE:1683418	PHF12	None	Null	0.923	1.011	1.102	1.074	1.182	1.277	1.206	1.265	1.079	1.285	1.162	Null	1.682	1.369	Null	1.158
IMAGE:1683822	None	None	1.165	0.92	0.973	0.89	1	1.063	1.203	1.006	1.063	1.101	1.065	1.336	1.209	Null	1.461	1.609	1.519
IMAGE:1685029	HBS1L	None	0.862	0.693	0.773	0.815	0.969	0.925	1.234	1.129	1.139	1.118	1.025	1.07	0.763	1.015	1.147	0.996	0.941
IMAGE:1685363	GLRB	None	1.416	1.222	1.329	1.313	1.721	1.36	1.484	1.516	1.578	1.346	1.534	1.674	1.214	1.648	1.525	Null	1.388
IMAGE:1686498	SIRT5	None	1.008	0.836	1.31	0.874	1.022	1.139	Null	1.086	1.068	1.182	1.331	1.272	1.041	1.366	1.184	Null	Null
IMAGE:1686751	None	None	1.805	1.592	1.736	1.766	1.877	1.617	Null	1.676	1.813	1.59	1.647	1.868	1.57	2.125	1.928	2.215	2.013
IMAGE:1687139	SNAPC2	None	1.151	0.879	0.935	0.955	1.059	1.022	1.066	1.137	1.209	Null	1.385	1.511	1.35	1.749	1.536	1.397	1.384
IMAGE:1687218	INO80	None	1.428	1.163	1.218	1.3	1.113	1.112	1.32	1.261	1.361	1.197	1.461	1.604	1.309	1.787	1.372	1.63	1.645
IMAGE:1687505	None	None	1.422	1.114	1.346	1.236	1.56	1.257	1.327	1.425	1.476	Null	1.623	1.678	1.583	2.31	1.758	1.722	1.586
IMAGE:1687976	SIL1	None	1.126	0.84	0.884	0.98	0.962	0.828	1.092	1.083	0.996	0.927	1.123	1.202	1.022	1.429	1.296	1.392	1.306
IMAGE:1688746	None	None	0.995	0.869	1.245	1.043	1.238	1.227	1.185	Null	1.337	1.147	1.215	1.494	1.17	Null	1.202	Null	1.361
IMAGE:1689029	TBC1D22A	None	0.931	0.771	1.037	0.939	1.499	1.025	0.969	1.142	Null	1.027	1.311	1.68	1.054	1.644	1.156	Null	1.304
IMAGE:1689492	None	None	1.035	1.006	1.225	1.208	1.375	1.241	1.298	1.455	1.373	1.158	1.152	1.155	1.154	1.432	1.419	1.392	1.29
IMAGE:1689830	CCDC45	None	1.238	0.995	0.88	0.855	1.38	1.269	1.173	1.223	1.132	0.988	1.261	1.071	0.762	1.193	1.021	Null	Null
IMAGE:1689933	None	None	1.255	0.895	0.966	0.888	1.133	0.928	0.911	1.064	1.164	0.962	1.079	1.271	0.923	1.433	1.133	1.39	1.163
IMAGE:1690497	FBXL12	None	Null	1.365	1.278	1.295	1.374	1.401	1.405	1.457	1.351	1.311	1.454	Null	1.168	1.639	1.367	Null	1.601
IMAGE:1692323	KIF26A	None	0.954	0.585	0.845	0.721	0.719	0.834	0.818	0.916	0.846	0.574	0.675	0.708	0.56	0.911	1.06	Null	0.834
IMAGE:1692758	None	None	0.749	0.673	0.716	0.794	1.168	0.887	1.005	1.007	Null	0.843	0.936	0.879	0.596	0.891	0.842	Null	0.897
IMAGE:1693045	RGS12	None	1.042	0.951	1.104	1.102	1.35	0.987	1.109	1.283	1.244	1.196	1.191	1.235	1.042	1.323	1.396	Null	Null
IMAGE:1694415	SGPL1	None	1.032	0.895	1.113	0.993	1.462	1.074	0.957	1.381	1.277	0.976	0.839	0.913	0.9	1.309	1.453	1.24	Null
IMAGE:1694526	None	G2	1.41	Null	2.534	1.924	1.24	0.743	0.959	1.354	1.826	2	2.036	1.364	0.954	1.389	1.597	1.788	2.24
IMAGE:1695115	None	None	1.222	0.926	1.264	1.243	1.153	1.102	1.143	1.239	1.235	1.137	1.247	1.484	1.396	1.83	1.497	1.6	1.418
IMAGE:1696061	None	None	1.429	1.114	1.253	1.206	1.097	1.17	1.235	1.237	1.306	1.185	1.255	1.501	1.323	1.787	1.434	Null	Null
IMAGE:1696524	NARS2	None	0.989	0.756	0.807	0.886	1.058	1.01	1.235	1.066	0.999	0.981	1.172	1.118	0.899	1.263	1.168	Null	0.929
IMAGE:1696831	TMEM64	None	0.979	0.88	1.044	1.112	1.23	1	1.07	1.148	1.12	0.973	0.95	0.924	0.833	1.17	1.42	Null	1.052
IMAGE:1696908	TRNT1	None	0.899	Null	0.767	0.814	0.901	1.008	1.076	0.991	0.795	0.855	0.984	1.023	0.81	1.094	1.011	Null	Null
IMAGE:1698045	None	None	1.091	0.886	1.178	1.315	1.372	1.34	1.184	1.124	1.093	1.174	1.442	1.274	0.996	1.235	1.076	Null	1.27
IMAGE:1698342	IL10RB	None	1.262	1.096	1.154	1.201	1.404	1.066	1.284	1.168	1.237	1.118	1.262	Null	1.084	1.493	1.605	Null	Null
IMAGE:1698446	TMEM138	None	1.525	1.426	1.68	1.946	1.552	1.46	1.59	1.534	1.545	1.559	1.57	1.798	1.424	1.712	1.581	Null	1.739
IMAGE:1698709	DLG4	None	1.07	1.052	1.115	0.976	1.289	1.19	Null	1.348	1.372	1.028	1.327	1.353	1.069	1.557	1.36	Null	Null
IMAGE:1698709	DLG4	None	1.342	1.008	1.31	1.147	1.431	1.303	1.421	1.456	1.415	1.095	1.329	1.504	1.113	1.512	1.387	Null	1.599
IMAGE:1698725	ZFP37	None	1.319	0.671	1.16	Null	1.143	1.2	Null	1.208	1.407	1.293	0.985	1.128	1.02	1.77	1.597	Null	1.349
IMAGE:1698784	None	None	0.649	0.548	0.55	0.493	0.855	0.794	0.714	0.857	0.822	0.673	0.851	0.673	0.458	0.796	0.685	Null	0.637
IMAGE:1698924	COPB2	None	1.453	1.246	1.372	1.271	1.533	1.544	1.53	1.457	1.353	1.423	1.554	1.551	1.072	1.622	1.521	1.531	1.642
IMAGE:1699103	DDX46	None	1.307	Null	1.254	1.053	1.287	1.274	1.193	1.281	1.073	1.175	1.347	1.286	1.142	1.49	1.356	Null	Null
IMAGE:1699107	None	None	1.501	Null	1.369	1.229	1.109	1.066	1.114	1.359	1.257	1.204	1.179	1.723	1.481	1.752	1.508	Null	1.543
IMAGE:1699127	CCNB3	None	1.726	1.547	2.127	1.917	2.186	1.707	Null	2.133	Null	1.58	1.658	1.929	1.616	2.041	1.746	1.884	1.752
IMAGE:1699368	None	None	0.886	0.805	0.913	0.994	1.351	1.047	0.946	1.355	1.184	0.947	1.05	1.164	0.882	1.201	1.175	Null	Null
IMAGE:1699381	RPS20	None	2.217	1.493	1.847	1.626	1.61	1.626	1.647	1.333	1.593	1.472	1.56	2.4	1.765	2.105	2.12	2.16	1.994
IMAGE:1699381	RPS20	None	2.093	1.503	1.692	1.74	1.663	1.584	1.695	1.888	1.694	1.659	1.668	2.354	1.892	2.401	2.275	2.489	2.323
IMAGE:1699402	None	None	1.301	1.294	1.472	1.441	1.602	1.409	1.229	1.191	1.239	1.062	1.275	1.436	1.286	1.467	1.3	Null	1.472
IMAGE:1699407	PHKB	None	1.589	1.149	1.344	1.271	1.544	1.379	1.548	1.493	1.406	1.356	1.761	1.7	1.399	1.765	1.861	1.431	1.529
IMAGE:1699549	C14orf43	None	1.175	1.146	1.456	1.514	1.631	1.566	1.376	1.45	1.391	1.271	1.343	1.501	1.141	1.64	1.565	Null	1.442
IMAGE:1699682	None	M/G1	1.294	1.097	1.456	1.692	1.628	1.352	1.271	1.165	1.209	1.365	1.678	1.6	1.205	1.309	1.326	1.755	1.727
IMAGE:1699796	None	None	1.109	1.035	1.294	1.205	1.241	1.243	1.263	1.186	1.176	1.183	1.471	1.389	0.965	1.863	1.334	Null	1.343
IMAGE:170	MALAT1	G2	1.14	0.836	0.789	0.571	0.569	0.378	0.564	0.613	1.19	1.372	1.216	0.731	0.692	1.68	0.87	1.308	1.396
IMAGE:1700097	ACAD8	None	1.655	1.306	1.421	1.322	1.352	1.203	1.289	1.315	Null	1.296	1.27	1.638	1.236	1.916	1.631	Null	1.527
IMAGE:1700401	TTC31	S	1.38	0.913	1.365	1.147	1.263	1.226	1.097	1.431	1.44	1.381	1.269	1.192	0.983	1.294	1.445	1.463	1.325
IMAGE:1700428	FLJ42709|LOC441094	None	Null	0.985	1.314	1.157	1.233	1.216	1.179	1.458	1.435	1.044	1.299	1.405	0.969	1.191	1.472	1.173	1.381
IMAGE:1700436	MAPK15	None	1.352	1.152	1.454	1.306	1.514	1.569	1.558	1.646	1.443	1.27	1.44	Null	1.224	1.475	1.52	Null	1.567
IMAGE:1700438	OAZ1	None	2.204	1.575	1.687	1.687	1.614	1.731	1.691	1.782	1.627	1.506	1.839	2.179	2.048	2.438	2.29	2.614	2.465
IMAGE:1700440	CEP170	None	1.426	1.198	1.353	1.301	1.25	1.277	1.385	1.414	1.426	1.27	1.431	1.753	1.46	1.918	1.595	1.648	1.844
IMAGE:1700537	CLEC18B	None	1.354	1.151	1.352	1.414	1.126	1.283	1.38	1.422	1.331	1.234	1.47	1.711	1.272	1.7	1.666	Null	Null
IMAGE:1700582	TGFB3	None	1.44	1.04	1.263	1.2	1.152	1.229	1.333	1.477	1.52	1.241	1.377	1.825	1.404	2.148	1.517	Null	1.638
IMAGE:1700650	None	None	1.496	1.256	1.4	1.389	1.403	1.533	1.718	1.661	1.452	1.449	1.68	1.802	1.665	1.919	1.847	1.805	1.778
IMAGE:1700656	None	None	1.796	1.315	1.453	1.562	1.708	1.739	1.792	1.978	1.835	1.684	1.661	2.384	1.59	2.641	2.157	2.001	1.98
IMAGE:1700682	None	None	1.156	1.035	1.094	1.205	1.253	1.111	1.379	1.153	1.341	1.046	1.225	1.153	1.156	1.415	1.322	1.295	1.383
IMAGE:1700815	TSC22D4	None	1.472	0.858	1.251	1.32	1.715	1.378	1.265	1.365	1.516	1.108	1.309	1.407	1.179	1.682	1.462	Null	1.316
IMAGE:1700832	TBC1D23	None	1.307	1.189	1.397	1.46	1.268	1.346	1.338	1.447	1.251	1.119	1.2	1.638	1.373	1.626	1.487	Null	1.488
IMAGE:1700839	ITM2C	None	2.188	1.583	1.965	2.06	2.048	1.73	1.751	1.858	1.861	1.642	1.931	2.269	1.722	Null	1.759	Null	2.085
IMAGE:1700966	TGIF2	None	1.353	1.165	1.479	1.496	1.428	1.118	1.103	1.366	1.276	1.207	1.557	1.599	1.048	1.57	1.278	Null	1.537
IMAGE:1701217	None	None	Null	1.139	1.267	1.142	1.377	1.552	1.569	1.512	1.426	1.17	1.261	Null	0.982	1.514	1.538	Null	1.511
IMAGE:1701289	None	None	1.307	0.944	1.156	0.953	1.183	1.183	1.209	1.258	1.155	1.029	1.176	Null	0.919	1.156	1.114	Null	Null
IMAGE:1701414	SEC13	None	1.268	1.154	1.846	1.154	1.612	1.345	1.356	1.32	1.35	1.162	1.292	1.547	1.045	1.885	1.51	Null	Null
IMAGE:1701472	None	None	1.3	Null	1.455	1.147	1.503	1.376	1.327	1.444	1.404	1.292	1.429	1.199	1.246	1.36	1.481	Null	Null
IMAGE:1701676	None	None	1.887	1.726	2.564	2.448	2.642	1.991	1.824	2.487	2.206	1.725	1.751	2.551	1.62	2.281	1.784	2.137	1.984
IMAGE:1702695	MRPL53	None	1.557	1.18	1.54	1.261	1.295	1.172	1.261	1.314	1.512	1.314	1.37	1.759	1.568	2.108	1.709	1.9	1.734
IMAGE:1702701	KNDC1	None	Null	1.135	1.28	Null	1.269	1.481	1.442	1.516	1.42	1.071	1.541	1.391	1.348	1.678	1.523	Null	1.371
IMAGE:1702742	None	None	1.888	1.533	1.459	1.576	1.399	1.376	1.125	0.957	0.888	1.107	1.408	1.758	1.275	1.668	1.584	1.539	2.057
IMAGE:1702847	None	None	1.151	0.959	1.072	0.887	1.047	0.827	0.946	0.921	1	0.848	1.118	1.396	0.954	1.346	1.213	1.19	1.251
IMAGE:1702865	STAM	None	1.095	Null	1.035	1.04	1.121	1.03	1.155	1.19	1.223	0.981	1.117	1.034	0.92	1.322	1.222	1.157	1.192
IMAGE:1702981	EHMT1	None	1.066	0.771	1.094	1.189	1.43	1.202	1.225	1.338	1.407	1.17	1.344	1.344	0.93	1.526	1.292	Null	1.253
IMAGE:1703053	NMU	None	0.719	0.658	0.698	0.735	1.102	0.8	1.108	Null	0.952	0.672	0.751	0.597	0.662	1.028	0.881	Null	Null
IMAGE:1703084	None	None	1.155	0.998	1.277	1.197	1.174	1.336	1.253	1.38	1.267	1.152	1.246	Null	1.06	1.38	1.407	Null	1.102
IMAGE:1703181	None	None	Null	1.061	1.257	1.147	1.44	1.302	1.291	1.291	1.306	1.172	1.317	1.516	1.161	1.667	1.288	Null	1.566
IMAGE:1703236	None	G2	1.132	0.92	1.439	1.142	0.93	0.924	0.917	1.181	1.131	1.294	1.332	1.122	0.983	1.122	1.206	Null	1.316
IMAGE:1703261	FUT10	None	0.885	0.746	1.156	0.953	0.998	1.04	1.273	1.095	1.207	1.115	1.097	1.101	1.042	1.201	1.149	Null	Null
IMAGE:1703314	None	None	1.557	1.132	1.982	1.152	1.641	1.326	1.272	1.239	1.271	1.068	1.5	1.858	1.037	1.592	1.638	Null	Null
IMAGE:1703318	COX17	None	1.244	1.05	1.399	1.416	1.324	1.421	1.377	1.394	1.28	1.175	1.363	1.609	1.379	1.608	1.529	Null	1.45
IMAGE:1703529	FAM188A	None	1.189	0.85	1.523	0.921	1.214	0.981	1.049	1.104	1.001	0.901	1.086	1.209	0.667	1.201	1.225	Null	1.044
IMAGE:1703822	None	None	1.343	0.774	1.029	Null	1.34	1.182	1.576	1.309	1.372	1.072	1.242	Null	1.014	1.577	1.443	Null	1.396
IMAGE:1703854	KCNJ10	None	1.164	1.023	1.32	1.284	1.138	1.232	1.209	1.392	1.255	1.14	1.317	1.387	1.287	1.814	1.408	1.408	Null
IMAGE:1704084	RP11-138L21.1|CNTNAP3B	None	1.138	1.07	1.321	Null	1.395	1.201	1.191	1.313	1.284	1.032	Null	1.298	1.106	1.443	1.328	Null	1.383
IMAGE:1704620	None	None	1.096	0.908	1.132	1.056	1.12	1.092	1.003	1.499	1.081	1.282	1.263	1.186	1.079	1.341	1.337	0.977	1.402
IMAGE:1704803	None	None	1.053	0.822	0.977	0.981	1.245	1.108	1.042	1.35	1.203	1.112	1.054	1.12	0.953	1.425	1.561	1.328	1.243
IMAGE:1705636	DCAF5	None	0.819	1.064	1.17	1.217	1.205	1.272	1.249	1.241	1.046	1.032	1.164	1.07	0.892	1.157	1.191	Null	Null
IMAGE:1706027	LMO4	None	1.436	1.059	1.249	1.086	1.26	1.192	1.346	1.575	1.4	1.256	1.313	Null	1.207	1.732	1.449	Null	Null
IMAGE:1707078	YPEL5	None	1.847	1.299	1.345	1.319	1.275	1.197	1.488	1.525	1.469	1.32	1.282	1.564	1.381	2.046	1.573	Null	1.77
IMAGE:1707447	None	None	1.913	1.304	1.376	1.45	1.088	1.341	1.437	1.491	1.349	1.279	1.454	1.757	1.599	2.263	1.815	1.929	2.018
IMAGE:1707637	None	None	1.196	Null	1.081	1.199	1.055	1.098	1.282	1.116	1.378	1.22	1.199	1.494	1.319	1.879	1.314	1.518	Null
IMAGE:1707953	LIMCH1	None	1.453	1.4	1.517	1.544	1.361	1.313	1.541	1.407	1.365	1.547	1.545	1.867	1.418	1.891	1.594	Null	1.663
IMAGE:1708060	None	None	0.761	0.947	1.196	1.048	0.744	1.142	1.349	1.321	1.015	1.013	Null	1.101	1.112	1.371	1.301	Null	Null
IMAGE:1708252	PRRG4	None	0.907	Null	Null	0.924	0.996	1.055	1.182	1.328	1.024	1.127	1.081	1.059	1.038	1.441	1.149	Null	1.245
IMAGE:1708905	WNT10B	None	2.081	1.448	2.189	2.298	2.028	1.704	1.797	1.924	1.339	1.337	1.656	1.96	1.344	2.44	1.865	Null	1.984
IMAGE:1709617	C12orf43	None	1.286	1.088	1.273	1.348	1.431	1.143	1.152	1.653	1.383	1.285	1.436	1.859	1.136	1.708	1.396	Null	1.394
IMAGE:1709892	None	M/G1	1.464	1.246	1.422	1.628	1.587	1.542	1.316	1.388	1.324	1.365	1.553	1.966	1.508	1.932	1.474	Null	1.717
IMAGE:1710317	None	None	1.265	0.923	1.044	1.055	1.405	1.163	1.043	1.328	1.285	1.163	1.473	1.489	1.031	1.465	1.484	1.247	1.208
IMAGE:1710872	CBX3	M/G1	1.667	1.336	1.608	1.69	1.847	1.592	1.543	1.52	1.636	1.593	1.869	2.253	1.657	1.882	1.725	1.897	1.937
IMAGE:1711148	None	None	1.388	1.042	1.292	1.046	1.02	0.971	1.058	1.336	1.262	1.088	1.313	Null	1.009	Null	1.365	1.442	1.467
IMAGE:1711940	IL18	None	5.05	2.232	3.26	2.483	2.633	1.753	1.409	1.848	2.151	1.601	1.983	1.99	1.364	1.576	1.651	Null	1.348
IMAGE:1711949	ANKRD10	None	0.813	0.817	0.692	0.716	0.945	0.696	0.944	0.986	1.087	0.765	0.872	0.576	0.5	1.02	0.916	Null	0.721
IMAGE:1712085	SDF4	None	1.329	1.068	1.178	1.208	1.427	1.307	1.252	1.345	1.288	1.179	1.449	1.398	1.129	1.505	1.418	1.461	1.292
IMAGE:1712148	None	None	1.428	0.957	1.273	0.983	1.417	1.203	1	1.495	1.37	1.203	1.316	1.53	1.152	1.727	1.416	1.644	1.523
IMAGE:1712254	None	None	1.387	1.083	1.451	1.404	1.147	1.282	1.268	1.448	1.468	1.304	1.299	1.627	1.414	2.043	1.551	1.721	1.589
IMAGE:1712926	NUCB2	None	Null	0.927	1.178	1.286	0.948	1.061	1.284	1.113	0.978	1.2	1.35	1.027	1.017	1.547	1.368	Null	Null
IMAGE:1713096	EYA4	None	0.843	0.533	0.806	0.848	0.828	0.665	0.832	0.929	0.989	0.922	0.935	0.845	0.716	1.156	1.01	Null	0.883
IMAGE:1714994	PQLC2	None	1.403	1.12	1.227	1.185	1.289	1.468	1.488	1.353	1.22	1.055	1.2	1.246	0.995	1.42	1.381	Null	1.11
IMAGE:1715786	ABCD3	None	0.823	0.597	0.762	0.743	0.989	0.835	0.898	0.963	1.042	0.958	0.907	Null	0.787	1.075	1.044	Null	Null
IMAGE:1716169	PSG6	None	0.81	0.776	1.495	Null	1.342	1.048	1.213	1.602	1.435	0.981	0.997	1.545	0.837	1.647	1.16	1.272	1.411
IMAGE:171912	ARRDC1	None	1.724	1.08	1.541	1.456	1.433	1.307	1.351	1.568	1.54	1.362	1.473	1.534	1.568	1.892	1.487	Null	1.738
IMAGE:171916	CNTNAP1	None	2.274	1.644	1.734	1.954	1.583	1.481	1.541	1.569	1.558	1.558	1.762	1.903	1.54	2.015	1.611	Null	1.637
IMAGE:171936	HPCA	None	1.07	1.128	1.271	1.282	1.61	1.295	1.248	1.326	1.251	1.038	1.291	1.371	1.307	1.7	1.444	1.296	1.293
IMAGE:1722582	EPS15L1	None	0.866	0.686	0.918	0.974	1.037	1.192	1.059	1.179	1.08	1.055	1.137	1.101	0.856	1.128	1.089	Null	Null
IMAGE:1722896	RBM39	None	1.525	1.269	1.159	1.1	1.154	1.093	1.239	1.386	1.326	1.172	1.254	1.422	1.106	Null	1.326	1.282	1.473
IMAGE:1723121	None	None	1.463	1.167	1.429	1.387	1.494	1.437	1.48	1.365	1.371	1.285	1.459	1.421	1.171	1.352	1.452	Null	1.471
IMAGE:172440	RAB6A	None	0.89	0.697	0.814	0.854	1.018	0.839	0.863	0.771	0.816	0.849	0.873	0.707	0.565	0.877	0.752	0.851	0.827
IMAGE:172440	RAB6A	None	0.85	0.816	0.753	0.878	1.226	0.954	0.964	0.832	0.867	0.83	0.965	0.71	0.477	0.84	0.879	0.685	0.797
IMAGE:172495	LARS2	None	0.935	0.787	1.043	0.996	1.088	0.948	0.955	1.011	Null	0.926	1.138	1.196	1.06	1.377	1.246	Null	1.304
IMAGE:172721	CCDC43	None	1.502	1.23	1.328	1.323	1.214	1.2	1.47	1.334	1.305	1.428	1.424	1.592	1.207	1.786	1.537	1.563	1.675
IMAGE:172765	EXTL1	None	1.313	1.23	1.242	1.217	1.188	1.454	1.301	1.197	1.359	1.224	1.33	1.656	0.958	1.315	1.374	Null	Null
IMAGE:172783	ZNF358	None	1.263	1.012	1.342	1.148	1.234	1.254	1.402	1.443	1.378	1.255	1.362	1.277	1.275	1.68	1.53	Null	1.534
IMAGE:173228	GMFB	None	1.526	1.199	1.306	1.248	1.481	1.294	1.355	1.139	1.099	1.138	1.173	1.235	0.949	1.295	1.199	Null	Null
IMAGE:1732922	KRT80	None	1.555	1.64	1.654	1.598	1.484	1.431	1.425	1.373	1.237	1.137	1.285	1.501	1.172	1.72	1.229	Null	1.247
IMAGE:173309	BCLAF1	G2	1.817	1.394	1.303	1.167	1.117	1.021	1.03	1.25	1.222	1.183	1.312	1.49	1.09	1.437	1.275	Null	1.268
IMAGE:1735578	TFDP3	None	1.289	1.17	1.264	1.299	1.576	1.264	1.309	1.516	1.263	1.152	1.468	1.11	0.907	1.357	1.403	1.348	1.228
IMAGE:173561	PAK2	None	1.132	0.966	1.046	1.294	1.435	1.455	1.398	1.335	1.336	1.078	1.317	1.209	1.189	1.378	1.316	1.327	1.298
IMAGE:1735742	ATAD2	S	1.602	1.185	1.076	0.954	0.886	1.157	1.412	1.454	1.569	1.291	1.064	1.21	0.801	1.445	1.411	Null	Null
IMAGE:173674	NPTX1	None	0.796	0.69	0.941	0.963	0.898	1.003	1.113	0.846	0.56	0.681	0.649	0.862	0.744	1.187	0.967	0.881	1.123
IMAGE:1736907	FASTKD2	None	0.889	0.842	0.922	1.002	1.044	1.051	1.257	1.069	1.144	1.033	1.193	1.273	1.047	1.45	1.172	Null	Null
IMAGE:1737692	LOC645529	None	1.203	1.027	1.286	1.068	1.809	1.341	1.187	1.354	1.156	1.165	1.253	1.347	1.06	1.59	1.332	1.345	1.267
IMAGE:1737782	None	None	1.214	0.943	1.287	1.265	1.209	0.933	Null	1.358	1.364	1.1	1.14	1.479	1.397	1.785	1.452	1.568	Null
IMAGE:1737868	None	None	Null	0.817	1.135	1.043	1.151	1.014	1.163	0.929	0.93	0.958	1.166	1.188	0.966	1.281	1.325	Null	Null
IMAGE:173878	TMEM203	None	1.504	1.094	1.209	1.01	1	1.087	1.384	1.408	1.48	1.241	1.366	1.488	Null	1.932	1.685	Null	1.762
IMAGE:1740325	None	None	1.265	1.054	1.219	1.24	1.406	1.257	1.326	1.116	1.081	1.23	1.456	Null	0.996	1.428	1.43	1.418	1.336
IMAGE:1742044	ZNF134	None	0.837	1.038	1.31	1.179	1.211	1.281	1.193	1.253	1.089	1.384	1.523	Null	1.34	1.775	1.543	Null	Null
IMAGE:1743228	None	None	1.173	1.194	1.293	1.338	1.799	1.397	1.27	1.075	1.264	1.141	1.327	1.023	0.734	1.056	1.129	1.13	1.02
IMAGE:1744230	None	None	1.387	1.041	1.274	1.214	1.522	1.322	1.383	1.411	1.444	1.275	1.559	1.832	1.294	1.787	1.475	Null	Null
IMAGE:1744764	LOC100129701	None	1.426	1.254	1.632	1.556	1.497	1.507	1.437	1.372	1.246	1.366	1.599	1.746	Null	1.981	1.662	Null	1.63
IMAGE:1744942	LOC442075	None	1.365	1.151	1.12	1.203	1.091	1.152	1.175	1.314	1.31	1.138	1.265	1.286	Null	Null	1.339	Null	1.407
IMAGE:174627	SCG2	None	1.397	1.265	1.495	1.491	1.654	1.478	1.462	1.399	1.723	1.461	1.374	1.596	1.379	1.67	1.469	Null	Null
IMAGE:174830	SLC25A22	None	1.146	0.871	1.079	1.105	1.621	1.175	1.081	1.554	1.162	1.112	1.263	1.277	0.998	Null	1.396	Null	Null
IMAGE:1750217	FCER2	None	1.022	0.914	0.959	1.113	1.324	1.067	1.227	1.198	1.354	1.124	1.219	1.074	0.93	1.527	1.194	Null	Null
IMAGE:175103	CELSR2	None	Null	1.023	1.108	1.151	1.094	1.074	1.302	1.307	0.984	1.253	1.191	1.381	1.154	1.646	1.312	Null	1.356
IMAGE:175123	MAPK7	None	1.757	1.281	1.739	1.322	1.481	1.548	1.382	1.524	1.395	1.279	1.532	1.578	1.353	2.087	1.685	1.862	1.626
IMAGE:1751399	None	None	1.143	0.942	1.286	1.195	1.416	1.318	1.525	1.239	1.238	1.087	1.155	Null	0.838	0.986	1.026	Null	Null
IMAGE:1751408	GAGE10	None	1.89	1.581	1.769	1.769	1.723	1.688	1.816	1.679	1.755	1.565	1.826	2.09	1.95	2.274	2.089	2.448	2.215
IMAGE:1751480	ZFC3H1	None	1.093	0.755	0.892	0.768	1.016	1.197	1.282	1.181	1.202	1.146	1.037	1.394	0.812	1.429	1.075	Null	0.811
IMAGE:1751573	None	None	1.503	1.126	1.285	1.298	1.331	1.304	1.374	1.392	1.126	1.204	1.45	1.295	1.159	1.61	1.45	Null	Null
IMAGE:175163	CBWD5	None	Null	1.14	1.289	1.233	1.165	1.163	1.399	1.368	1.202	1.359	Null	1.559	1.355	1.686	1.564	1.742	1.665
IMAGE:1751805	ATXN7L1	None	1.019	0.848	1.159	1	1.297	0.948	1.138	1.215	1.415	1.012	1.427	1.189	1.115	1.38	1.21	Null	Null
IMAGE:1752389	TRAPPC6A	None	Null	1.031	1.242	1.346	1.369	1.438	1.358	1.313	1.217	1.178	1.25	1.33	1.172	1.724	1.421	Null	Null
IMAGE:1752540	HIP1	None	0.844	0.675	0.783	0.877	1.183	1.096	1.21	1.022	1.12	0.857	0.945	0.83	0.723	1.05	0.989	Null	0.908
IMAGE:1752867	None	None	1.272	1.013	1.263	1.187	1.483	1.515	1.264	1.35	1.451	1.187	1.413	1.31	1.167	1.491	1.528	Null	1.509
IMAGE:1753051	None	None	Null	Null	1.136	1.021	1.073	1.217	0.889	1.318	1.239	0.886	0.938	1.153	0.884	1.243	1.296	1.017	1.187
IMAGE:1753123	WDR37	None	1.122	0.807	0.942	0.935	1.365	1.083	1.04	1.486	1.272	0.966	0.88	0.959	0.829	1.188	1.201	1.131	1.034
IMAGE:1753321	FAM183B	None	1.167	0.986	1.12	1.111	1.363	1.216	1.299	1.351	1.279	1.302	1.337	1.24	1.23	1.599	1.303	Null	1.183
IMAGE:1753346	DAP3	None	1.248	Null	1.303	1.223	1.253	1.103	1.094	1.159	1.318	1.099	1.145	1.295	1.005	1.171	Null	1.273	1.294
IMAGE:1753802	LOC100130690	None	1.161	0.95	1.203	Null	1.448	1.157	0.966	1.235	1.355	Null	Null	1.066	1.063	1.098	1.297	1.388	1.429
IMAGE:1754070	None	None	1.112	0.787	1.358	Null	1.258	1.214	Null	1.531	1.239	0.833	Null	1.255	1.029	1.495	1.456	1.169	1.412
IMAGE:1754133	C2orf65	None	0.828	0.83	1.601	1.177	1.195	0.926	Null	1.34	1.433	Null	1.073	1.393	1.069	1.514	1.476	1.448	1.476
IMAGE:1754896	None	None	1.423	1.183	1.288	1.163	1.174	0.987	1.155	1.196	1.415	1.177	1.43	1.443	1.442	1.762	1.576	1.441	Null
IMAGE:1756193	SUZ12P	None	1.25	0.891	1.003	0.903	1.092	1.15	1.218	1.282	1.361	1.145	1.173	1.204	0.993	1.669	1.451	Null	1.119
IMAGE:1756803	POP5	None	1.584	1.192	1.396	1.227	1.175	1.221	1.36	1.442	1.324	1.26	1.423	1.375	1.344	1.583	1.609	Null	1.71
IMAGE:1757557	MAGEA5	None	1.391	1.068	1.125	1.063	1.507	1.167	1.19	1.241	1.276	1.105	1.396	1.34	1.02	1.502	1.231	1.253	1.191
IMAGE:1758259	RAB20	None	2.298	1.1	1.385	1.292	1.49	1.138	1.319	1.657	1.419	1.613	2.473	1.853	1.5	2.778	2.428	2.793	3.004
IMAGE:1758758	PRRG1	None	1.142	0.971	1.121	1.239	1.17	0.99	1.245	1.318	1.175	1.049	1.232	Null	1.019	1.585	1.402	Null	Null
IMAGE:1759218	HBXIP	None	1.593	1.144	1.433	1.37	1.448	1.277	1.292	1.35	1.354	1.168	1.336	1.609	1.421	2.025	1.777	1.943	1.845
IMAGE:1759536	None	None	Null	1.175	1.319	1.28	1.258	1.457	1.292	1.342	1.434	1.175	1.33	Null	1.306	1.502	1.352	Null	1.477
IMAGE:1759582	TNFRSF12A	None	3.777	4.118	3.715	3.349	2.919	2.505	2.139	2.501	2.487	1.787	2.176	2.443	1.894	2.206	1.658	1.824	1.856
IMAGE:1759743	FER1L4	None	1.242	1.099	2.052	1.024	1.483	1.295	1.413	1.587	1.476	1.124	1.389	1.529	1.006	1.5	1.181	Null	Null
IMAGE:1761813	BBOX1	None	1.139	Null	1.39	1.127	1.224	1.123	1.419	1.286	1.359	Null	1.011	1.508	1.381	1.607	1.375	Null	1.389
IMAGE:176366	ZC3H18	None	1.208	1.022	1.069	1.067	1.558	1.304	1.197	1.55	1.27	1.135	1.394	Null	1.05	1.547	1.26	Null	Null
IMAGE:176600	IMPAD1	None	0.923	0.74	0.788	0.743	1.347	0.981	1.134	1.019	1.145	0.727	0.923	0.793	0.639	0.988	0.702	Null	0.767
IMAGE:177419	SH3GLB2	None	1.619	1.28	1.51	1.622	1.487	1.198	1.455	1.576	1.513	1.572	1.563	1.462	1.386	1.738	Null	1.815	1.747
IMAGE:177539	GIT1	None	0.816	0.711	0.936	0.824	1.276	1.101	0.942	1.047	0.982	0.842	1.038	0.827	0.563	0.937	0.87	Null	0.684
IMAGE:177621	RXRB	None	1.288	0.819	1.222	1.231	1.588	1.414	1.362	1.525	1.584	1.361	1.81	2.143	1.379	1.692	1.413	1.773	1.565
IMAGE:177737	PURA	None	0.916	0.841	1.147	1.061	1.214	0.921	0.991	1.207	1.331	1.065	1.139	1.311	1.09	1.48	1.431	1.293	1.32
IMAGE:178006	SLC24A6	None	1.463	1.162	1.275	1.507	1.641	1.325	1.413	1.425	1.267	1.221	1.349	1.303	Null	1.632	1.391	Null	1.373
IMAGE:178137	RPL34	None	1.448	1.163	1.447	1.351	1.319	1.335	1.507	1.539	1.395	1.443	1.537	1.821	1.592	2.261	2.16	1.969	1.749
IMAGE:178463	ZEB1	None	1.118	0.929	1.216	1.194	1.342	1.1	1.231	1.343	1.363	1.105	1.26	1.536	1.159	1.656	1.334	Null	1.439
IMAGE:178468	MGAT3	None	1.172	0.93	1.231	1.179	1.239	1.057	1.266	1.321	1.302	1.071	1.119	1.191	1.051	1.366	1.429	1.309	1.166
IMAGE:178792	SYNPO	None	1.196	0.973	1.408	1.046	1.278	1.182	1.238	1.165	1.187	1.043	1.147	1.002	0.945	1.401	1.156	Null	Null
IMAGE:178825	NRGN	None	1.446	1.115	1.378	1.131	1.404	1.385	1.337	1.455	1.413	1.264	1.444	1.672	1.269	1.707	1.669	Null	1.375
IMAGE:178950	SYN1	None	Null	1.033	1.187	1.12	1.099	1.202	1.257	1.125	1.234	1.175	1.222	1.123	0.845	1.458	1.359	Null	1.53
IMAGE:179022	VAMP2	None	1.935	1.266	1.369	1.319	1.427	1.347	1.372	1.607	1.665	1.338	1.553	1.546	1.354	1.907	1.648	1.706	1.484
IMAGE:179046	S100A1	None	1.312	1.04	1.175	1.087	1.207	0.938	1.087	1.106	1.138	1.046	1.381	1.267	1.03	Null	1.338	1.445	1.454
IMAGE:179143	ANKRD17	None	1.021	0.746	0.766	0.996	1.102	0.936	1.185	1.012	1.179	1.159	1.116	0.995	0.923	Null	1.147	Null	1.104
IMAGE:179163	GRIN2C	None	1.658	1.359	1.77	1.714	1.63	1.597	1.615	1.529	1.594	1.512	1.57	Null	1.299	1.994	1.718	2.264	1.982
IMAGE:179199	GEMIN5	None	0.916	0.691	0.948	0.989	1.211	1.319	1.159	1.166	0.946	0.957	1.04	1.208	Null	1.329	1.24	Null	Null
IMAGE:179232	PPA1	None	1.495	1.178	1.243	1.346	1.617	1.485	1.603	1.513	1.494	1.322	1.518	1.642	1.673	1.951	1.719	2.066	1.74
IMAGE:179256	LIPE	None	1.782	1.393	1.598	1.448	1.436	1.496	1.468	1.459	1.322	1.51	1.566	1.84	1.7	1.823	2.119	1.972	1.957
IMAGE:179266	CTXN1	None	1.452	1.049	1.245	1.206	1.304	1.513	1.44	1.42	1.489	1.384	1.519	1.836	1.441	2.026	1.527	Null	1.607
IMAGE:179269	FBXO2	None	1.614	1.071	1.147	1.377	1.346	1.131	1.206	1.533	1.196	1.159	1.563	1.406	1.305	1.751	1.522	Null	1.469
IMAGE:179276	FASN	None	0.895	0.723	0.981	0.868	1.274	0.976	0.997	1.153	1.079	0.922	1.181	0.988	Null	1.141	1.216	1.014	0.993
IMAGE:179283	SH3GL3	None	1.002	1.102	1.118	1.027	1.545	1.169	1.116	1.388	1.322	1.109	1.39	1.289	0.911	1.283	1.385	Null	1.322
IMAGE:179334	TJP1	None	1.299	0.971	1.506	1.036	1.538	1.246	1.378	1.297	1.471	1.189	1.282	1.496	1.103	1.553	1.21	1.269	1.473
IMAGE:179336	SDHAP1|SDHALP1	None	1.22	0.964	1.403	1.076	1.191	1.024	1.208	1.249	1.301	1.211	1.282	1.456	1.023	1.451	1.353	1.494	1.242
IMAGE:179403	CYP2E1	None	1.238	1.133	1.316	1.139	1.328	1.062	1.211	1.224	1.247	1.211	1.423	1.558	1.222	1.393	1.311	Null	1.186
IMAGE:179419	EVI5	None	1.238	0.843	1.226	1.147	1.084	1.213	1.129	1.319	1.202	1.288	1.218	Null	1.138	1.262	1.282	Null	Null
IMAGE:179443	None	None	1.565	1.521	1.465	1.617	1.52	1.335	1.507	1.511	1.597	1.434	1.552	1.944	1.341	1.864	1.567	1.871	1.764
IMAGE:179556	CACNB4	None	1.189	0.649	0.929	1.083	1.039	1.117	0.944	1.186	1.236	0.92	1.297	1.114	0.915	1.079	1.283	1.408	1.09
IMAGE:179603	RAB3A	None	0.948	0.633	1.03	0.877	1.216	1.013	1.18	1.205	1.055	1.037	1.15	1.158	1.183	1.453	1.369	1.316	1.476
IMAGE:179753	SLC35A2	None	1.507	1.147	1.394	1.41	1.84	1.596	1.582	1.537	1.383	1.273	1.434	1.282	1.149	1.625	1.415	Null	1.438
IMAGE:179776	None	None	1.36	1.074	1.396	1.394	1.492	1.542	1.196	1.813	1.629	1.431	1.711	1.9	1.493	2.317	2.082	1.919	1.721
IMAGE:179804	PWP2	None	1.03	0.957	1.1	1.264	1.414	1.311	1.426	1.194	1.152	1.207	1.33	1.382	0.885	1.433	1.159	1.38	1.234
IMAGE:180018	RTKN	None	1.242	0.934	1.067	1.179	1.291	1.095	1.255	1.219	1.077	1.207	1.33	Null	0.903	1.239	1.295	Null	Null
IMAGE:180147	AGPAT3	None	1.173	0.936	1.159	1.728	1.874	1.633	1.7	1.394	1.231	1.218	1.715	1.558	1.186	1.773	1.621	Null	1.504
IMAGE:180195	SUPT6H	None	1.517	1.297	1.183	1.384	1.313	1.346	1.214	1.222	1.316	1.159	1.526	1.32	0.958	1.423	1.502	1.448	1.28
IMAGE:180244	ABCC8|SMCR7L	None	Null	1.09	1.344	1.269	1.296	1.199	1.259	1.159	1.124	1.195	1.169	1.32	1.204	1.365	1.398	Null	1.481
IMAGE:180298	None	None	1.459	1.047	1.172	1.192	1.405	1.391	1.237	1.309	1.297	1.23	1.538	1.489	1.205	1.786	1.287	1.471	1.477
IMAGE:180520	UBE3A	None	1.541	1.08	1.408	1.19	1.358	1.326	1.417	1.201	1.16	1.239	1.297	1.295	0.965	1.379	1.191	1.216	1.226
IMAGE:180561	GSTM2|GSTM1	None	Null	1.461	1.548	1.73	1.551	1.774	2.012	1.755	1.642	1.648	1.769	1.94	1.615	1.882	1.733	Null	Null
IMAGE:180803	INPP1	None	1.463	1.165	1.497	1.445	2.15	1.307	1.26	1.257	1.347	1.123	1.427	1.613	1.242	1.504	1.336	1.31	1.517
IMAGE:180902	BOK	None	1.353	0.962	1.141	1.352	1.314	1.351	1.412	1.321	1.205	1.141	1.396	1.615	1.245	1.808	1.438	1.411	1.499
IMAGE:181730	None	None	1.473	Null	1.41	1.083	1.147	1.205	1.351	1.473	1.428	1.181	1.328	1.563	1.418	2.159	1.528	1.843	1.591
IMAGE:181831	IGHG1	G2/M	1.242	1.11	1.759	2.109	1.978	1.342	1.24	1.147	1.261	1.313	1.682	2.3	1.513	1.495	1.143	1.911	1.864
IMAGE:182288	DDR1	None	1.571	1.095	1.283	1.453	1.323	1.391	1.323	1.339	1.312	1.144	1.467	1.179	1.28	1.81	1.598	Null	1.725
IMAGE:182295	None	None	0.829	0.788	0.813	0.845	1.032	0.896	1.237	0.9	0.887	0.797	0.954	0.817	0.717	1.091	1.027	1.042	1.135
IMAGE:182661	ACVRL1	None	1.182	0.945	1.08	1.175	1.377	1.279	1.367	1.371	1.229	1.114	1.59	1.428	1.117	1.464	1.49	1.201	1.34
IMAGE:182933	ABCA7	G1/S	1.756	1.287	1.377	1.375	1.64	1.51	1.593	1.832	2.028	1.785	2.117	2.058	1.566	2.602	2.064	Null	2.12
IMAGE:182977	AIMP1	None	1.209	0.769	0.889	0.981	1.13	0.986	1.102	1.263	1.163	1.139	1.206	1.41	1.152	1.763	1.243	1.277	1.291
IMAGE:183005	FBXW8	None	1.477	1.029	1.228	1.137	0.98	1.161	1.183	1.256	1.474	1.282	1.232	1.565	1.192	2.021	1.45	1.689	Null
IMAGE:183194	CASP4	None	1.266	1.147	1.579	1.48	1.673	1.272	1.275	1.238	1.401	1.192	1.537	1.562	1.278	1.382	1.256	1.377	1.568
IMAGE:183200	FAH	None	1.194	0.867	0.956	1.042	1.115	1.055	1.183	1.205	1.294	1.123	1.1	1.233	1.025	Null	1.336	Null	1.368
IMAGE:183315	LOC100133190	None	0.974	0.648	0.839	0.752	0.659	0.733	0.854	0.871	0.84	0.783	0.944	1.103	0.86	1.173	1.115	1.173	Null
IMAGE:183440	ARSA	None	1.381	1.085	1.323	1.262	1.262	1.409	1.318	1.296	1.257	1.277	1.353	Null	1.197	1.606	1.439	Null	1.516
IMAGE:183462	MAN2C1	None	1.794	1.127	1.444	1.451	1.22	1.229	1.614	1.499	1.453	1.511	1.552	1.48	1.36	1.833	1.774	Null	Null
IMAGE:1836559	DDHD2	None	1.07	0.994	1.37	1.138	1.339	1.318	1.316	1.417	1.197	1.149	1.221	1.087	0.905	1.272	1.249	Null	1
IMAGE:1836834	None	None	1.24	0.989	1.257	1.142	1.216	1.163	1.332	1.608	1.389	1.182	1.126	1.084	1.151	1.538	1.356	Null	Null
IMAGE:1837159	NR2F1	None	1.154	0.877	1.228	1.056	1.252	1.238	1.161	1.102	1.129	1.095	1.316	1.312	1.142	1.505	1.168	Null	1.13
IMAGE:1837161	TMED2	None	1.282	0.988	1.169	1.221	1.67	1.439	1.496	1.401	1.295	1.173	1.722	1.442	1.225	1.699	1.532	1.548	1.395
IMAGE:1837280	GAPDHL18	None	1.953	1.573	1.603	1.686	1.622	1.502	1.705	1.825	1.611	1.708	1.849	2.332	2.314	2.463	2.229	2.715	2.489
IMAGE:1837311	ZCCHC7	None	1.217	0.75	1.133	1.168	1.451	1.282	1.085	1.544	1.334	1.354	1.653	1.592	1.324	1.788	1.397	Null	1.506
IMAGE:1837452	None	None	1.088	Null	1.178	Null	1.152	1.119	1.17	1.409	1.089	1.021	1.274	1.291	1.107	1.542	1.546	Null	1.375
IMAGE:1837652	None	None	1.147	Null	1.087	1.153	1.126	1.144	1.052	1.488	1.233	1.204	1.365	1.249	1.064	1.326	1.633	Null	1.233
IMAGE:1838115	None	None	Null	Null	1.335	Null	1.762	1.417	1.11	1.483	1.405	1.269	1.358	1.253	1.08	1.649	1.54	1.094	1.299
IMAGE:1838245	None	None	0.927	Null	1.184	0.973	1.157	1.267	1.413	1.309	1.231	1.091	1.299	1.247	0.998	1.354	1.491	Null	Null
IMAGE:1838606	None	None	1.671	1.196	1.622	1.325	1.268	1.197	1.315	1.389	1.612	1.462	1.392	1.81	1.565	1.941	1.63	1.89	1.909
IMAGE:1838705	WDR27	None	1.222	1.035	1.245	1.022	1.411	1.05	1.058	1.167	1.309	1.175	1.311	1.427	0.954	1.545	1.155	Null	1.423
IMAGE:1838828	CACNA2D1	None	Null	0.831	1.073	1.057	1.199	1.095	1.155	1.524	1.237	1.165	1.333	1.147	1.119	1.422	1.613	Null	0.82
IMAGE:1839044	TCF20	None	1.218	0.892	1.33	1.142	1.572	1.242	1.366	1.265	1.385	1.374	1.184	1.319	1.028	1.697	1.335	Null	Null
IMAGE:1839367	RAD51AP1	S	1.837	1.315	1.418	1.201	1.259	1.158	1.369	1.555	1.558	1.563	1.375	1.46	0.741	1.343	1.306	Null	1.336
IMAGE:1839799	SLC25A31	None	1.276	0.924	1.227	1.063	1.616	1.124	1.291	1.188	1.308	1.096	1.198	1.416	1.034	1.344	1.061	Null	Null
IMAGE:1841074	LOC100289673	None	1.065	0.846	1.029	1.065	1.351	1.241	1.246	1.158	1.156	1.008	1.154	1.143	0.931	1.183	1.035	Null	1.145
IMAGE:1841256	None	None	1.062	0.828	0.966	0.993	1.097	1.185	1.039	1.44	1.236	1.111	1.391	1.266	0.864	1.647	1.437	Null	Null
IMAGE:1841381	BRWD1	None	0.721	0.738	0.847	0.903	0.848	1.176	1.116	1.392	1.184	1.001	1.036	1.067	0.921	1.335	1.258	1.069	1.269
IMAGE:1841733	ATP11A	None	0.395	0.362	0.548	0.434	0.776	0.675	0.732	0.629	0.886	0.511	0.606	Null	0.33	0.627	0.55	Null	0.448
IMAGE:184175	KDELR1	None	1.75	1.205	1.379	1.463	1.57	1.656	1.807	1.627	1.56	1.525	1.701	1.904	1.624	2.2	1.765	1.936	2.12
IMAGE:1842126	None	None	0.888	0.799	0.968	0.81	1.151	0.961	1.027	1.329	1.183	1.143	1.015	0.934	0.963	1.596	1.377	1.231	1.179
IMAGE:1842250	HMGB2	G2	Null	1.182	1.439	1.23	1.403	1.233	1.317	1.131	1.263	1.338	1.493	1.217	0.884	1.47	1.304	Null	1.418
IMAGE:1842391	None	None	1.034	0.933	1.031	1.073	1.145	1.218	1.091	1.321	1.011	1.12	1.168	1.319	1.133	1.69	1.471	Null	1.472
IMAGE:184240	ADAM11	None	1.232	1.051	1.388	1.23	1.399	1.366	1.604	1.635	1.321	1.147	1.501	1.617	1.113	1.707	1.479	1.518	1.448
IMAGE:1842546	CUL1	None	1.194	1.034	1.181	1.061	1.134	1.281	1.181	1.306	1.371	1.017	1.233	1.164	1.071	1.397	1.311	Null	1.275
IMAGE:1842775	ROD1	None	Null	0.912	1.377	1.035	1.392	1.187	1.166	1.391	1.193	1.208	1.137	1.381	0.867	1.337	1.045	Null	1.31
IMAGE:1842781	None	None	0.935	0.923	1.509	1.025	1.61	0.984	1.1	1.461	1.304	1.082	0.953	1.817	1.035	1.423	1.463	1.617	1.884
IMAGE:1843010	SPINT1	None	0.768	0.9	1.182	1.157	1.072	1.107	1.411	1.277	1.251	1.19	1.367	1.262	0.958	1.551	1.169	Null	1.165
IMAGE:1843409	None	None	0.785	Null	1.285	0.717	0.934	0.976	0.85	1.231	1.198	Null	Null	0.91	0.833	1.17	1.06	1.099	1.023
IMAGE:1843488	FSTL4	None	Null	0.727	1.763	1.16	1.318	1.212	1	1.423	1.287	1.194	1.227	Null	0.935	1.498	1.499	1.41	1.313
IMAGE:184365	CDK9	None	1.652	1.087	1.376	1.322	1.473	1.223	1.296	1.44	1.328	1.34	1.619	1.781	1.27	1.634	1.518	1.732	1.712
IMAGE:1843720	None	None	0.911	Null	1.777	1.117	1.278	1.247	Null	1.228	1.273	1.049	1.319	1.512	1.042	1.281	1.205	1.224	1.311
IMAGE:1843737	NARG1	None	0.859	0.899	1.091	1.023	1.033	1.15	1.21	0.953	1.023	0.942	1.011	1.164	0.954	1.385	1.143	Null	1.408
IMAGE:1844722	None	None	1.317	Null	1.156	1.308	1.326	1.4	1.195	1.085	1.218	0.981	1.073	1.101	1.154	1.437	1.331	Null	1.252
IMAGE:1844766	FAM124B	None	Null	1.069	1.507	1.441	1.425	1.394	1.263	1.368	1.462	1.342	1.432	Null	1.246	1.577	1.489	Null	1.587
IMAGE:1844931	None	None	Null	Null	1.303	1.442	1.348	1.405	1.393	1.306	1.171	1.251	1.343	1.241	1.036	1.446	1.29	Null	1.46
IMAGE:1844953	None	None	1.18	Null	0.96	0.96	1.082	Null	1.231	1.096	1.001	0.991	1.042	1.087	0.909	1.228	1.261	Null	1.131
IMAGE:1844971	None	None	Null	1.119	1.373	1.323	1.239	1.373	1.098	1.437	1.39	1.159	1.354	1.329	1.182	1.578	1.576	Null	1.426
IMAGE:1845169	RAB35	None	1.524	1.457	1.382	1.397	1.681	1.521	1.745	1.619	1.58	1.452	1.394	1.582	1.225	1.576	1.594	Null	1.391
IMAGE:1845176	MRPL4	None	Null	0.94	1.244	1.264	1.649	1.258	1.311	1.288	1.054	Null	1.426	1.685	1.521	1.88	1.713	Null	1.739
IMAGE:1845273	TNPO2	None	1.251	1.078	1.346	1.304	1.216	1.231	1.135	1.261	1.289	1.276	1.4	Null	0.887	1.293	1.251	Null	Null
IMAGE:1845299	TSSK1B	None	Null	0.958	0.978	1.063	1.255	1.084	1.063	1.05	1.31	0.937	1.166	1.292	0.987	1.53	1.113	Null	1.34
IMAGE:1845361	TCF15	None	Null	0.859	0.871	0.666	0.852	0.893	0.646	1.183	1.036	1.133	0.962	0.815	0.8	1.055	1.111	Null	Null
IMAGE:1845630	HMGN2	None	1.576	Null	1.501	1.414	1.482	1.141	1.127	1.478	1.373	1.291	1.416	1.669	1.583	1.889	1.314	Null	Null
IMAGE:1845744	METTL11A	None	1.634	1.296	1.477	1.405	1.291	1.364	1.305	1.657	1.482	1.387	1.524	1.885	1.888	2.105	1.79	2.284	1.828
IMAGE:1845883	BPTF	None	0.814	0.843	0.873	1.042	1.114	1.032	0.951	1.216	1.17	1.136	1.504	1.164	0.83	1.314	1.228	Null	1.058
IMAGE:1847554	ADARB1	None	0.887	Null	0.928	0.938	1.125	1.025	1.154	1.07	1.419	1.148	Null	0.964	0.761	1.091	0.995	Null	1.088
IMAGE:1847862	None	None	1.095	0.781	1.454	Null	1.102	1.103	1.124	1.383	1.212	1.056	1.173	1.199	1.181	1.226	1.324	Null	1.229
IMAGE:1847901	DMRTB1	None	0.909	Null	1.599	1.274	1.274	1.224	1.058	1.156	1.461	1.045	1.079	1.221	1	1.395	1.41	1.652	1.299
IMAGE:1847974	N4BP3	None	0.882	Null	1.324	1.45	1.285	0.946	1.118	0.921	0.949	0.946	0.972	1.015	0.834	1.28	1.111	Null	1.07
IMAGE:1848026	CHRNB2	None	1.263	0.924	1.119	0.992	1.246	1.168	1.013	1.274	1.353	1.156	1.183	1.381	1.161	1.322	1.334	Null	1.303
IMAGE:1848251	None	None	1.142	0.961	1.19	0.924	1.316	1.195	1.253	1.279	1.235	1.232	1.081	1.272	1.008	1.447	1.231	Null	1.394
IMAGE:1848443	C17orf70	None	1.016	0.852	1.311	1.281	1.342	1.206	1.076	1.36	1.46	1.19	1.299	1.416	1.09	Null	1.301	Null	1.45
IMAGE:1848448	None	None	0.821	1.027	1.151	0.885	1.113	1.081	1.101	1.123	1.275	Null	0.944	1.199	1.039	1.252	1.293	1.264	1.18
IMAGE:1849382	None	None	0.981	0.753	0.913	1.106	1.043	0.877	1.174	1.075	1.025	0.959	1.082	1.099	0.892	1.377	1.089	Null	1.15
IMAGE:1849795	None	None	1.012	Null	1.131	1.221	1.219	1.066	0.932	1.304	1.145	1.092	1.111	1.433	1.275	1.644	1.408	Null	1.304
IMAGE:1849940	HAUS2	None	1.414	1.207	1.166	1.178	1.126	1.133	1.471	1.429	1.41	1.179	1.289	Null	0.802	1.276	1.291	Null	Null
IMAGE:1850385	ATF1	None	Null	1.146	1.156	1.191	1.432	1.11	1.283	1.231	1.277	Null	1.367	1.475	0.971	1.362	1.289	Null	1.228
IMAGE:1850925	ITPK1	None	1.391	0.925	1.308	1.11	1.113	1.084	1.113	1.306	1.338	1.145	1.373	1.697	1.501	2.015	1.66	1.942	1.883
IMAGE:1851004	KIAA1524	G2	1.24	1.306	1.419	1.516	1.453	1.114	1.19	1.054	1.339	1.422	1.381	1.022	0.562	0.795	1	Null	0.929
IMAGE:1851108	None	None	1.32	0.914	1.023	1.123	1.437	1.169	1.089	1.336	Null	1.249	1.494	1.592	1.413	2.12	1.476	Null	1.663
IMAGE:1851134	TNF	None	1.465	1.221	1.499	1.362	1.391	1.346	1.452	1.464	1.365	1.17	1.25	Null	1.148	1.536	1.522	Null	1.315
IMAGE:1851143	SNX22	None	1.242	1.112	1.121	1.214	1.239	1.217	1.325	1.321	1.16	1.187	1.426	1.538	1.388	2.039	1.736	Null	1.727
IMAGE:1853490	PRDM15	None	1.225	1.044	1.174	1.186	1.461	1.291	1.134	1.194	1.349	1.342	1.49	1.423	1.077	1.416	1.511	Null	1.555
IMAGE:1853494	None	None	1.353	1.3	1.407	1.491	1.196	1.268	Null	1.316	1.184	1.326	1.44	1.076	0.879	1.279	1.287	Null	Null
IMAGE:1853497	CCDC14	S	Null	1.094	1.535	1.236	1.238	1.039	1.408	1.276	1.704	1.335	1.298	1.093	0.859	1.401	1.236	Null	Null
IMAGE:1853760	GFM1	None	Null	0.811	0.918	1.036	1.073	1.066	1.029	0.899	1.055	0.987	1.125	0.895	0.623	1.001	0.894	Null	Null
IMAGE:1853984	None	None	1.373	1.235	1.554	1.569	1.812	1.455	1.47	1.339	1.33	1.272	1.507	Null	1.383	1.756	1.471	Null	Null
IMAGE:1854511	None	None	1.132	0.946	1.081	Null	1.478	1.302	1.059	1.216	1.388	1.16	1.235	1.049	0.931	1.49	1.234	Null	Null
IMAGE:1854535	GNAL	None	1.638	1.115	1.169	1.121	1.632	1.255	1.518	1.31	1.373	1.348	1.745	1.274	1.031	1.804	1.578	1.466	Null
IMAGE:1854539	KHDRBS1	None	1.378	1.215	1.357	1.401	1.467	1.423	1.503	1.509	1.301	1.385	1.658	1.958	1.58	1.764	1.638	Null	Null
IMAGE:1854781	ZNRF4	None	1.017	0.976	1.205	1.18	1.527	1.196	1.256	1.349	1.326	1.175	1.279	1.511	1.094	1.535	1.534	1.508	1.406
IMAGE:1855390	ARHGAP21	None	Null	0.674	0.731	0.856	1.06	0.886	0.987	0.831	0.838	0.803	0.966	0.851	0.573	0.732	0.789	Null	0.654
IMAGE:1855534	None	None	1.897	2.023	1.899	1.64	1.906	1.505	1.283	1.252	1.086	1.259	1.497	1.533	1.024	1.274	1.16	1.013	0.961
IMAGE:1855896	NKD2	None	1.138	Null	1.412	1.75	1.615	1.12	1.036	1.235	1.121	0.849	1.203	1.321	1.106	1.558	1.457	1.161	1.294
IMAGE:1856516	LARP4	None	0.768	0.853	1.034	0.907	1.443	1.085	1.183	1.089	1.223	0.973	1.013	0.973	0.768	0.973	0.894	0.95	0.761
IMAGE:1856915	None	None	1.193	0.908	1.209	0.975	1.385	1.19	1.14	1.128	1.256	1.112	Null	1.193	Null	1.411	1.39	Null	1.246
IMAGE:1857141	None	None	0.988	Null	1.565	1.085	1.298	1.199	1.264	1.338	1.31	1.224	1.18	1.086	1.203	1.347	1.483	1.205	1.362
IMAGE:1857213	None	None	0.993	Null	1.042	1.065	1.273	1.244	1.033	1.299	1.2	0.882	0.958	1.247	0.98	1.21	1.311	1.207	1.41
IMAGE:1858892	APOO	None	1.38	1.044	1.051	1.107	0.898	1.048	1.21	1.19	1.176	1.114	1.382	1.269	1.363	1.745	1.437	Null	Null
IMAGE:1859037	EIF2B4	None	1.168	0.854	1.094	1.295	1.385	1.148	1.33	1.484	Null	1.367	1.382	1.398	1.329	1.716	1.664	1.769	1.724
IMAGE:1859075	None	None	1.119	0.824	1.101	1.075	1.181	1.084	1.071	1.16	1.267	0.804	1.072	1.192	0.914	1.49	1.236	1.252	1.252
IMAGE:1859079	TBR1	None	1.233	0.962	1.177	0.977	1.385	1.313	1.213	1.291	1.275	1.092	1.302	1.175	0.962	1.354	1.352	Null	1.26
IMAGE:1859114	SLAIN2	None	0.788	0.704	0.801	0.813	1.143	0.933	0.998	0.946	0.847	0.842	1.021	Null	0.635	0.882	0.912	Null	Null
IMAGE:1859573	FAM113A	G2	2.421	2.006	2.288	1.974	1.471	1.439	1.363	1.798	Null	1.512	1.814	1.962	1.57	2.298	1.918	Null	2.186
IMAGE:1859838	ZNF213	None	Null	0.858	0.852	0.895	1.17	0.903	1.099	1.056	0.952	1.126	1.269	1.26	0.845	1.344	1.234	Null	Null
IMAGE:1860384	RNU12P|RNU12	None	0.443	0.375	0.489	0.369	0.507	0.545	0.492	0.724	0.565	0.6	0.555	0.612	0.433	0.745	0.679	Null	0.549
IMAGE:1860453	MARK4	None	1.297	1.029	1.223	1.189	1.409	1.336	1.236	1.378	1.338	1.07	1.195	1.246	1.102	1.391	1.307	Null	Null
IMAGE:1860497	PGAM5	None	1.076	0.882	1.049	1.189	1.684	1.248	1.102	1.214	1.269	0.969	1.309	1.43	0.895	1.582	1.106	Null	0.994
IMAGE:1860687	POU3F4	None	1.557	1.166	1.388	1.412	1.458	1.394	1.556	1.399	1.335	1.368	1.622	1.696	1.731	1.711	1.587	Null	Null
IMAGE:1860940	ATAD3B	None	1.135	1.024	1.112	1.384	1.318	1.262	1.281	1.408	1.287	0.967	1.433	1.551	0.836	Null	1.578	1.236	1.431
IMAGE:1860990	ANKRD52	None	1.408	1.222	1.498	1.507	1.336	1.435	1.44	1.424	1.365	1.633	1.388	1.455	1.465	1.529	1.504	Null	Null
IMAGE:1861139	None	None	1.438	1.13	1.416	1.347	1.124	1.088	1.229	1.481	1.216	1.236	1.344	2.055	1.212	1.521	1.364	Null	Null
IMAGE:1861166	None	None	1.472	1.108	1.486	1.451	1.713	1.075	1.18	1.269	1.35	1.407	1.315	2.326	1.617	2.194	1.714	1.511	1.881
IMAGE:1861168	BAT2D1|BAT2L2	None	1.318	1.254	1.529	1.635	1.467	1.496	1.555	1.417	1.328	1.245	1.549	1.956	1.261	1.718	1.672	1.589	1.554
IMAGE:186132	SELE|SELL	None	1.231	1.099	1.202	1.118	1.151	1.241	1.207	1.018	1.282	1.071	1.289	1.156	1.043	1.282	1.191	Null	1.357
IMAGE:1861354	NR2F6|EIF5B	None	1.073	Null	1.288	1.358	1.975	1.222	Null	1.363	1.497	1.208	1.381	1.636	1.526	1.994	1.807	Null	1.867
IMAGE:1861359	None	None	1.24	1.011	1.166	1.203	1.064	1.178	1.246	1.341	1.373	1.216	1.349	1.648	1.438	1.622	1.261	1.628	Null
IMAGE:1861381	None	None	1.36	1.001	1.219	Null	1.013	1.131	1.202	1.451	1.501	1.152	1.306	1.595	1.242	1.954	1.584	Null	Null
IMAGE:1861510	None	None	1.492	1.312	1.498	1.522	1.766	1.398	1.412	1.544	1.702	1.578	1.786	1.974	2.191	2.704	2.455	2.583	2.434
IMAGE:1861627	RPS9	None	1.704	1.351	1.593	1.752	1.616	1.507	1.589	1.792	1.606	1.453	1.528	2.369	2.045	2.404	1.922	2.412	2.414
IMAGE:1861693	None	None	1.7	1.129	1.846	1.409	1.529	1.182	1.31	1.429	1.365	1.438	1.535	2.358	1.532	1.987	1.6	Null	Null
IMAGE:1861943	None	None	1.891	1.147	1.709	1.65	1.479	1.41	1.533	1.524	1.542	1.237	1.613	2.662	1.986	2.435	2.068	2.055	2.509
IMAGE:1862035	RPL14	None	1.492	1.221	1.403	1.349	1.358	1.27	1.359	1.533	1.734	1.446	1.581	1.997	1.876	Null	1.995	1.976	2.083
IMAGE:1862112	None	None	0.814	0.744	0.87	0.759	0.951	0.916	1.008	0.96	0.911	0.789	0.895	1.129	Null	Null	1.049	Null	1.045
IMAGE:1862323	CYB561	None	1.383	0.964	1.511	1.23	1.517	1.267	1.368	1.204	1.25	1.214	1.044	2.043	1.472	1.983	1.451	Null	Null
IMAGE:1862436	None	None	1.386	1.07	1.153	1.121	1.29	1.052	0.907	1.152	1.241	1.345	1.35	1.567	1.344	1.733	1.264	Null	1.76
IMAGE:1862529	None	None	1.385	1.06	1.229	1.087	1.276	1.258	1.33	1.234	1.29	1.259	1.468	1.845	1.384	1.871	1.586	Null	Null
IMAGE:1862539	RPS9	None	1.851	1.55	1.643	1.576	1.454	1.572	1.53	1.62	1.629	1.459	1.64	2.736	2.27	2.602	2.275	2.488	2.652
IMAGE:1862572	None	None	1.423	1.256	1.673	1.655	2.133	1.681	1.669	1.988	1.664	1.369	2.166	2.702	1.406	2.175	1.646	1.624	1.781
IMAGE:1862593	EIF5B	None	1.498	1.252	1.735	1.585	1.268	1.365	1.474	1.496	1.464	1.446	1.34	1.744	1.493	Null	1.601	Null	Null
IMAGE:1862607	NUCKS1	M/G1	1.372	0.989	1.355	1.206	1.319	1.073	1.24	1.316	1.285	1.647	1.927	3.022	1.721	2.191	1.684	1.952	2.08
IMAGE:1862614	None	None	1.275	1.184	1.386	1.405	1.308	1.293	1.19	1.292	1.203	1.417	1.448	1.938	1.535	1.929	1.59	1.755	Null
IMAGE:1862616	BAT2D1|BAT2L2	None	1.19	1.156	1.454	1.413	1.304	1.234	1.177	1.249	1.288	1.16	1.115	1.637	1.282	1.611	1.662	1.187	1.077
IMAGE:1863932	SPEF1	None	1.298	1.64	1.467	1.228	1.582	1.518	1.719	1.426	1.602	1.217	1.292	1.474	1.128	1.848	1.294	Null	1.442
IMAGE:1864208	MAEA	None	1.445	1.159	1.512	1.343	1.401	1.489	1.501	1.349	1.417	1.19	1.515	1.73	Null	1.846	1.722	1.812	1.822
IMAGE:1864283	None	None	2.016	1.749	2.158	1.949	2.313	2.083	2.186	2.276	2.201	1.898	2.11	2.881	2.361	2.402	2.001	Null	2.388
IMAGE:1864284	MGAM|PAIP2|BC007764	None	1.456	1.058	1.022	1.165	1.35	1.412	1.618	1.553	1.496	Null	1.339	1.629	1.63	1.743	1.69	1.537	1.648
IMAGE:1864584	ANXA5	None	2.291	2.051	1.902	2.22	2.091	1.771	1.928	2.043	1.891	1.851	1.967	1.96	1.91	2.159	2.191	2.611	2.265
IMAGE:1864790	MSRB2	None	1.147	0.913	1.119	1.101	1.014	1.013	1	1.157	Null	1.058	1.162	1.095	0.842	Null	1.293	Null	1.425
IMAGE:1865128	PEX5	None	1.175	0.921	1.255	1.242	1.458	1.335	1.389	1.489	1.358	1.096	1.331	1.368	1.272	1.469	1.461	Null	1.567
IMAGE:1865369	GCC1	None	Null	0.727	0.942	0.75	1.129	1.007	0.902	0.808	0.957	0.829	0.989	0.759	0.619	0.881	0.886	Null	Null
IMAGE:1865439	FN3KRP	None	1.687	1.08	1.108	1.331	1.584	1.486	1.717	1.511	1.431	1.435	1.337	1.471	1.049	1.665	1.503	Null	1.442
IMAGE:1865851	RNF183	None	1.247	1.076	1.382	1.236	1.514	1.262	1.279	1.708	1.422	1.078	1.228	Null	1.106	1.378	1.385	Null	Null
IMAGE:1865867	ZMYND11	None	1.351	0.84	1.226	1.258	1.414	1.402	1.51	1.289	1.258	1.045	1.427	Null	0.908	1.009	1.064	Null	Null
IMAGE:1866026	WASL	None	1.413	0.899	1.312	1.145	1.376	1.214	1.349	1.283	1.083	1.033	1.164	Null	0.859	1.352	1.228	Null	1.055
IMAGE:1866085	GALNT11	None	1.442	0.973	1.201	1.067	1.05	1.015	1.231	1.354	1.104	1.169	1.307	1.532	1.217	1.82	1.542	Null	1.603
IMAGE:186664	GRHPR	None	1.563	1.069	1.27	1.284	1.227	1.28	1.292	1.31	1.11	1.193	1.441	1.317	1.442	1.782	1.598	Null	2.087
IMAGE:186682	TFF1	None	1.732	1.321	1.494	1.49	1.425	1.426	1.358	1.483	1.267	1.324	1.46	1.592	1.422	1.967	1.545	1.811	2
IMAGE:1867493	None	None	Null	1.262	2.104	1.699	1.754	1.464	1.252	1.283	1.385	1.38	1.563	1.609	0.945	1.395	1.272	Null	1.545
IMAGE:1867895	SCNN1G	None	0.727	0.701	1.006	0.844	0.835	0.85	0.978	0.869	0.782	0.808	0.81	1.079	1.087	Null	1.016	Null	Null
IMAGE:1868027	HNF4G	None	1.516	1.183	2.08	1.72	1.806	1.157	1.425	1.457	1.427	1.447	1.533	2.352	1.456	1.774	1.688	Null	1.677
IMAGE:1868034	KANK3	None	0.809	0.758	0.965	0.83	1.112	1.05	Null	1.136	1.061	0.922	1.479	1.11	0.829	1.323	1.128	Null	Null
IMAGE:1868572	DPP7	None	1.343	1.258	1.763	1.572	1.209	1.303	1.491	1.703	1.618	1.431	1.452	1.963	1.901	2.568	1.893	2.046	2.103
IMAGE:1868579	None	None	Null	0.769	0.776	0.965	1.283	0.968	0.998	1.043	1.114	0.898	0.981	0.874	0.93	1.294	1.011	1.063	1.074
IMAGE:1868590	GALK2	None	0.921	0.687	0.808	0.815	1.156	0.901	0.968	1.068	1.23	1.045	1.134	1.21	0.923	1.466	1.266	Null	1.417
IMAGE:1868626	PFKL	None	1.252	0.926	1.079	1.094	1.142	1.087	1.131	1.226	1.22	1.077	1.34	1.547	Null	1.766	1.608	1.71	1.774
IMAGE:1868626	PFKL	None	1.47	0.969	1.151	1.147	1.051	1.192	1.152	1.212	1.025	1.01	1.329	1.374	1.175	1.922	1.51	1.693	1.974
IMAGE:1868648	RPL9	None	1.6	1.473	1.665	1.728	1.58	1.502	1.63	1.711	1.794	1.588	1.852	2.264	1.949	2.184	2.085	Null	1.992
IMAGE:1868656	DCUN1D1	None	0.982	0.787	1.072	0.922	0.924	1.012	1.133	1.212	1.004	1.062	0.961	Null	0.79	1.234	1.025	Null	Null
IMAGE:1868662	None	None	0.967	0.799	1.117	1.022	0.952	1.024	1.031	1.171	1.178	0.862	1.148	1.284	0.893	1.353	1.263	Null	1.39
IMAGE:1868662	None	None	0.792	0.667	0.866	0.885	1.071	0.9	0.963	0.903	1.049	Null	1.138	1.132	0.957	1.366	1.397	1.219	1.285
IMAGE:1869088	LRP6	None	1.432	0.966	1.379	1.215	1.139	1.221	1.279	1.32	1.459	1.281	1.294	1.502	Null	1.841	1.693	1.684	1.912
IMAGE:186918	FAM3B	None	1.346	1.083	1.243	1.263	1.136	1.224	1.282	1.257	1.158	1.381	1.291	1.375	1.081	1.573	1.365	Null	Null
IMAGE:1869186	None	None	1.761	1.379	1.858	2.019	1.638	1.475	1.549	2.051	1.816	1.342	2.131	2.412	2.378	3.069	2.341	Null	2.069
IMAGE:1869201	MAPKAP1	None	0.946	0.678	0.782	0.826	1.157	1.054	0.957	1.048	1.093	0.944	1.165	1.191	0.743	1.383	1.226	1.023	1.116
IMAGE:1869329	None	M/G1	0.866	0.696	1.021	1.347	1.59	0.992	0.776	1.015	1.137	0.805	1.322	1.627	0.872	1.439	1.214	0.972	1.127
IMAGE:1869357	None	None	Null	1.018	1.369	1.158	1.415	1.408	1.396	1.387	1.345	1.133	1.234	Null	1.058	1.551	1.458	Null	1.481
IMAGE:1869486	PRKX	None	0.294	0.238	0.317	0.294	0.356	0.334	0.384	0.418	0.383	0.317	0.422	0.288	0.222	0.357	0.348	Null	0.318
IMAGE:1869490	MYO7B	None	1.389	1.212	2.25	1.238	1.412	1.388	1.402	1.397	1.24	1.086	Null	1.68	1.11	1.697	1.497	Null	Null
IMAGE:1869512	None	None	1.598	1.196	1.52	1.421	1.48	1.486	1.46	1.504	1.515	1.406	1.644	2.172	1.57	2.075	1.866	2.084	1.61
IMAGE:1869525	CDK2AP1|LOC286109	None	0.793	0.794	0.917	0.811	1.093	0.864	1.015	0.951	0.841	0.856	0.75	Null	Null	0.853	0.943	Null	0.87
IMAGE:1869533	None	None	1.299	0.98	1.345	1.069	1.25	1.056	1.243	1.257	1.151	1.287	1.202	1.727	1.175	Null	1.417	Null	1.215
IMAGE:1869545	None	None	0.849	0.642	1.58	0.848	1.471	0.845	1.049	1.128	0.961	0.959	1.023	1.291	0.941	1.333	1.192	Null	0.932
IMAGE:1869572	LOC286109	None	0.731	0.758	1.054	0.691	0.95	0.892	1.074	1.087	0.996	0.736	0.926	0.667	0.644	0.765	0.909	Null	0.779
IMAGE:1869574	C2orf18	None	0.922	0.759	0.927	0.773	1.062	0.882	1.08	1.158	0.987	1.016	0.998	Null	0.979	1.27	1.224	Null	1.006
IMAGE:1869714	None	None	0.931	0.739	0.905	0.836	0.867	0.853	1.039	0.922	0.907	0.867	0.791	0.783	0.551	1.059	0.939	Null	0.946
IMAGE:1869870	CCDC88A	G2/M	Null	1.336	1.636	1.735	1.491	1.18	1.468	Null	1.197	1.566	1.497	1.979	0.96	1.802	1.289	Null	1.493
IMAGE:1870184	ATPBD4	None	1.118	Null	0.992	1.045	1.145	0.914	1.155	0.919	Null	1.17	1.391	1.507	1.333	1.641	1.47	Null	1.613
IMAGE:1870305	HSPB2	None	1.201	1.054	1.144	1.104	1.103	1.142	1.202	1.263	1.291	1.123	1.216	1.408	1.204	Null	1.481	Null	1.418
IMAGE:1870512	TNFRSF14	None	1.397	1.201	1.616	1.504	1.582	1.441	1.543	1.442	1.4	1.339	1.33	1.6	1.488	1.925	1.855	1.783	1.628
IMAGE:1870550	CCDC19	None	1.352	1.052	1.321	1.098	1.138	1.122	1.318	1.455	1.48	1.071	1.228	1.519	1.211	1.76	1.35	Null	1.37
IMAGE:1870588	SIRT3	None	1.334	1.018	1.246	1.08	1.263	1.126	1.415	1.135	1.267	1.167	1.247	1.302	1.184	1.781	1.53	Null	Null
IMAGE:1870684	PCYT1A	None	1.073	0.953	1.254	0.961	1.182	1.063	1.12	1.202	1.102	1.038	1.137	1.117	0.887	1.211	1.203	Null	1.095
IMAGE:1870689	ZMYM3	None	0.843	1.004	1.35	0.874	1.29	1.382	1.408	1.319	1.322	1.018	1.259	1.072	0.926	1.354	1.391	Null	1.557
IMAGE:1871034	MARVELD3	None	1.497	1.161	1.394	1.332	1.551	1.143	1.398	1.371	1.23	1.302	1.426	1.817	1.318	1.749	1.702	Null	Null
IMAGE:1871101	None	None	1.723	0.938	1.183	1.102	1.157	1.193	1.313	1.13	1.217	1.2	1.571	1.527	1.344	1.648	1.478	1.613	1.684
IMAGE:1871355	None	None	1.718	1.276	1.598	1.596	1.833	1.825	1.687	1.656	1.505	1.488	1.484	1.751	1.432	1.915	1.706	Null	1.643
IMAGE:1871759	None	None	1.228	1.041	1.378	1.094	1.297	1.337	1.332	1.254	1.374	1.117	1.216	1.472	1.036	1.555	1.413	Null	1.635
IMAGE:1872144	SGTB	None	1.01	0.912	1.226	1.091	1.379	1.17	1.265	1.277	1.26	1.035	1.044	1.143	0.907	1.38	1.224	Null	Null
IMAGE:187266	EIF2B2	None	1.338	0.992	1.342	1.239	1.437	1.257	1.337	1.578	1.489	1.153	1.426	1.639	1.39	1.572	1.434	1.469	1.599
IMAGE:1872818	TPSG1	None	1.774	1.166	1.229	1.29	1.241	1.355	1.461	1.21	1.145	1.33	1.497	1.321	1.485	1.906	1.547	1.945	2.135
IMAGE:1872828	SCP2	None	1.362	0.942	1.174	0.972	1.013	1.084	1.331	1.245	1.25	1.33	1.341	1.412	1.211	1.701	1.614	1.873	1.593
IMAGE:1873071	NAALADL1	None	0.943	Null	1.146	1.19	1.298	1.299	1.029	1.49	1.233	1.292	1.124	1.451	1.015	1.521	1.655	1.258	1.459
IMAGE:1873201	None	None	2.004	1.5	1.664	1.584	1.896	1.814	1.857	1.786	1.78	1.514	1.578	2.181	1.897	2.175	2.129	2.01	Null
IMAGE:1873435	None	None	1.167	Null	1.111	Null	1.596	1.488	1.362	1.519	1.525	1.077	1.213	1.455	1.263	1.466	1.55	Null	1.339
IMAGE:1873458	None	None	1.509	1.212	1.33	1.361	1.303	1.081	1.24	1.271	1.354	1.31	1.46	1.951	1.328	1.75	1.443	Null	Null
IMAGE:1873606	TMEM79	None	0.953	0.727	0.954	0.872	1.186	1.05	1.14	1.015	1.114	0.959	1.072	Null	0.858	1.235	1.229	Null	1.097
IMAGE:1874052	OR2A4	None	Null	0.918	1.186	1.118	1.385	1.161	1.349	1.397	1.381	1.061	Null	1.124	0.941	1.394	1.311	Null	1.297
IMAGE:1874158	TMEM33	None	0.775	0.603	0.698	0.615	1.038	0.775	0.997	0.849	1.055	0.71	0.822	0.74	0.609	0.838	0.686	0.807	0.733
IMAGE:1874483	MAML3	None	1.128	0.834	1.143	1.077	0.932	1.249	1.254	1.199	1.09	1.032	1.213	1.117	1.021	1.33	1.104	1.109	1.461
IMAGE:1874894	KIAA0141	None	1.501	1.25	1.358	1.334	1.551	1.193	1.324	1.321	1.486	1.172	1.354	1.53	Null	Null	1.165	Null	1.242
IMAGE:1874894	KIAA0141	None	1.541	1.291	1.333	1.779	1.8	1.524	1.547	1.726	1.581	Null	1.543	1.774	1.551	1.695	1.635	1.596	1.601
IMAGE:1874970	None	None	1.424	0.968	1.188	1.013	1.05	1.194	1.174	1.128	1.142	1.216	1.281	1.572	1.547	1.919	1.524	Null	1.729
IMAGE:1875025	UXS1	None	2.088	1.649	1.67	1.627	1.81	1.519	1.567	1.45	1.381	1.45	1.56	1.487	0.882	1.406	1.365	Null	1.372
IMAGE:1875364	None	None	1.136	0.972	1.161	1.07	1.366	1.262	0.998	1.549	1.368	1.159	1.128	1.398	0.958	1.335	1.489	1.113	1.311
IMAGE:1875481	FAM91A1	None	0.873	0.684	0.877	0.629	1.102	0.849	0.791	0.961	1.062	0.768	0.844	0.668	0.507	0.835	0.883	Null	0.718
IMAGE:187566	None	None	0.874	0.991	1.441	0.91	1.198	1.075	1.096	1.25	1.183	0.958	0.958	Null	0.867	1.255	1.165	Null	1.204
IMAGE:1876079	None	None	1.434	1.057	1.212	1.215	1.248	1.14	1.115	1.359	1.364	1.112	1.376	1.397	1.238	1.617	1.417	1.549	1.518
IMAGE:187616	MYCL1	None	1.382	0.919	1.268	1.247	1.208	1.46	1.321	1.284	1.04	1.311	1.358	1.285	1.218	1.777	1.431	Null	1.34
IMAGE:1876217	None	None	0.994	1.159	1.366	1.299	1.341	0.993	1.228	1.059	1.163	1.158	1.294	1.482	1.178	1.657	1.29	Null	1.661
IMAGE:1876290	TRUB1	None	0.754	Null	0.865	0.744	0.988	0.959	0.928	1.067	1.152	0.849	0.955	0.824	0.596	0.939	1.058	0.883	0.847
IMAGE:1877020	None	None	1.258	0.908	1.17	1.165	1.156	1.223	1.262	1.423	1.379	1.167	1.377	1.59	1.181	1.989	1.457	Null	1.633
IMAGE:1877158	CYTSB	None	Null	1.138	1.205	1.213	1.4	1.2	1.376	1.275	1.181	1.135	1.191	1.398	1.091	1.599	1.501	Null	Null
IMAGE:1877780	None	None	Null	0.894	1.04	0.929	0.909	Null	1.035	1.007	1.182	0.987	0.958	1.012	0.845	1.332	1.124	Null	0.964
IMAGE:1878259	None	None	0.955	0.881	1.094	1.056	1.206	1.264	1.283	1.258	1.292	1.154	1.192	Null	1.028	1.614	1.395	Null	Null
IMAGE:1878979	SFRS3	M/G1	1.567	1.253	1.243	1.37	1.412	1.276	1.206	1.073	1.336	1.465	1.59	1.782	1.137	1.475	1.202	Null	1.556
IMAGE:1879677	RNF38	None	1.145	0.986	0.944	1.256	1.183	1.224	1.313	1.329	1.126	1.21	1.47	1.422	1.219	1.568	1.242	Null	1.435
IMAGE:1879745	ZNF83	None	0.707	0.636	0.685	0.673	1.04	0.757	0.75	0.822	1.004	0.76	0.767	0.693	0.633	0.951	0.898	Null	Null
IMAGE:1880117	NUP188	None	0.443	0.434	0.449	0.341	0.86	0.629	0.675	0.681	0.853	0.514	0.63	0.423	0.331	0.47	0.527	0.394	0.455
IMAGE:1880814	WDR54	None	1.196	0.899	0.965	1.066	1.159	0.964	0.978	1.132	1.116	0.966	1.192	1.129	1.12	1.624	1.426	Null	Null
IMAGE:1881224	FBXO41	None	1.246	1.132	1.118	1.26	1.345	0.986	0.937	1.225	1.17	1.189	1.318	1.392	1.179	1.255	1.253	Null	Null
IMAGE:1881404	CDC2L5|CDK13	None	1.079	0.766	1.094	0.843	1.535	1.228	0.914	1.244	1.111	0.825	1.109	1.124	0.667	1.226	1.122	0.875	0.974
IMAGE:1881595	ARID1A	None	1.074	0.874	1.108	0.976	1.252	1.075	1.097	1.047	1.187	0.972	1.165	1.049	0.688	1.256	1.196	1.281	1.245
IMAGE:1881612	CYBASC3	None	Null	1.072	1.277	1.128	1.247	1.297	1.278	1.017	1.237	1.262	1.203	1.298	1.197	1.36	1.321	Null	1.478
IMAGE:1882055	SVIL	None	0.941	0.885	0.945	1.003	1.286	0.928	0.974	0.998	0.975	1.004	1.029	Null	0.933	1.328	0.997	Null	Null
IMAGE:1882158	GAS8	None	0.927	0.95	0.934	0.885	1.245	1.143	1.316	1.153	1.214	1.105	1.415	1.318	0.986	1.311	1.569	Null	Null
IMAGE:188232	KLF4	None	1.436	1.114	1.525	1.61	1.403	1.339	1.177	1.15	0.956	1.267	1.263	1.264	0.995	1.295	1.43	1.252	1.238
IMAGE:1882690	BBX	None	1.169	0.719	0.849	0.836	0.807	0.678	0.955	1.015	1.023	1.07	1.118	1.135	0.948	1.125	1.245	1.08	1.066
IMAGE:1882703	MRPS5	None	1.218	1.005	1.147	1.172	1.051	1.22	1.386	1.52	1.382	1.213	1.313	1.416	1.155	1.87	1.623	Null	Null
IMAGE:1882823	None	None	1.233	1.273	1.692	1.314	1.568	1.439	1.242	1.548	1.44	1.606	1.635	1.696	1.103	1.753	1.344	Null	1.445
IMAGE:1883008	None	None	1.905	1.487	1.66	1.603	1.436	1.315	1.642	1.564	1.598	1.414	1.484	2.277	1.642	2.287	1.63	1.877	1.868
IMAGE:1883028	PSENEN	None	1.313	1.147	1.488	1.482	1.367	1.405	1.483	1.511	1.2	1.26	1.544	1.875	1.387	1.724	1.476	Null	Null
IMAGE:1883383	None	None	1.215	1.162	1.277	Null	1.053	1.205	1.338	1.46	1.468	1.275	1.302	1.214	1.199	1.672	1.708	Null	1.515
IMAGE:1883392	None	None	1.137	1.106	1.071	1.181	1.332	1.12	1.11	0.896	1.01	0.916	1.215	1.082	0.782	1.301	1.078	Null	1.232
IMAGE:1883630	None	None	1.23	0.849	1.346	1.577	1.415	1.223	1.148	1.233	1.163	1.195	1.461	1.47	0.993	1.515	1.451	Null	1.831
IMAGE:1883706	None	None	1.171	1.071	1.554	1.629	1.985	1.504	1.478	1.422	1.533	1.355	1.547	1.565	1.368	1.831	1.545	1.66	1.638
IMAGE:1883718	CIRH1A	None	1.25	1.282	1.586	1.534	1.702	1.58	1.705	1.525	1.508	1.314	1.507	1.86	1.433	1.934	1.71	Null	0.504
IMAGE:1884018	None	None	1.365	1.2	1.181	Null	1.272	1.324	1.466	1.414	1.287	1.161	1.504	1.429	1.291	1.827	1.364	1.47	1.364
IMAGE:1884216	TMEM151A	None	Null	1.119	1.416	1.131	1.518	1.398	1.28	1.549	1.462	1.232	1.593	1.595	1.313	1.757	1.338	Null	1.491
IMAGE:1884339	ZNF800	None	1.267	1.062	1.08	0.862	0.986	1.035	1.15	1.083	1.073	0.942	1.025	0.923	0.861	1.186	1.085	Null	Null
IMAGE:1884396	DIP2A	None	2.061	0.961	1.122	1.04	1.027	1.039	1.116	1.213	1.08	1.065	1.263	1.475	1.352	1.524	1.448	1.416	1.666
IMAGE:1884426	None	None	1.059	0.976	1.086	1.092	1.162	1.054	1.376	1.564	1.446	1.167	1.412	1.465	0.962	1.705	1.553	1.392	1.259
IMAGE:1884480	DIP2A	None	2.049	0.92	1.348	1.132	1.044	1.005	1.081	1.483	1.282	1.129	1.337	1.405	1.088	1.803	1.65	1.684	1.685
IMAGE:1891527	CASD1	None	1.033	0.926	1.065	0.952	1.21	1.022	1.151	1.4	1.473	1.113	1.218	1.199	1.012	1.802	1.36	Null	Null
IMAGE:1891596	None	None	1.903	1.359	1.296	1.178	1.382	1.311	1.875	2.002	2.071	1.778	1.897	2.358	2.474	2.983	2.588	3.24	2.872
IMAGE:1892025	None	None	Null	1.028	1.25	1.221	1.272	1.174	1.322	1.438	1.252	1.125	1.301	1.486	1.034	1.566	1.318	1.491	1.405
IMAGE:1892300	RPL7L1	None	0.885	0.689	1.546	1.071	1.286	1.388	1.208	1.299	1.202	0.882	0.847	1.058	0.657	1.211	1.23	1.558	1.195
IMAGE:1892315	None	None	Null	0.935	0.918	1.102	1.134	1.232	1.257	1.278	1.221	1.025	1.164	1.09	0.984	1.332	1.239	1.132	1.082
IMAGE:1892599	None	None	1.477	1.235	1.237	1.25	1.019	1.159	1.188	1.424	1.306	1.119	1.267	1.721	1.342	2.109	1.464	1.82	Null
IMAGE:1892774	DCAF17	None	0.982	0.894	1.052	0.971	1.144	1.096	1.119	1.128	1.191	1.37	1.408	1.176	0.996	1.248	1.113	Null	Null
IMAGE:1892893	None	None	0.971	1.067	1.039	1	1.244	1.18	1.288	1.362	1.134	0.943	1.231	1.468	1.14	1.437	1.09	Null	Null
IMAGE:1893101	None	None	Null	0.703	1.359	1.258	1.59	1.328	1.054	1.334	1.438	0.964	1.106	1.275	0.998	1.371	1.459	1.539	1.384
IMAGE:1893326	None	None	0.881	0.855	1.098	0.913	1.565	0.896	0.847	0.967	1.135	0.915	1.058	1.097	0.625	1.103	1.106	1.127	1.187
IMAGE:1893534	LOC642031	None	1.17	0.869	1.113	1.061	1.38	1.17	1.264	1.324	1.39	1.064	1.191	1.512	1.097	1.59	1.324	1.48	1.314
IMAGE:1893569	None	None	1.057	0.887	1.067	1.216	1.499	1.438	1.298	1.413	1.211	1.091	1.233	1.461	1.239	1.582	1.442	Null	1.298
IMAGE:1893594	COBL	None	0.512	0.325	0.412	0.29	0.319	0.44	0.615	0.453	0.499	0.543	0.548	0.424	0.677	0.758	0.439	0.432	0.415
IMAGE:1893749	None	None	1.154	1.121	1.118	1.119	1.135	1.107	1.275	1.223	1.121	1.134	1.174	1.113	1.014	1.405	1.14	Null	1.154
IMAGE:1893763	GRIP2	None	1.325	0.922	1.599	1.107	1.874	1.261	1.212	1.349	1.346	1.264	1.289	1.696	1.006	1.563	1.402	Null	1.386
IMAGE:1893824	LOC401577	None	Null	0.899	1.554	1.138	1.185	1.352	1.095	1.517	1.532	0.845	1.182	1.352	0.965	1.169	1.408	1.323	1.485
IMAGE:1893899	None	None	0.97	1.012	1.112	1.073	1.453	1.339	1.305	1.347	1.336	1.192	1.526	1.952	1.553	1.833	1.703	1.875	1.859
IMAGE:1894005	MPP5	None	1.071	0.808	0.987	0.927	1.142	1.121	1.359	1.111	1.183	1.098	1.226	1.189	0.934	1.364	1.171	Null	1.03
IMAGE:1894034	SRP19	None	Null	1.116	1.071	1.126	1.293	1.198	1.253	1.274	1.027	1.177	1.221	1.508	1.405	1.528	1.373	Null	1.525
IMAGE:1894257	NUP43	None	0.89	0.608	0.721	0.549	0.839	0.794	1.052	0.913	Null	0.883	0.875	0.796	0.657	1.103	0.816	Null	0.882
IMAGE:1894261	None	None	1.229	1.09	1.112	1.108	1.503	1.349	1.111	1.213	1.383	1.163	1.411	1.203	1.094	1.294	1.229	Null	1.247
IMAGE:1894412	C1orf175|TTC4	None	0.885	0.91	1.338	1.545	1.5	1.083	1.023	1.269	1.364	1.18	1.318	1.389	1.102	1.381	1.191	1.305	1.298
IMAGE:1894519	TBC1D15	None	1.654	1.055	1.282	1.231	1.429	1.243	Null	Null	1.436	1.385	1.49	1.421	1.102	1.565	1.307	Null	1.524
IMAGE:1894546	None	None	1.33	0.891	1.172	1.098	1.234	1.181	1.05	1.427	1.358	1.047	1.03	1.508	1.224	1.587	1.491	1.39	1.623
IMAGE:1895171	None	None	1.559	1.224	1.153	1.38	1.144	1.416	1.504	1.356	1.219	1.292	1.319	1.673	1.243	1.597	1.335	Null	Null
IMAGE:1895341	TMED5	None	0.973	0.812	0.858	0.937	1.217	1.034	1.159	1.026	1.054	0.896	1.02	0.779	0.717	1.152	0.968	1.01	0.855
IMAGE:1895357	TMSB4X	None	3.782	2.473	3.482	3.149	3.515	3.14	3.005	3.834	3.634	3.063	3.415	4.321	3.77	4.307	3.516	3.448	3.364
IMAGE:1895361	None	None	1.456	1.145	1.321	1.551	1.39	1.614	1.413	1.486	1.485	1.316	1.26	1.809	1.282	1.688	1.435	Null	1.511
IMAGE:1895477	IMPAD1	None	1.103	0.883	1.068	0.846	1.17	1.353	1.215	0.986	0.953	0.818	1.189	0.811	0.716	1.068	0.813	Null	0.839
IMAGE:1895613	FN3K	None	1.216	1.104	1.146	1.145	Null	1.257	1.185	1.253	1.17	1.122	1.289	Null	0.852	1.477	1.474	Null	1.207
IMAGE:1895677	ZKSCAN1	None	1.081	0.927	0.903	1.06	1.184	1.219	1.41	1.345	1.275	0.969	1.28	1.415	1.149	Null	1.452	1.293	1.528
IMAGE:1895963	SDHD	None	1.593	1.222	1.293	1.14	1.29	1.408	1.465	1.264	1.265	1.232	1.435	1.382	1.273	1.749	1.509	1.716	1.46
IMAGE:1896026	None	None	Null	Null	1.311	1.259	1.153	1.269	1.229	1.373	1.248	1.257	1.218	1.362	1.173	1.531	1.528	Null	1.537
IMAGE:1896377	POLS	None	0.744	Null	0.928	0.995	1.298	0.872	1.157	1.011	1.131	0.95	1.074	0.879	0.644	1.04	1.121	Null	0.829
IMAGE:1896469	LOC400684|BC000922	None	1.53	1.025	1.241	1.139	1.131	1.048	1.102	1.238	1.338	1.084	1.331	1.418	1.089	Null	1.505	1.365	Null
IMAGE:1896493	None	None	Null	0.938	1.21	1.37	1.074	1.487	1.192	1.354	1.078	1.15	1.142	1.166	1.098	1.274	1.422	Null	Null
IMAGE:1896526	None	None	1.12	0.895	1.165	1.109	1.268	1.105	1.07	1.306	1.157	1.021	1.206	Null	1.099	1.275	1.227	Null	Null
IMAGE:1896635	SQSTM1	None	1.152	Null	1.219	1.18	1.095	1.027	1.078	1.229	1.284	1.141	1.17	1.36	1.187	1.467	1.288	Null	Null
IMAGE:1896918	None	None	1.272	Null	1.215	1.133	1.065	1.015	1.019	1.221	1.243	1.005	1.208	1.444	1.062	Null	1.412	Null	1.274
IMAGE:1896952	None	None	0.881	0.906	1.185	0.974	0.865	1.066	0.931	1.145	0.996	0.945	1	1.046	0.957	1.347	1.245	Null	1.334
IMAGE:1897152	USP8	None	1.024	0.951	1.095	1.166	1.217	1.132	1.179	1.136	0.869	1.161	1.173	1.341	0.93	1.283	1.168	Null	1.466
IMAGE:1897592	None	None	1.337	1.122	1.231	1.39	1.672	1.074	1.316	1.384	1.468	1.187	1.331	1.526	1.045	1.609	1.649	1.639	1.612
IMAGE:1897944	TSC22D1	None	1.241	1.068	1.199	1.165	1.361	1.091	1.151	1.326	1.259	1.198	1.23	1.391	1.384	1.457	1.327	1.713	1.524
IMAGE:1897991	PEG10	None	0.514	0.485	0.435	0.53	Null	0.626	0.78	1.051	0.842	0.683	0.924	0.539	0.386	0.966	0.728	0.683	0.898
IMAGE:1898031	RAB20	None	Null	1.027	1.262	1.176	1.252	0.991	1.228	1.444	1.431	1.588	1.695	1.962	1.777	2.53	1.983	Null	Null
IMAGE:1898157	None	None	0.855	0.895	1.176	1.149	0.862	1.033	1.173	1.085	1.103	1.205	1.174	1.153	1.047	1.41	1.276	Null	1.241
IMAGE:1898287	LOC645744	None	1.12	1.064	0.992	0.898	1.497	1.089	1.365	1.171	1.212	0.935	1.113	1.058	0.671	1.244	1.13	Null	0.902
IMAGE:1898426	AMMECR1L	None	1.02	1.137	1.145	1.341	1.439	1.355	1.156	1.171	1.143	1.123	1.217	1.391	0.82	1.277	1.237	Null	1.149
IMAGE:1899010	None	None	1.184	0.878	1.118	1.085	1.345	1.068	1.043	1.215	Null	1.169	1.124	1.242	1.053	Null	1.067	Null	1.239
IMAGE:1899028	RWDD2B	None	1.378	0.904	1.105	1.319	1.374	1.079	1.012	1.146	1.261	1.276	1.497	1.783	1.328	1.665	1.432	Null	Null
IMAGE:1899067	ZDHHC18	None	Null	1.007	1.091	1.251	1.164	1.23	1.268	1.063	1.034	1.026	1.129	1.244	0.863	1.346	1.269	Null	0.912
IMAGE:1899187	None	None	1.36	0.929	1.195	1.1	1.261	1.122	1.083	1.287	1.22	1.094	1.259	1.763	1.722	1.751	1.419	Null	1.54
IMAGE:1899230	MT1L	None	2.196	2.086	2.281	2.327	1.979	2.237	2.314	2.306	2.554	1.832	1.855	2.512	2.03	2.456	1.841	Null	Null
IMAGE:1899263	OTUB1	None	1.514	1.355	1.442	1.45	1.486	1.489	1.537	1.527	1.416	1.384	1.594	1.748	1.507	1.885	1.862	1.794	1.884
IMAGE:1899292	None	None	1.147	0.892	1.133	0.948	0.969	1.107	1.137	1.179	Null	1.06	1.194	1.532	1.281	1.681	1.278	Null	1.256
IMAGE:1899384	None	None	0.681	0.644	0.755	0.894	0.854	0.741	1.105	0.971	0.957	0.868	0.93	1.053	0.904	1.366	1.272	1.334	1.374
IMAGE:1899927	None	None	1.991	1.414	1.54	1.472	1.179	1.332	1.478	1.579	1.616	1.37	1.673	1.711	1.85	2.417	2.109	2.414	Null
IMAGE:1900206	CHCHD5	None	Null	1.265	1.962	1.285	1.189	1.248	1.15	1.391	1.397	1.337	1.414	1.83	1.389	1.724	1.538	Null	1.634
IMAGE:1900282	TOX4	None	1.205	1.076	1.123	1.237	1.123	1.167	1.23	1.274	1.24	1.225	1.357	1.535	1.17	1.432	1.414	1.528	1.564
IMAGE:1900284	LTC4S	None	1.818	1.153	1.664	1.227	1.587	1.417	1.31	1.418	1.374	1.416	1.439	1.608	1.105	1.671	1.339	Null	1.453
IMAGE:1900367	None	None	1.194	0.966	1.302	1.162	1.077	1.07	1.043	1.038	1.316	1.333	1.267	1.612	1.266	1.654	1.52	Null	Null
IMAGE:1901000	None	None	1.192	1.446	1.55	1.844	1.805	1.642	1.361	1.229	1.051	1.141	1.228	1.785	1.178	1.423	1.119	Null	1.215
IMAGE:1901141	SH2D4A	None	1.381	1.123	1.553	1.658	1.83	1.476	1.58	1.47	1.309	1.303	1.507	1.812	1.186	1.775	1.609	Null	1.36
IMAGE:1901205	None	None	2.152	1.579	1.782	1.8	1.456	1.518	1.436	1.94	1.63	1.564	1.809	2.52	2.053	2.559	2.14	2.871	2.451
IMAGE:1901363	None	None	1.825	1.79	1.83	1.976	1.687	1.404	1.356	1.333	1.338	1.253	1.457	1.135	0.81	1.276	1.289	1.217	1.167
IMAGE:1901434	None	None	1.103	0.908	0.957	1.044	1.323	1.09	1.184	1.205	1.209	1.017	1.194	1.123	0.958	1.298	1.092	1.201	1.38
IMAGE:1901458	PCNXL3	None	1.679	1.311	1.4	1.424	1.616	1.779	1.411	1.659	1.645	1.431	1.821	1.93	1.457	2.241	1.783	1.862	1.621
IMAGE:1901509	CLASP1	None	Null	0.898	1.185	1.113	1.117	0.986	1.143	1.005	1.059	1.033	1.145	1.148	0.816	1.204	1.241	Null	Null
IMAGE:1901562	KCNK5	None	1.117	0.852	1.204	1.09	1.092	1.187	1.19	1.325	1.213	0.975	1.065	0.992	0.759	1.367	1.223	Null	1.195
IMAGE:1901696	C5orf22	None	1.23	0.947	1.009	1.03	1.245	1.239	1.42	1.268	1.211	1.142	1.389	1.403	1.1	1.388	1.198	Null	Null
IMAGE:1901924	MRPL54	None	1.466	1.212	1.501	1.727	1.313	1.255	1.447	1.481	1.27	1.244	1.608	1.827	1.719	1.95	1.757	Null	Null
IMAGE:1902764	PFKFB3	None	1.219	1.113	1.185	1.183	1.628	1.421	1.158	1.125	1.325	1.011	1.257	1.25	0.822	1.536	1.237	Null	1.138
IMAGE:1902820	None	None	Null	0.91	1.969	1.016	0.98	0.971	1.167	1.33	1.422	1.202	1.178	1.183	0.688	1.348	1.401	Null	1.42
IMAGE:1902864	FKBP15	None	1.275	1.016	1.3	1.146	1.262	1.349	1.37	1.429	1.28	1.134	1.315	1.472	1.163	1.779	1.387	1.418	1.316
IMAGE:1902969	SAMD14	None	Null	0.791	0.907	0.931	1.048	0.918	1.114	1.16	1.119	1.033	1.189	0.978	Null	1.093	1.033	Null	1.053
IMAGE:190385	None	None	1.233	0.963	1.393	1.118	1.102	1.175	1.231	1.288	1.296	1.188	1.379	1.181	1.073	1.398	1.458	Null	Null
IMAGE:190468	NR4A3	None	1.26	0.929	1.281	1.093	1.024	1.25	1.138	1.179	1.164	1.165	1.431	1.415	0.969	1.639	1.273	Null	1.287
IMAGE:190491	TSC2	None	1.272	1.059	1.2	1.289	1.529	1.482	1.468	1.35	1.293	1.257	1.596	1.484	1.261	1.527	1.511	1.427	1.533
IMAGE:190509	KLF11	None	1.401	0.66	0.992	1.051	1.446	1.356	1.091	1.299	1.267	0.799	1.17	1.118	0.754	1.512	1.252	1.312	1.08
IMAGE:1908389	None	None	1.256	1.082	1.094	1.198	1.204	1.31	1.333	1.479	1.284	1.303	Null	Null	1.265	1.58	1.404	Null	1.518
IMAGE:1908402	TAZ	None	1.29	0.91	1.229	1.052	0.987	1.206	1.385	1.432	1.202	1.074	1.255	1.266	0.947	1.55	1.389	Null	1.187
IMAGE:1908571	None	None	1.197	0.998	1.206	1.093	1.119	1.043	1.215	1.218	1.301	1.223	Null	1.043	1.198	1.677	1.406	Null	Null
IMAGE:1908712	None	None	0.961	Null	0.831	1.041	1.096	0.861	0.929	0.813	0.822	0.916	1.185	Null	0.79	0.961	0.937	Null	1.33
IMAGE:1908726	LOC284805	None	1.842	1.27	1.506	1.666	1.373	1.425	1.504	1.605	1.485	1.435	1.851	2.239	2.286	2.498	2.243	2.707	2.499
IMAGE:1908834	UBA52	None	1.493	1.192	1.27	1.527	1.448	1.408	1.357	1.468	1.547	1.331	1.484	1.755	1.484	2.031	1.929	1.906	1.995
IMAGE:190887	MYD88	None	1.098	1.035	1.082	1.162	1.238	1.135	1.279	1.199	1.213	1.205	1.393	1.36	1.162	1.511	1.307	1.298	1.404
IMAGE:190915	KLHL17	None	0.901	0.774	0.829	1.064	1.164	1.146	1.178	1.339	1.408	1.238	1.019	1.14	1.045	1.214	1.268	1.228	1.229
IMAGE:1909423	HN1L	None	0.962	1.116	1.192	1.048	1.938	0.925	1.026	0.894	1.254	1.119	0.997	0.998	0.707	1.291	1.044	0.899	1.154
IMAGE:1909457	PRSS23	None	1.152	0.916	0.977	1.217	1.529	1.049	1.148	0.934	0.982	0.873	0.963	0.774	0.604	1.013	1.049	1.004	0.986
IMAGE:1909585	MTX3	None	Null	0.809	0.881	0.824	0.885	0.847	0.942	0.99	0.963	1.007	1.059	1.024	0.715	1.104	0.956	Null	Null
IMAGE:1909775	MRAS	None	1.156	0.991	1.107	1.255	1.247	1.298	1.22	1.26	1.102	1.209	Null	1.166	1.173	1.54	1.382	Null	Null
IMAGE:190991	None	None	1.105	0.972	1.357	1.049	1.158	1.145	1.227	1.163	1.213	1.194	1.315	1.28	1.186	1.449	1.392	Null	1.545
IMAGE:1910020	SNRNP27	None	1.245	Null	1.496	1.218	1.29	1.151	1.09	1.377	1.351	0.998	1.193	1.517	1.175	1.407	1.366	1.493	1.555
IMAGE:1910465	POLDIP3	None	1.2	0.99	1.16	1.103	1.243	1.193	1.083	1.171	1.19	1.166	1.352	1.086	0.875	1.177	1.31	1.201	1.45
IMAGE:1910657	TOR1AIP1	None	1.06	0.926	0.842	0.864	1.203	1.051	0.993	0.908	Null	0.877	0.996	0.984	0.628	0.923	0.869	Null	0.737
IMAGE:1910785	ATP11A	None	0.949	0.761	0.975	1.111	1.164	1.084	1.094	1.006	1.077	0.907	1.176	0.981	0.694	1.312	1.185	1.048	1.136
IMAGE:1911099	None	None	Null	0.97	1.108	0.929	1.169	0.929	1.057	1.043	1.118	1.126	1.149	0.972	0.9	1.337	1.241	Null	Null
IMAGE:1911107	PPFIA1	None	1.159	1.299	1.537	1.611	1.842	1.585	1.613	1.811	1.758	1.319	1.767	2.009	1.142	1.75	1.617	Null	1.573
IMAGE:1911334	HIST3H2A	G2	1.659	1.409	1.304	1.035	1.089	1.046	1.314	1.75	1.789	1.608	1.847	2.077	1.587	2.166	1.963	2.156	2.039
IMAGE:1911488	None	None	0.899	0.798	0.949	0.841	0.976	0.966	0.899	0.923	0.956	1.07	1.065	0.793	0.724	0.948	1.302	Null	0.833
IMAGE:1911490	None	None	Null	Null	1.212	1.038	1.152	1.133	0.859	1.569	1.313	0.908	1.084	0.991	0.926	1.327	1.346	1.214	1.296
IMAGE:1911527	NHP2L1	None	1.346	1.113	1.272	1.355	1.51	1.225	1.384	1.442	1.508	1.116	1.391	1.589	1.461	2.002	1.607	1.407	Null
IMAGE:1911531	SH3GLB1	None	1.362	1.078	1.199	1.343	1.524	1.317	1.416	1.446	1.414	1.385	1.368	1.458	1.11	1.658	1.328	1.603	1.405
IMAGE:1911721	GNAS	None	0.706	0.823	0.937	1.088	0.924	1.082	1.2	1.114	1.257	1.119	1.189	1.18	1.113	1.306	1.308	Null	Null
IMAGE:1911780	TCF7L2	None	1.117	0.804	1.172	0.928	1.235	1.009	1.126	1.088	1.14	1.099	1.103	1.124	0.901	1.458	1.278	Null	Null
IMAGE:1911913	None	S	2.222	1.417	1.58	1.559	1.245	1.166	1.309	1.81	1.748	1.652	1.816	1.601	1.428	1.784	1.7	2.078	1.844
IMAGE:1912114	None	None	0.989	Null	0.881	0.96	0.747	0.853	0.972	1.044	0.872	0.994	1.109	1.139	0.981	1.338	1.232	Null	1.332
IMAGE:1912325	TNFRSF6B	None	1.34	1.01	1.214	1.23	1.198	1.113	1.321	1.655	Null	1.331	1.538	1.425	0.96	1.696	1.694	Null	Null
IMAGE:1912458	IL12A	None	1.385	1.173	1.298	1.482	1.402	1.435	1.475	1.421	1.26	1.342	1.439	1.371	1.22	1.759	1.486	Null	Null
IMAGE:1912477	PDPK1	None	0.971	1.057	1.06	1.339	1.788	1.377	1.18	1.183	1.227	1.065	1.217	1.197	1.065	1.215	1.238	Null	1.144
IMAGE:1912786	MRAS	None	1.486	1.042	1.225	1.377	1.558	1.143	1.179	1.308	1.318	1.263	1.421	1.626	1.421	1.732	1.565	Null	1.648
IMAGE:1912788	None	None	1.006	1.004	1.134	1.334	1.396	1.084	0.943	1.451	1.44	1.168	1.076	1.506	0.959	1.522	1.422	1.41	1.162
IMAGE:1912972	SFRS17A	None	1.15	1.182	1.23	1.041	1.444	1.149	1.118	1.091	1.235	0.934	1.112	1.169	1.169	1.47	1.092	0.95	1.252
IMAGE:1913473	PRPF38B	None	1.313	1.276	1.353	1.129	1.09	1.056	1.015	1.35	1.136	1.055	1.131	1.341	1.116	1.448	1.457	Null	1.245
IMAGE:1913817	COMMD10	None	0.933	0.732	0.807	0.836	0.862	0.805	1.035	0.993	1.066	0.87	0.937	0.861	Null	Null	0.915	Null	1.025
IMAGE:1913850	None	None	1.495	1.007	1.409	1.382	1.505	1.315	1.313	1.321	1.434	1.275	1.391	1.8	1.73	1.815	1.557	1.847	1.927
IMAGE:1913855	MRPS17	None	1.412	0.973	1.373	1.389	1.691	1.51	1.441	1.438	1.577	1.311	1.424	2.012	1.651	2.083	1.955	1.849	1.928
IMAGE:1914166	C19orf24	None	1.45	1.037	1.446	1.283	1.64	1.145	1.084	1.518	1.549	1.167	1.248	1.858	1.948	2.15	1.872	2.001	1.988
IMAGE:1914323	UBA3	None	1.111	0.994	1.085	1.171	1.358	1.17	1.155	1.121	1.21	1.209	1.322	1.352	1.037	1.648	1.314	Null	Null
IMAGE:1914520	None	None	1.132	0.821	0.936	0.859	0.828	0.915	1.053	1.052	1.087	1.048	1.12	1.088	0.841	1.359	1.236	Null	1.256
IMAGE:1914634	ATE1	None	1.047	0.829	1.189	0.848	1.043	0.973	1.136	1.103	1.183	0.994	1.138	0.991	0.843	1.17	1.167	Null	1.205
IMAGE:1914684	None	None	1.668	1.149	1.4	1.438	1.481	1.354	1.673	1.536	1.629	1.332	1.479	1.743	1.62	2.038	1.822	2.057	1.835
IMAGE:1914863	DYSF	None	0.967	0.947	1.26	1.032	1.204	1.174	1.113	1.101	1.069	1.145	1.192	0.921	0.926	1.232	1.224	Null	1.319
IMAGE:1915000	STBD1	None	1.301	1.246	1.249	1.216	1.313	1.151	1.386	1.333	1.107	1.256	1.43	0.98	1.011	Null	1.5	Null	1.319
IMAGE:1915416	CDK7	M/G1	1.56	1.485	1.674	1.597	2.188	1.719	1.492	1.45	1.451	1.195	1.484	1.537	1.215	1.615	1.325	Null	1.431
IMAGE:191546	USP42	None	1.204	1.189	1.471	1.331	1.375	1.207	1.182	1.355	1.327	1.181	1.479	1.632	1.198	1.828	1.533	Null	1.362
IMAGE:1915636	None	None	1.172	0.939	1.086	Null	0.946	1.156	1.245	1.082	1.186	1.177	1.372	1.301	1.29	1.524	1.357	Null	Null
IMAGE:1915670	None	None	1.453	0.944	1.208	1.12	1.074	1.034	1.065	1.293	1.255	1.295	1.391	1.441	1.248	1.663	1.521	1.553	1.538
IMAGE:1915749	GMFG	None	2.007	0.991	1.07	0.905	1.372	1.078	1.152	1.298	Null	1.022	1.214	1.08	1.102	2.017	1.806	1.812	1.446
IMAGE:1915824	None	None	0.857	Null	0.985	1.017	0.99	0.898	1.036	1.166	1.208	1.089	1.346	1.084	0.866	1.164	1.259	Null	1.33
IMAGE:1915858	ENTPD2	None	0.809	0.899	1.209	1.055	1.04	1.296	1.284	1.136	1.206	1.205	1.207	1.28	0.977	1.323	1.29	Null	1.461
IMAGE:1915903	None	None	0.832	Null	0.777	0.862	0.744	0.677	0.901	1.009	1.043	0.898	1.107	Null	0.749	1.114	0.941	Null	0.861
IMAGE:1916194	None	None	1.146	0.982	0.885	1.004	1.07	1.019	1.319	1.126	1.2	0.999	1.204	1.452	1.007	1.663	1.345	1.231	1.265
IMAGE:1916461	PPPDE2	None	1.137	0.912	1.079	0.952	1.093	0.923	1.071	1.128	1.255	0.98	1.148	1.225	1.044	1.666	1.171	1.296	1.281
IMAGE:1916625	HAGHL	None	1.053	0.882	1.016	1.032	1.289	1.215	1.304	1.21	1.19	0.938	1.188	1.464	1.221	1.387	1.348	1.354	1.298
IMAGE:191664	THBS2	None	1.385	1.152	1.438	1.264	1.344	1.341	1.375	1.418	1.367	1.33	1.374	1.4	1.014	1.51	1.402	Null	Null
IMAGE:1916687	CD70	None	Null	1.141	1.31	1.256	1.5	1.288	1.277	1.169	1.09	1.169	1.436	1.359	1.173	1.429	1.368	Null	Null
IMAGE:1916700	None	None	Null	0.652	0.915	0.615	0.878	0.88	1.048	0.837	0.834	0.821	0.789	0.637	0.992	1.058	1.004	Null	0.849
IMAGE:1916771	MTRF1	None	1.142	0.895	1.097	1.09	1.298	1.161	1.295	1.261	1.223	1.174	1.337	1.325	0.96	1.438	1.413	Null	Null
IMAGE:1916839	DDX19B	None	1.207	1.156	1.401	1.105	1.446	1.394	1.195	1.311	1.479	1.146	1.617	1.538	1.185	1.579	1.54	Null	1.28
IMAGE:1916973	None	None	1.528	1.076	1.288	1.27	1.245	1.178	1.368	1.337	1.404	1.371	1.514	1.47	1.36	Null	1.778	1.774	1.796
IMAGE:191743	AKT1S1	None	1.744	1.104	1.214	1.004	1.184	1.293	1.328	1.327	1.247	1.185	1.361	1.523	1.388	1.762	1.507	1.559	1.741
IMAGE:1917430	CD33	None	1.867	1.218	1.736	1.344	1.666	1.45	1.394	1.523	1.3	1.191	1.437	1.511	1.148	1.685	1.659	Null	1.253
IMAGE:1917493	SCAND2	None	1.614	1.17	1.471	1.225	1.239	1.136	1.265	1.33	1.456	1.31	1.485	1.596	1.439	1.834	1.637	2.001	1.839
IMAGE:1917588	None	None	1.396	1.027	1.236	1.131	1.256	1.194	1.341	1.269	1.234	1.243	1.286	1.635	1.364	1.669	1.353	1.639	1.448
IMAGE:1917693	None	None	0.927	0.716	0.891	0.983	0.742	1.087	1.233	1.087	0.992	0.917	1.063	1.407	0.935	1.416	1.086	1.495	1.293
IMAGE:1917741	AOX1	None	1.502	1.12	1.282	1.303	1.432	1.187	1.31	1.237	1.26	1.178	1.338	1.425	1.177	1.642	1.319	1.332	1.556
IMAGE:1917941	H2AFV	None	1.348	1.044	1.167	1.149	1.049	1.027	1.084	1.208	1.203	1.12	1.263	1.479	1.25	Null	1.392	1.442	1.38
IMAGE:191826	SLC25A37	None	1.446	1.337	1.528	1.512	1.615	1.466	1.496	1.554	1.383	1.282	1.538	1.82	1.374	1.845	1.422	1.684	1.942
IMAGE:191904	BUB3	G2	1.483	1.323	1.843	2.287	1.542	1.206	1.174	1.256	1.63	1.575	1.762	1.548	1.226	1.553	1.413	1.744	1.757
IMAGE:191978	ATP5J2	None	1.222	1.658	1.692	1.743	1.589	1.656	1.495	1.705	1.544	1.515	1.857	1.884	1.981	2.632	2.218	2.395	2.387
IMAGE:192225	SLIT3	None	1.331	1.093	1.236	1.275	1.294	1.275	1.455	1.365	1.29	1.224	1.41	1.373	1.181	1.548	1.295	1.086	1.491
IMAGE:192242	RPS19	None	1.662	1.338	1.67	1.773	1.464	1.434	1.375	1.667	1.488	1.419	1.669	1.815	1.753	2.186	2.033	2.533	2.187
IMAGE:192271	SYT5	None	1.079	0.938	1.244	1.027	1.141	1.14	0.934	1.186	1.269	1.154	1.216	1.211	1.206	1.58	1.226	Null	1.33
IMAGE:192477	KNDC1	None	1.198	0.948	1.11	1.005	1.19	1.127	1.13	1.122	1.236	0.998	1.233	1.179	1.071	1.722	1.285	Null	Null
IMAGE:1925280	TUSC4	None	1.446	1.042	1.316	1.103	1.237	1.153	1.188	1.331	1.324	1.131	1.35	1.586	1.152	1.603	1.38	1.535	1.427
IMAGE:1925433	SCAMP4	None	1.885	1.444	1.635	1.74	1.717	1.635	Null	1.593	1.481	1.413	1.755	2.127	1.769	2.133	1.961	1.939	1.795
IMAGE:1925660	ASXL2	None	0.785	0.784	0.909	0.877	1.496	1.118	1.199	1.113	1.192	0.976	1.248	0.987	0.55	1.074	1.033	Null	0.928
IMAGE:1925681	SMYD2	None	1.328	1.15	1.246	1.25	1.599	1.403	1.18	1.343	1.288	1.184	1.24	1.13	0.864	1.189	1.232	Null	0.952
IMAGE:1925844	UTY	None	0.942	0.834	1.069	1.186	1.454	1.049	1.13	1.159	Null	0.988	1.356	1.255	1.343	1.769	1.368	Null	Null
IMAGE:1925973	VWA1	None	Null	0.797	0.911	0.843	1.302	1.057	1.167	0.973	1.258	0.866	1.026	0.87	0.691	0.75	0.904	Null	Null
IMAGE:1926007	TTC14	None	1.142	0.951	1.277	0.979	1.072	1.428	1.541	1.44	1.499	1.091	1.156	1.331	1.184	1.407	1.441	Null	1.148
IMAGE:1926249	C19orf29	None	1.379	1.042	1.195	1.339	1.382	1.209	1.271	1.235	1.191	1.136	1.412	1.415	0.971	1.556	1.437	1.23	1.447
IMAGE:1926276	None	None	1.01	0.986	1.074	0.99	1.216	1.179	1.499	1.316	1.226	1.157	1.192	1.372	Null	1.289	1.323	Null	1.237
IMAGE:1926364	RBM9	None	1.163	1.069	1.115	1.238	1.203	1.332	1.428	1.653	1.395	1.107	1.439	1.523	1.158	Null	1.516	1.586	1.407
IMAGE:1926414	C1QTNF5	None	1.484	1.422	1.425	1.385	1.332	1.287	1.504	1.557	1.49	1.229	1.336	1.429	1.337	1.76	1.482	1.711	1.614
IMAGE:1926575	CDX2	None	1.308	1.066	1.233	1.218	1.348	1.211	1.314	1.512	1.334	1.205	1.349	1.537	1.05	1.811	1.527	1.483	1.392
IMAGE:1926749	NAB2	None	1.341	1.221	1.141	1.073	1.303	1.192	1.268	1.355	1.24	1.047	1.244	1.413	1.224	2.091	1.581	Null	1.522
IMAGE:192694	POU2F1	None	0.946	1.008	1.282	1.444	1.182	1.281	1.305	1.23	1.278	1.312	1.484	Null	1.055	1.383	1.352	Null	Null
IMAGE:1927493	None	None	0.924	0.891	1.224	0.886	1.025	0.875	1.098	1.305	1.119	0.996	1.017	1.298	0.741	1.396	1.167	Null	1.187
IMAGE:1929131	ATP6V1G1	None	1.191	0.868	1.023	1.228	1.065	1.069	1.164	1.261	1.298	1.136	1.288	1.508	1.352	1.897	1.82	1.719	1.764
IMAGE:1929737	None	None	1.736	1.367	1.433	1.809	1.685	1.622	1.552	1.335	1.545	1.272	1.683	1.655	1.169	1.85	1.535	1.772	1.508
IMAGE:1930639	None	None	1.335	1.047	1.543	1.277	1.375	1.469	1.313	1.325	1.375	1.166	1.363	1.529	1.327	1.849	1.489	Null	1.576
IMAGE:193067	RBM39	None	1.773	1.201	1.383	1.231	1.463	1.417	1.379	1.447	1.462	1.461	1.522	1.641	1.057	1.488	1.445	Null	1.43
IMAGE:1930999	TSEN54	None	Null	0.95	1.035	1.256	1.381	1.376	1.612	1.417	1.334	1.225	1.391	1.481	1.332	1.989	1.62	Null	Null
IMAGE:193106	ATP5G3	None	2.001	1.346	1.577	1.503	1.464	1.562	1.69	1.547	1.594	1.489	1.625	1.974	1.784	2.167	2.048	2.417	2.34
IMAGE:193122	TAF1D	None	Null	1.039	0.978	1.064	1.047	1.208	1.13	1.161	1.14	1.17	1.163	1.222	1.023	1.369	1.175	Null	1.102
IMAGE:1931393	RAP1B	None	1.599	1.518	1.715	1.768	1.967	1.629	1.638	1.461	1.223	1.321	1.363	1.54	1.218	1.71	1.349	1.448	Null
IMAGE:193182	TACC1	None	1.104	0.936	1.398	1.067	1.22	1.181	1.324	1.247	1.195	1.076	1.146	1.163	0.796	1.265	1.111	Null	1.219
IMAGE:193200	UAP1	None	1.449	1.275	1.532	1.274	1.426	1.015	1.239	1.315	1.222	1.116	1.146	1.204	1.045	1.21	1.307	Null	Null
IMAGE:1932214	ZNF37B	None	1.14	0.942	1.008	1.064	1.021	1.16	1.333	1.421	1.16	1.128	1.179	1.142	1.046	1.374	1.223	Null	1.3
IMAGE:1932640	None	None	0.823	0.802	1.044	0.784	1.019	0.798	1.094	1.018	Null	0.927	0.946	1.046	0.701	1.11	0.958	Null	Null
IMAGE:1932725	ZNF281	None	1.772	1.572	1.531	1.618	1.522	1.704	1.359	1.384	1.335	1.41	1.415	1.655	1.248	1.609	1.058	Null	1.431
IMAGE:193350	None	None	1.279	0.855	1.127	0.93	1.195	1.193	1.2	1.333	1.24	1.044	1.076	1.329	1.099	1.572	1.372	Null	Null
IMAGE:1933716	ZFP106	None	0.982	1.131	1.106	1.137	0.898	1.029	0.95	1.131	0.814	0.914	0.977	1.107	0.885	1.169	1.086	1	Null
IMAGE:193383	ATP13A3	None	1.385	1.122	1.684	1.625	1.814	1.234	1.272	1.481	1.572	1.374	1.522	1.893	1.382	1.85	1.329	1.673	1.549
IMAGE:193394	RSPRY1	None	1.287	1.109	1.303	1.254	1.287	1.124	1.303	1.341	1.17	1.262	1.405	1.509	1.098	1.586	1.383	Null	1.423
IMAGE:1935213	None	None	0.84	0.654	1.204	1.034	1.312	0.993	0.874	1.37	1.201	0.815	1.095	0.989	0.751	1.039	1.118	1.038	0.983
IMAGE:1935427	MAP7D3	None	1.551	1.008	1.412	1.219	1.465	1.178	1.109	1.45	1.366	1.297	1.476	1.764	1.137	1.444	1.352	Null	1.311
IMAGE:193546	SF3B14	None	1.146	0.903	1.22	1.071	1.396	1.113	1.014	1.394	1.306	1.159	1.479	1.353	1.296	1.661	1.63	1.633	1.357
IMAGE:1935573	TRIM27	None	1.568	1.468	1.412	1.306	1.241	1.181	1.317	1.355	1.46	1.224	1.304	1.239	1.123	1.61	1.675	1.435	1.559
IMAGE:193883	GMNN	G1/S	1.727	0.941	1.209	1.217	1.218	1.389	1.593	1.874	1.917	1.288	1.336	1.566	1.393	2.037	1.776	1.537	1.484
IMAGE:193892	PEG10	None	1.298	0.866	0.948	0.837	1.001	0.871	1.069	1.28	1.023	0.991	1.29	1.393	0.85	0.923	0.85	0.923	0.908
IMAGE:193913	LYN	None	1.159	0.981	1.039	1.232	1.191	1.133	1.159	1.238	1.161	1.107	1.081	1.257	1.052	1.531	1.318	Null	1.302
IMAGE:193913	LYN	None	1.296	1.056	1.309	1.226	1.29	1.29	1.317	1.321	1.347	1.158	1.243	1.324	1.051	1.529	1.387	Null	1.391
IMAGE:1939193	TARS2	None	1.068	0.835	0.896	0.887	0.969	1.062	1.056	1.08	1.081	0.98	1.282	1.231	0.978	1.328	1.142	Null	Null
IMAGE:193937	None	None	1.293	1.101	1.145	1.25	1.213	1.133	1.195	1.271	1.316	1.264	1.352	1.703	1.612	1.866	1.549	Null	1.52
IMAGE:194005	GPSM2|CLCC1	None	1.322	0.987	1.352	1.083	1.088	1.129	1.183	1.159	1.218	1.261	1.383	1.418	0.863	1.277	1.286	1.353	1.294
IMAGE:194006	None	None	1.169	1.142	1.181	1.29	0.936	1.06	1.078	1.119	1.08	0.949	1.227	1.36	1.079	1.452	1.005	1.076	1.167
IMAGE:194023	COG1	None	0.822	0.688	0.947	0.805	0.841	1.076	0.898	1.254	Null	0.866	1.01	1.165	0.724	1.321	1.156	Null	0.977
IMAGE:194061	CASP8AP2	G1/S	1.037	0.672	1.237	0.638	0.834	1.203	1.518	1.357	1.02	0.964	0.875	Null	0.816	1.335	1.171	Null	0.838
IMAGE:194131	BAT2D1|BAT2L2	None	1.281	1.252	1.377	1.401	1.52	1.568	1.423	1.598	1.38	1.227	1.406	1.786	1.093	1.65	1.436	1.458	1.605
IMAGE:194134	None	None	1.067	0.845	0.937	0.929	1.076	0.803	1.031	1.017	1.118	0.966	0.942	1.023	0.877	1.121	1.058	Null	1
IMAGE:194155	DISP1	None	1.549	1.131	1.236	1.095	1.428	0.997	1.182	1.184	1.255	1.254	1.206	Null	1.292	1.638	1.239	Null	1.39
IMAGE:194161	CAPN12	None	1.409	1.391	1.486	1.784	1.624	1.564	1.718	1.505	1.44	1.475	1.605	1.587	1.43	1.586	1.588	1.695	1.756
IMAGE:1941742	ATG7	None	Null	0.873	1.423	1.047	1.387	1.172	1.345	1.441	1.385	1.143	1.34	1.502	1.057	1.711	1.395	Null	1.332
IMAGE:1941807	RASGEF1A	None	0.936	Null	1.885	1.116	1.242	1.127	1.207	1.441	1.308	1.218	1.19	1.861	1.179	1.85	1.495	1.241	Null
IMAGE:194182	LEPR	None	1.665	1.294	1.385	1.249	1.364	1.347	1.533	1.439	1.411	1.416	1.465	1.809	1.344	1.599	1.417	1.375	1.575
IMAGE:194182	LEPR	None	1.768	1.26	1.422	1.549	1.514	1.505	1.609	1.417	1.408	1.408	1.641	1.634	1.641	1.557	1.527	1.641	1.484
IMAGE:1942029	None	None	1.227	Null	1.181	1.288	1.262	1.361	1.255	1.256	1.343	1.132	1.445	1.501	1.229	1.676	1.364	Null	1.314
IMAGE:194214	TGIF1	G2/M	1.945	1.674	2.145	1.481	1.658	1.382	1.385	1.512	1.594	1.574	1.645	1.732	1.318	1.975	1.651	2.119	1.809
IMAGE:1942169	EIF1AY	None	1.377	0.893	0.98	0.954	1.264	1.209	1.345	1.123	1.172	1.149	1.206	1.398	1.066	1.547	1.252	Null	1.157
IMAGE:1942271	WDHD1	None	0.505	0.439	0.598	0.425	0.676	0.653	0.9	0.858	1.086	0.844	0.786	0.712	0.993	1.17	1.021	Null	0.914
IMAGE:194236	ORC1L	G1/S	1.507	1.116	1.195	0.935	1.148	1.337	1.57	1.623	1.38	1.131	1.215	1.231	1.225	1.474	1.581	Null	1.398
IMAGE:1942486	None	None	1.233	0.834	1.093	1.006	1.16	1.059	1.259	1.23	1.321	1.097	1.401	1.616	1.09	1.625	1.347	Null	1.309
IMAGE:1942490	NSUN2	None	0.86	1.394	1.612	1.58	1.88	1.74	1.715	1.408	1.37	1.296	1.49	1.458	1.271	1.59	1.472	Null	1.408
IMAGE:1942760	None	None	1.301	1.141	1.187	1.359	1.592	1.356	1.314	1.516	1.51	1.261	1.359	1.696	1.17	1.341	1.498	1.67	1.315
IMAGE:194282	C9orf41	None	0.962	0.88	1.307	0.984	1.367	1.028	1.123	1.154	1.079	1.033	1.064	1.148	0.818	1.227	1.107	Null	1.195
IMAGE:1942921	RPL39	None	1.838	1.513	2.164	1.693	1.658	1.507	1.672	1.744	1.875	1.659	1.935	2.765	2.596	3.142	2.334	2.845	2.76
IMAGE:1942945	FBXW9|LOC100130623	None	1.172	1.015	1.726	1.458	1.606	0.983	1.165	1.261	1.06	1.197	1.165	1.528	1.137	1.566	1.366	Null	Null
IMAGE:194297	HPS5	None	1.428	1.27	1.184	1.043	1.193	1.227	1.256	1.274	1.127	1.07	1.123	1.114	0.757	1.105	1.127	Null	1.011
IMAGE:1943018	IRAK1	None	1.458	1.555	1.49	1.859	1.786	1.543	1.656	1.813	1.372	1.372	1.558	Null	1.915	2.06	1.619	Null	1.664
IMAGE:1943044	None	None	1.355	0.997	1.258	1.191	1.195	1.158	1.277	1.448	1.255	1.134	1.493	2.025	1.619	2.029	1.761	1.958	1.798
IMAGE:1943109	KEAP1|CHRM1	None	1.823	1.543	1.832	1.983	2.169	1.386	1.548	1.534	1.521	1.513	1.88	2.293	1.596	1.933	1.651	1.743	1.693
IMAGE:194318	NUP37	M/G1	1.216	1.038	1.569	1.587	1.599	1.097	1.037	1.177	1.157	1.192	1.564	2.039	1.406	1.734	1.312	Null	1.7
IMAGE:1943388	GTF3A	None	1.058	0.822	1.168	1.044	1.15	0.961	0.994	1.091	1.13	1.042	1.221	1.616	1.425	Null	1.596	1.748	1.742
IMAGE:194342	C11orf54	None	1.303	0.85	1.029	0.991	0.989	0.913	1.154	1.117	1.076	1.027	1.185	1.348	0.947	1.482	1.246	Null	Null
IMAGE:1943506	FLJ41603|PTGS1	None	0.705	Null	1.446	1.04	2.299	0.608	0.784	0.869	0.871	Null	0.523	0.769	0.668	0.736	1.047	Null	0.678
IMAGE:194353	NUP214	None	1.412	0.95	1.114	1.23	1.405	1.354	1.464	1.573	1.604	1.245	1.253	1.543	1.058	1.484	1.433	1.326	1.341
IMAGE:1943600	SNX8	None	0.951	0.908	1.005	1.348	1.231	1.199	1.307	1.254	1.33	1.126	1.303	1.478	1.209	1.634	1.446	Null	1.234
IMAGE:194364	RBM5|RBM6	None	1.487	1.119	1.368	1.594	1.624	1.388	1.487	1.564	1.283	1.28	1.476	1.604	1.213	1.742	1.503	Null	1.573
IMAGE:1943740	CLSTN1	None	Null	0.911	1.343	1.345	1.464	0.96	1.217	Null	1.338	1.186	1.236	1.415	1.079	1.467	1.246	1.441	1.386
IMAGE:194384	BTF3	None	1.53	1.353	1.54	1.731	1.701	1.791	1.812	1.849	1.641	1.598	1.75	1.929	1.891	2.24	2.107	2.483	2.214
IMAGE:194451	LRP5	None	1.008	0.866	0.889	1.21	1.326	1.254	1.112	1.156	1.023	0.935	1.315	1.147	1.071	1.306	1.205	1.231	1.29
IMAGE:1946107	LPPR2	None	1.663	1.238	1.436	1.582	1.509	1.487	1.755	1.602	1.562	1.492	1.424	1.539	1.518	1.81	1.533	Null	1.726
IMAGE:1946237	SRP14	None	1.674	1.458	1.4	1.425	1.378	1.487	1.451	1.6	1.47	1.339	1.575	1.997	1.502	2.03	1.686	2.158	1.703
IMAGE:1946363	RNF121	None	1.215	1.182	1.592	1.482	2.182	1.562	1.801	1.697	Null	1.172	1.321	1.278	0.889	1.549	1.217	Null	1.237
IMAGE:194638	None	None	1.047	0.868	1.553	0.817	Null	1.17	1.455	1.17	1.238	1.171	1.263	1.243	0.925	1.232	1.091	Null	Null
IMAGE:1946393	None	None	1.179	0.858	1.085	1.362	1.209	1.282	1.508	1.503	1.396	1.388	1.642	1.668	1.691	1.853	1.706	Null	1.594
IMAGE:1946438	None	None	1.09	0.984	0.954	1.016	1.027	0.96	1.323	0.913	1.005	0.905	1.202	1.266	1.058	1.727	1.368	Null	1.302
IMAGE:1946448	CAV2	None	2.007	1.784	1.999	2.213	2.777	2.329	2.287	1.387	1.718	Null	2.09	2.094	1.566	2.224	1.432	1.756	1.514
IMAGE:1946526	None	None	1.584	1.17	1.237	1.339	1.329	1.046	1.162	1.402	1.37	1.259	1.292	1.61	1.314	1.798	1.604	1.549	1.583
IMAGE:194656	GAS2L3	G2/M	0.788	0.721	1.529	1.53	1.237	0.743	0.653	0.829	1.087	1.39	1.725	1.255	0.632	0.996	0.898	Null	1.385
IMAGE:194706	USP9X	None	Null	0.781	0.974	0.968	0.949	1.101	1.331	0.903	0.894	0.933	0.942	0.954	0.692	1.111	1.023	Null	1.106
IMAGE:1947150	SLC4A2	None	1.379	1.016	1.227	1.378	1.711	1.513	1.555	1.245	1.645	1.313	1.529	2.116	1.561	2.037	1.954	1.903	1.773
IMAGE:1947289	None	None	1.063	0.78	0.918	1.14	1.117	1.121	Null	1.012	0.94	0.911	1.096	1.278	1.145	1.52	1.242	1.221	1.301
IMAGE:1947381	GLT25D1	None	1.454	1.145	1.282	1.273	1.657	1.585	1.603	1.523	1.558	1.373	1.548	1.904	1.614	2.21	1.712	1.688	1.715
IMAGE:1947396	ZNF578	None	1.47	1.223	1.273	1.253	1.789	1.371	1.4	1.528	1.509	1.341	1.466	1.915	1.424	2.1	1.569	Null	1.538
IMAGE:1947425	LACTB2	None	1.755	1.146	1.276	1.178	1.293	1.103	1.156	1.323	1.448	1.379	1.469	1.649	1.369	1.463	1.595	1.679	1.705
IMAGE:1947501	CDC5L	None	1.41	1.096	1.469	1.089	1.172	1.146	1.509	1.39	1.504	1.338	1.324	1.316	1.011	1.688	1.711	1.467	1.261
IMAGE:1947642	None	None	0.91	0.812	0.854	0.925	1.085	1.025	1.203	1.307	1.406	1.199	1.214	1.113	0.973	1.49	1.154	Null	Null
IMAGE:1947647	PTRH2	None	2.543	1.567	2.081	1.763	1.976	1.873	1.89	1.789	1.602	1.557	1.855	Null	1.803	2.291	2.171	Null	2.076
IMAGE:1947760	None	None	1.605	1.132	1.32	1.309	1.149	1.166	1.397	1.354	1.364	1.301	1.238	1.655	1.432	2.132	1.663	1.787	1.729
IMAGE:1947865	YTHDC1	None	1.216	1.027	1.186	1.19	1.231	1.296	1.356	1.095	1.145	Null	1.21	1.473	1.199	1.608	1.177	Null	Null
IMAGE:1947890	None	None	1.662	1.316	1.478	1.392	1.317	1.364	1.499	1.531	1.56	1.564	1.567	1.999	1.64	2.22	1.938	1.894	1.786
IMAGE:1947933	CCDC71	None	1.465	1.123	1.1	1.205	1.432	1.222	1.312	1.361	1.239	1.288	1.314	1.461	1.402	1.934	1.447	Null	1.481
IMAGE:1947972	PKNOX1	G2	1.175	1.128	1.321	1.079	0.976	0.825	0.844	1.013	1.349	1.257	1.368	1.122	0.832	1.165	1.212	Null	1.484
IMAGE:194804	PITPNA	None	1.533	1.367	1.456	1.825	1.831	1.86	1.852	1.569	1.404	1.436	1.716	1.773	1.495	1.759	1.571	1.597	1.743
IMAGE:1948119	ARHGAP26	None	Null	1.22	1.624	1.807	2.083	1.407	1.703	1.576	1.676	1.395	1.641	1.578	1.051	1.862	1.443	Null	1.438
IMAGE:1948122	PTPMT1	None	1.511	0.874	1.054	1.114	1.324	1.096	1.051	1.316	1.439	1.267	1.628	1.464	1.192	1.804	1.561	Null	1.49
IMAGE:1948193	HISPPD2A	None	1.231	1.089	0.973	1.118	1.131	1.138	1.198	1.287	1.351	1.287	1.423	1.15	0.792	1.342	1.426	Null	1.408
IMAGE:1948645	None	None	0.217	0.147	0.204	0.107	Null	0.239	0.315	0.269	0.326	0.304	0.22	Null	0.322	0.328	0.286	0.213	0.279
IMAGE:194872	DNASE1	None	1.061	1.055	1.262	1.017	1.043	1.336	1.282	1.17	1.189	1.084	1.228	Null	1.083	1.277	1.19	Null	Null
IMAGE:194908	NUPL1	None	1.204	1.08	1.36	1.246	1.174	1.244	1.253	1.319	1.342	1.291	1.356	Null	1.033	1.264	1.401	Null	Null
IMAGE:194986	RBBP6	None	1.715	1.167	1.121	1.445	1.325	1.155	0.894	1.114	1.003	1.187	1.54	1.637	1.061	1.299	1.302	1.383	1.606
IMAGE:1949872	None	None	2.34	1.461	1.707	1.66	1.357	1.387	1.493	1.768	1.565	1.608	1.701	2.529	1.84	2.372	1.967	Null	2.329
IMAGE:1950136	None	None	1.46	1.225	1.577	1.43	1.207	1.084	1.155	1.332	1.34	1.138	1.333	1.738	1.355	Null	1.421	1.696	1.71
IMAGE:1950274	NCRNA00087	None	1.434	1.099	1.504	1.338	2.266	1.415	1.483	1.545	1.35	1.196	1.485	2.01	1.189	1.787	1.718	Null	Null
IMAGE:195040	PLG|LOC100289195	None	2.379	1.567	1.711	1.588	1.449	1.435	1.828	1.586	1.61	1.608	1.702	1.721	1.294	1.941	1.572	Null	Null
IMAGE:195051	LOC100289469	None	1.201	0.976	1.29	1.148	1.106	0.993	1.036	1.035	1.038	1.056	1.282	1.408	1.283	1.635	1.401	1.627	1.713
IMAGE:1950727	None	None	1.162	1.029	1.171	1.26	1.435	1.399	1.317	1.5	1.344	1.231	1.528	1.987	1.387	1.712	1.691	1.518	1.774
IMAGE:1951096	HPS6	None	1.303	1.237	1.336	1.326	1.348	1.132	1.457	1.335	1.225	1.223	1.39	1.301	1.099	1.492	1.403	Null	1.61
IMAGE:195138	LPGAT1	None	1.03	0.782	1.139	0.985	0.987	0.993	1.036	1.016	1.078	0.97	1.064	0.864	0.645	1.047	1.143	Null	1.214
IMAGE:1951479	None	None	2.296	1.842	2.365	2.358	2.436	2.065	2.064	2.03	1.832	2.219	2.101	2.137	1.85	2.35	2.002	Null	Null
IMAGE:1951560	LOC100132318	None	1.388	1.274	1.694	1.676	1.63	1.175	1.28	1.291	1.162	1.269	1.39	1.354	1.127	1.427	1.421	Null	Null
IMAGE:195162	RHOC	None	1.691	1.394	1.662	1.905	1.848	1.632	1.859	1.778	1.777	1.41	1.479	2.034	1.759	2.148	1.638	Null	1.581
IMAGE:1951946	AGVR6190|UNQ6190	None	1.258	1.025	1.173	1.086	1.153	1.076	1.138	1.103	Null	1.046	1.25	1.276	0.971	1.266	1.163	Null	1.372
IMAGE:195200	None	None	0.987	0.871	0.791	1.021	0.968	0.987	1.083	1.127	1.23	1.033	1.201	1.325	0.938	1.101	1.19	Null	1.189
IMAGE:1952876	SRP68	None	0.98	0.855	0.933	0.859	1.101	0.995	1.086	1.103	1.132	0.948	1.169	Null	0.777	1.017	1.115	1.001	1.053
IMAGE:1953071	SUPT16H	None	1.289	0.954	0.998	0.979	1.295	1.126	1.266	1.281	1.409	1.201	1.248	1.353	0.71	1.255	1.231	1.2	1.223
IMAGE:195313	KPNA6	None	0.917	0.857	1.183	1.124	1.239	1.113	1.023	0.944	1.054	0.998	1.075	1.113	0.968	1.26	1.083	Null	1.253
IMAGE:195346	C15orf17	None	1.155	1.139	1.405	1.243	1.363	1.433	1.388	1.522	1.315	1.198	1.187	1.499	1.069	1.815	1.425	Null	Null
IMAGE:195419	PTMA	None	1.358	1.116	1.246	1.238	1.3	1.295	1.212	1.351	1.332	1.372	1.548	1.841	1.683	2.393	2.017	2.4	2.171
IMAGE:195487	None	None	1.133	0.905	1.153	Null	1.372	0.996	1.133	1.38	1.31	1.103	1.077	1.402	1.069	1.356	1.206	Null	Null
IMAGE:195555	None	None	0.994	0.795	0.934	0.877	0.762	0.992	1.034	1.054	1.018	0.879	0.863	0.767	0.873	1.054	0.864	Null	Null
IMAGE:1955637	PPP1R15B	None	3.06	1.68	1.249	1.147	1.256	1.087	1.126	0.983	1.042	0.946	1.36	Null	0.639	1.197	1.055	1.099	0.865
IMAGE:1956110	CDK3	None	1.33	1.08	1.445	1.284	1.711	1.288	1.532	1.523	1.586	1.45	1.488	1.587	1.046	1.7	Null	Null	1.314
IMAGE:195652	PDZD11	None	Null	1.383	1.542	1.516	1.254	1.223	1.344	1.441	1.274	1.271	1.412	1.379	1.235	1.704	1.593	Null	1.679
IMAGE:195720	C18orf25	None	0.889	0.829	0.931	0.968	1.055	0.997	1.104	1.095	1.141	1.013	Null	1.074	0.683	1.278	1.025	Null	Null
IMAGE:195723	KNG1	None	Null	1.154	1.376	1.329	1.294	1.364	1.5	1.329	1.507	1.287	1.402	1.295	1.223	1.41	1.394	Null	1.365
IMAGE:195736	None	None	Null	0.985	1.262	1.124	1.23	1.227	1.306	1.133	1.181	1.234	1.553	1.227	1.03	1.45	1.394	Null	Null
IMAGE:195753	DBT	None	0.848	0.722	0.917	0.961	0.772	0.866	0.94	1.067	0.974	0.99	1.025	0.983	0.803	1.187	1.064	Null	1.04
IMAGE:195801	None	None	Null	1.142	1.441	1.263	1.197	1.314	1.333	1.395	1.242	1.166	1.306	1.19	1.053	1.549	1.193	Null	Null
IMAGE:195813	MRTO4	None	1.626	1.389	1.624	1.509	1.776	1.605	1.394	1.508	1.331	1.484	1.763	2.121	1.68	1.991	1.71	1.945	2.03
IMAGE:195817	MSTO1	None	1.008	0.975	1.423	1.34	1.372	1.187	1.205	1.177	Null	1.271	1.265	1.796	1.28	1.545	1.311	Null	Null
IMAGE:195836	LOC220729	None	1.176	1.008	1.114	1.145	1.178	1.071	1.213	1.155	1.037	0.936	1.139	0.978	0.644	1.044	0.98	1.042	0.883
IMAGE:195845	DNAJC19	None	1.194	0.834	0.989	0.952	0.921	1.082	1.048	1.176	1.162	0.991	1.333	1.514	1.023	1.67	1.376	Null	Null
IMAGE:195852	LGALS8	None	1.075	0.934	1.214	1.152	1.255	1.189	1.233	1.205	1.247	1.06	1.256	1.186	1.005	1.448	1.178	1.43	1.234
IMAGE:195903	AHSG	None	Null	1.01	1.25	1.294	1.415	1.572	1.506	1.356	1.239	1.287	1.485	1.903	1.365	1.711	1.707	Null	1.599
IMAGE:195905	HPD	None	1.06	Null	1.081	1.004	1.04	0.848	1.067	1.274	1.083	0.935	1.148	1.171	0.951	1.511	1.398	Null	1.394
IMAGE:195960	MYCBP2	S	1.177	0.863	0.973	1.03	0.949	1.02	1.109	1.193	1.141	1.001	1.124	0.964	0.979	1.295	1.252	Null	1.312
IMAGE:196005	AQP3	None	2.438	1.651	1.921	2.096	1.806	1.769	1.703	1.366	1.393	1.647	2.222	2.152	1.611	1.874	1.637	Null	1.91
IMAGE:196102	PPP1CA	None	1.896	1.346	1.454	1.62	1.631	1.709	1.712	1.603	1.534	1.366	1.668	1.878	1.544	2.025	1.805	1.976	1.955
IMAGE:196185	PANK3	None	0.597	Null	0.511	0.534	0.845	0.624	0.902	0.814	0.86	0.673	0.743	0.63	0.473	0.646	0.678	0.663	0.578
IMAGE:196202	None	None	Null	0.962	1.409	1.081	1.193	1.251	1.264	1.39	1.198	1.197	1.227	Null	1.013	1.455	1.201	Null	1.33
IMAGE:1962421	C19orf42	None	1.461	1.027	1.445	1.207	1.556	1.346	1.508	1.523	1.562	1.311	1.54	1.851	1.451	2.183	1.562	1.736	1.646
IMAGE:196246	RAD50	None	0.874	0.885	1.125	0.997	1.29	1.098	0.957	1.222	1.256	1.146	1.277	1.425	0.995	1.083	1.071	0.912	1.194
IMAGE:1962510	RPL13A	M/G1	1.954	1.516	1.67	1.846	1.796	1.683	1.642	1.841	1.552	1.686	2.113	2.615	2.032	2.498	2.476	2.602	2.218
IMAGE:196257	None	None	0.806	0.971	1.159	1.142	1.19	1.141	1.205	1.289	1.236	1.224	1.114	1.291	0.875	1.306	1.348	1.142	1.172
IMAGE:196282	CSF1R	None	1.772	1.268	1.293	1.145	1.218	1.276	1.137	1.143	0.912	0.914	1.209	1.133	1.043	1.575	1.143	1.322	1.384
IMAGE:196303	NUF2	G2/M	0.988	0.755	1.278	1.518	1.534	0.836	0.864	1.067	1.205	1.315	1.811	1.468	0.859	1.061	1.225	1.285	1.477
IMAGE:196345	PDLIM5	None	0.732	1.154	1.113	1.241	1.524	1.309	1.302	1.228	1.226	1.19	1.375	1.077	0.861	1.186	1.11	Null	Null
IMAGE:196348	CACNB2	None	1.149	0.913	1.221	0.799	0.782	1.021	0.989	1.077	0.939	0.881	1.129	1.063	0.922	1.295	1.077	Null	Null
IMAGE:196387	ABCC2	S	0.988	0.837	0.934	0.724	0.612	0.654	0.945	0.844	0.919	0.825	0.996	0.621	0.585	0.871	0.918	0.855	0.86
IMAGE:1964310	None	None	1.076	0.816	0.85	0.923	1.108	1.102	1.233	1.395	1.15	1.138	1.289	1.537	1.22	1.663	1.529	Null	1.173
IMAGE:196433	PLA2R1	None	Null	1.098	1.569	1.082	1.405	1.112	1.337	1.52	1.154	0.942	1.151	1.511	1.141	1.326	1.094	Null	Null
IMAGE:196444	DLX4	None	0.747	0.637	0.827	0.766	0.584	0.698	0.626	0.669	0.863	0.77	0.826	0.737	0.545	1.075	0.802	1.048	0.892
IMAGE:196475	None	G2	1.749	1.399	1.753	1.801	1.646	1.286	1.144	1.222	1.281	1.302	1.566	1.535	1.251	1.416	1.256	1.592	1.698
IMAGE:196501	MANF	None	0.975	0.754	0.872	0.804	0.985	0.76	1.04	1.155	1.195	1.093	1.149	1.214	0.943	1.89	1.875	2.045	1.689
IMAGE:196543	STAT4	None	1.237	1.161	1.489	1.15	1.18	1.285	1.267	1.365	1.38	1.199	1.204	Null	1.181	1.356	1.318	Null	Null
IMAGE:196569	ATL2	G2	1.106	1.075	1.706	1.72	1.352	0.947	1.023	1.144	1.226	1.402	1.563	1.456	0.877	Null	1.245	1.284	1.49
IMAGE:196570	C19orf42	None	1.434	1.076	1.477	1.404	1.139	1.269	1.289	1.306	1.235	1.248	1.367	1.448	1.31	1.478	1.431	Null	Null
IMAGE:196579	None	None	0.934	0.961	1.139	0.899	0.911	1.297	1.112	1.087	0.878	1.052	1.081	Null	0.817	1.071	1.183	Null	Null
IMAGE:196612	None	None	0.578	0.818	0.93	0.769	0.756	0.714	1.11	0.908	0.912	0.714	0.595	0.645	0.742	0.85	0.911	0.686	0.498
IMAGE:196634	PTPLB	None	1.656	1.473	1.507	1.719	1.946	1.941	2.054	1.644	Null	1.364	1.637	1.489	1.206	1.789	1.411	Null	1.296
IMAGE:196650	STXBP2	None	1.568	1.637	1.971	1.596	1.633	1.537	1.488	1.463	1.533	1.516	1.841	2.031	1.895	2.513	1.999	Null	2.158
IMAGE:1966827	NRF1	None	0.963	Null	1.219	1.319	1.37	1.111	1.216	1.116	1.372	1.131	1.208	1.501	1.112	1.397	1.401	1.442	1.379
IMAGE:196779	None	None	1.031	0.913	0.998	1.192	1.097	1.164	1.108	1.089	1.377	1.051	1.16	1.083	0.993	1.198	1.35	Null	1.021
IMAGE:196832	None	None	0.95	0.827	0.901	1.073	1.035	1.055	1.115	1.262	1.066	0.894	1.064	0.919	Null	1.24	1.042	Null	Null
IMAGE:196849	ZC3H14	None	1.291	1.096	1.384	1.234	1.222	1.187	1.598	1.286	1.349	1.199	1.339	1.255	0.959	1.367	1.323	1.484	1.432
IMAGE:196866	NARG1	None	1.269	1.035	1.147	1.102	1.425	1.24	1.359	1.053	1.369	1.191	1.266	1.363	1.026	1.522	1.345	1.296	1.499
IMAGE:197054	GPATCH8	None	1.139	1.107	1.46	1.283	1.461	1.335	1.336	1.41	1.375	1.142	1.24	Null	1.006	1.37	1.234	Null	1.244
IMAGE:197077	GOLPH3	None	1.654	1.348	1.444	1.495	1.648	1.291	1.498	1.324	1.28	1.247	1.478	1.688	1.067	1.566	1.551	1.72	1.429
IMAGE:197102	None	None	Null	0.984	1.172	1.128	1.345	1.148	1.017	1.451	1.389	1.003	1.064	Null	1.186	1.423	1.397	Null	1.365
IMAGE:197128	GSK3B	None	1.029	1.038	1.257	Null	1.275	1.298	1.299	1.183	1.148	1.11	1.286	1.282	1.227	1.842	1.34	Null	Null
IMAGE:197176	GDI2	None	1.16	1.133	1.143	1.25	1.448	1.284	1.446	1.308	1.334	1.208	1.27	1.35	1.002	1.396	1.401	1.423	1.192
IMAGE:197265	MTMR12	None	1.391	1.323	1.588	1.499	1.379	1.265	1.218	1.336	1.257	1.496	1.612	1.364	1.027	1.447	1.425	Null	1.451
IMAGE:197313	None	None	0.874	0.755	0.974	0.83	0.972	0.844	1.138	1.052	0.972	0.872	0.832	1.093	0.835	1.186	1.065	Null	0.996
IMAGE:197399	NIN	None	0.917	0.735	0.836	1.042	1.053	1.147	1.269	1.202	1.368	0.884	0.999	0.848	0.753	1.201	1.279	1.067	0.912
IMAGE:197450	CALD1	None	1.652	1.446	1.549	1.845	1.743	1.909	1.715	1.653	1.326	1.578	1.772	1.679	1.35	2.095	1.588	1.544	1.612
IMAGE:197474	None	None	1.416	1.046	1.39	1.257	Null	1.245	1.074	1.402	1.28	1.195	1.387	Null	1.138	1.321	1.362	Null	1.419
IMAGE:197520	NCOA3	M/G1	0.911	Null	1.118	1.253	1.288	1.225	0.97	1.035	Null	1.005	1.176	1.289	0.926	1.181	1.18	Null	1.202
IMAGE:197692	None	None	0.905	0.769	0.829	0.81	1.14	1.134	1.257	1.443	1.248	1.086	1.091	1.432	0.963	1.542	1.384	1.258	1.28
IMAGE:197727	PEMT	None	1.144	0.971	1.285	1.202	1.263	Null	1.029	1.206	Null	1.194	1.293	1.614	1.376	1.789	1.375	Null	1.422
IMAGE:197765	None	None	1.205	1.04	1.209	1.086	1.17	1.11	1.421	1.219	1.232	1.195	1.315	1.393	1.027	1.483	1.413	Null	1.19
IMAGE:197775	GSPT1	M/G1	0.906	0.954	1.442	1.586	1.518	1.487	1.153	1.48	1.292	1.248	1.687	1.831	1.315	1.393	1.4	1.443	1.664
IMAGE:197776	CCDC47	None	1.364	1.138	1.396	1.219	1.56	1.71	1.496	1.674	1.391	1.522	1.399	1.617	1.025	1.665	1.358	1.147	1.252
IMAGE:197787	FNBP4	None	1.341	1.148	1.53	Null	1.519	1.433	1.353	1.375	1.354	1.403	1.456	1.348	1.096	1.165	1.469	Null	Null
IMAGE:197791	SH3GLB1	None	1.48	1.21	1.454	1.398	1.516	1.317	1.485	1.407	1.481	1.337	1.394	1.425	1.21	1.663	1.566	1.434	1.434
IMAGE:197821	None	None	Null	Null	1.028	0.894	1.195	0.963	0.986	1.208	1.115	1.026	0.953	1.176	1.053	1.337	1.245	Null	1.27
IMAGE:197831	ENAH	None	1.101	1.005	1.369	Null	1.336	1.08	1.431	1.261	1.204	1.13	1.298	1.499	1.071	1.374	1.148	Null	1.312
IMAGE:197856	C6orf150	None	Null	1.248	1.398	1.176	1.21	1.277	1.235	1.238	1.074	0.949	1.26	1.291	0.893	1.336	1.288	Null	1.319
IMAGE:197933	None	None	1.561	1.118	1.441	1.275	1.638	1.642	1.904	1.413	1.578	1.462	1.527	1.685	1.163	1.661	1.711	Null	1.537
IMAGE:197975	LOC646762	None	1.255	1.021	1.331	1.083	1.196	0.992	1.171	1.252	1.211	1.03	1.146	1.086	0.965	1.426	1.116	Null	1.205
IMAGE:198093	EIF2S2	None	1.463	1.322	1.331	1.368	1.594	1.386	1.284	1.315	1.204	1.309	1.338	1.713	1.487	1.967	1.826	1.614	1.77
IMAGE:1983037	RPS15A	None	1.727	1.351	1.705	1.457	1.238	1.282	Null	1.277	Null	1.317	1.32	1.905	1.423	1.813	1.617	1.722	1.794
IMAGE:198311	None	None	Null	0.844	1.127	Null	1.136	1.031	1.151	1.328	1.39	0.886	1.446	1.354	1.012	1.505	1.375	1.088	1.346
IMAGE:198312	TOMM70A	None	1.135	1.228	1.055	1.175	1.094	0.983	1.21	1.087	1.158	1.094	1.31	1.064	0.928	1.134	1.263	1.123	1.203
IMAGE:1983174	NUCKS1	None	1.241	0.833	1.133	1.109	1.102	1.03	1.361	1.212	1.28	1.518	1.737	2.604	1.639	1.982	1.673	1.871	2.07
IMAGE:1983212	None	None	1.926	1.387	1.514	1.475	1.34	1.469	1.601	1.656	1.526	1.501	1.796	2.04	2.424	2.811	2.308	2.488	2.54
IMAGE:1983719	RPS19	None	1.535	0.975	1.707	1.5	1.448	1.24	1.155	1.429	1.355	1.216	1.46	1.7	1.813	2.147	Null	2.094	1.929
IMAGE:198372	INPP5E	None	1.444	1.075	1.494	1.626	1.315	1.349	1.298	1.409	1.334	1.384	1.377	1.104	1.119	1.235	1.519	Null	1.708
IMAGE:1983721	None	None	1.037	1.043	Null	1.112	1.587	1.17	1.09	1.543	1.403	1.132	1.109	1.696	0.935	1.248	1.517	1.418	1.411
IMAGE:1983811	None	None	1.199	0.806	Null	1.032	1.287	1.156	1.341	1.566	1.378	1.08	1.368	1.556	1.122	1.482	1.331	1.161	1.592
IMAGE:198451	PHF17	None	1.872	1.64	1.776	1.711	1.547	1.673	1.918	1.766	1.736	1.738	1.938	1.966	0.802	1.475	2.164	1.273	1.914
IMAGE:1984566	RPS19	None	1.662	1.297	1.447	1.66	1.516	1.474	1.474	1.524	1.443	1.348	1.621	1.941	2.019	2.333	2.295	2.376	2.087
IMAGE:1985022	None	None	1.422	0.916	1.309	1.364	1.576	1.492	1.523	1.403	1.218	1.212	1.466	Null	1.63	1.703	1.323	1.255	Null
IMAGE:198509	NDEL1	None	1.878	1.37	1.622	1.674	1.583	1.268	1.232	1.457	1.364	1.274	1.262	1.573	Null	1.836	1.435	1.795	1.428
IMAGE:1985178	FAU	None	1.424	1.194	1.621	1.507	1.457	1.35	1.298	1.54	1.77	1.332	1.271	1.98	Null	2.672	2.041	2.263	Null
IMAGE:198559	ZC3H13	None	1.043	Null	1.132	0.912	1.388	1.118	1.297	1.319	1.265	1.099	1.257	1.452	0.908	1.566	1.146	Null	Null
IMAGE:1985603	None	None	1.517	1.084	1.494	1.591	2.141	1.27	1.684	1.706	1.661	1.384	1.487	2.739	1.922	2.032	1.425	Null	1.161
IMAGE:198578	None	None	1.326	1.04	1.484	1.016	0.92	1.178	1.181	1.281	1.158	1.26	1.192	1.039	0.981	1.24	1.227	Null	1.485
IMAGE:198582	None	None	1.004	0.973	1.263	1.051	1.438	1.352	1.294	1.264	1.296	1.094	1.238	1.07	0.83	1.069	1.143	Null	1.084
IMAGE:198605	None	None	Null	0.757	0.952	1.017	0.929	0.919	1.03	1.041	0.93	1.051	1.239	1.179	0.738	1.146	1.067	Null	0.85
IMAGE:198607	ROCK2	None	0.764	0.943	1.06	1.142	0.821	0.849	0.845	0.896	0.701	0.916	1.096	0.987	0.909	1.087	1.044	1.08	1.1
IMAGE:198614	PSMC6	None	1.622	1.256	1.355	1.246	1.391	1.271	1.161	1.262	1.376	1.279	1.39	1.574	1.3	1.427	1.585	1.139	1.419
IMAGE:198694	LRRC28	None	1.184	0.907	1.162	1.075	1.141	1.109	1.279	1.143	1.065	1.205	1.301	1.162	1.119	1.487	1.343	Null	1.372
IMAGE:198815	TGOLN2	None	1.278	1.145	1.179	1.284	1.533	1.235	1.33	1.314	1.416	1.173	1.268	1.439	1.044	1.45	1.225	1.554	1.113
IMAGE:198855	DDX17	None	1.358	1.114	1.314	1.19	1.018	1.292	1.345	1.343	1.46	1.411	1.279	1.262	0.963	1.906	1.315	1.345	1.526
IMAGE:198866	None	None	1.033	0.866	1.092	1.375	1.263	1.2	1.338	1.165	1.099	0.872	1.138	1.184	1.011	1.511	1.205	Null	Null
IMAGE:198874	TMEM143	None	Null	1.12	1.419	1.2	1.367	1.463	1.457	1.409	1.306	1.374	1.468	1.755	1.226	1.624	1.65	Null	Null
IMAGE:198904	SRPRB	None	1.665	1.256	1.486	1.48	1.444	1.467	1.539	1.635	1.406	1.309	1.439	1.667	1.41	1.666	1.62	1.638	1.763
IMAGE:198917	FAM134C	None	1.437	1.143	1.291	1.289	1.279	1.445	1.488	1.339	1.32	1.297	1.377	1.33	1.166	1.68	1.588	1.561	1.523
IMAGE:198960	PIGT	None	1.55	1.28	1.266	1.688	1.546	1.577	1.568	1.57	1.402	1.34	1.691	1.678	1.798	1.971	1.761	1.796	1.957
IMAGE:198982	TRDMT1	None	Null	1.073	1.379	1.422	1.442	1.308	1.101	1.151	1.128	1.051	1.154	1.023	0.908	1.264	1.202	Null	Null
IMAGE:199036	None	None	0.87	0.959	1.134	1.008	1.288	1.151	1.282	1.299	1.284	1.067	1.106	1.105	1.01	1.16	1.422	1.211	1.224
IMAGE:199048	None	None	1.033	0.857	1.129	1.002	1.192	1.008	1.153	1.196	1.149	0.996	1.032	1.359	1.191	1.38	1.241	1.183	Null
IMAGE:199143	METTL4	None	1.228	1.094	1.202	1.4	1.307	1.072	1.252	1.335	1.249	1.183	1.397	1.495	1.201	1.627	1.464	1.586	1.436
IMAGE:199158	MED20	None	1.472	1.096	1.363	1.219	1.281	1.277	1.323	1.309	1.188	1.334	1.317	1.32	1.304	1.507	1.604	Null	1.423
IMAGE:199198	RPS6KA3	None	Null	1.059	1.353	1.038	1.36	1.403	1.288	1.272	1.263	1.145	1.346	1.295	1.079	1.401	1.369	Null	Null
IMAGE:199205	LOC286467	None	1.113	0.942	1.293	0.828	Null	1.127	0.884	1.105	0.957	0.972	1.043	0.89	0.803	1.144	1.121	Null	1.213
IMAGE:199229	None	None	Null	Null	1.298	1.149	1.25	1.416	1.25	1.344	1.303	1.022	1.09	1.2	1.024	1.347	1.27	Null	1.353
IMAGE:199251	None	None	0.938	0.803	1.007	1.073	1.295	0.981	1.243	1.253	1.477	1.103	1.057	1.29	1.12	1.357	1.333	Null	1.237
IMAGE:199258	None	None	1.375	1.224	1.27	1.32	1.314	1.082	1.204	1.231	1.296	1.106	1.382	1.218	1.184	1.397	1.542	1.196	Null
IMAGE:199286	ATP11B	None	1.47	1.087	1.362	1.195	1.309	1.449	1.366	1.477	1.33	1.173	1.345	1.36	1.029	1.267	1.453	Null	1.427
IMAGE:199334	C14orf43	None	1.495	1.099	1.324	1.345	1.389	1.427	1.47	1.406	1.4	1.381	1.527	1.577	1.227	1.518	1.482	Null	1.398
IMAGE:199337	FAM86A	None	1.111	0.867	1.132	1.022	1.143	1.221	1.222	1.102	1.237	1.175	1.369	1.424	1.258	1.559	1.469	Null	1.496
IMAGE:199355	MRS2	None	1.239	1.041	1.165	1.196	1.474	1.238	1.421	1.402	1.413	1.373	1.474	1.665	1.172	1.45	1.287	Null	1.558
IMAGE:199571	None	None	1.31	1.114	1.315	1.107	1.251	1.351	1.164	1.384	1.391	1.149	1.328	Null	1.148	1.487	1.196	Null	1.34
IMAGE:199577	DPH5	None	1.019	0.695	1.059	1.076	1.19	1.089	1.035	0.995	1.144	1.026	1.378	1.737	1.301	1.491	1.44	1.53	1.627
IMAGE:199585	None	None	0.983	0.843	1.169	1.091	1.193	1.014	1.219	Null	1.232	0.959	1.104	1.135	Null	1.163	1.14	Null	1.176
IMAGE:199610	C1orf138|ADAMTSL4	None	3.638	1.771	2.257	2.298	2.181	1.901	1.77	2.16	1.969	1.984	2.746	2.545	2.332	3.813	2.886	3.16	3.569
IMAGE:199627	MTF1	None	0.711	0.808	0.999	0.795	1.439	1.008	1.286	1.176	1.176	0.842	1.054	0.815	0.572	0.93	0.803	0.782	0.851
IMAGE:199637	WDR36	None	0.927	1.017	1.155	1.22	1.188	1.159	1.104	1.036	1.007	1.044	1.268	1.165	1.054	1.263	1.298	Null	1.289
IMAGE:199645	NCSTN	None	1.597	1.163	1.395	1.397	1.438	1.318	1.492	1.269	1.386	1.143	1.475	1.283	1.085	1.529	1.521	1.353	1.534
IMAGE:199663	CCL15|CCL14	None	0.953	0.921	1.042	1.265	1.517	1.116	0.882	1.397	1.249	1.183	1.363	1.331	1.011	1.392	1.273	1.232	1.251
IMAGE:199833	DSCR3	None	1.307	1.224	1.263	1.31	1.165	1.231	1.467	1.465	1.333	1.282	1.201	1.236	1.14	1.562	1.562	Null	1.4
IMAGE:199945	TGM2	None	3.787	4.351	2.787	5.864	6.215	5.028	4.424	3.455	3.171	2.645	2.793	3.255	2.396	3.545	2.575	2.383	2.979
IMAGE:200018	TCL1A	None	0.986	1.042	1.411	1.095	1.257	1.124	1.396	1.202	1.268	1.219	1.164	Null	1.18	1.436	1.343	Null	Null
IMAGE:200031	None	None	1.281	1.096	1.487	1.132	1.102	1.357	1.212	1.319	1.322	1.269	1.232	1.126	1.016	1.253	1.218	Null	1.495
IMAGE:200136	CRYAB|TOPBP1	G1/S	1.393	1.124	1.254	1.099	1.122	1.124	1.749	1.649	1.424	1.123	1.242	1.246	0.932	1.444	1.347	1.388	1.191
IMAGE:200144	RBX1	None	1.431	1.429	1.279	1.469	1.339	1.109	1.294	1.522	1.364	1.364	1.356	1.5	1.711	2.204	1.591	Null	1.653
IMAGE:200302	TRMT2A	G1/S	1.675	1.194	1.473	1.476	1.483	1.452	1.702	1.928	1.603	1.491	1.649	1.79	1.775	2.506	1.94	2.034	1.878
IMAGE:200307	C16orf63	M/G1	1.434	1.083	1.211	1.465	1.534	1.18	1.118	1.177	1.21	1.377	1.613	1.776	1.141	1.403	1.264	Null	1.617
IMAGE:200336	C9orf37	None	1.298	0.955	1.122	1.138	1.412	1.401	1.409	1.37	1.517	1.298	1.366	1.587	1.409	1.869	1.787	Null	Null
IMAGE:200354	None	None	1.427	1.262	1.493	1.499	1.275	1.474	1.409	1.522	1.385	1.344	1.505	Null	1.169	1.649	1.532	Null	Null
IMAGE:200395	None	None	0.918	0.811	1.126	0.948	0.963	1.215	1.194	1.363	1.06	1.049	1.188	0.938	0.759	1.143	1.209	Null	1.075
IMAGE:200402	FAM83D	G2	1.229	1.542	3.74	2.89	1.185	0.568	0.57	0.96	1.327	2.033	2.225	1.472	0.8	0.999	1.307	1.851	2.26
IMAGE:2005250	None	None	1.062	0.816	0.963	1.028	1.222	1.062	1.204	1.093	1.072	1.091	1.171	1.19	Null	1.211	1.137	1.411	1.143
IMAGE:200545	LOC728723	None	1.223	0.938	1.124	Null	1.161	1.232	1.188	1.233	1.088	1.144	1.084	1.063	1.215	1.262	1.393	Null	Null
IMAGE:200599	CDC42SE2	None	1.272	0.864	1.254	1.288	1.354	1.31	1.515	1.416	1.279	1.257	1.242	1.208	1.102	1.598	1.421	Null	1.361
IMAGE:2006131	GCLC	None	1.267	0.919	1.057	1.02	1.267	1.206	1.304	1.51	1.463	1.151	1.277	1.696	1.184	1.567	1.358	Null	Null
IMAGE:2006887	SDCCAG1	None	1.252	0.954	1.253	1.033	1.12	1.079	1.211	1.313	1.217	1.21	1.211	1.419	1.071	1.403	1.336	Null	1.281
IMAGE:2007154	RPS19P7|RPS19P3	None	1.855	1.128	1.515	1.524	1.369	1.327	1.189	1.553	1.437	1.226	1.351	2.132	2.121	2.517	2.187	1.976	2.105
IMAGE:2007162	RPS19P3	None	1.614	1.102	1.715	1.664	1.804	1.387	1.277	1.673	1.714	1.446	1.751	Null	1.928	2.522	2.089	2.336	2.243
IMAGE:2007278	None	None	1.386	1.102	1.373	1.248	1.408	1.305	1.395	1.464	1.331	1.395	1.451	1.509	1.379	1.892	1.719	1.908	1.832
IMAGE:2007305	None	None	1.728	1.428	1.586	1.471	1.419	1.505	1.626	1.58	1.605	1.474	1.55	2.188	1.665	Null	1.858	1.971	1.855
IMAGE:200804	DCAF12	None	0.954	0.938	0.924	0.909	1.16	1.002	1.054	1.066	1.13	1.027	1.049	0.733	0.703	0.997	0.952	Null	0.9
IMAGE:200814	MME	None	0.926	0.879	0.955	0.939	0.964	0.876	0.992	1.039	0.9	0.902	1.033	1.168	0.88	1.153	1.219	Null	1.126
IMAGE:200840	None	None	1.287	1.189	1.41	1.254	1.419	1.371	1.595	1.355	1.397	1.367	1.619	1.297	1.077	1.543	1.74	Null	1.601
IMAGE:200847	None	None	Null	1.031	1.374	1.23	1.43	1.369	1.406	1.343	1.329	1.243	1.414	1.441	1.206	1.43	1.535	Null	1.432
IMAGE:200863	None	None	1.152	0.895	1.197	1.146	1.298	1.08	1.202	1.286	1.262	1.038	1.137	1.354	0.972	1.456	1.308	Null	1.155
IMAGE:2009117	MRS2	None	1.52	1.124	1.3	1.166	1.524	1.321	1.459	1.48	1.644	Null	1.354	1.455	1.302	1.817	1.789	1.727	1.46
IMAGE:200916	OXSR1	None	1.526	1.271	1.295	1.565	1.547	1.495	1.459	1.365	1.1	1.196	1.399	1.247	1.33	1.524	1.279	Null	1.549
IMAGE:200926	ATG16L1	None	1.085	1.083	1.454	1.146	1.521	1.454	1.328	1.355	1.37	1.311	1.335	Null	1.058	1.548	1.391	Null	Null
IMAGE:200934	None	None	0.988	0.674	1.094	1.188	1.211	0.969	1	1.34	1.196	1.098	1.114	1.15	1.016	1.3	1.478	Null	1.164
IMAGE:201006	None	None	1.418	1.192	1.34	1.1	1.244	1.28	1.175	1.39	1.347	1.096	1.212	1.184	0.865	1.231	1.189	Null	1.152
IMAGE:2010286	PPM1A	None	0.962	0.986	0.883	0.839	1.107	1.044	0.903	1.179	1.155	0.982	1.071	1.048	0.827	1.119	1.277	Null	1.243
IMAGE:201030	CACHD1	None	1.427	1.087	1.394	1.101	1.258	1.403	1.39	1.465	1.403	1.107	1.221	Null	1.008	1.415	1.268	Null	Null
IMAGE:2010339	PLK3	None	1.193	1.134	1.239	1.316	1.43	1.338	1.333	1.36	1.255	1.146	1.358	Null	1.039	1.535	1.304	Null	Null
IMAGE:201039	None	None	1.089	0.721	0.929	0.85	1.087	0.903	0.995	1.25	1.229	0.921	0.905	1.038	0.755	0.98	0.93	Null	1.201
IMAGE:2010393	FTSJ1	None	Null	1.533	1.505	1.539	1.589	1.539	1.577	1.436	1.284	1.454	1.585	1.756	1.251	1.773	1.677	Null	1.507
IMAGE:2010543	DDX28	None	1.639	1.305	1.348	1.194	1.014	1.087	1.233	1.259	1.371	1.446	1.561	1.504	1.162	1.63	1.554	Null	1.602
IMAGE:201056	MICAL3	None	1.172	1.146	1.298	1.282	1.253	1.501	1.397	1.274	Null	1.265	1.315	1.157	1.157	1.525	1.513	Null	Null
IMAGE:201069	CWC15	None	1.629	1.255	1.724	1.542	1.474	1.366	1.247	1.306	1.344	1.487	1.743	1.85	1.518	1.448	1.607	Null	1.702
IMAGE:201071	None	None	1.101	0.952	1.301	1.134	1.215	1.177	1.249	1.369	1.278	1.318	1.117	1.403	0.823	1.445	1.191	Null	1.349
IMAGE:201075	CASK	None	Null	0.884	1.002	1.085	0.906	1.126	1.293	1.265	0.903	1.103	1.094	1.03	0.876	1.089	1.087	Null	Null
IMAGE:201090	None	None	1.008	0.766	0.88	0.802	0.922	1.032	0.947	1.166	1.018	0.83	1.003	1.066	0.686	1.259	0.942	Null	Null
IMAGE:2011138	VASH1	None	0.962	0.898	1.052	1.168	1.046	1.013	1.103	1.293	1.191	1.052	1.145	1.291	1.148	1.523	1.318	Null	Null
IMAGE:2011174	TTLL3	None	Null	1.174	1.436	1.281	1.668	1.196	1.335	1.398	1.316	1.184	1.326	1.678	1.087	1.622	1.263	Null	1.46
IMAGE:201125	HIST1H2BF	None	1.987	1.56	1.408	1.249	1.452	1.312	1.735	2.401	2.73	2.084	2.431	2.74	2.3	3.51	2.911	3.384	3.01
IMAGE:2011273	FUBP3|LOC158301	None	1.214	1.104	1.115	1.526	1.61	1.329	1.343	1.34	1.108	1.157	1.322	1.541	Null	1.441	1.374	Null	1.548
IMAGE:2011308	DCAF13	None	1.188	1.037	1.112	1.262	1.327	1.226	1.384	1.101	1.017	1.074	1.239	1.283	1.092	1.359	1.332	Null	1.378
IMAGE:2011372	None	None	Null	0.717	0.743	0.886	0.982	0.992	1.159	0.909	0.996	1.003	1.015	0.881	0.678	1.046	0.967	Null	Null
IMAGE:20115	SLC9A6	None	1.509	1.139	1.306	1.235	1.261	1.151	1.197	1.234	1.35	1.252	1.344	1.191	0.906	1.308	1.321	Null	1.576
IMAGE:201168	LRRC8C	None	1.251	1.361	1.444	1.402	1.807	1.384	1.55	1.416	1.332	1.105	1.291	1.325	1.127	1.499	1.283	Null	Null
IMAGE:201173	None	None	1.056	0.97	1.105	1.133	1.188	1.026	1.128	1.278	1.238	1.089	1.162	1.394	1.135	1.364	1.286	Null	Null
IMAGE:201213	LOC100127937	None	1.273	0.992	1.147	1.094	1.015	1.27	1.166	1.34	1.035	1.038	1.149	Null	0.933	1.283	1.276	Null	Null
IMAGE:201229	None	None	0.942	0.984	0.977	0.943	1.268	0.981	1.284	1.254	1.046	1.13	1.175	1.593	1.13	1.214	1.145	Null	Null
IMAGE:2012412	MARS	None	1.295	1.172	1.149	1.054	1.209	1.122	1.088	1.061	1.063	1.115	1.241	1.368	1.066	Null	1.342	1.514	1.342
IMAGE:2012454	GNS	None	1.444	0.873	1.27	1.303	1.506	1.424	1.299	1.227	1.09	1.047	1.247	1.141	0.765	1.56	1.402	Null	1.399
IMAGE:2012523	FABP5L7	None	2.051	1.551	1.774	1.837	2.199	2.033	1.994	2.346	2.129	Null	2.106	2.555	2.212	2.67	2.47	2.678	2.196
IMAGE:2012610	CHD6	None	1.242	Null	1.584	Null	1.249	1.274	1.407	1.564	1.446	1.108	1.225	1.435	1.314	1.749	1.771	Null	1.819
IMAGE:201274	TRAK2	None	1.007	0.857	1.079	0.794	0.969	0.804	1.078	0.969	1.003	0.886	1.064	0.975	Null	1.236	1.021	Null	1.067
IMAGE:2012757	PXDN	None	1.337	1.102	1.274	1.297	1.334	1.48	1.359	1.407	1.333	1.122	1.362	1.36	1.139	1.817	1.759	Null	1.687
IMAGE:201282	EDEM3	None	1.302	0.915	1.005	0.832	0.875	0.949	1.159	1.001	1.125	1.13	1.064	0.948	0.808	1.384	1.275	1.172	1.199
[truncated: 1,215,951 more chars]
